# Supplementary material for: Tandem duplications lead to novel expression patterns through exon shuffling in Drosophila yakuba
Source: PLoS Genet. 2017 May 22;13(5):e1006795. doi: 10.1371/journal.pgen.1006795 (PMC5460883; doi:10.1371/journal.pgen.1006795)
Supplement: S1 Data — (ZIP) [file pgen.1006795.s001.zip]

Archive with 16 entries (13 files):
- Revision Upload/
- Revision Upload/.DS_Store
- __MACOSX/
- __MACOSX/Revision Upload/
- __MACOSX/Revision Upload/._.DS_Store
- Revision Upload/DuplicationCoordsReFmt.txt
- Revision Upload/DupTransCoordsReFmt.txt
- Revision Upload/MutationTypes.txt
- Revision Upload/README.txt
- __MACOSX/Revision Upload/._README.txt
- Revision Upload/ReadsPerGene.carcass.txt
- Revision Upload/ReadsPerGene.malecar.txt
- Revision Upload/ReadsPerGene.ova.txt
- Revision Upload/ReadsPerGene.testes.txt
- Revision Upload/RecruitNonCoding.GO.txt
- __MACOSX/Revision Upload/._RecruitNonCoding.GO.txt
