# Supplementary material for: Tandem duplications lead to novel expression patterns through exon shuffling in Drosophila yakuba
Source: PLoS Genet. 2017 May 22;13(5):e1006795. doi: 10.1371/journal.pgen.1006795 (PMC5460883; doi:10.1371/journal.pgen.1006795)
Supplement: S1 Data — (ZIP) [file pgen.1006795.s001.zip › Revision Upload/DupTransCoordsReFmt.txt]

GE20052-PB 3L 13905172 13917886 3L 13913653 13913789 | 7 9
GE25557-PA 3R 3189118 3216047 3R 3215904 3218455 | 6
GE22177-PA 3L 17068844 17086659 3L 17077700 17078693 | 8
4.g1451.t2 3R 17657576 17734534 3R 17697046 17697276 | 1
GE10339-PB 3R 19609126 19650171 3R 19649497 19649614 | 12
4.g92.t2 3R 2620625 2659508 3R 2632610 2636830 | 6
1.g1761.t1 2L 19374018 19405881 2L 19375059 19376388 | 1 2 5 6 7 10 11 13 17 18 19
GE12980-PA 2R 1000046 1116535 2R 1029252 1029570 | 5
GE12980-PC 2R 1000046 1116535 2R 1029252 1029570 | 5
GE12980-PB 2R 1000046 1114150 2R 1029252 1029570 | 5
GE12980-PD 2R 1000046 1116535 2R 1029252 1029570 | 5
GE23720-PA 3R 23511073 23532081 3R 23509009 23512995 | 10
0.g87.t1 3L 1172902 1191446 3L 1172484 1179048 | 9
1.g1066.t1 2L 12481866 12538179 2L 12516418 12520622 | 10
1.g1066.t2 2L 12481866 12538179 2L 12516418 12520622 | 10
2.g781.t1 2R 10440829 10456741 2R 10455751 10459056 | 1 3 5 9 19
3.g868.t1 X 13959880 14000413 X 13959936 13960145 | 2 6 9 10
3.g1170.t1 X 18806229 18821451 X 18808010 18808880 | 2 3 4 8 9 12 14 15 20
3.g1170.t1 X 18806229 18821451 X 18810158 18810616 | 1 3 5 9 10 11 13
GE10233-PA 3R 18375373 18386699 3R 18382396 18384823 | 3 5 12 13 16 17
GE10233-PA 3R 18375373 18386699 3R 18383837 18386578 | 6 7
GE16517-PA X 1441229 1452803 X 1450994 1451327 | 16
GE13948-PA 2R 15300227 15330625 2R 15320662 15324437 | 8
1.g1013.t1 2L 11489557 11544574 2L 11531806 11532092 | 6 7 8 10
GE24930-PA 3R 7088539 7161297 3R 7107602 7112387 | 9
GE19683-PA 3L 20094963 20102946 3L 20096795 20097291 | 9
GE17532-PA X 14177184 14188517 X 14183464 14183685 | 12 17 18
GE23591-PA 3R 25373834 25375527 3R 25372683 25379092 | 9 11 15 17 19
GE25183-PA 3R 3153115 3155752 3R 3154223 3156822 | 8
1.g480.t1 2L 5287877 5347560 2L 5311772 5315121 | 19
GE22628-PA 3L 23147740 23154736 3L 23153724 23162933 | 8
5.g24.t1 4 1178722 1199945 4 1189821 1190107 | 3 15
5.g24.t2 4 1178722 1199945 4 1189821 1190107 | 3 15
0.g234.t3 3L 2260953 2300021 3L 2273148 2273811 | 12
0.g234.t2 3L 2260953 2300021 3L 2273148 2273811 | 12
0.g234.t1 3L 2260953 2300021 3L 2273148 2273811 | 12
GE20077-PA 3L 13162847 13163737 3L 13159657 13183484 | 5
2.g370.t1 2R 6742621 6753567 2R 6750316 6750822 | 1 3 6 7 8 15
GE13696-PC 2R 11669442 11676975 2R 11670257 11673682 | 19
2.g1302.t1 2R 15590444 15594746 2R 15591344 15591787 | 8 9
3.g99.t6 X 1616214 1698987 X 1616894 1617449 | 1 3 4 5 6 7 8 9 15
3.g99.t7 X 1616214 1669437 X 1616894 1617449 | 1 3 4 5 6 7 8 9 15
3.g99.t5 X 1616214 1698987 X 1616894 1617449 | 1 3 4 5 6 7 8 9 15
4.g92.t1 3R 2620625 2655398 3R 2632610 2636830 | 6
GE13445-PA 2R 8579561 8582021 2R 8579441 8581528 | 6 7
GE23938-PB 3R 20325026 20392069 3R 20362139 20365131 | 10
GE23938-PA 3R 20325026 20372199 3R 20362139 20365131 | 10
GE20800-PA 3L 2873084 2890294 3L 2885163 2885371 | 6
2.g1570.t1 2R 18122884 18135126 2R 18128177 18128325 | 8
2.g1570.t1 2R 18122884 18135126 2R 18127656 18131007 | 16
2.g1570.t1 2R 18122884 18135126 2R 18125382 18132084 | 9 12 17
2.g1570.t1 2R 18122884 18135126 2R 18131313 18134201 | 6
GE16042-PA X 9591280 9656271 X 9653841 9660152 | 14
GE23720-PB 3R 23511073 23532081 3R 23509009 23512995 | 10
GE16112-PA X 8604779 8703912 X 8626278 8645156 | 12
GE18859-PB 2L 12310501 12361690 2L 12314622 12314820 | 10
3.g387.t1 X 6963601 7014084 X 6979162 6979796 | 5 6 8 12 14 15 17 20
3.g387.t1 X 6963601 7014084 X 7003686 7003897 | 12
GE21693-PB 3L 9214377 9270191 3L 9245383 9245534 | 9
GE10924-PA 3R 27981917 27993331 3R 27982410 27982551 | 2 3 4 11 12 13 14 20
GE10924-PB 3R 27981917 27993331 3R 27982410 27982551 | 2 3 4 11 12 13 14 20
GE13865-PC 2R 14246165 14296203 2R 14260797 14262157 | 1
GE13865-PD 2R 14246165 14270191 2R 14260797 14262157 | 1
GE13865-PE 2R 14246165 14280282 2R 14260797 14262157 | 1
3.g977.t1 X 15352428 15382206 X 15375448 15375633 | 2 3 4 6 7 8 10 12 14 16 17 18
GE16527-PB 2L 6942 16465 2L 6211 9937 | 2
GE16527-PA 2L 7126 16465 2L 6211 9937 | 2
2.g96.t1 2R 2450140 2505003 2R 2450889 2454928 | 6
2.g96.t1 2R 2450140 2505003 2R 2450808 2456264 | 10 11 16 17 18
2.g96.t1 2R 2450140 2505003 2R 2460408 2460596 | 15
2.g96.t1 2R 2450140 2505003 2R 2456185 2468412 | 1 2 3 4 5 6 8 10 11 12 13 14 15 16 17 18 19 20
2.g96.t1 2R 2450140 2505003 2R 2458666 2470649 | 6
2.g96.t1 2R 2450140 2505003 2R 2471226 2475810 | 1
2.g96.t1 2R 2450140 2505003 2R 2489403 2490201 | 6
2.g1543.t1 2R 17837462 17845315 2R 17841057 17843909 | 7 16 18 20
GE18270-PA 2L 4012071 4133364 2L 4024479 4026346 | 15
GE18270-PC 2L 4133411 4208732 2L 4137997 4143127 | 10
GE18270-PC 2L 4133411 4208732 2L 4151339 4152228 | 14
GE18270-PB 2L 4012071 4208732 2L 4024479 4026346 | 15
GE18270-PB 2L 4012071 4208732 2L 4137997 4143127 | 10
GE18270-PB 2L 4012071 4208732 2L 4151339 4152228 | 14
0.g1652.t3 3L 20860400 20920983 3L 20848448 20861465 | 9
0.g1652.t2 3L 20860400 20868783 3L 20848448 20861465 | 9
GE22038-PA 3L 15032006 15066559 3L 15042152 15042820 | 17
GE10110-PA 3R 17038522 17040386 3R 17035562 17038719 | 4 5 7 10 17
GE10110-PA 3R 17038522 17040386 3R 17036248 17039632 | 19
5.g17.t1 4 800043 941605 4 865903 871412 | 14
5.g17.t1 4 800043 941605 4 893963 894287 | 13
4.g846.t1 3R 12246035 12298708 3R 12277325 12278940 | 9
GE13585-PA 2R 10202651 10211684 2R 10199336 10208268 | 16
2.g1344.t1 2R 15990260 15993303 2R 15989525 15990929 | 16
1.g366.t1 2L 3804013 3825296 2L 3824647 3825033 | 12
GE18885-PA 2L 12647839 12650907 2L 12647621 12647846 | 6
GE16626-PA 2L 145531 147078 2L 146434 147628 | 9
GE14500-PC 4 941607 954935 4 950672 951454 | 13
4.g1371.t1 3R 17199745 17218171 3R 17211800 17212227 | 2 7 9 11 13 17
3.g1178.t1 X 18851733 18875542 X 18859327 18860685 | 13
GE17768-PA X 17519196 17563199 X 17554023 17554145 | 9 15
0.g556.t1 3L 5956250 6002014 3L 5966773 5971170 | 6
4.g1675.t3 3R 20297837 20307878 3R 20302588 20302893 | 15
4.g1675.t3 3R 20297837 20307878 3R 20304314 20310469 | 2 3
GE13708-PA 2R 11770407 11771898 2R 11770654 11773151 | 5
GE17614-PA X 15209637 15215560 X 15215212 15215427 | 2 3
3.g14.t1 X 200005 256225 X 207520 207799 | 19
3.g14.t1 X 200005 256225 X 254858 255317 | 8
GE21264-PA 3L 2878915 2906432 3L 2885163 2885371 | 6
4.g63.t1 3R 2004177 2051430 3R 2023060 2028629 | 8 9
1.g1790.t3 2L 20340618 20373141 2L 20361093 20361828 | 17
GE15774-PA X 13148724 13167082 X 13146906 13148951 | 6
2.g1312.t1 2R 15659365 15693780 2R 15668829 15670231 | 5
GE19410-PB 2L 20058264 20066387 2L 20057880 20060145 | 15
GE21054-PA 3L 117376 120432 3L 115270 118715 | 19
GE24930-PB 3R 7088539 7161297 3R 7107602 7112387 | 9
GE25343-PA 2L 13932359 13951381 2L 13928694 13933226 | 7 12 15 19 20
2.g1337.t2 2R 15879440 15918703 2R 15915895 15918367 | 19
GE16059-PA X 9328290 9384783 X 9331391 9331588 | 5
GE24831-PA 2L 14885859 14947787 2L 14917854 14918304 | 6 7
GE24831-PA 2L 14885859 14947787 2L 14931776 14933590 | 19
1.g847.t1 2L 9942115 9973547 2L 9967527 9967853 | 4 12 15 19
4.g873.t2 3R 12542105 12554127 3R 12546325 12548762 | 16
5.g5.t1 4 172642 190615 4 181016 183366 | 11
5.g5.t1 4 172642 190615 4 183130 183292 | 16
0.g1139.t1 3L 14169169 14192396 3L 14172239 14172458 | 8
GE10383-PA 3R 20410480 20412158 3R 20409220 20411134 | 8
3.g123.t1 X 2139132 2142365 X 2140691 2142534 | 8
GE20148-PA 3L 12174903 12177773 3L 12173462 12175684 | 11
GE26149-PA 3R 12091779 12100252 3R 12091442 12096476 | 19
GE19426-PA 2L 20460111 20503634 2L 20460310 20463637 | 19
GE19426-PA 2L 20460111 20503634 2L 20494707 20498831 | 6
GE19426-PB 2L 20491271 20503634 2L 20494707 20498831 | 6
GE12354-PA 2R 9717910 9719706 2R 9718894 9722579 | 1 2 3 4 5 6 7 8 9 10 11 12 13 14 15 16 17 19 20
GE17140-PB X 8423843 8538262 X 8487649 8487996 | 8 15
GE17140-PB X 8423843 8538262 X 8516478 8517915 | 1
4.g1539.t1 3R 18697349 18702902 3R 18698235 18698511 | 9 16
GE16407-PB X 3081177 3128190 X 3108853 3131554 | 8
GE21779-PB 3L 11068866 11083730 3L 11082344 11085513 | 2 3 6 8 9 10 17 19
GE12013-PA 2R 14347115 14381058 2R 14372129 14375768 | 14
5.g14.t2 4 600005 648239 4 631600 632724 | 8
5.g14.t1 4 600005 648239 4 631600 632724 | 8
GE11799-PA 2R 16599949 16650832 2R 16641339 16642844 | 5
GE13315-PA 2R 6988693 6992358 2R 6990941 6992414 | 4 5 6 8 11 15 16
GE10077-PA 3R 16712123 16715129 3R 16710156 16712312 | 1
GE19139-PA 2L 16220093 16221625 2L 16220785 16227643 | 14
3.g817.t1 X 12990595 13132888 X 12994638 12995090 | 1 4 6 7 8 10 11 12 14 15 17 18 19 20
2.g1622.t1 2R 18688262 18694435 2R 18687558 18689712 | 2 6 10 20
GE24661-PA 3R 10718274 10720702 3R 10717587 10722995 | 16
GE17116-PA X 8187759 8320411 X 8277294 8278561 | 8
GE17116-PA X 8187759 8320411 X 8318145 8319291 | 1 2 3 5 7 8 9 10 11 15 16 20
3.g10.t1 X 146422 166245 X 157495 158134 | 10
5.g7.t1 4 200009 261120 4 218441 224383 | 2 3 4 5 8 9 11 12 13 15 16 18 19 20
5.g7.t1 4 200009 261120 4 249668 249984 | 2
5.g7.t2 4 200009 260905 4 218441 224383 | 2 3 4 5 8 9 11 12 13 15 16 18 19 20
5.g7.t2 4 200009 260905 4 249668 249984 | 2
2.g817.t1 2R 10820282 10851105 2R 10822828 10825411 | 3 6
GE24029-PA 3R 19203121 19204585 3R 19200337 19206065 | 6
GE19016-PB 2L 14054392 14058131 2L 14056332 14056966 | 1 2 6 8 15 20
GE19016-PA 2L 14054392 14058131 2L 14056332 14056966 | 1 2 6 8 15 20
GE19444-PA 2L 20976167 21015054 2L 20994430 20995784 | 8
GE19444-PB 2L 20976167 21015054 2L 20994430 20995784 | 8
2.g1865.t1 2R 20231134 20241644 2R 20231452 20233075 | 9
GE14554-PA 4 621692 679789 4 631600 632724 | 8
1.g774.t5 2L 8898879 9013271 2L 8985224 8985885 | 9
1.g774.t4 2L 8898879 8986291 2L 8985224 8985885 | 9
1.g774.t3 2L 8946978 9013271 2L 8985224 8985885 | 9
5.g8.t2 4 260907 358205 4 266932 268025 | 3 19
5.g8.t2 4 260907 358205 4 288298 290870 | 16
5.g8.t2 4 260907 358205 4 357041 357831 | 8
GE17837-PA X 18623372 18669814 X 18633734 18634217 | 10 17
GE17837-PB X 18623372 18669814 X 18633734 18634217 | 10 17
GE26195-PA 3R 12583458 12584988 3R 12581548 12584840 | 1 3 7 9 16
GE14093-PA 2R 16916838 16924861 2R 16915401 16922730 | 8
1.g776.t1 2L 9032352 9045232 2L 9039542 9039641 | 6
GE20176-PB 3L 11838561 11848814 3L 11841757 11854748 | 1 3 4 5 9 11 12 13 15 16 18 19 20
GE20176-PA 3L 11838561 11848814 3L 11841757 11854748 | 1 3 4 5 9 11 12 13 15 16 18 19 20
1.g1485.t2 2L 16316896 16341220 2L 16333002 16336287 | 8
1.g1485.t1 2L 16331047 16341400 2L 16333002 16336287 | 8
GE13451-PA 2R 8625521 8628083 2R 8627195 8631730 | 2 3 5 6 7 8 9 10 11 12 13 15 16 17 18 19 20
GE24561-PA 3R 12121815 12131398 3R 12127741 12127922 | 6 15 18
GE26128-PA 3R 11810685 11821838 3R 11821661 11821826 | 16
3.g1132.t1 X 17812889 17845657 X 17828327 17836156 | 2
3.g1132.t1 X 17812889 17845657 X 17844417 17845634 | 9
GE12005-PA 2R 14456205 14457378 2R 14457123 14461064 | 1
GE12260-PA 2R 10953928 10955875 2R 10954735 10956391 | 12
GE22802-PA 2L 17260497 17265389 2L 17264997 17266808 | 5
GE22802-PB 2L 17259611 17265389 2L 17264997 17266808 | 5
GE18608-PE 2L 9227677 9392573 2L 9282527 9283047 | 10
GE18608-PE 2L 9227677 9392573 2L 9376818 9376933 | 3 12 15
GE14533-PA 2L 5488281 5490294 2L 5488353 5488547 | 2 13
4.g908.t1 3R 12764066 12765581 3R 12761603 12764289 | 9
4.g908.t1 3R 12764066 12765581 3R 12761596 12766053 | 9
GE14879-PA 2L 3383212 3433352 2L 3396721 3397046 | 7 16 20
1.g253.t1 2L 2667455 2687818 2L 2667406 2669297 | 15
2.g1882.t1 2R 20382229 20385848 2R 20384228 20385080 | 8 11 12 16
GE11853-PA 2L 9634396 9640078 2L 9638666 9639796 | 9 12 18
GE11853-PA 2L 9634396 9640078 2L 9635539 9643235 | 16 17
3.g1240.t1 X 20161722 20175505 X 20170631 20170855 | 1 3
GE15086-PA 2L 2555949 2557922 2L 2556400 2557925 | 1
1.g1816.t1 2L 21176210 21306804 2L 21289613 21294206 | 14
1.g1816.t1 2L 21176210 21306804 2L 21306275 21311122 | 2
3.g116.t1 X 2067777 2096861 X 2094815 2098815 | 8
GE26132-PA 3R 11909325 11912382 3R 11912024 11916314 | 7 14 20
GE16142-PA X 7924570 7932455 X 7932016 7934615 | 10
GE13134-PA 2R 3642456 3645998 2R 3639973 3644389 | 6 8
GE13134-PA 2R 3642456 3645998 2R 3641829 3654689 | 13
GE20424-PA 3L 7931170 7939128 3L 7937194 7937319 | 8 18 19
1.g1568.t1 2L 17095990 17138126 2L 17112645 17115957 | 15 16
1.g1568.t2 2L 17095990 17116827 2L 17112645 17115957 | 15 16
GE12097-PB 2R 13043235 13051333 2R 13042582 13049000 | 9
GE12097-PD 2R 13046409 13051333 2R 13042582 13049000 | 9
GE23750-PA 2L 16226022 16232110 2L 16220785 16227643 | 14
3.g1171.t2 X 18806229 18822840 X 18808010 18808880 | 2 3 4 8 9 12 14 15 20
3.g1171.t2 X 18806229 18822840 X 18810158 18810616 | 1 3 5 9 10 11 13
2.g1880.t1 2R 20371839 20378793 2R 20373298 20377369 | 13
GE16108-PA X 8794929 8874992 X 8820786 8821159 | 1 5 8
GE16108-PB X 8794929 8878132 X 8820786 8821159 | 1 5 8
GE12918-PA 2R 1345191 1385185 2R 1359246 1363778 | 1
GE12918-PA 2R 1345191 1385185 2R 1370541 1370782 | 19
GE12918-PB 2R 1345191 1385185 2R 1359246 1363778 | 1
GE12918-PB 2R 1345191 1385185 2R 1370541 1370782 | 19
GE12918-PC 2R 1365322 1394025 2R 1370541 1370782 | 19
GE14450-PA 2L 5565592 5592414 2L 5579775 5579892 | 15
GE13731-PA 2R 12084980 12087182 2R 12086357 12087288 | 10
GE22694-PA 2L 17486529 17496792 2L 17489217 17492013 | 16 19
0.g859.t1 3L 11082631 11083685 3L 11082344 11085513 | 2 3 6 8 9 10 17 19
GE13584-PA 2R 10198051 10202604 2R 10199336 10208268 | 16
GE12814-PB 2R 2910358 2960952 2R 2947950 2948352 | 19
GE12814-PB 2R 2910358 2960952 2R 2957363 2957714 | 2
GE10382-PA 3R 20408370 20410424 3R 20409220 20411134 | 8
GE16880-PA 2L 475724 528504 2L 481149 481530 | 17
GE17754-PA X 17354382 17357366 X 17356252 17356997 | 5
GE16132-PB X 8069105 8164858 X 8163348 8163520 | 5 15
GE14467-PA 2R 21036318 21095364 2R 21081098 21081255 | 15
GE17610-PA X 15169022 15175629 X 15169824 15171000 | 19
GE17610-PB X 15169022 15175629 X 15169824 15171000 | 19
4.g1955.t1 3R 23540273 23545231 3R 23537201 23543350 | 19
5.g24.t3 4 1178722 1199945 4 1189821 1190107 | 3 15
4.g1313.t1 3R 16710794 16712022 3R 16710156 16712312 | 1
3.g1090.t1 X 17226564 17265837 X 17260327 17260445 | 5
GE19172-PA 2L 16627470 16631506 2L 16627714 16628834 | 8
GE25303-PA 3R 1420779 1451302 3R 1445612 1450376 | 15
0.g1248.t1 3L 16198397 16202750 3L 16193301 16198470 | 16 18 20
1.g1406.t1 2L 15586790 15597063 2L 15587145 15587417 | 15
GE11762-PA 2R 16911311 16916587 2R 16915401 16922730 | 8
GE11762-PB 2R 16911311 16916587 2R 16915401 16922730 | 8
4.g1106.t6 3R 14735728 14742891 3R 14737243 14737534 | 5
4.g1106.t5 3R 14723967 14750277 3R 14737243 14737534 | 5
GE11929-PA 2R 15130308 15131471 2R 15128544 15131155 | 16
GE26071-PA 3R 11011837 11014168 3R 11008671 11012107 | 1 5
GE15342-PA X 19610917 19689835 X 19652659 19653982 | 5
0.g1752.t1 3L 23011395 23048719 3L 23042679 23043432 | 16
0.g1752.t2 3L 23011245 23097139 3L 23042679 23043432 | 16
0.g1752.t2 3L 23011245 23097139 3L 23060739 23073112 | 9
1.g380.t2 2L 4313114 4337387 2L 4316642 4316765 | 2
2.g339.t1 2R 6267155 6324518 2R 6275581 6278705 | 8
1.g1822.t1 2L 21736437 21768450 2L 21750798 21758851 | 15
1.g1822.t1 2L 21736437 21768450 2L 21762468 21778962 | 9
1.g1822.t1 2L 21736437 21768450 2L 21767680 21782352 | 9
0.g830.t5 3L 10554773 10573396 3L 10560993 10561420 | 1 17
0.g830.t4 3L 10487685 10604440 3L 10528498 10530011 | 12
0.g830.t4 3L 10487685 10604440 3L 10560993 10561420 | 1 17
0.g830.t3 3L 10554773 10573396 3L 10560993 10561420 | 1 17
0.g830.t2 3L 10554773 10604440 3L 10560993 10561420 | 1 17
GE20651-PB 3L 4643619 4655927 3L 4652609 4652847 | 17
GE19770-PA 3L 18980722 18989365 3L 18980225 18991194 | 6 15 19
GE23054-PB 2L 16940983 16975578 2L 16969317 16969672 | 8
GE23054-PA 2L 16940983 16975578 2L 16969317 16969672 | 8
GE15994-PB X 10112911 10121344 X 10111434 10113143 | 15
GE15994-PA X 10112911 10121344 X 10111434 10113143 | 15
3.g1040.t1 X 16274093 16313376 X 16279835 16280069 | 5 12 20
1.g501.t1 2L 5592515 5646118 2L 5619442 5619652 | 13
GE21287-PA 3L 3197107 3198719 3L 3186662 3199513 | 2
0.g582.t2 3L 6378059 6415182 3L 6408068 6408423 | 15
0.g582.t1 3L 6378059 6415182 3L 6408068 6408423 | 15
GE20849-PA 3L 2397190 2400967 3L 2397145 2400994 | 8 9 19
GE19410-PA 2L 20058714 20066387 2L 20057880 20060145 | 15
GE19410-PC 2L 20059194 20066387 2L 20057880 20060145 | 15
GE18487-PA 2L 7166175 7171188 2L 7166837 7171789 | 2
4.g153.t1 3R 3605866 3643769 3R 3641910 3644927 | 6
2.g1002.t1 2R 12529864 12532989 2R 12531901 12536511 | 10
GE11098-PA 2L 10873273 10874626 2L 10873174 10876328 | 6 8 9 10 12 18
GE21057-PA 3L 134016 150714 3L 143072 144002 | 1 3
1.g1734.t3 2L 18837435 18925803 2L 18836291 18841517 | 1
1.g1734.t3 2L 18837435 18925803 2L 18854660 18854817 | 1
1.g1734.t3 2L 18837435 18925803 2L 18911824 18912498 | 1 2 6 9
1.g1734.t2 2L 18837435 18932113 2L 18836291 18841517 | 1
1.g1734.t2 2L 18837435 18932113 2L 18854660 18854817 | 1
1.g1734.t2 2L 18837435 18932113 2L 18911824 18912498 | 1 2 6 9
1.g1734.t1 2L 18837435 18845483 2L 18836291 18841517 | 1
1.g1734.t4 2L 18845530 18927903 2L 18854660 18854817 | 1
1.g1734.t4 2L 18845530 18927903 2L 18911824 18912498 | 1 2 6 9
2.g1874.t3 2R 20305439 20335868 2R 20331116 20331457 | 3 4 6 7 8
2.g1874.t1 2R 20325049 20343722 2R 20331116 20331457 | 3 4 6 7 8
GE15489-PD 2L 1681982 1695792 2L 1689506 1689665 | 11 18
1.g177.t1 2L 1857415 1867082 2L 1860380 1861254 | 1
1.g177.t1 2L 1857415 1867082 2L 1859793 1864418 | 2 3 4 5 6 9 12 13 15 17 19
1.g177.t1 2L 1857415 1867082 2L 1858014 1866626 | 12 19
1.g177.t1 2L 1857415 1867082 2L 1860422 1866829 | 15
GE17813-PA X 18316082 18354550 X 18352108 18352385 | 2 3 4 6 7 9 13 15 16 17 18 19
GE10392-PA 3R 20483189 20486593 3R 20485903 20487331 | 8
3.g532.t1 X 9813076 9830983 X 9830266 9831132 | 14
3.g532.t1 X 9813076 9830983 X 9829925 9831752 | 10
GE12470-PA 2R 8562242 8572350 2R 8567007 8570717 | 2
3.g1192.t2 X 19130937 19171856 X 19154275 19154340 | 4 9
3.g1192.t1 X 19130937 19171856 X 19154275 19154340 | 4 9
0.g1231.t1 3L 15926254 15949646 3L 15944832 15946907 | 17
0.g1231.t1 3L 15926254 15949646 3L 15944998 15948170 | 8 9
GE13539-PA 2L 6918224 6924885 2L 6924773 6926435 | 9
GE20387-PA 3L 8370698 8399291 3L 8384657 8389869 | 1
4.g33.t1 3R 1149813 1349657 3R 1186917 1188829 | 8
GE21433-PA 3L 4853442 4859276 3L 4859185 4859292 | 2
GE21024-PA 3L 345747 346385 3L 343902 348093 | 19
3.g1280.t1 X 21362838 21376667 X 21371399 21379466 | 12
0.g1075.t1 3L 13292117 13330660 3L 13308150 13308500 | 2
GE22141-PA 3L 16522302 16533474 3L 16525154 16530091 | 19
GE22141-PA 3L 16522302 16533474 3L 16525247 16536468 | 11 18 20
GE22141-PA 3L 16522302 16533474 3L 16520655 16536465 | 11 18
3.g1267.t1 X 20963947 21163021 X 21110826 21115992 | 2
3.g1265.t1 X 20763947 20960841 X 20761443 20768078 | 8 9 10 16 17 19
3.g1265.t1 X 20763947 20960841 X 20796178 20799223 | 2
3.g1265.t1 X 20763947 20960841 X 20810190 20814035 | 2
3.g1265.t1 X 20763947 20960841 X 20955936 20958956 | 16
GE24014-PA 2L 16012348 16020071 2L 16018789 16022179 | 19
GE20370-PC 3L 8722766 8748889 3L 8735178 8735793 | 2 11 15
GE20370-PA 3L 8722766 8757769 3L 8735178 8735793 | 2 11 15
GE18932-PA 2L 13056303 13059367 2L 13058912 13060325 | 9
1.g1442.t1 2L 15980612 15997146 2L 15990914 15992149 | 5
GE22157-PA 3L 16679781 16695274 3L 16689283 16690706 | 3 4 7 8 9 10 16 17
GE10248-PA 2L 12587704 12594428 2L 12589873 12593820 | 3 7 8 9 10 11 12
GE12925-PA 2R 1116537 1160395 2R 1131987 1133889 | 11
GE12925-PB 2R 1116537 1160395 2R 1131987 1133889 | 11
GE10076-PA 3R 16707273 16710791 3R 16710156 16712312 | 1
3.g99.t2 X 1616214 1792237 X 1616894 1617449 | 1 3 4 5 6 7 8 9 15
3.g416.t1 X 7600240 7759623 X 7609261 7613569 | 11
3.g416.t1 X 7600240 7759623 X 7715915 7716145 | 12 18
GE13989-PC 2R 15763785 15779676 2R 15777997 15781002 | 15
5.g10.t3 4 418812 493335 4 491908 492925 | 13 15
GE16654-PA X 787928 829681 X 804116 805354 | 1 2 10
GE16654-PA X 787928 829681 X 804465 805608 | 8
GE19682-PA 3L 20112528 20122676 3L 20111729 20121616 | 1
GE19682-PB 3L 20112528 20122676 3L 20111729 20121616 | 1
GE18524-PA 2L 7741525 7770788 2L 7766072 7766317 | 12
GE11654-PA 2R 18386319 18398113 2R 18386332 18387751 | 6
0.g593.t1 3L 6612307 6628637 3L 6615959 6616840 | 11
0.g593.t1 3L 6612307 6628637 3L 6617562 6618756 | 8
GE15159-PA 2L 2227006 2232138 2L 2229899 2234096 | 1 2 11 12 13 15
0.g593.t2 3L 6612307 6628637 3L 6615959 6616840 | 11
0.g593.t2 3L 6612307 6628637 3L 6617562 6618756 | 8
GE15114-PB 2L 2400059 2445252 2L 2405167 2407381 | 2 7 14
GE15114-PB 2L 2400059 2445252 2L 2406236 2408538 | 6
GE15114-PB 2L 2400059 2445252 2L 2420441 2420599 | 11
GE15114-PA 2L 2395214 2445252 2L 2405167 2407381 | 2 7 14
GE15114-PA 2L 2395214 2445252 2L 2406236 2408538 | 6
GE15114-PA 2L 2395214 2445252 2L 2420441 2420599 | 11
3.g1202.t1 X 19313211 19317770 X 19312815 19315826 | 14
GE20063-PA 3L 13522242 13530676 3L 13521555 13522843 | 8 10 13
GE20277-PA 3L 10199299 10204788 3L 10204361 10204494 | 8
GE20277-PB 3L 10199126 10283608 3L 10204361 10204494 | 8
GE21634-PA 3L 8190598 8239019 3L 8230721 8232840 | 10
GE21634-PA 3L 8190598 8239019 3L 8234774 8235082 | 11
GE21634-PC 3L 8190598 8239019 3L 8230721 8232840 | 10
GE21634-PC 3L 8190598 8239019 3L 8234774 8235082 | 11
GE21634-PB 3L 8190598 8239019 3L 8230721 8232840 | 10
GE21634-PB 3L 8190598 8239019 3L 8234774 8235082 | 11
GE21634-PD 3L 8190598 8239019 3L 8230721 8232840 | 10
GE21634-PD 3L 8190598 8239019 3L 8234774 8235082 | 11
2.g1263.t1 2R 15241902 15263371 2R 15243572 15249038 | 6
2.g1263.t1 2R 15241902 15263371 2R 15260856 15261134 | 5
2.g330.t7 2R 6183039 6195542 2R 6193028 6196640 | 14
2.g330.t4 2R 6160639 6195542 2R 6193028 6196640 | 14
GE18648-PA 2L 9806684 9808328 2L 9807924 9808680 | 15
GE22318-PA 3L 18972376 18980720 3L 18980225 18991194 | 6 15 19
1.g1250.t1 2L 13537356 13552914 2L 13549998 13550138 | 10 14
3.g371.t1 X 6647515 6688293 X 6659103 6659375 | 1
3.g371.t1 X 6647515 6688293 X 6686813 6687881 | 11
GE19244-PA 2L 17486643 17507633 2L 17489217 17492013 | 16 19
GE10584-PA 3R 23537162 23540269 3R 23537201 23543350 | 19
4.g2109.t3 3R 25372141 25375527 3R 25372683 25379092 | 9 11 15 17 19
0.g636.t1 3L 6836653 6856556 3L 6853202 6857398 | 1 2 3 4 5 6 7 8 9 10 12 13 15 16 17 18 19
GE26194-PA 3R 12578748 12581896 3R 12581548 12584840 | 1 3 7 9 16
3.g1148.t1 X 18368918 18412771 X 18395479 18395628 | 1
GE15526-PA X 16981562 17009445 X 16990151 16990245 | 1 3 7 8 9 12 14 15 18
1.g1354.t1 2L 15118348 15121882 2L 15118394 15122003 | 3 6 9
GE14704-PI 2L 4567716 4635879 2L 4595905 4603145 | 1
GE14704-PH 2L 4547885 4655659 2L 4561989 4563943 | 1 3 4 5 6 7 8 9 10 12 13 15 16 17 18 19 20
GE14704-PH 2L 4547885 4655659 2L 4595905 4603145 | 1
GE14704-PE 2L 4547621 4587449 2L 4561989 4563943 | 1 3 4 5 6 7 8 9 10 12 13 15 16 17 18 19 20
GE14704-PD 2L 4513666 4567669 2L 4561989 4563943 | 1 3 4 5 6 7 8 9 10 12 13 15 16 17 18 19 20
GE14704-PG 2L 4547621 4655659 2L 4561989 4563943 | 1 3 4 5 6 7 8 9 10 12 13 15 16 17 18 19 20
GE14704-PG 2L 4547621 4655659 2L 4595905 4603145 | 1
GE14704-PF 2L 4547885 4655659 2L 4561989 4563943 | 1 3 4 5 6 7 8 9 10 12 13 15 16 17 18 19 20
GE14704-PF 2L 4547885 4655659 2L 4595905 4603145 | 1
GE14704-PC 2L 4513666 4587449 2L 4561989 4563943 | 1 3 4 5 6 7 8 9 10 12 13 15 16 17 18 19 20
GE12990-PA 2R 1399357 1490920 2R 1458668 1458849 | 5
GE19380-PA 2L 19448072 19490076 2L 19460653 19462891 | 2
GE19380-PA 2L 19448072 19490076 2L 19483040 19483793 | 6
GE19380-PA 2L 19448072 19490076 2L 19481376 19484185 | 11
GE19380-PA 2L 19448072 19490076 2L 19461256 19484541 | 6
GE19380-PB 2L 19448072 19490076 2L 19460653 19462891 | 2
GE19380-PB 2L 19448072 19490076 2L 19483040 19483793 | 6
GE19380-PB 2L 19448072 19490076 2L 19481376 19484185 | 11
GE19380-PB 2L 19448072 19490076 2L 19461256 19484541 | 6
GE19380-PC 2L 19410108 19587101 2L 19411327 19413751 | 15
GE19380-PC 2L 19410108 19587101 2L 19460653 19462891 | 2
GE19380-PC 2L 19410108 19587101 2L 19483040 19483793 | 6
GE19380-PC 2L 19410108 19587101 2L 19481376 19484185 | 11
GE19380-PC 2L 19410108 19587101 2L 19461256 19484541 | 6
4.g307.t1 3R 6051634 6063868 3R 6061460 6061596 | 15
GE18933-PA 2L 13059463 13062066 2L 13058912 13060325 | 9
GE15156-PA 2L 2232188 2235308 2L 2229899 2234096 | 1 2 11 12 13 15
GE26211-PA 3R 12758812 12763952 3R 12761603 12764289 | 9
GE26211-PA 3R 12758812 12763952 3R 12761596 12766053 | 9
GE11655-PA 2L 9815545 9817853 2L 9816090 9818484 | 13
5.g10.t4 4 418812 493335 4 491908 492925 | 13 15
GE14469-PA 2R 21098988 21101098 2R 21100065 21101659 | 1 7 17 18 20
GE26461-PC 3L 8828494 8857383 3L 8857182 8857642 | 2
GE26461-PA 3L 8836024 8857383 3L 8857182 8857642 | 2
GE26461-PD 3L 8836024 8857383 3L 8857182 8857642 | 2
4.g2412.t1 3R 27860283 27882666 3R 27861882 27865392 | 11
4.g389.t1 3R 7524977 7601040 3R 7559447 7567609 | 6
GE20370-PB 3L 8722766 8759439 3L 8735178 8735793 | 2 11 15
GE13710-PB 2R 11771947 11778801 2R 11770654 11773151 | 5
GE20414-PA 3L 7997400 8021338 3L 8020913 8021121 | 2
4.g64.t1 3R 2023644 2066734 3R 2023060 2028629 | 8 9
4.g1451.t1 3R 17657576 17730294 3R 17697046 17697276 | 1
0.g544.t1 3L 5436920 5483863 3L 5482619 5483828 | 3 15 19
4.g350.t1 3R 6958026 6964462 3R 6963158 6964178 | 12
GE20262-PA 3L 10684603 10687936 3L 10686792 10687358 | 2
GE23770-PE 3R 22738927 22869605 3R 22760322 22770287 | 8
GE10686-PA 3R 25043338 25061323 3R 25036642 25044043 | 3 7 9 20
GE10686-PA 3R 25043338 25061323 3R 25034917 25051968 | 1 6 9 11 13
GE10686-PA 3R 25043338 25061323 3R 25041161 25051938 | 6
GE10686-PA 3R 25043338 25061323 3R 25040871 25053378 | 14
GE22592-PC 3L 22169369 22246051 3L 22160922 22173382 | 1 8 11
GE22592-PD 3L 22169369 22246051 3L 22160922 22173382 | 1 8 11
GE21344-PA 3L 3791200 3813922 3L 3813460 3813774 | 2
GE22567-PA 3L 21886214 21894088 3L 21886184 21893626 | 5
GE21794-PA 3L 11180633 11194663 3L 11188760 11188869 | 2 14
GE22408-PA 3L 20173122 20175424 3L 20174901 20175531 | 5
GE16487-PA X 1971353 1978611 X 1972849 1973049 | 3 5 16
3.g255.t4 X 4958111 5091743 X 5076711 5077409 | 9
GE25990-PB 3R 9656572 9661250 3R 9654460 9658865 | 2
GE25990-PA 3R 9657462 9661056 3R 9654460 9658865 | 2
GE13654-PA 2R 11217668 11219618 2R 11216791 11218480 | 9
GE12702-PA 2R 5348794 5354242 2R 5347302 5349788 | 9 15
GE17821-PA X 18471718 18492565 X 18481444 18482823 | 1 9 13
GE14535-PC 4 17816 95961 4 41861 42853 | 5
GE14535-PA 4 17816 88560 4 41861 42853 | 5
GE14535-PF 4 6066 95961 4 41861 42853 | 5
GE15364-PA X 19333037 19337320 X 19336095 19338151 | 13
GE18833-PA 2L 12000516 12012339 2L 12012286 12013371 | 15
3.g242.t1 X 4443760 4557961 X 4485148 4485481 | 1
1.g1480.t3 2L 16244517 16259560 2L 16245835 16246087 | 15
1.g1480.t3 2L 16244517 16259560 2L 16253352 16258184 | 15
GE13415-PA 2R 8214270 8225088 2R 8218637 8220875 | 6 8
3.g366.t1 X 6498405 6522258 X 6501704 6502197 | 19
3.g366.t2 X 6498405 6517069 X 6501704 6502197 | 19
GE17248-PA X 10106225 10112909 X 10111434 10113143 | 15
2.g566.t1 2R 8657820 8662814 2R 8660527 8664855 | 8
GE26250-PA 3R 13295598 13307689 3R 13299410 13299820 | 15
4.g2301.t1 3R 26702457 26713685 3R 26704238 26706480 | 1
4.g275.t2 3R 5721948 5729191 3R 5724571 5726351 | 1 2 8 9 12 20
0.g491.t1 3L 4765972 4797180 3L 4779400 4780127 | 5 6 11 14 17 18 20
GE14498-PB 4 954982 999425 4 959564 960808 | 2
GE16042-PB X 9591280 9656271 X 9653841 9660152 | 14
GE15405-PC X 18747595 18757868 X 18747590 18748457 | 5 18
GE15405-PA X 18743415 18757798 X 18747590 18748457 | 5 18
GE12098-PC 2R 13043235 13050413 2R 13042582 13049000 | 9
GE23592-PB 3R 25372141 25373787 3R 25372683 25379092 | 9 11 15 17 19
GE17175-PA X 9408714 9412885 X 9412662 9415570 | 6
GE15537-PA X 16848883 16888526 X 16872052 16872179 | 6
GE11640-PA 2R 18530792 18533143 2R 18527790 18532538 | 5
GE25858-PA 3R 8149818 8160922 3R 8159079 8162914 | 1
GE25858-PB 3R 8145328 8160922 3R 8159079 8162914 | 1
0.g663.t1 3L 7639585 7648618 3L 7643207 7647178 | 6
GE25779-PB 3R 6852143 6953556 3R 6947513 6947682 | 19
GE17661-PA X 15814938 15833735 X 15820399 15820550 | 2 18
1.g1027.t1 2L 11687193 11767814 2L 11727945 11728382 | 1 2 4 6 9 10 15 19 20
GE18873-PA 2L 12578418 12581428 2L 12578204 12578940 | 8
3.g871.t1 X 14097830 14136563 X 14104102 14104195 | 16
GE16036-PA X 9669748 9686801 X 9681452 9681634 | 6 8 9 11 12 15
GE24221-PA 3R 16472644 16477162 3R 16473726 16477685 | 10
5.g26.t1 4 1238116 1314879 4 1242295 1242680 | 15
5.g26.t1 4 1238116 1314879 4 1255006 1255647 | 3 15
5.g26.t1 4 1238116 1314879 4 1300833 1304379 | 2
5.g26.t1 4 1238116 1314879 4 1314161 1319175 | 13
1.g1826.t1 2L 21976186 22169970 2L 21981789 21983449 | 11
1.g1826.t1 2L 21976186 22169970 2L 21985242 22000988 | 16 18
1.g1826.t1 2L 21976186 22169970 2L 22076307 22081156 | 4 5 9 13 14 15 19
1.g1826.t1 2L 21976186 22169970 2L 22142495 22143242 | 2 3 4 5 6 7 8 9 10 11 12 13 15 17 18 19
2.g1089.t3 2R 13342512 13371206 2R 13363163 13365446 | 2 5 9
2.g1089.t2 2R 13342512 13367866 2R 13363163 13365446 | 2 5 9
2.g1089.t1 2R 13362053 13371206 2R 13363163 13365446 | 2 5 9
GE16299-PA X 5068134 5151318 X 5076711 5077409 | 9
GE16299-PA X 5068134 5151318 X 5142535 5142827 | 1 19 20
2.g557.t1 2R 8631151 8635150 2R 8627195 8631730 | 2 3 5 6 7 8 9 10 11 12 13 15 16 17 18 19 20
2.g557.t1 2R 8631151 8635150 2R 8628288 8637097 | 1 4 5 6 7 8
GE10115-PA 2L 12646904 12647738 2L 12647621 12647846 | 6
2.g417.t1 2R 7487110 7487756 2R 7486324 7489683 | 9
GE20898-PA 3L 1897269 1902157 3L 1895238 1897322 | 9
GE20898-PB 3L 1897269 1902157 3L 1895238 1897322 | 9
GE22605-PA 3L 22556872 22646068 3L 22634141 22643599 | 3 9
GE22605-PA 3L 22556872 22646068 3L 22645120 22647046 | 2
GE23372-PA 3R 27366090 27390938 3R 27377585 27377782 | 9
GE22569-PA 3L 21893414 21908597 3L 21886184 21893626 | 5
GE23781-PA 3R 22373106 22393885 3R 22385664 22386968 | 5 10
GE20685-PA 3L 3972854 4009564 3L 3975084 3975219 | 16
3.g470.t2 X 8896833 8934782 X 8914610 8915749 | 12
3.g470.t3 X 8890159 8934782 X 8914610 8915749 | 12
3.g470.t1 X 8915581 8934892 X 8914610 8915749 | 12
3.g470.t6 X 8890159 8915532 X 8914610 8915749 | 12
3.g470.t4 X 8890159 8934782 X 8914610 8915749 | 12
3.g470.t5 X 8890159 8934782 X 8914610 8915749 | 12
3.g472.t1 X 8947761 8992064 X 8950320 8954906 | 3 4 5 6 7 8 9 10 11 12 18 19
GE15249-PA 2L 2017647 2021613 2L 2014960 2019346 | 12
GE23706-PE 2L 16235168 16258570 2L 16245835 16246087 | 15
GE23706-PE 2L 16235168 16258570 2L 16253352 16258184 | 15
GE23706-PD 2L 16235168 16256570 2L 16245835 16246087 | 15
GE23706-PD 2L 16235168 16256570 2L 16253352 16258184 | 15
GE23706-PA 2L 16235168 16258670 2L 16245835 16246087 | 15
GE23706-PA 2L 16235168 16258670 2L 16253352 16258184 | 15
GE13948-PB 2R 15300227 15330625 2R 15320662 15324437 | 8
GE14684-PB 2L 4742768 4803371 2L 4764717 4771771 | 1
GE14684-PA 2L 4742768 4803611 2L 4764717 4771771 | 1
GE10158-PA 3R 17513551 17523005 3R 17516063 17516324 | 15
GE20714-PA 2L 20449731 20487810 2L 20460310 20463637 | 19
1.g1277.t1 2L 13818068 13833180 2L 13818764 13818944 | 1
0.g1108.t1 3L 13627177 13725976 3L 13654638 13654780 | 12
0.g1108.t3 3L 13627177 13725966 3L 13654638 13654780 | 12
0.g1108.t2 3L 13627177 13725966 3L 13654638 13654780 | 12
5.g15.t1 4 600005 648239 4 631600 632724 | 8
1.g26.t2 2L 148201 193805 2L 192491 193591 | 8
1.g26.t1 2L 148201 193805 2L 192491 193591 | 8
1.g1230.t1 2L 13311808 13313820 2L 13310476 13311857 | 8
GE25175-PB 3R 3216049 3227757 3R 3215904 3218455 | 6
GE17792-PA X 17805988 17812887 X 17806295 17807117 | 19
GE16478-PA X 2096908 2108081 X 2094815 2098815 | 8
4.g1288.t1 3R 16451020 16454491 3R 16453704 16456941 | 6
5.g17.t2 4 800043 941605 4 865903 871412 | 14
5.g17.t2 4 800043 941605 4 893963 894287 | 13
5.g17.t3 4 800043 941605 4 865903 871412 | 14
5.g17.t3 4 800043 941605 4 893963 894287 | 13
GE15363-PA X 19337367 19346340 X 19336095 19338151 | 13
GE17474-PA X 13252222 13254942 X 13253505 13253606 | 17
GE12941-PB 2R 518292 590455 2R 543979 547207 | 2 5 6 7 8 9 10 17
GE12941-PB 2R 518292 590455 2R 550564 555698 | 1 2 3 4 5 7 8 9 10 11 12 13 14 15 16 17 18 19 20
GE12941-PB 2R 518292 590455 2R 568027 572649 | 8
GE12941-PC 2R 518292 590455 2R 543979 547207 | 2 5 6 7 8 9 10 17
GE12941-PC 2R 518292 590455 2R 550564 555698 | 1 2 3 4 5 7 8 9 10 11 12 13 14 15 16 17 18 19 20
GE12941-PC 2R 518292 590455 2R 568027 572649 | 8
GE12941-PA 2R 517522 590455 2R 543979 547207 | 2 5 6 7 8 9 10 17
GE12941-PA 2R 517522 590455 2R 550564 555698 | 1 2 3 4 5 7 8 9 10 11 12 13 14 15 16 17 18 19 20
GE12941-PA 2R 517522 590455 2R 568027 572649 | 8
GE15930-PB X 10872271 10886904 X 10886097 10887450 | 10
4.g2004.t1 3R 24024064 24069637 3R 24047193 24049829 | 6
GE12353-PA 2R 9720950 9722826 2R 9718894 9722579 | 1 2 3 4 5 6 7 8 9 10 11 12 13 14 15 16 17 19 20
GE24961-PA 3R 6428428 6431043 3R 6426573 6429128 | 1
4.g1781.t1 3R 21059782 21113065 3R 21084751 21084981 | 16
GE17201-PA X 9719554 9743939 X 9737272 9737668 | 16
GE23708-PB 3R 23606769 23639911 3R 23607275 23608177 | 8
GE24031-PA 3R 19190931 19200405 3R 19200337 19206065 | 6
GE20396-PD 3L 8255158 8294941 3L 8269178 8271229 | 1 3 5 7 10 11 12 14 16 18 19
GE20396-PD 3L 8255158 8294941 3L 8280380 8281789 | 2 3 4 5 6 7 8 9 10 12 15 16 17 18 19 20
GE20396-PD 3L 8255158 8294941 3L 8272090 8281797 | 6 9 20
GE20396-PD 3L 8255158 8294941 3L 8269352 8281303 | 4 12 20
GE15647-PA X 15212914 15220626 X 15215212 15215427 | 2 3
3.g881.t1 X 14393854 14439361 X 14410931 14411102 | 2 18
3.g881.t1 X 14393854 14439361 X 14420131 14420863 | 4 8 11 16 18 20
3.g881.t1 X 14393854 14439361 X 14425874 14425956 | 5
GE22536-PA 3L 21624297 21667671 3L 21629444 21649018 | 9
GE26061-PA 3R 10736943 10738837 3R 10734970 10739334 | 9
2.g556.t1 2R 8628131 8631031 2R 8627195 8631730 | 2 3 5 6 7 8 9 10 11 12 13 15 16 17 18 19 20
2.g556.t1 2R 8628131 8631031 2R 8628288 8637097 | 1 4 5 6 7 8
4.g162.t1 3R 3692656 3716829 3R 3698317 3698577 | 12
GE16076-PA X 9101680 9149948 X 9104106 9111006 | 2
GE13833-PA 2R 13587444 13604193 2R 13593056 13597666 | 11
2.g1330.t1 2R 15780455 15781474 2R 15777997 15781002 | 15
GE23928-PA 3R 20486595 20490438 3R 20485903 20487331 | 8
0.g1167.t1 3L 14790269 14828513 3L 14802290 14805322 | 13
GE11677-PA 2L 9808330 9810453 2L 9807924 9808680 | 15
GE20028-PC 3L 14206413 14263056 3L 14253136 14253504 | 17
GE24877-PA 3R 7930226 7933664 3R 7927779 7930632 | 9 14 19
0.g1406.t2 3L 18450059 18467252 3L 18450050 18452705 | 11 13
3.g836.t1 X 13286703 13299576 X 13290547 13290857 | 16
GE13674-PA 2R 11466693 11485817 2R 11480502 11480796 | 2
0.g1165.t1 3L 14753955 14783128 3L 14765340 14765647 | 16
GE18327-PB 2L 5022682 5031675 2L 5026261 5027602 | 8
GE18327-PA 2L 5022682 5031675 2L 5026261 5027602 | 8
GE11380-PA 2R 21026956 21036197 2R 21031498 21031658 | 2 7 11
5.g8.t1 4 260907 358205 4 266932 268025 | 3 19
5.g8.t1 4 260907 358205 4 288298 290870 | 16
5.g8.t1 4 260907 358205 4 357041 357831 | 8
GE24096-PC 3R 18268829 18307436 3R 18271812 18272065 | 5
GE21821-PA 3L 11536813 11546189 3L 11535053 11537096 | 10
GE21821-PA 3L 11536813 11546189 3L 11535513 11537526 | 2
GE22412-PA 2L 17826618 17829269 2L 17827409 17829872 | 6
1.g1337.t1 2L 14850366 14885857 2L 14844348 14850368 | 2
3.g658.t1 X 11041803 11060318 X 11042137 11042331 | 11
GE17908-PA X 20187656 20193385 X 20188603 20189100 | 8 19
GE19807-PA 3L 18437300 18450562 3L 18450050 18452705 | 11 13
GE14500-PH 4 905211 954935 4 950672 951454 | 13
GE21809-PA 3L 11440021 11459179 3L 11454199 11454798 | 6 8 9 20
GE13324-PA 2R 7085398 7092964 2R 7085103 7088180 | 8
GE23251-PA 2L 16694925 16698519 2L 16694809 16695532 | 19
GE23721-PA 3R 23508920 23511021 3R 23509009 23512995 | 10
GE14015-PB 2R 16057554 16058837 2R 16058783 16059016 | 2
GE19685-PB 3L 20081206 20099266 3L 20096795 20097291 | 9
GE13815-PA 2R 13052454 13053557 2R 13052601 13054893 | 17
1.g1579.t1 2L 17265437 17274279 2L 17264997 17266808 | 5
4.g409.t1 3R 8092406 8138087 3R 8130138 8133330 | 16
4.g44.t1 3R 1611199 1616722 3R 1615917 1616153 | 6
4.g2110.t1 3R 25375574 25379727 3R 25372683 25379092 | 9 11 15 17 19
GE15841-PA X 11967451 12083918 X 12052035 12052953 | 12
GE13741-PA 2R 12164570 12177628 2R 12175793 12177566 | 9
0.g638.t1 3L 6883143 6909057 3L 6884747 6887564 | 9
0.g212.t1 3L 2124165 2134308 3L 2125966 2126807 | 6
GE17512-PC X 13685426 13747944 X 13708766 13708955 | 14
GE17512-PD X 13695990 13747944 X 13708766 13708955 | 14
GE22164-PA 3L 16741641 16750771 3L 16750521 16750739 | 10
GE23760-PA 3R 22907091 22946605 3R 22911827 22913067 | 14
GE23519-PB 2L 16474731 16475979 2L 16475111 16476986 | 8
GE23519-PA 2L 16474898 16475979 2L 16475111 16476986 | 8
GE23760-PB 3R 22907091 22946605 3R 22911827 22913067 | 14
0.g665.t1 3L 7654055 7668298 3L 7665669 7670924 | 3 4 6 8
0.g665.t2 3L 7654055 7668298 3L 7665669 7670924 | 3 4 6 8
GE15418-PB X 18540318 18566631 X 18564946 18568426 | 8
GE15418-PC X 18554228 18566631 X 18564946 18568426 | 8
0.g1661.t1 3L 21010449 21042802 3L 21013871 21014444 | 9
0.g1661.t1 3L 21010449 21042802 3L 21026892 21027056 | 5
GE12220-PA 2R 11546277 11562581 2R 11551259 11554075 | 2 8
GE26060-PA 3R 10733123 10736890 3R 10731938 10735125 | 12
GE26060-PA 3R 10733123 10736890 3R 10734970 10739334 | 9
GE25779-PA 3R 6852143 6953556 3R 6947513 6947682 | 19
4.g1065.t1 3R 14260961 14276739 3R 14270043 14270519 | 1
4.g2481.t1 3R 28771720 28798212 3R 28773101 28773775 | 1 8 17 18
4.g2481.t1 3R 28771720 28798212 3R 28797150 28798631 | 1 2 3 4 5 7 8 9 10 11 12 14 15 16 17 19 20
3.g1178.t2 X 18851373 18874801 X 18859327 18860685 | 13
3.g1201.t1 X 19301207 19313110 X 19312815 19315826 | 14
4.g1251.t1 3R 15909211 15942826 3R 15933136 15938378 | 1
GE21085-PA 3L 341446 345567 3L 343902 348093 | 19
GE24866-PA 3R 8160925 8165187 3R 8159079 8162914 | 1
GE19429-PA 2L 20521601 20530725 2L 20518336 20525187 | 19
GE10960-PA 2L 11096331 11116031 2L 11109828 11111492 | 1 4 5 6
GE23708-PA 3R 23606441 23639911 3R 23607275 23608177 | 8
GE20610-PA 3L 5056783 5063086 3L 5058005 5058707 | 1
GE12378-PC 2R 9287290 9334392 2R 9302688 9307472 | 11
0.g395.t1 3L 3724170 3730622 3L 3723736 3727362 | 13
GE19140-PA 2L 16221673 16224094 2L 16220785 16227643 | 14
GE12956-PA 2R 8102 197255 2R 79391 104308 | 9 14 15
GE12956-PA 2R 8102 197255 2R 126303 128688 | 1 4 5 6 8 9 11 12 13 14 15 16 17 18 19 20
GE12956-PA 2R 8102 197255 2R 140351 143625 | 8 10
GE12956-PA 2R 8102 197255 2R 156663 160152 | 3 9 16 19
GE12956-PA 2R 8102 197255 2R 167573 168035 | 6
GE12956-PA 2R 8102 197255 2R 187210 187430 | 12 17
GE12956-PA 2R 8102 197255 2R 181342 188388 | 9
GE12956-PA 2R 8102 197255 2R 184295 191096 | 9
GE12956-PA 2R 8102 197255 2R 185036 191911 | 2
GE12956-PA 2R 8102 197255 2R 189694 195893 | 6 11
GE12956-PA 2R 8102 197255 2R 43560 45482 | 15
GE12956-PA 2R 8102 197255 2R 60107 68217 | 2 8 10
GE16115-PA X 8433496 8538202 X 8487649 8487996 | 8 15
GE16115-PA X 8433496 8538202 X 8516478 8517915 | 1
0.g1729.t1 3L 22089364 22168357 3L 22160922 22173382 | 1 8 11
0.g1072.t1 3L 13165041 13166137 3L 13159657 13183484 | 5
GE23943-PB 3R 20297837 20311428 3R 20302588 20302893 | 15
GE23943-PB 3R 20297837 20311428 3R 20304314 20310469 | 2 3
4.g635.t1 3R 9936082 9940304 3R 9940178 9940386 | 12
GE17226-PA X 9899080 9913853 X 9904640 9905762 | 19
GE17226-PB X 9899080 9913853 X 9904640 9905762 | 19
4.g1998.t1 3R 23907402 23930093 3R 23908007 23911565 | 17
GE16609-PA X 196096 197022 X 196749 197147 | 10
GE19620-PA 3L 20846291 20848949 3L 20848448 20861465 | 9
4.g1925.t1 3R 23356322 23366615 3R 23366420 23367313 | 8 10 16
GE19620-PB 3L 20846291 20848949 3L 20848448 20861465 | 9
4.g1925.t5 3R 23366662 23374885 3R 23366731 23366855 | 9
4.g1925.t5 3R 23366662 23374885 3R 23366420 23367313 | 8 10 16
GE13650-PA 2R 11191088 11199514 2R 11199268 11201983 | 2 4 6 7 8 9 10 11 12 13 14 15 17 19 20
GE13650-PB 2R 11191088 11199514 2R 11199268 11201983 | 2 4 6 7 8 9 10 11 12 13 14 15 17 19 20
1.g1806.t1 2L 20603427 20655060 2L 20625603 20627567 | 17
1.g1806.t1 2L 20603427 20655060 2L 20633316 20634367 | 17
1.g1806.t1 2L 20603427 20655060 2L 20650681 20651896 | 8
GE13323-PA 2R 7082288 7085208 2R 7085103 7088180 | 8
GE10787-PA 3R 26040430 26046482 3R 26042644 26043641 | 3 9 13 19 20
4.g2341.t6 3R 26921414 26981788 3R 26966541 26966768 | 3 5
4.g2341.t6 3R 26921414 26981788 3R 26969738 26971104 | 1 3 4 5 7 10 11 12
GE24003-PA 2L 16020118 16024821 2L 16018789 16022179 | 19
3.g258.t3 X 5152158 5292122 X 5168928 5171821 | 8
4.g260.t4 3R 5611741 5641487 3R 5615032 5620106 | 1 2 3 4 5 6 8 9 10 12 15 18 19
4.g260.t2 3R 5611741 5641487 3R 5615032 5620106 | 1 2 3 4 5 6 8 9 10 12 15 18 19
4.g260.t1 3R 5597101 5643297 3R 5615032 5620106 | 1 2 3 4 5 6 8 9 10 12 15 18 19
GE21743-PB 2L 18671128 18693299 2L 18681873 18682064 | 2
GE24853-PA 2L 14845253 14846914 2L 14844348 14850368 | 2
GE12788-PA 2R 3749406 3843699 2R 3814312 3814596 | 19
GE12788-PA 2R 3749406 3843699 2R 3814324 3817375 | 19
4.g839.t4 3R 12116994 12131398 3R 12127741 12127922 | 6 15 18
4.g839.t2 3R 12121815 12135208 3R 12127741 12127922 | 6 15 18
4.g839.t3 3R 12121815 12135208 3R 12127741 12127922 | 6 15 18
0.g1247.t1 3L 16185777 16198350 3L 16193301 16198470 | 16 18 20
3.g199.t1 X 2961813 3014546 X 2992312 2992562 | 13
3.g1201.t2 X 19297487 19317840 X 19312815 19315826 | 14
GE16761-PA X 2510935 2519263 X 2516372 2517255 | 12
GE16761-PA X 2510935 2519263 X 2517227 2518269 | 4 6 13 15 20
GE16761-PA X 2510935 2519263 X 2516374 2518273 | 2
1.g1502.t1 2L 16476026 16477309 2L 16475111 16476986 | 8
GE20670-PA 2L 20591181 20603380 2L 20592453 20594586 | 9
2.g1854.t1 2R 20084456 20098035 2R 20086815 20086998 | 15
GE13313-PA 2R 6822949 6963776 2R 6887339 6887770 | 17 19
GE13313-PA 2R 6822949 6963776 2R 6888816 6889491 | 2 4 6 7 8 9 10 12 15 16 18 20
GE13313-PA 2R 6822949 6963776 2R 6949028 6949167 | 7 8 18
3.g372.t1 X 6688336 6694654 X 6694567 6695032 | 17
GE24715-PA 3R 9869514 9870911 3R 9866536 9869779 | 16 18
GE24715-PA 3R 9869514 9870911 3R 9868781 9870645 | 14
GE18805-PB 2L 11524419 11583304 2L 11531806 11532092 | 6 7 8 10
1.g1817.t1 2L 21176210 21336542 2L 21289613 21294206 | 14
1.g1817.t1 2L 21176210 21336542 2L 21306275 21311122 | 2
GE18334-PA 2L 5104681 5109934 2L 5104537 5104808 | 11
GE13641-PB 2R 11055999 11067082 2R 11060164 11061595 | 1 9
GE13641-PA 2R 11046073 11067082 2R 11060164 11061595 | 1 9
GE15429-PA X 18354552 18384781 X 18364150 18364287 | 9
GE17324-PA X 11157725 11165346 X 11165151 11165785 | 7 10
GE13824-PA 2L 6536339 6542223 2L 6538411 6540646 | 1
0.g1651.t1 3L 20847800 20860353 3L 20848448 20861465 | 9
GE19445-PA 2L 20976167 21070784 2L 20994430 20995784 | 8
GE19445-PA 2L 20976167 21070784 2L 21039816 21041747 | 12
GE19445-PA 2L 20976167 21070784 2L 21051596 21051807 | 2 3 8 9 10 12
GE19445-PA 2L 20976167 21070784 2L 21069963 21070572 | 5 7 9 13 14 15 19
GE19445-PA 2L 20976167 21070784 2L 21070137 21072585 | 9 14 15
GE20357-PA 3L 8857385 8876833 3L 8857182 8857642 | 2
GE25584-PA 3R 3643816 3646688 3R 3641910 3644927 | 6
2.g1722.t1 2R 19414876 19461070 2R 19416793 19423595 | 6
2.g1722.t2 2R 19414896 19426197 2R 19416793 19423595 | 6
GE19737-PA 3L 19258386 19313419 3L 19273842 19287114 | 3 9
GE19737-PA 3L 19258386 19313419 3L 19275592 19288918 | 9
GE19737-PA 3L 19258386 19313419 3L 19277642 19290479 | 3 19
GE13211-PA 2R 5344893 5348792 2R 5347302 5349788 | 9 15
GE16141-PA X 7932940 7942595 X 7932016 7934615 | 10
GE14428-PB 2L 5717671 5737294 2L 5717253 5721296 | 2
GE14428-PB 2L 5717671 5737294 2L 5725980 5726127 | 11 12
GE14428-PA 2L 5717671 5737294 2L 5717253 5721296 | 2
GE14428-PA 2L 5717671 5737294 2L 5725980 5726127 | 11 12
GE23847-PA 3R 21436269 21445298 3R 21429925 21436347 | 1 2 3 4 5 6 8 10 11 12 13 15 18 19 20
GE17432-PB X 12606497 12656790 X 12616185 12616299 | 6 8 17
GE17432-PB X 12606497 12656790 X 12655436 12655687 | 3 5 6
GE18254-PA 2L 3733457 3755100 2L 3748543 3748779 | 8 15 18 19
GE17432-PA X 12586113 12657768 X 12616185 12616299 | 6 8 17
GE17432-PA X 12586113 12657768 X 12655436 12655687 | 3 5 6
GE24658-PA 3R 10731084 10733022 3R 10731938 10735125 | 12
3.g610.t1 X 10451959 10468317 X 10460172 10460672 | 2 3 8 9 13 14 18 19
2.g133.t1 2R 3669306 3687159 2R 3686554 3691429 | 2 6 8
0.g524.t1 3L 5040987 5056781 3L 5038513 5043130 | 8
2.g133.t2 2R 3666156 3687159 2R 3686554 3691429 | 2 6 8
3.g612.t2 X 10481684 10505527 X 10486354 10487155 | 8
3.g612.t3 X 10481684 10501387 X 10486354 10487155 | 8
3.g612.t4 X 10481684 10520477 X 10486354 10487155 | 8
3.g612.t5 X 10481684 10520477 X 10486354 10487155 | 8
3.g612.t6 X 10481684 10487817 X 10486354 10487155 | 8
3.g569.t1 X 10056396 10069629 X 10060151 10060351 | 11 19
4.g873.t1 3R 12542105 12554127 3R 12546325 12548762 | 16
GE23737-PA 3R 23184370 23197611 3R 23189294 23190180 | 9
3.g1179.t3 X 18882069 18902932 X 18886095 18886382 | 16
3.g1179.t3 X 18882069 18902932 X 18890425 18891154 | 6
GE10225-PA 3R 18241067 18268824 3R 18267617 18268749 | 2 3 4 5 9 10 11 17 18 19 20
GE26091-PA 3R 11253003 11267437 3R 11259775 11265309 | 6
4.g1925.t3 3R 23356322 23366615 3R 23366420 23367313 | 8 10 16
4.g1925.t4 3R 23356322 23367105 3R 23366731 23366855 | 9
4.g1925.t4 3R 23356322 23367105 3R 23366420 23367313 | 8 10 16
4.g1864.t1 3R 22063022 22068264 3R 22065875 22066346 | 1 2 3 4 9 10 11 12 15 16 17 20
GE16826-PA X 3436445 3497554 X 3435237 3436749 | 2
GE21031-PA 3L 285010 299105 3L 282949 286511 | 17
GE21031-PB 3L 285010 299105 3L 282949 286511 | 17
GE25828-PB 3R 7825181 7834383 3R 7832431 7833298 | 11
GE25828-PA 3R 7825181 7834383 3R 7832431 7833298 | 11
GE13597-PA 2R 10401539 10411842 2R 10405413 10405707 | 10
GE18453-PA 2L 6555634 6558502 2L 6552459 6556843 | 2
GE18484-PA 2L 7132695 7135739 2L 7132813 7133086 | 1 13
GE26330-PA 3R 14366870 14401464 3R 14383498 14383756 | 14
GE17056-PA 2L 764171 766381 2L 765868 766262 | 3 10
GE17569-PA X 14713029 14735372 X 14729126 14729420 | 4 7 10 18 20
GE13439-PA 2L 7085931 7106474 2L 7100699 7103913 | 6
GE26170-PA 3R 12446284 12467098 3R 12449043 12454104 | 5
GE16372-PA 2L 147082 148100 2L 146434 147628 | 9
GE14204-PA 2R 18341344 18342320 2R 18340872 18341767 | 4 5 7 8 9 14
GE16200-PA X 6936991 6959124 X 6954658 6955050 | 10 11 20
GE26406-PA 2L 12777214 12822617 2L 12817709 12817926 | 15
GE26406-PC 2L 12763743 12822617 2L 12770060 12770210 | 4 6 9 13
GE26406-PC 2L 12763743 12822617 2L 12817709 12817926 | 15
GE26406-PB 2L 12777214 12822507 2L 12817709 12817926 | 15
GE26406-PE 2L 12748239 12777167 2L 12770060 12770210 | 4 6 9 13
GE11422-PA 2R 20552605 20583968 2R 20556535 20557016 | 4 6 8 9 12 16 17 18 19
GE20773-PA 3L 3188312 3188906 3L 3177872 3189471 | 8
GE20773-PA 3L 3188312 3188906 3L 3186737 3192935 | 10
GE20773-PA 3L 3188312 3188906 3L 3185710 3196869 | 8 10
GE20773-PA 3L 3188312 3188906 3L 3186662 3199513 | 2
GE25392-PA 3R 200002 391119 3R 226947 228903 | 1 4 14 20
GE25392-PA 3R 200002 391119 3R 240954 241320 | 1 4 14
GE25392-PA 3R 200002 391119 3R 266586 268681 | 8
GE25392-PA 3R 200002 391119 3R 266227 267449 | 1 4 14
GE25392-PA 3R 200002 391119 3R 265441 269975 | 9
4.g1.t1 3R 65 25095 3R 1430 22174 | 1 3
2.g174.t1 2R 4465634 4542428 2R 4493045 4496695 | 9
2.g18.t1 2R 1191942 1199285 2R 1192252 1198186 | 1 2 3 4 5 6 7 8 9 10 11 14 15 16 18 19 20
GE13040-PA 2R 1989028 1993104 2R 1988339 1989596 | 5
GE20182-PA 3L 11789600 11794072 3L 11791812 11792896 | 2 8 9 12 15 19
1.g741.t1 2L 8353597 8367762 2L 8353847 8355354 | 14
1.g741.t1 2L 8353597 8367762 2L 8355129 8355496 | 14
GE25749-PA 3R 6416434 6428409 3R 6426573 6429128 | 1
3.g258.t2 X 5152158 5239542 X 5168928 5171821 | 8
1.g420.t1 2L 4697762 4728291 2L 4707565 4707730 | 1 9
3.g258.t1 X 5152158 5239542 X 5168928 5171821 | 8
GE21817-PA 3L 11531283 11536766 3L 11535053 11537096 | 10
GE21817-PA 3L 11531283 11536766 3L 11535513 11537526 | 2
GE25701-PA 2L 13310684 13311310 2L 13310476 13311857 | 8
GE13453-PA 2R 8635441 8637491 2R 8628288 8637097 | 1 4 5 6 7 8
3.g777.t2 X 12392240 12505063 X 12497520 12497879 | 3 7 13
3.g777.t2 X 12392240 12505063 X 12497879 12498003 | 5
3.g777.t3 X 12371064 12505063 X 12497520 12497879 | 3 7 13
3.g777.t3 X 12371064 12505063 X 12497879 12498003 | 5
3.g777.t1 X 12392240 12505063 X 12497520 12497879 | 3 7 13
3.g777.t1 X 12392240 12505063 X 12497879 12498003 | 5
GE17068-PA X 7518222 7542695 X 7531990 7532616 | 3 5 6 9 10 14 18 20
3.g777.t4 X 12372040 12501083 X 12497520 12497879 | 3 7 13
3.g777.t4 X 12372040 12501083 X 12497879 12498003 | 5
GE12694-PA 2R 5432983 5462410 2R 5460683 5460808 | 10 12
GE13245-PA 2R 5878363 5880760 2R 5880254 5883193 | 17
GE20280-PA 3L 10140174 10164588 3L 10164056 10164577 | 8
GE13954-PA 2R 15417952 15429114 2R 15422288 15424931 | 19
GE13954-PB 2R 15417952 15429114 2R 15422288 15424931 | 19
GE25878-PA 3R 8266618 8268497 3R 8267252 8270103 | 15
GE10527-PB 3R 22723276 22728309 3R 22722137 22726932 | 12
GE18859-PA 2L 12310501 12341364 2L 12314622 12314820 | 10
GE21046-PA 3L 154539 156775 3L 153714 155228 | 8
3.g1052.t1 X 16455879 16518742 X 16469587 16470148 | 11
3.g1052.t2 X 16455879 16518742 X 16469587 16470148 | 11
GE15699-PA 2L 1162488 1164166 2L 1162125 1162631 | 15
GE12986-PC 2R 1253235 1288770 2R 1254226 1254666 | 16 17
GE12986-PC 2R 1253235 1288770 2R 1267547 1269515 | 7 8 9 13 20
GE12986-PC 2R 1253235 1288770 2R 1283153 1285342 | 7 9 13 19 20
GE12986-PB 2R 1253235 1288770 2R 1254226 1254666 | 16 17
GE12986-PB 2R 1253235 1288770 2R 1267547 1269515 | 7 8 9 13 20
GE12986-PB 2R 1253235 1288770 2R 1283153 1285342 | 7 9 13 19 20
GE12986-PA 2R 1273366 1288770 2R 1283153 1285342 | 7 9 13 19 20
GE11455-PA 2R 20343725 20350328 2R 20345528 20347724 | 12 19
GE11455-PA 2R 20343725 20350328 2R 20346896 20349545 | 1 2 3 4 5 6 7 8 9 17
4.g1261.t1 3R 16034045 16043729 3R 16043571 16043673 | 8 18
GE14442-PA 2R 20627639 20628907 2R 20628266 20630184 | 13
4.g2079.t2 3R 25001177 25038761 3R 25036642 25044043 | 3 7 9 20
4.g2079.t2 3R 25001177 25038761 3R 25034917 25051968 | 1 6 9 11 13
GE26259-PB 3R 13422588 13429370 3R 13421611 13426161 | 16
GE26259-PA 3R 13422588 13429370 3R 13421611 13426161 | 16
GE23400-PE 3R 26963695 26968778 3R 26966541 26966768 | 3 5
1.g634.t2 2L 6914623 6924885 2L 6924773 6926435 | 9
2.g122.t1 2R 3493596 3555189 2R 3530693 3530879 | 11
GE16538-PA 2L 48667 61073 2L 51845 52210 | 13
GE19075-PA 2L 15376284 15380151 2L 15377363 15379792 | 8
GE19075-PC 2L 15376284 15380151 2L 15377363 15379792 | 8
GE19075-PB 2L 15376284 15380151 2L 15377363 15379792 | 8
3.g1230.t2 X 19849181 19904245 X 19859038 19866130 | 8
3.g1230.t2 X 19849181 19904245 X 19894515 19895717 | 5
3.g1165.t1 X 18712125 18733938 X 18729973 18730230 | 2 4 6 7 8 10 13 17
GE18981-PA 2L 13458501 13467621 2L 13467138 13467431 | 16
3.g382.t1 X 6856496 6882364 X 6870847 6871139 | 11
GE11263-PA 2L 10582724 10588902 2L 10585970 10587591 | 1 3 4 5 6 7 8 9 10 11 15 16 18 19 20
GE11095-PA 2L 10874674 10877696 2L 10873174 10876328 | 6 8 9 10 12 18
1.g740.t1 2L 8316094 8346446 2L 8316351 8319008 | 2
3.g1169.t1 X 18800240 18821268 X 18803792 18803955 | 6 9
3.g1169.t1 X 18800240 18821268 X 18804671 18805512 | 5 7 8 12 15
3.g1169.t1 X 18800240 18821268 X 18808010 18808880 | 2 3 4 8 9 12 14 15 20
3.g1169.t1 X 18800240 18821268 X 18810158 18810616 | 1 3 5 9 10 11 13
3.g784.t1 X 12656792 12693246 X 12691448 12691626 | 4 6 10 12
GE13734-PB 2R 12093970 12095895 2R 12091221 12095128 | 2 5 8 13 15 18 19
GE19084-PA 2L 15513134 15542517 2L 15515252 15518278 | 19
3.g882.t1 X 14396150 14427633 X 14410931 14411102 | 2 18
3.g882.t1 X 14396150 14427633 X 14420131 14420863 | 4 8 11 16 18 20
3.g882.t1 X 14396150 14427633 X 14425874 14425956 | 5
GE10686-PB 3R 25043338 25061323 3R 25036642 25044043 | 3 7 9 20
GE10686-PB 3R 25043338 25061323 3R 25034917 25051968 | 1 6 9 11 13
GE10686-PB 3R 25043338 25061323 3R 25041161 25051938 | 6
GE10686-PB 3R 25043338 25061323 3R 25040871 25053378 | 14
GE20775-PA 3L 3184751 3185386 3L 3177872 3189471 | 8
GE26314-PA 3R 14152291 14152856 3R 14152097 14152483 | 13
0.g1492.t1 3L 19265436 19293719 3L 19273842 19287114 | 3 9
0.g1492.t1 3L 19265436 19293719 3L 19275592 19288918 | 9
0.g1492.t1 3L 19265436 19293719 3L 19277642 19290479 | 3 19
2.g343.t1 2R 6371550 6403643 2R 6380901 6384124 | 5
2.g343.t1 2R 6371550 6403643 2R 6381442 6384281 | 15
2.g343.t2 2R 6371550 6404232 2R 6380901 6384124 | 5
2.g343.t2 2R 6371550 6404232 2R 6381442 6384281 | 15
2.g343.t3 2R 6381330 6404232 2R 6380901 6384124 | 5
2.g343.t3 2R 6381330 6404232 2R 6381442 6384281 | 15
2.g343.t4 2R 6371550 6381283 2R 6380901 6384124 | 5
2.g1047.t1 2R 12841981 12883569 2R 12873611 12874020 | 6 8 11 12 15 18 19
2.g1047.t2 2R 12841981 12883569 2R 12873611 12874020 | 6 8 11 12 15 18 19
1.g358.t1 2L 3697063 3710176 2L 3696491 3697587 | 3 7 10 15 18 19
0.g1577.t2 3L 20175465 20178561 3L 20174901 20175531 | 5
0.g1577.t1 3L 20175465 20183311 3L 20174901 20175531 | 5
0.g1765.t1 3L 23329240 23456808 3L 23446196 23449515 | 10 17 19
GE20447-PA 3L 7668345 7669198 3L 7665669 7670924 | 3 4 6 8
GE17340-PA X 11367089 11371126 X 11367086 11367592 | 8
GE24349-PA 3R 14701449 14706377 3R 14703209 14705506 | 11
GE23393-PB 3R 27150660 27166683 3R 27156036 27156149 | 11
GE23393-PA 3R 27140559 27166923 3R 27156036 27156149 | 11
GE22133-PA 3L 16414322 16424501 3L 16414309 16416275 | 2 3 7 8 13 16
GE21047-PA 3L 152917 154235 3L 153714 155228 | 8
4.g2478.t1 3R 28707435 28741969 3R 28728373 28728972 | 11
2.g355.t1 2R 6545286 6556359 2R 6545976 6546997 | 4 6 10
2.g1947.t1 2R 20864203 20878375 2R 20876827 20877288 | 3 4 7 8 15
GE15947-PA X 10693948 10696276 X 10693772 10694086 | 3 13
GE21022-PA 3L 346607 357545 3L 343902 348093 | 19
GE21022-PB 3L 346607 357545 3L 343902 348093 | 19
GE21022-PC 3L 346607 355985 3L 343902 348093 | 19
GE21022-PD 3L 346607 349585 3L 343902 348093 | 19
GE17775-PA X 17668474 17672947 X 17669144 17670186 | 8
0.g562.t1 3L 6129439 6141262 3L 6136529 6136847 | 5 13
0.g562.t2 3L 6123949 6141262 3L 6136529 6136847 | 5 13
GE17667-PA X 15937288 15957522 X 15949222 15949398 | 1 12
GE20642-PA 3L 4746998 4750371 3L 4748069 4750627 | 11
0.g637.t1 3L 6856603 6883096 3L 6853202 6857398 | 1 2 3 4 5 6 7 8 9 10 12 13 15 16 17 18 19
GE24660-PA 3R 10720749 10723912 3R 10717587 10722995 | 16
GE17169-PD X 9249870 9297897 X 9296779 9296907 | 2
3.g1283.t1 X 21562834 21698117 X 21578857 21579133 | 6 13
3.g1283.t1 X 21562834 21698117 X 21667761 21670031 | 10
GE16487-PB X 1971353 1978611 X 1972849 1973049 | 3 5 16
GE16028-PA X 9805602 9810155 X 9809835 9809931 | 10
GE18652-PA 2L 9822034 9825259 2L 9824910 9828235 | 15
GE18652-PB 2L 9822034 9825259 2L 9824910 9828235 | 15
1.g1425.t1 2L 15668499 15746301 2L 15701461 15701547 | 2
1.g1425.t2 2L 15668499 15727662 2L 15701461 15701547 | 2
1.g255.t1 2L 2707275 2722658 2L 2715586 2721125 | 13
2.g418.t1 2R 7489030 7493797 2R 7486324 7489683 | 9
2.g418.t1 2R 7489030 7493797 2R 7488837 7490999 | 8
2.g418.t1 2R 7489030 7493797 2R 7491651 7493962 | 19
GE13875-PA 2R 14457479 14461311 2R 14457123 14461064 | 1
GE16132-PA X 8059265 8164858 X 8163348 8163520 | 5 15
2.g1536.t1 2R 17744637 17753541 2R 17742992 17744704 | 2 8
2.g1536.t1 2R 17744637 17753541 2R 17738259 17744715 | 2 8 13
1.g15.t1 2L 110892 119090 2L 115508 115741 | 9
0.g328.t1 3L 3171917 3179106 3L 3177872 3189471 | 8
0.g328.t2 3L 3171917 3179106 3L 3177872 3189471 | 8
4.g1453.t1 3R 17780274 17790576 3R 17786235 17790099 | 17
GE18330-PA 2L 5056652 5057197 2L 5056039 5058911 | 5
GE19934-PA 3L 16172117 16179580 3L 16172247 16172603 | 16 20
GE19934-PB 3L 16172117 16179580 3L 16172247 16172603 | 16 20
2.g123.t1 2R 3555236 3569558 2R 3566713 3567064 | 9
GE24355-PA 3R 14627392 14637988 3R 14627196 14627758 | 16
3.g1229.t1 X 19806341 19866815 X 19810217 19810349 | 6 8 16 17
3.g1229.t1 X 19806341 19866815 X 19859038 19866130 | 8
1.g1278.t1 2L 13799313 13825627 2L 13818764 13818944 | 1
GE10068-PA 3R 16544393 16572657 3R 16570035 16570360 | 10
3.g1233.t1 X 20026557 20046285 X 20043093 20045334 | 5
2.g1922.t3 2R 20674243 20684363 2R 20677934 20678137 | 9
2.g1922.t2 2R 20674243 20684373 2R 20677934 20678137 | 9
2.g1922.t1 2R 20674243 20684373 2R 20677934 20678137 | 9
GE23288-PA 3R 28809670 28831879 3R 28816274 28816453 | 19
GE23288-PA 3R 28809670 28831879 3R 28818989 28819186 | 1
2.g876.t3 2R 11521521 11527252 2R 11522584 11523299 | 2 4 6 7 8 9 10 11 12 15 17 18 19 20
1.g1806.t2 2L 20591181 20724340 2L 20592453 20594586 | 9
1.g1806.t2 2L 20591181 20724340 2L 20625603 20627567 | 17
1.g1806.t2 2L 20591181 20724340 2L 20633316 20634367 | 17
1.g1806.t2 2L 20591181 20724340 2L 20650681 20651896 | 8
1.g1806.t2 2L 20591181 20724340 2L 20669217 20669463 | 16 18
1.g1806.t2 2L 20591181 20724340 2L 20679186 20680649 | 19
1.g1806.t2 2L 20591181 20724340 2L 20701045 20702768 | 9
1.g1823.t1 2L 21768877 21775770 2L 21762468 21778962 | 9
1.g1823.t1 2L 21768877 21775770 2L 21767680 21782352 | 9
4.g603.t1 3R 9652471 9656240 3R 9654460 9658865 | 2
GE16599-PA X 27536 78145 X 63087 65284 | 2 3 4 5 11 16 19
1.g1821.t1 2L 21576182 21736435 2L 21579555 21582583 | 14
1.g1821.t1 2L 21576182 21736435 2L 21695113 21703071 | 16 18
1.g1821.t1 2L 21576182 21736435 2L 21725427 21728209 | 10
1.g1821.t2 2L 21576182 21736755 2L 21579555 21582583 | 14
1.g1821.t2 2L 21576182 21736755 2L 21695113 21703071 | 16 18
1.g1821.t2 2L 21576182 21736755 2L 21725427 21728209 | 10
GE20094-PA 3L 12892576 12911819 3L 12894471 12894671 | 8 11
GE20768-PB 3L 3193968 3195966 3L 3185710 3196869 | 8 10
GE20768-PB 3L 3193968 3195966 3L 3186662 3199513 | 2
GE20768-PC 3L 3191289 3195966 3L 3186737 3192935 | 10
GE20768-PC 3L 3191289 3195966 3L 3185710 3196869 | 8 10
GE20768-PC 3L 3191289 3195966 3L 3186662 3199513 | 2
GE20768-PA 3L 3191289 3193916 3L 3186737 3192935 | 10
GE20768-PA 3L 3191289 3193916 3L 3185710 3196869 | 8 10
GE20768-PA 3L 3191289 3193916 3L 3186662 3199513 | 2
GE14641-PA 2L 5055446 5056451 2L 5056039 5058911 | 5
1.g477.t2 2L 5202882 5222630 2L 5214673 5214834 | 2
GE25985-PA 3R 9640629 9642079 3R 9640421 9641521 | 1
GE16036-PC X 9657568 9686621 X 9653841 9660152 | 14
GE16036-PC X 9657568 9686621 X 9681452 9681634 | 6 8 9 11 12 15
GE16036-PB X 9669748 9686801 X 9681452 9681634 | 6 8 9 11 12 15
1.g1737.t2 2L 18953888 18973884 2L 18963919 18964734 | 14
3.g1186.t1 X 19014989 19044922 X 19025105 19025591 | 19
3.g1186.t1 X 19014989 19044922 X 19027974 19028125 | 3 4 5 11 13 18 19
GE10220-PB 3R 18180624 18195904 3R 18193659 18194827 | 8
GE18846-PB 2L 12170708 12193053 2L 12184365 12184462 | 11
GE18846-PA 2L 12170708 12193053 2L 12184365 12184462 | 11
GE19511-PA 3L 22646077 22652974 3L 22645120 22647046 | 2
GE19511-PB 3L 22646077 22649914 3L 22645120 22647046 | 2
GE10109-PA 3R 17034172 17038475 3R 17035562 17038719 | 4 5 7 10 17
GE10109-PA 3R 17034172 17038475 3R 17036248 17039632 | 19
GE10621-PA 2L 11687166 11732450 2L 11727945 11728382 | 1 2 4 6 9 10 15 19 20
0.g160.t1 3L 1625584 1667509 3L 1631349 1632283 | 1 3 5 6 7 8 9 10 11 12 13 15 16 17 18 19 20
GE18831-PA 2L 11924696 12000468 2L 11927364 11927539 | 7 10
GE17039-PA X 7142829 7248382 X 7163081 7187882 | 7 11 13 19
GE17829-PA X 18566732 18568675 X 18564946 18568426 | 8
GE13989-PB 2R 15763785 15779676 2R 15777997 15781002 | 15
GE13989-PA 2R 15763785 15779676 2R 15777997 15781002 | 15
GE25141-PA 3R 3758648 3836331 3R 3787223 3792365 | 2 3 4 6 8 9 10 12 18 19 20
GE25141-PB 3R 3759000 3836331 3R 3787223 3792365 | 2 3 4 6 8 9 10 12 18 19 20
2.g1513.t3 2R 17447080 17493288 2R 17475050 17475447 | 1
2.g1513.t2 2R 17464515 17493288 2R 17475050 17475447 | 1
2.g1513.t1 2R 17447080 17493288 2R 17475050 17475447 | 1
GE17178-PC X 9413254 9421834 X 9412662 9415570 | 6
GE17178-PB X 9413254 9421834 X 9412662 9415570 | 6
GE17178-PA X 9413144 9421834 X 9412662 9415570 | 6
GE15810-PA 2L 1026256 1054376 2L 1051430 1053425 | 8
GE15341-PA X 19689882 19759595 X 19744296 19744448 | 1 4 8
3.g1278.t1 X 21336572 21350976 X 21336341 21336576 | 5
1.g603.t1 2L 6549514 6553663 2L 6552459 6556843 | 2
0.g329.t1 3L 3179157 3184516 3L 3177872 3189471 | 8
0.g86.t1 3L 1169822 1172853 3L 1172484 1179048 | 9
GE14535-PB 4 17816 95961 4 41861 42853 | 5
GE14535-PE 4 17816 95961 4 41861 42853 | 5
GE15589-PA X 15969232 16029686 X 15977640 15977783 | 1 7 8 11 12 13 15
GE15589-PA X 15969232 16029686 X 16026652 16027648 | 5
GE25786-PA 3R 6992973 7004646 3R 6994552 6994668 | 16
GE19269-PA 2L 17829370 17831604 2L 17827409 17829872 | 6
GE16376-PB X 3629999 3765132 X 3720837 3721117 | 11
GE16376-PC X 3637209 3765132 X 3720837 3721117 | 11
GE16376-PD X 3637209 3765132 X 3720837 3721117 | 11
GE10300-PA 3R 19121379 19131903 3R 19122826 19123020 | 2
1.g883.t3 2L 10321030 10377982 2L 10344910 10345378 | 8 20
1.g883.t3 2L 10321030 10377982 2L 10348256 10350937 | 8
1.g883.t3 2L 10321030 10377982 2L 10353409 10357552 | 1
1.g883.t1 2L 10321030 10377982 2L 10344910 10345378 | 8 20
1.g883.t1 2L 10321030 10377982 2L 10348256 10350937 | 8
1.g883.t1 2L 10321030 10377982 2L 10353409 10357552 | 1
GE24787-PA 2L 14984305 15010617 2L 15008722 15008838 | 1 3 20
GE18174-PA 2L 2731045 2735257 2L 2726172 2731718 | 9
GE21984-PB 2L 18364348 18375666 2L 18369608 18370669 | 5
GE21984-PA 2L 18364348 18375666 2L 18369608 18370669 | 5
0.g1758.t2 3L 23154757 23193589 3L 23153724 23162933 | 8
0.g1758.t3 3L 23154757 23218743 3L 23153724 23162933 | 8
3.g1211.t1 X 19406696 19489930 X 19466157 19466283 | 11
2.g137.t1 2R 3692981 3719079 2R 3716139 3716381 | 19
2.g137.t3 2R 3692981 3719079 2R 3716139 3716381 | 19
2.g137.t2 2R 3692981 3719079 2R 3716139 3716381 | 19
GE19427-PB 2L 20503681 20521554 2L 20508677 20509260 | 19
GE19427-PB 2L 20503681 20521554 2L 20508722 20511164 | 19
GE19427-PB 2L 20503681 20521554 2L 20518336 20525187 | 19
GE19427-PA 2L 20511821 20521554 2L 20518336 20525187 | 19
0.g435.t2 3L 4065056 4260791 3L 4230001 4233079 | 14
0.g435.t1 3L 4065056 4260791 3L 4230001 4233079 | 14
GE18653-PA 2L 9827194 9833633 2L 9824910 9828235 | 15
2.g527.t1 2R 8428582 8430611 2R 8430118 8432764 | 12
GE17039-PC X 7142829 7248382 X 7163081 7187882 | 7 11 13 19
GE24174-PA 3R 17130548 17199691 3R 17197574 17199118 | 6
GE17039-PB X 7142829 7248382 X 7163081 7187882 | 7 11 13 19
2.g914.t1 2R 11811227 11905631 2R 11814071 11814281 | 1
2.g808.t1 2R 10704708 10718081 2R 10705351 10711729 | 2 4 6 7 8 9 11 12 15 19
GE12967-PA 2R 400016 476083 2R 385387 401772 | 14
GE12967-PA 2R 400016 476083 2R 408041 414129 | 9 15
GE12967-PA 2R 400016 476083 2R 414713 418549 | 8
3.g867.t1 X 13906214 13959878 X 13942289 13942683 | 6
1.g780.t1 2L 9064520 9132274 2L 9097255 9097537 | 6
GE10874-PB 3R 27139134 27160718 3R 27156036 27156149 | 11
GE24465-PE 2L 15388565 15419293 2L 15412553 15414703 | 9
GE10970-PA 3R 28587250 28612544 3R 28600667 28600763 | 15
1.g883.t4 2L 10321030 10377982 2L 10344910 10345378 | 8 20
1.g883.t4 2L 10321030 10377982 2L 10348256 10350937 | 8
1.g883.t4 2L 10321030 10377982 2L 10353409 10357552 | 1
GE19240-PC 2L 17478763 17480187 2L 17479513 17482694 | 2
GE19240-PC 2L 17478763 17480187 2L 17477743 17483758 | 2 8 9
GE19240-PB 2L 17471303 17480187 2L 17479513 17482694 | 2
GE19240-PB 2L 17471303 17480187 2L 17477743 17483758 | 2 8 9
GE19240-PA 2L 17468373 17478677 2L 17477743 17483758 | 2 8 9
3.g640.t3 X 10772467 10804870 X 10796998 10797687 | 1 7 8 9
3.g640.t2 X 10772467 10804870 X 10796998 10797687 | 1 7 8 9
3.g640.t1 X 10777777 10804870 X 10796998 10797687 | 1 7 8 9
GE13133-PA 2R 3626136 3642409 2R 3639973 3644389 | 6 8
GE13133-PA 2R 3626136 3642409 2R 3641829 3654689 | 13
GE16460-PA 2L 104188 110840 2L 108667 108970 | 19
GE14469-PC 2R 21098988 21101098 2R 21100065 21101659 | 1 7 17 18 20
GE22696-PA 2L 17480190 17486482 2L 17480309 17480964 | 8
GE22696-PA 2L 17480190 17486482 2L 17479513 17482694 | 2
GE22696-PA 2L 17480190 17486482 2L 17477743 17483758 | 2 8 9
GE10651-PA 3R 24636066 24638969 3R 24636916 24637457 | 16
GE15682-PA X 14744720 14761218 X 14759218 14759582 | 3 5 6 8 9 12 19
GE11857-PB 2R 15985469 15990213 2R 15989525 15990929 | 16
GE10462-PA 3R 21428979 21433072 3R 21429925 21436347 | 1 2 3 4 5 6 8 10 11 12 13 15 18 19 20
GE24410-PA 2L 15472059 15494923 2L 15475858 15476215 | 10
1.g251.t1 2L 2650904 2667408 2L 2667406 2669297 | 15
GE24410-PC 2L 15472059 15494923 2L 15475858 15476215 | 10
2.g1354.t3 2R 16057554 16070503 2R 16058783 16059016 | 2
GE19053-PA 2L 15035043 15043152 2L 15037862 15038705 | 11 18
GE11904-PA 2R 15467438 15481471 2R 15475589 15476163 | 19
4.g613.t1 3R 9688843 9691421 3R 9686900 9691402 | 1 16 18 19 20
4.g7.t1 3R 420571 487214 3R 444738 446198 | 1
4.g7.t1 3R 420571 487214 3R 456693 474667 | 2 11 20
GE20583-PC 2L 20873442 20958520 2L 20869428 20875360 | 12 19
GE20583-PC 2L 20873442 20958520 2L 20904003 20907119 | 12 19
GE20583-PB 2L 20873442 20957010 2L 20869428 20875360 | 12 19
GE20583-PB 2L 20873442 20957010 2L 20904003 20907119 | 12 19
GE20583-PA 2L 20873442 20957010 2L 20869428 20875360 | 12 19
GE20583-PA 2L 20873442 20957010 2L 20904003 20907119 | 12 19
4.g215.t1 3R 4653827 4658321 3R 4654986 4664367 | 1 2 3 5 6 7 8 9 10 12 13 15 17 19
0.g1250.t5 3L 16227985 16298762 3L 16264723 16284646 | 8
0.g1250.t1 3L 16229055 16298762 3L 16264723 16284646 | 8
0.g1250.t3 3L 16214265 16298762 3L 16264723 16284646 | 8
GE13533-PA 2R 9719807 9720946 2R 9718894 9722579 | 1 2 3 4 5 6 7 8 9 10 11 12 13 14 15 16 17 19 20
GE10536-PA 3R 22758796 22808069 3R 22760322 22770287 | 8
0.g1665.t1 3L 21189293 21221157 3L 21193093 21193239 | 10
2.g134.t1 2R 3687206 3689066 2R 3686554 3691429 | 2 6 8
0.g1665.t3 3L 21189773 21221157 3L 21193093 21193239 | 10
0.g1665.t2 3L 21189293 21221205 3L 21193093 21193239 | 10
2.g288.t1 2R 5882443 5884157 2R 5880254 5883193 | 17
GE12467-PA 2R 8575959 8579460 2R 8579441 8581528 | 6 7
GE22100-PA 3L 16117151 16151524 3L 16135484 16135712 | 6
2.g102.t1 2R 2603575 2632088 2R 2621213 2625329 | 2 6 7 8 18
GE26134-PA 3R 11913925 11915419 3R 11912024 11916314 | 7 14 20
GE24096-PB 3R 18268829 18294326 3R 18271812 18272065 | 5
GE24096-PA 3R 18268829 18303416 3R 18271812 18272065 | 5
GE10796-PA 3R 26164829 26285035 3R 26174793 26177815 | 13
GE10796-PA 3R 26164829 26285035 3R 26177720 26178192 | 8
GE14157-PA 2R 17739512 17744633 2R 17738237 17742990 | 1 4 6 9 11 12 15 19
GE14157-PA 2R 17739512 17744633 2R 17742992 17744704 | 2 8
GE14157-PA 2R 17739512 17744633 2R 17738259 17744715 | 2 8 13
GE24588-PA 3R 11915433 11917624 3R 11912024 11916314 | 7 14 20
GE26367-PA 3R 15058283 15063363 3R 15059284 15060651 | 6
GE20064-PA 3L 13517428 13522186 3L 13521555 13522843 | 8 10 13
GE20641-PA 3L 4750418 4753821 3L 4748069 4750627 | 11
GE20641-PB 3L 4750418 4753821 3L 4748069 4750627 | 11
GE17158-PD X 9052691 9098942 X 9092346 9093590 | 4 9 12
GE17158-PD X 9052691 9098942 X 9088715 9093202 | 8 11
GE17158-PC X 9052691 9101678 X 9092346 9093590 | 4 9 12
GE17158-PC X 9052691 9101678 X 9088715 9093202 | 8 11
GE17158-PB X 9052691 9098942 X 9092346 9093590 | 4 9 12
GE17158-PB X 9052691 9098942 X 9088715 9093202 | 8 11
GE14497-PA 4 1000001 1024005 4 1011180 1012861 | 5
GE14497-PC 4 1000001 1024005 4 1011180 1012861 | 5
GE15895-PC X 11303525 11325268 X 11316579 11317326 | 19
GE20173-PA 3L 11852581 11862104 3L 11841757 11854748 | 1 3 4 5 9 11 12 13 15 16 18 19 20
3.g468.t1 X 8738928 8794882 X 8767079 8767219 | 11
3.g468.t1 X 8738928 8794882 X 8783493 8784480 | 9 13
GE16945-PB X 6013418 6034730 X 6027171 6028326 | 1 2 4 5 6 7 8 9 11 12 14 15 16 17 18 19 20
GE16945-PB X 6013418 6034730 X 6034154 6034546 | 8 11 15 17 18
GE16945-PA X 6018578 6034231 X 6027171 6028326 | 1 2 4 5 6 7 8 9 11 12 14 15 16 17 18 19 20
GE16945-PA X 6018578 6034231 X 6034154 6034546 | 8 11 15 17 18
3.g977.t2 X 15352428 15382206 X 15375448 15375633 | 2 3 4 6 7 8 10 12 14 16 17 18
GE20711-PB 3L 3716821 3724069 3L 3723736 3727362 | 13
GE20711-PA 3L 3718027 3724069 3L 3723736 3727362 | 13
1.g1336.t1 2L 14847015 14849724 2L 14844348 14850368 | 2
0.g523.t1 3L 5029586 5040886 3L 5038513 5043130 | 8
0.g1110.t1 3L 13848592 13900196 3L 13883257 13883514 | 12
3.g877.t1 X 14248361 14357507 X 14346182 14346420 | 5 18
GE16347-PB X 4007683 4151086 X 4021500 4024005 | 14
GE21493-PA 3L 6005713 6044068 3L 6043512 6043814 | 3 12
GE16347-PA X 4007683 4151086 X 4021500 4024005 | 14
0.g1421.t1 3L 18740215 18751985 3L 18741929 18746697 | 3 8 17
GE13933-PA 2L 6390816 6418086 2L 6403886 6404860 | 6
GE13933-PA 2L 6390816 6418086 2L 6405567 6405727 | 2
GE10074-PB 3R 16659403 16700905 3R 16678984 16680305 | 5
GE10074-PA 3R 16659403 16700905 3R 16678984 16680305 | 5
GE13653-PA 2R 11215698 11217530 2R 11216791 11218480 | 9
2.g1303.t1 2R 15594798 15597736 2R 15595900 15596602 | 1 6 8 12 15 19
GE25403-PA 3R 463641 487214 3R 456693 474667 | 2 11 20
GE25403-PB 3R 463641 487214 3R 456693 474667 | 2 11 20
GE24648-PA 3R 11009217 11011286 3R 11008671 11012107 | 1 5
GE24214-PB 3R 16576409 16611452 3R 16597197 16599213 | 11
GE24516-PA 3R 12581901 12583237 3R 12581548 12584840 | 1 3 7 9 16
GE17422-PB X 12353244 12365253 X 12357433 12358034 | 6
GE17422-PA X 12353244 12365253 X 12357433 12358034 | 6
0.g819.t1 3L 10183945 10199078 3L 10195594 10196811 | 2
1.g1762.t1 2L 19410108 19448025 2L 19411327 19413751 | 15
GE12140-PA 2R 12534320 12542193 2R 12531901 12536511 | 10
1.g355.t1 2L 3627886 3670669 2L 3639179 3642391 | 6 8
GE23738-PA 3R 23173418 23184321 3R 23173632 23174079 | 9
0.g582.t3 3L 6378579 6436252 3L 6408068 6408423 | 15
GE15942-PA 2L 768606 773340 2L 771354 771475 | 2
GE24028-PA 3R 19204633 19215875 3R 19200337 19206065 | 6
GE18661-PA 2L 9908668 9931263 2L 9929230 9929359 | 5
GE10633-PA 3R 24250141 24271159 3R 24264897 24268002 | 11
GE13188-PA 2R 4834104 4906941 2R 4871836 4872286 | 11
GE13188-PB 2R 4834104 4958357 2R 4871836 4872286 | 11
GE13188-PC 2R 4834104 4906941 2R 4871836 4872286 | 11
4.g2342.t3 3R 26981835 27118988 3R 27011171 27012610 | 1 2 3 4 5 8 10 11 13 15
GE14937-PA 2L 3123429 3138563 2L 3125069 3129480 | 14
1.g1773.t2 2L 19796801 19987265 2L 19846732 19846992 | 3 4 7 11 13 15 20
1.g1773.t1 2L 19796801 19987265 2L 19846732 19846992 | 3 4 7 11 13 15 20
5.g10.t2 4 400001 538995 4 491908 492925 | 13 15
GE19423-PB 2L 20378697 20438785 2L 20405582 20408626 | 11
GE19423-PB 2L 20378697 20438785 2L 20409479 20409908 | 14
GE19423-PB 2L 20378697 20438785 2L 20422999 20423529 | 15
GE19423-PA 2L 20378697 20434144 2L 20405582 20408626 | 11
GE19423-PA 2L 20378697 20434144 2L 20409479 20409908 | 14
GE19423-PA 2L 20378697 20434144 2L 20422999 20423529 | 15
GE13128-PB 2R 3602936 3613269 2R 3600589 3603993 | 11
GE13128-PA 2R 3602476 3613578 2R 3600589 3603993 | 11
GE21825-PA 3L 11613313 11613779 3L 11612604 11613733 | 2 17
GE15775-PA X 13144610 13147778 X 13146906 13148951 | 6
GE11831-PA 2L 9640125 9644078 2L 9635539 9643235 | 16 17
2.g1231.t1 2R 14910626 14943208 2R 14915735 14922064 | 3 7 8 9 10 18 19
2.g1231.t1 2R 14910626 14943208 2R 14917811 14922626 | 6
2.g1231.t1 2R 14910626 14943208 2R 14921170 14923118 | 6 8 9 10
2.g1231.t1 2R 14910626 14943208 2R 14916089 14925568 | 3 6 8 10 16 19
2.g1231.t1 2R 14910626 14943208 2R 14922554 14925383 | 12 15 19
GE21056-PA 2L 19718527 19795650 2L 19783694 19786828 | 15
2.g3.t1 2R 200045 382035 2R 223648 228167 | 9
2.g3.t1 2R 200045 382035 2R 231409 236136 | 8
2.g3.t1 2R 200045 382035 2R 261487 266019 | 2 8 10
2.g3.t1 2R 200045 382035 2R 292319 294519 | 2 8 10
2.g3.t1 2R 200045 382035 2R 314045 314339 | 2 8 10
2.g3.t1 2R 200045 382035 2R 312743 315531 | 2 8 10
2.g3.t1 2R 200045 382035 2R 341721 346484 | 2
2.g3.t1 2R 200045 382035 2R 363102 367650 | 9 15
GE24657-PA 3R 10738841 10740062 3R 10734970 10739334 | 9
GE20015-PA 3L 14664040 14700648 3L 14666251 14666591 | 9
4.g275.t1 3R 5721948 5729191 3R 5724571 5726351 | 1 2 8 9 12 20
2.g876.t1 2R 11521521 11527252 2R 11522584 11523299 | 2 4 6 7 8 9 10 11 12 15 17 18 19 20
2.g876.t2 2R 11522185 11527252 2R 11522584 11523299 | 2 4 6 7 8 9 10 11 12 15 17 18 19 20
GE14496-PA 4 1000001 1105955 4 1011180 1012861 | 5
GE17429-PC 2L 1159867 1162470 2L 1162125 1162631 | 15
GE13310-PA 2R 6815278 6817581 2R 6817496 6821618 | 10
GE12791-PA 2R 3689143 3691885 2R 3686554 3691429 | 2 6 8
0.g218.t1 3L 2199233 2201307 3L 2196531 2199567 | 12
GE13385-PA 2R 7856556 7859020 2R 7858807 7861090 | 4 6
GE13385-PB 2R 7856556 7859020 2R 7858807 7861090 | 4 6
4.g927.t1 3R 12953143 12959908 3R 12954570 12954778 | 11
GE13078-PA 2R 2479480 2531588 2R 2489403 2490201 | 6
GE13078-PA 2R 2479480 2531588 2R 2529175 2532039 | 6
GE13078-PB 2R 2505594 2530198 2R 2529175 2532039 | 6
GE13078-PC 2R 2530284 2531588 2R 2529175 2532039 | 6
1.g1579.t2 2L 17265437 17274279 2L 17264997 17266808 | 5
1.g1579.t3 2L 17266436 17274279 2L 17264997 17266808 | 5
GE21652-PB 3L 8631221 8675153 3L 8645355 8645729 | 6 17 19
GE12373-PA 2R 9391464 9402742 2R 9395796 9395876 | 4 5 6 7 8 13 14 15 20
GE20446-PA 3L 7669245 7674018 3L 7665669 7670924 | 3 4 6 8
GE12451-PA 2R 8662836 8667654 2R 8660527 8664855 | 8
GE12451-PB 2R 8662866 8667654 2R 8660527 8664855 | 8
GE21052-PA 3L 4256 66965 3L 26147 26547 | 9
GE21052-PA 3L 4256 66965 3L 30811 31109 | 8
GE21052-PA 3L 4256 66965 3L 53912 54140 | 8
GE21052-PA 3L 4256 66965 3L 56883 57460 | 1 3 14 19
GE21052-PA 3L 4256 66965 3L 7449 8896 | 13
1.g1784.t1 2L 20223988 20260351 2L 20236582 20237404 | 2
1.g1784.t1 2L 20223988 20260351 2L 20258194 20258833 | 2 3 7 9 10 14 15 19
1.g1784.t2 2L 20223988 20260351 2L 20236582 20237404 | 2
1.g1784.t2 2L 20223988 20260351 2L 20258194 20258833 | 2 3 7 9 10 14 15 19
GE10338-PA 3R 19627658 19650171 3R 19649497 19649614 | 12
GE17432-PC X 12586113 12656790 X 12616185 12616299 | 6 8 17
GE17432-PC X 12586113 12656790 X 12655436 12655687 | 3 5 6
3.g398.t1 X 7292758 7331107 X 7296396 7296573 | 12
GE25839-PA 3R 7909395 7930224 3R 7917544 7917859 | 7 10
GE25839-PA 3R 7909395 7930224 3R 7924375 7924526 | 8 18
GE25839-PA 3R 7909395 7930224 3R 7927779 7928259 | 9 14 19
GE25839-PA 3R 7909395 7930224 3R 7927779 7930632 | 9 14 19
GE17464-PA X 13147860 13157116 X 13146906 13148951 | 6
GE24733-PA 3R 9638470 9640568 3R 9640421 9641521 | 1
GE10058-PA 3R 16477263 16478761 3R 16473726 16477685 | 10
GE24030-PA 3R 19200452 19203065 3R 19200337 19206065 | 6
GE18383-PE 2L 5906034 5954553 2L 5945083 5949108 | 1
GE14127-PA 2R 17249797 17254294 2R 17247998 17250046 | 9
0.g655.t1 3L 7321457 7484180 3L 7337103 7337528 | 2
0.g655.t1 3L 7321457 7484180 3L 7400265 7400434 | 19
4.g1837.t1 3R 21789815 21791749 3R 21791705 21791883 | 12 13
GE12379-PB 2R 9251271 9334392 2R 9302688 9307472 | 11
0.g910.t1 3L 11598499 11613212 3L 11612604 11613733 | 2 17
GE14565-PB 4 1166256 1199990 4 1189821 1190107 | 3 15
GE15832-PA 2L 964422 966946 2L 964546 964895 | 3 6 9 12 13 19 20
GE15832-PA 2L 964422 966946 2L 966613 966984 | 1 4 6 9 13 17 18 19
GE21018-PA 3L 364808 487402 3L 424826 425127 | 10
GE21018-PC 3L 364808 469482 3L 424826 425127 | 10
GE21018-PB 3L 364808 469482 3L 424826 425127 | 10
GE21018-PD 3L 364808 487402 3L 424826 425127 | 10
GE18645-PA 2L 9771863 9787961 2L 9787100 9787361 | 5
GE18645-PA 2L 9771863 9787961 2L 9787665 9787889 | 2 19
GE10972-PA 3R 28743540 28771673 3R 28767140 28767479 | 6 15
GE10972-PA 3R 28743540 28771673 3R 28771121 28771555 | 5 18
2.g179.t1 2R 4619609 4623307 2R 4606870 4621168 | 2 7 8
2.g179.t1 2R 4619609 4623307 2R 4608016 4622173 | 6
2.g179.t1 2R 4619609 4623307 2R 4621218 4623871 | 1
GE26360-PA 3R 14819468 14823079 3R 14822286 14822963 | 1 15 18 20
GE13734-PA 2R 12093650 12095895 2R 12091221 12095128 | 2 5 8 13 15 18 19
GE25113-PE 3R 4373782 4411025 3R 4398247 4408273 | 9
GE25113-PD 3R 4391622 4435155 3R 4398247 4408273 | 9
GE25113-PB 3R 4389792 4435155 3R 4398247 4408273 | 9
GE25113-PA 3R 4373782 4435155 3R 4398247 4408273 | 9
GE13347-PB 2R 7467930 7480919 2R 7475147 7475413 | 19
GE13347-PA 2R 7467930 7480919 2R 7475147 7475413 | 19
GE18377-PB 2L 5801935 5833718 2L 5823306 5823695 | 4 7 9 18 19
GE18377-PA 2L 5801935 5839711 2L 5823306 5823695 | 4 7 9 18 19
GE14284-PA 2R 19234218 19237051 2R 19236665 19238004 | 8 9
GE19043-PA 2L 14838755 14845247 2L 14844348 14850368 | 2
GE20117-PA 3L 12544278 12551131 3L 12544338 12544932 | 2 6 8 9
GE20117-PA 3L 12544278 12551131 3L 12544750 12546601 | 1
GE22490-PC 3L 20942563 21048556 3L 21013871 21014444 | 9
GE22490-PC 3L 20942563 21048556 3L 21026892 21027056 | 5
3.g237.t1 X 4292413 4337466 X 4314094 4314305 | 3 5 18
3.g237.t1 X 4292413 4337466 X 4325536 4326391 | 5
3.g1263.t2 X 20563947 20682131 X 20637822 20644271 | 1 5 20
3.g1263.t2 X 20563947 20682131 X 20640778 20646886 | 1 3 5 6 7 8 9 10 11 15
3.g1263.t2 X 20563947 20682131 X 20651169 20654842 | 8
3.g1263.t2 X 20563947 20682131 X 20676848 20686617 | 11
3.g1263.t1 X 20563947 20735831 X 20637822 20644271 | 1 5 20
3.g1263.t1 X 20563947 20735831 X 20640778 20646886 | 1 3 5 6 7 8 9 10 11 15
3.g1263.t1 X 20563947 20735831 X 20651169 20654842 | 8
3.g1263.t1 X 20563947 20735831 X 20676848 20686617 | 11
0.g695.t2 3L 8010877 8053603 3L 8020913 8021121 | 2
GE10970-PB 3R 28583570 28612524 3R 28600667 28600763 | 15
GE18475-PA 2L 7042615 7054538 2L 7043543 7048586 | 3 5 7 9 10
GE18475-PA 2L 7042615 7054538 2L 7050512 7051059 | 15 18
GE18475-PA 2L 7042615 7054538 2L 7051842 7052051 | 1 2 5 6 7 8 9 10 11 14 17 18 19 20
GE21202-PA 3L 1895288 1897266 3L 1895238 1897322 | 9
GE17210-PA 2L 883611 887931 2L 887894 888045 | 2
GE12096-PA 2R 13053590 13057703 2R 13052601 13054893 | 17
0.g1223.t1 3L 15681464 15845785 3L 15707277 15731097 | 6
0.g1223.t1 3L 15681464 15845785 3L 15792832 15793011 | 5 17
3.g1179.t1 X 18882069 18895082 X 18886095 18886382 | 16
3.g1179.t1 X 18882069 18895082 X 18890425 18891154 | 6
3.g1179.t2 X 18874803 18908672 X 18886095 18886382 | 16
3.g1179.t2 X 18874803 18908672 X 18890425 18891154 | 6
GE21101-PA 3L 831693 833786 3L 833632 833787 | 8 9 18
GE22139-PA 3L 16521102 16522255 3L 16520655 16536465 | 11 18
GE24079-PA 3R 18518023 18520896 3R 18517915 18518059 | 1 7
GE20769-PA 2L 20352588 20373141 2L 20361093 20361828 | 17
GE20106-PA 3L 12593082 12628905 3L 12596845 12597053 | 8
GE12985-PB 2R 1199352 1273319 2R 1220523 1223522 | 4 16 17
GE12985-PB 2R 1199352 1273319 2R 1234222 1235055 | 8
GE12985-PB 2R 1199352 1273319 2R 1233516 1236546 | 6
GE12985-PB 2R 1199352 1273319 2R 1248023 1248452 | 2
GE12985-PB 2R 1199352 1273319 2R 1254226 1254666 | 16 17
GE12985-PB 2R 1199352 1273319 2R 1267547 1269515 | 7 8 9 13 20
GE12985-PC 2R 1199352 1273759 2R 1220523 1223522 | 4 16 17
GE12985-PC 2R 1199352 1273759 2R 1234222 1235055 | 8
GE12985-PC 2R 1199352 1273759 2R 1233516 1236546 | 6
GE12985-PC 2R 1199352 1273759 2R 1248023 1248452 | 2
GE12985-PC 2R 1199352 1273759 2R 1254226 1254666 | 16 17
GE12985-PC 2R 1199352 1273759 2R 1267547 1269515 | 7 8 9 13 20
GE12985-PA 2R 1199352 1273759 2R 1220523 1223522 | 4 16 17
GE12985-PA 2R 1199352 1273759 2R 1234222 1235055 | 8
GE12985-PA 2R 1199352 1273759 2R 1233516 1236546 | 6
GE12985-PA 2R 1199352 1273759 2R 1248023 1248452 | 2
GE12985-PA 2R 1199352 1273759 2R 1254226 1254666 | 16 17
GE12985-PA 2R 1199352 1273759 2R 1267547 1269515 | 7 8 9 13 20
GE14050-PA 2R 16496004 16500929 2R 16499555 16499707 | 15
GE14050-PA 2R 16496004 16500929 2R 16500301 16500424 | 9
GE11735-PA 2R 17241949 17248876 2R 17247998 17250046 | 9
3.g124.t1 X 2142413 2153385 X 2140691 2142534 | 8
4.g150.t3 3R 3549301 3584325 3R 3575739 3578766 | 4 6 7 9
4.g150.t4 3R 3549301 3584325 3R 3575739 3578766 | 4 6 7 9
GE17429-PA 2L 1157657 1162470 2L 1162125 1162631 | 15
2.g178.t1 2R 4604029 4618432 2R 4604547 4608650 | 16
2.g178.t1 2R 4604029 4618432 2R 4606870 4621168 | 2 7 8
2.g178.t1 2R 4604029 4618432 2R 4608016 4622173 | 6
GE21652-PA 3L 8631221 8675153 3L 8645355 8645729 | 6 17 19
GE16771-PA X 2615780 2627164 X 2623733 2628942 | 14
GE16299-PB X 5091745 5151318 X 5142535 5142827 | 1 19 20
2.g1466.t1 2R 16997522 17019721 2R 17014060 17017680 | 8
1.g762.t1 2L 8515673 8583636 2L 8569299 8569585 | 9
1.g762.t1 2L 8515673 8583636 2L 8575627 8575858 | 1
1.g762.t4 2L 8507036 8595536 2L 8569299 8569585 | 9
1.g762.t4 2L 8507036 8595536 2L 8575627 8575858 | 1
GE25554-PA 3R 3155973 3158617 3R 3154223 3156822 | 8
GE14156-PA 2R 17733252 17739465 2R 17738426 17739224 | 1 4 5 6 8 9
GE14156-PA 2R 17733252 17739465 2R 17738237 17742990 | 1 4 6 9 11 12 15 19
GE14156-PA 2R 17733252 17739465 2R 17738259 17744715 | 2 8 13
1.g1305.t1 2L 14058133 14067371 2L 14059272 14059723 | 1 3 6 11 12 13 14 18 19
1.g1305.t1 2L 14058133 14067371 2L 14060197 14065508 | 8
1.g1305.t1 2L 14058133 14067371 2L 14060529 14065910 | 9
4.g695.t1 3R 10640513 10644466 3R 10641039 10642273 | 16
GE15265-PA X 21397914 21558097 X 21426382 21432450 | 2 9 10 11 16 19
GE15265-PA X 21397914 21558097 X 21516552 21516699 | 15 18
GE11644-PA 2L 9825261 9827093 2L 9824910 9828235 | 15
GE10683-PA 3R 25038808 25043291 3R 25036642 25044043 | 3 7 9 20
GE10683-PA 3R 25038808 25043291 3R 25034917 25051968 | 1 6 9 11 13
GE10683-PA 3R 25038808 25043291 3R 25041161 25051938 | 6
GE10683-PA 3R 25038808 25043291 3R 25040871 25053378 | 14
GE24951-PA 2L 14651000 14700974 2L 14670677 14670786 | 12
GE24951-PA 2L 14651000 14700974 2L 14672610 14672730 | 2
GE16407-PA X 3083627 3128190 X 3108853 3131554 | 8
GE22611-PA 3L 22671905 22681569 3L 22677598 22681118 | 10
GE18062-PA 2L 2215479 2225683 2L 2215499 2215861 | 5
1.g1434.t3 2L 15889858 15934761 2L 15922828 15922941 | 12
1.g1434.t4 2L 15890428 15934761 2L 15922828 15922941 | 12
1.g1434.t5 2L 15889858 15934761 2L 15922828 15922941 | 12
0.g1483.t1 3L 19202046 19220629 3L 19210162 19210373 | 16
GE16634-PA X 579633 582392 X 579445 579636 | 1 16 19
1.g1267.t1 2L 13659105 13662403 2L 13658567 13660529 | 11 13 17 19
GE23783-PA 2L 16160520 16179852 2L 16173723 16173986 | 11 13
GE12442-PA 2R 8692302 8695734 2R 8693878 8697950 | 2 4 6 7 8 9 10 11 12 13 15 16 17 18 19 20
GE12921-PA 2R 1288772 1362205 2R 1296122 1299376 | 7 13 19 20
GE12921-PA 2R 1288772 1362205 2R 1298866 1302456 | 2 3 6 7 8 9 10 11 13 19 20
GE12921-PA 2R 1288772 1362205 2R 1340493 1343865 | 6
GE12921-PA 2R 1288772 1362205 2R 1359246 1363778 | 1
3.g685.t2 X 11303525 11325268 X 11316579 11317326 | 19
4.g221.t4 3R 4879517 4921730 3R 4907898 4911269 | 14
4.g221.t3 3R 4879517 4921730 3R 4907898 4911269 | 14
4.g221.t2 3R 4879517 4921730 3R 4907898 4911269 | 14
GE13929-PA 2R 15123202 15130306 2R 15128544 15131155 | 16
GE22138-PA 3L 16516822 16521055 3L 16520655 16536465 | 11 18
1.g235.t1 2L 2494274 2555902 2L 2521868 2526854 | 1
GE21286-PA 3L 3196217 3197051 3L 3185710 3196869 | 8 10
GE21286-PA 3L 3196217 3197051 3L 3186662 3199513 | 2
4.g959.t3 3R 13212308 13247627 3R 13241336 13242118 | 8
4.g959.t1 3R 13212308 13295551 3R 13241336 13242118 | 8
GE14469-PB 2R 21098988 21101098 2R 21100065 21101659 | 1 7 17 18 20
3.g1268.t1 X 21163947 21291271 X 21247532 21253286 | 4 5 6 9
3.g1268.t1 X 21163947 21291271 X 21269788 21269996 | 9
3.g1268.t1 X 21163947 21291271 X 21252134 21270342 | 8 10
3.g1268.t1 X 21163947 21291271 X 21252863 21277771 | 2 4 5 6 9 10 12 14 15 16 17 20
4.g1921.t2 3R 23184370 23211731 3R 23189294 23190180 | 9
3.g1160.t1 X 18617192 18623325 X 18622206 18622485 | 7 15
GE18986-PA 2L 13574766 13592989 2L 13575223 13575590 | 11
GE14203-PA 2R 18337174 18341293 2R 18340872 18341767 | 4 5 7 8 9 14
4.g545.t1 3R 9390784 9392902 3R 9392640 9392863 | 2 7 12 15
4.g524.t1 3R 9226695 9232622 3R 9232431 9235545 | 2
GE22216-PB 3L 17513088 17562232 3L 17547021 17547708 | 13 19
GE22216-PC 3L 17513088 17562232 3L 17547021 17547708 | 13 19
GE22216-PA 3L 17526608 17562232 3L 17547021 17547708 | 13 19
GE22216-PD 3L 17513088 17562232 3L 17547021 17547708 | 13 19
GE22216-PE 3L 17513088 17562881 3L 17547021 17547708 | 13 19
GE18452-PA 2L 6553714 6555584 2L 6552459 6556843 | 2
3.g815.t1 X 12957829 12980323 X 12976504 12976767 | 2 3 13
3.g415.t2 X 7577244 7635494 X 7609261 7613569 | 11
GE12976-PA 2R 800043 995137 2R 831842 836470 | 6 7 13 17 19 20
GE12976-PA 2R 800043 995137 2R 843355 845253 | 2
GE12976-PA 2R 800043 995137 2R 868796 869143 | 5
GE12976-PA 2R 800043 995137 2R 869055 870481 | 13
GE12976-PA 2R 800043 995137 2R 898282 901648 | 3 6 9 11 12 13 15 17 19 20
GE12976-PA 2R 800043 995137 2R 901994 911580 | 8 9 10
GE12976-PA 2R 800043 995137 2R 920549 920941 | 15
GE14497-PB 4 1000001 1024005 4 1011180 1012861 | 5
GE14811-PA 2L 3686093 3697016 2L 3688301 3689997 | 6 8
GE14811-PA 2L 3686093 3697016 2L 3696491 3697587 | 3 7 10 15 18 19
GE22130-PA 3L 16385525 16401823 3L 16389408 16389696 | 1 9 10 13 16
GE11906-PA 2R 15445038 15452421 2R 15447621 15450093 | 11
GE17664-PA X 15892568 15916247 X 15899218 15899373 | 9
1.g168.t6 2L 1686359 1695792 2L 1689506 1689665 | 11 18
1.g168.t5 2L 1677638 1701742 2L 1689506 1689665 | 11 18
GE21248-PA 3L 2528384 2541277 3L 2540641 2541141 | 6 8 9
GE18337-PA 2L 5149071 5150949 2L 5150562 5150788 | 5
GE24271-PA 3R 15465031 15467214 3R 15466238 15466790 | 16
GE14708-PA 2L 4503815 4513619 2L 4507624 4509111 | 8
2.g305.t1 2R 5985065 5986838 2R 5986750 5988343 | 9 15 16 17 20
3.g387.t2 X 6947650 7014084 X 6954658 6955050 | 10 11 20
3.g387.t2 X 6947650 7014084 X 6979162 6979796 | 5 6 8 12 14 15 17 20
3.g387.t2 X 6947650 7014084 X 7003686 7003897 | 12
GE23942-PA 3R 20307926 20311428 3R 20304314 20310469 | 2 3
4.g451.t1 3R 8477208 8520644 3R 8486213 8489486 | 8
4.g451.t1 3R 8477208 8520644 3R 8494610 8494775 | 2
4.g1973.t1 3R 23656273 23662581 3R 23658033 23658366 | 8
0.g553.t1 3L 5716889 5877662 3L 5762423 5767079 | 13
0.g553.t2 3L 5716889 5877662 3L 5762423 5767079 | 13
GE10260-PA 3R 18670705 18675923 3R 18673427 18675156 | 8
GE13709-PB 2R 11770407 11772996 2R 11770654 11773151 | 5
4.g831.t1 3R 12088556 12091678 3R 12091442 12096476 | 19
1.g80.t1 2L 574447 629650 2L 617863 618163 | 9
2.g902.t2 2R 11667542 11676975 2R 11670257 11673682 | 19
2.g106.t1 2R 2710373 2771556 2R 2741691 2741955 | 16
GE18651-PA 2L 9817954 9821985 2L 9816090 9818484 | 13
1.g1478.t1 2L 16224287 16226020 2L 16220785 16227643 | 14
GE17140-PA X 8433623 8538262 X 8487649 8487996 | 8 15
GE17140-PA X 8433623 8538262 X 8516478 8517915 | 1
1.g1033.t1 2L 12012386 12053110 2L 12012286 12013371 | 15
GE13068-PA 2R 2369394 2404816 2R 2377161 2378675 | 5
GE11979-PA 2R 14769849 14777511 2R 14776546 14776652 | 10
4.g298.t1 3R 5922130 5949883 3R 5927261 5927359 | 15
4.g298.t1 3R 5922130 5949883 3R 5928252 5928605 | 17
4.g298.t1 3R 5922130 5949883 3R 5935545 5937481 | 6
GE20867-PA 3L 2239664 2243392 3L 2242665 2243279 | 17
0.g1454.t1 3L 18989412 18993365 3L 18980225 18991194 | 6 15 19
0.g1566.t1 3L 20093997 20097056 3L 20096795 20097291 | 9
GE16447-PA X 2627166 2629669 X 2623733 2628942 | 14
GE18333-PA 2L 5099461 5104633 2L 5104537 5104808 | 11
1.g966.t1 2L 10853573 10873226 2L 10873174 10876328 | 6 8 9 10 12 18
1.g966.t2 2L 10853573 10873226 2L 10873174 10876328 | 6 8 9 10 12 18
1.g966.t3 2L 10853573 10873226 2L 10873174 10876328 | 6 8 9 10 12 18
1.g966.t4 2L 10853573 10873226 2L 10873174 10876328 | 6 8 9 10 12 18
1.g966.t5 2L 10853573 10873226 2L 10873174 10876328 | 6 8 9 10 12 18
GE20481-PA 3L 7052582 7085682 3L 7060153 7060310 | 2 13
2.g126.t1 2R 3598436 3602889 2R 3600589 3603993 | 11
3.g1171.t1 X 18806229 18822840 X 18808010 18808880 | 2 3 4 8 9 12 14 15 20
3.g1171.t1 X 18806229 18822840 X 18810158 18810616 | 1 3 5 9 10 11 13
GE14484-PA 4 1317542 1324045 4 1314161 1319175 | 13
GE14484-PA 4 1317542 1324045 4 1319886 1320168 | 19
GE21956-PA 3L 13207167 13292070 3L 13234031 13234341 | 6
GE21956-PB 3L 13207167 13258054 3L 13234031 13234341 | 6
4.g2079.t1 3R 25010468 25038761 3R 25036642 25044043 | 3 7 9 20
4.g2079.t1 3R 25010468 25038761 3R 25034917 25051968 | 1 6 9 11 13
GE12422-PA 2R 8806411 8815324 2R 8808938 8809262 | 3 4 5
GE24410-PB 2L 15472059 15494923 2L 15475858 15476215 | 10
1.g359.t4 2L 3674866 3722790 2L 3688301 3689997 | 6 8
1.g359.t4 2L 3674866 3722790 2L 3696491 3697587 | 3 7 10 15 18 19
1.g1819.t1 2L 21376166 21545320 2L 21377565 21387004 | 1
1.g1819.t1 2L 21376166 21545320 2L 21392066 21396534 | 3 11 12 15 16 20
GE23014-PA 2L 16970935 16987438 2L 16977546 16977980 | 8
GE21209-PA 3L 2192013 2198331 3L 2196531 2199567 | 12
5.g27.t1 4 1314926 1318580 4 1314161 1319175 | 13
GE16465-PA X 2256989 2266005 X 2263061 2263383 | 1 4 5 6 7 8 9 10 12 13 14 15 16 17 18 19 20
3.g416.t2 X 7600240 7739323 X 7609261 7613569 | 11
3.g416.t2 X 7600240 7739323 X 7715915 7716145 | 12 18
GE17529-PB X 14048402 14136907 X 14092304 14092637 | 10
GE17529-PB X 14048402 14136907 X 14104102 14104195 | 16
1.g1250.t2 2L 13537356 13557418 2L 13549998 13550138 | 10 14
GE20286-PD 3L 10061385 10122798 3L 10070679 10070908 | 15
GE20286-PA 3L 10011534 10061338 3L 10039728 10040807 | 3 13
GE20286-PC 3L 10061385 10122798 3L 10070679 10070908 | 15
GE20286-PB 3L 10032375 10122798 3L 10039728 10040807 | 3 13
GE20286-PB 3L 10032375 10122798 3L 10070679 10070908 | 15
GE10790-PA 3R 26096039 26116413 3R 26100076 26102437 | 15
GE13528-PA 2L 6984192 6989445 2L 6985875 6986047 | 1 18
2.g671.t1 2R 9557940 9572816 2R 9568935 9569008 | 4 8 13 15 16 19
GE13278-PA 2R 6195589 6197588 2R 6193028 6196640 | 14
GE12426-PB 2R 8762104 8788384 2R 8762236 8764448 | 11
GE12426-PA 2R 8762104 8775504 2R 8762236 8764448 | 11
GE22499-PA 3L 21048603 21101562 3L 21097471 21110854 | 19
1.g396.t1 2L 4451269 4470369 2L 4450246 4457268 | 9
1.g396.t2 2L 4451269 4473512 2L 4450246 4457268 | 9
3.g889.t1 X 14484561 14584043 X 14552941 14555510 | 6
3.g889.t1 X 14484561 14584043 X 14558413 14558693 | 2
3.g889.t1 X 14484561 14584043 X 14561248 14561420 | 4 5 6 14 15 16 20
GE22618-PA 3L 23038299 23062024 3L 23042679 23043432 | 16
GE22618-PA 3L 23038299 23062024 3L 23060739 23073112 | 9
GE10397-PA 3R 20552099 20573792 3R 20559041 20560656 | 8 9
GE12746-PA 2R 4587795 4619508 2R 4604547 4608650 | 16
GE12746-PA 2R 4587795 4619508 2R 4606870 4621168 | 2 7 8
GE12746-PA 2R 4587795 4619508 2R 4608016 4622173 | 6
GE25175-PA 3R 3216049 3227757 3R 3215904 3218455 | 6
GE13159-PA 2R 4263345 4266324 2R 4263068 4268894 | 19
0.g438.t1 3L 4319425 4343958 3L 4328488 4328779 | 5 10 18
0.g438.t2 3L 4321281 4343958 3L 4328488 4328779 | 5 10 18
0.g1250.t4 3L 16227985 16298762 3L 16264723 16284646 | 8
GE15298-PA X 20449418 20507791 X 20479658 20479839 | 2
GE19441-PB 2L 20778703 20873440 2L 20822214 20826245 | 19
GE19441-PB 2L 20778703 20873440 2L 20851838 20856752 | 1 2 5 8 9 15 19
GE19441-PB 2L 20778703 20873440 2L 20867709 20868709 | 2 3 4 5 7 8 9 10 11 12 13 14 15 16 17 18 19
GE19441-PB 2L 20778703 20873440 2L 20869428 20875360 | 12 19
GE19441-PA 2L 20778703 20873440 2L 20822214 20826245 | 19
GE19441-PA 2L 20778703 20873440 2L 20851838 20856752 | 1 2 5 8 9 15 19
GE19441-PA 2L 20778703 20873440 2L 20867709 20868709 | 2 3 4 5 7 8 9 10 11 12 13 14 15 16 17 18 19
GE19441-PA 2L 20778703 20873440 2L 20869428 20875360 | 12 19
GE21080-PA 3L 271466 283162 3L 282949 286511 | 17
GE25433-PD 3R 788403 850787 3R 790267 800274 | 12
4.g162.t2 3R 3692656 3716829 3R 3698317 3698577 | 12
GE15991-PA X 10151351 10185694 X 10157608 10157747 | 3 5
4.g221.t1 3R 4879517 4921730 3R 4907898 4911269 | 14
GE26058-PA 3R 10717183 10718272 3R 10717587 10722995 | 16
GE12482-PA 2R 8430661 8440401 2R 8430118 8432764 | 12
GE12482-PA 2R 8430661 8440401 2R 8432422 8439919 | 5 6 9 15
GE12482-PB 2R 8430661 8440401 2R 8430118 8432764 | 12
GE12482-PB 2R 8430661 8440401 2R 8432422 8439919 | 5 6 9 15
GE12482-PC 2R 8430661 8440401 2R 8430118 8432764 | 12
GE12482-PC 2R 8430661 8440401 2R 8432422 8439919 | 5 6 9 15
GE12482-PD 2R 8430661 8440401 2R 8430118 8432764 | 12
GE12482-PD 2R 8430661 8440401 2R 8432422 8439919 | 5 6 9 15
4.g1478.t1 3R 18044384 18064967 3R 18052622 18052828 | 6
4.g1478.t1 3R 18044384 18064967 3R 18061963 18062577 | 3 4 6 7 18
0.g814.t1 3L 9940456 10053213 3L 10039728 10040807 | 3 13
GE25995-PA 3R 9686812 9688840 3R 9686900 9691402 | 1 16 18 19 20
GE26390-PA 3R 15278411 15281400 3R 15280984 15281206 | 13
4.g1370.t1 3R 17183072 17200454 3R 17197574 17199118 | 6
0.g1271.t5 3L 16533476 16539881 3L 16525247 16536468 | 11 18 20
0.g1271.t5 3L 16533476 16539881 3L 16520655 16536465 | 11 18
0.g1271.t2 3L 16533476 16537731 3L 16525247 16536468 | 11 18 20
0.g1271.t2 3L 16533476 16537731 3L 16520655 16536465 | 11 18
0.g1271.t3 3L 16533476 16549611 3L 16525247 16536468 | 11 18 20
0.g1271.t3 3L 16533476 16549611 3L 16520655 16536465 | 11 18
GE20774-PA 3L 3186736 3187676 3L 3177872 3189471 | 8
GE20774-PA 3L 3186736 3187676 3L 3186737 3192935 | 10
GE20774-PA 3L 3186736 3187676 3L 3185710 3196869 | 8 10
GE20774-PA 3L 3186736 3187676 3L 3186662 3199513 | 2
4.g1792.t1 3R 21369649 21428932 3R 21423681 21427312 | 14 16
4.g1792.t1 3R 21369649 21428932 3R 21424020 21428007 | 1 2 5 6 7 8 9
GE15890-PA X 11375471 11463405 X 11399250 11399374 | 1 3 4 5 6 7 10 11 14 18
GE15890-PA X 11375471 11463405 X 11399149 11401565 | 1 3 4 5 6 7 9 10 11 12 14 16 18 19 20
GE15890-PA X 11375471 11463405 X 11401395 11401551 | 1 3 4 5 7 9 10 11 14 18
GE15890-PB X 11375471 11463405 X 11399250 11399374 | 1 3 4 5 6 7 10 11 14 18
GE15890-PB X 11375471 11463405 X 11399149 11401565 | 1 3 4 5 6 7 9 10 11 12 14 16 18 19 20
GE15890-PB X 11375471 11463405 X 11401395 11401551 | 1 3 4 5 7 9 10 11 14 18
GE15890-PC X 11375471 11445745 X 11399250 11399374 | 1 3 4 5 6 7 10 11 14 18
GE15890-PC X 11375471 11445745 X 11399149 11401565 | 1 3 4 5 6 7 9 10 11 12 14 16 18 19 20
GE15890-PC X 11375471 11445745 X 11401395 11401551 | 1 3 4 5 7 9 10 11 14 18
4.g321.t1 3R 6410654 6416387 3R 6410021 6415561 | 3 9
3.g157.t2 X 2535960 2545164 X 2538959 2540881 | 1 6 9
3.g157.t3 X 2536600 2546543 X 2538959 2540881 | 1 6 9
3.g157.t1 X 2536080 2545164 X 2538959 2540881 | 1 6 9
GE13747-PB 2L 6619860 6681973 2L 6625920 6630953 | 13
GE13747-PA 2L 6616231 6681973 2L 6625920 6630953 | 13
GE12590-PA 2R 6817755 6819407 2R 6817496 6821618 | 10
0.g860.t1 3L 11083732 11087635 3L 11082344 11085513 | 2 3 6 8 9 10 17 19
0.g860.t2 3L 11083732 11089625 3L 11082344 11085513 | 2 3 6 8 9 10 17 19
GE13260-PA 2R 5986885 5991806 2R 5986750 5988343 | 9 15 16 17 20
GE15404-PA X 18757915 18797668 X 18772852 18772934 | 1
4.g2206.t1 3R 26011541 26016939 3R 26016459 26016872 | 9 10
4.g2206.t2 3R 26007846 26018169 3R 26016459 26016872 | 9 10
GE14535-PD 4 17816 95961 4 41861 42853 | 5
GE12652-PA 2R 5933273 5939692 2R 5933375 5933612 | 8
GE13662-PA 2R 11250222 11307497 2R 11275346 11277426 | 11 15
4.g1353.t2 3R 16977158 17007417 3R 16999592 16999707 | 15
4.g1353.t1 3R 16977158 17007417 3R 16999592 16999707 | 15
GE18995-PA 2L 13658094 13659088 2L 13658567 13660529 | 11 13 17 19
4.g959.t2 3R 13212308 13295551 3R 13241336 13242118 | 8
GE10527-PA 3R 22723276 22728954 3R 22722137 22726932 | 12
3.g495.t1 X 9282335 9400573 X 9296779 9296907 | 2
3.g495.t1 X 9282335 9400573 X 9331391 9331588 | 5
GE25336-PA 3R 892269 919752 3R 913066 913203 | 6
GE11641-PA 2R 18526075 18530743 2R 18527790 18532538 | 5
GE16633-PA X 568733 579586 X 579445 579636 | 1 16 19
GE23994-PA 3R 19708761 19721637 3R 19721096 19721470 | 11
3.g860.t2 X 13523450 13583558 X 13543569 13543842 | 5 7 20
3.g860.t2 X 13523450 13583558 X 13545130 13546858 | 9
3.g860.t1 X 13523450 13576894 X 13543569 13543842 | 5 7 20
3.g860.t1 X 13523450 13576894 X 13545130 13546858 | 9
1.g1704.t1 2L 18560805 18563400 2L 18562314 18563395 | 3 4 6 7 9 10
GE23444-PA 3R 26613225 26618525 3R 26616440 26618338 | 17
4.g674.t2 3R 10339521 10391035 3R 10381486 10384438 | 12
4.g674.t1 3R 10339521 10410375 3R 10381486 10384438 | 12
GE24214-PA 3R 16575201 16622122 3R 16597197 16599213 | 11
4.g2088.t1 3R 25246371 25267554 3R 25265236 25265926 | 16
1.g1012.t4 2L 11375698 11475601 2L 11412985 11416198 | 8
1.g1012.t3 2L 11320719 11471401 2L 11412985 11416198 | 8
3.g15.t1 X 256227 293885 X 291478 293921 | 7 11 17 18
4.g440.t1 3R 8268500 8283987 3R 8267252 8270103 | 15
1.g223.t1 2L 2278293 2287417 2L 2281663 2283003 | 1
GE20226-PA 3L 11263601 11295329 3L 11263990 11264215 | 13
GE13386-PA 2R 7859276 7862529 2R 7858807 7861090 | 4 6
GE16953-PA X 6114248 6128791 X 6114019 6115616 | 13
4.g1106.t3 3R 14731178 14750277 3R 14737243 14737534 | 5
GE13038-PA 2R 1979895 1985435 2R 1978655 1980831 | 8
GE12793-PA 2R 3640742 3649225 2R 3639973 3644389 | 6 8
GE12793-PA 2R 3640742 3649225 2R 3641829 3654689 | 13
2.g361.t1 2R 6631514 6640367 2R 6637538 6642624 | 12
GE18468-PA 2L 6924986 6928465 2L 6924773 6926435 | 9
4.g1522.t1 3R 18482707 18517976 3R 18517915 18518059 | 1 7
2.g117.t2 2R 3106614 3227586 2R 3145974 3148125 | 6
2.g117.t2 2R 3106614 3227586 2R 3146035 3153100 | 6
2.g117.t1 2R 3106614 3234836 2R 3145974 3148125 | 6
2.g117.t1 2R 3106614 3234836 2R 3146035 3153100 | 6
1.g1339.t1 2L 14928454 14949188 2L 14931776 14933590 | 19
GE25353-PB 2L 13926714 13932311 2L 13928694 13933226 | 7 12 15 19 20
GE19433-PB 2L 20578697 20591179 2L 20581913 20585780 | 19
GE19433-PB 2L 20578697 20591179 2L 20585587 20586694 | 9 11 13 14 15 17 19
GE19433-PA 2L 20578697 20591179 2L 20581913 20585780 | 19
GE19433-PA 2L 20578697 20591179 2L 20585587 20586694 | 9 11 13 14 15 17 19
GE26133-PA 3R 11912785 11913787 3R 11912024 11916314 | 7 14 20
GE26375-PA 3R 15165244 15188748 3R 15165668 15165805 | 6
GE17246-PA X 10088775 10106178 X 10097943 10098401 | 3 5 6 8 9 15 16 18 19
1.g1018.t1 2L 11612811 11636340 2L 11618652 11620744 | 6
1.g1018.t1 2L 11612811 11636340 2L 11616597 11622870 | 2
1.g1018.t1 2L 11612811 11636340 2L 11616544 11627893 | 2 3 6 8 9 13 18 19
1.g1018.t1 2L 11612811 11636340 2L 11623999 11627896 | 5
1.g1018.t1 2L 11612811 11636340 2L 11619990 11635209 | 6
1.g1018.t1 2L 11612811 11636340 2L 11624699 11635716 | 3 15
1.g1018.t1 2L 11612811 11636340 2L 11628837 11634750 | 5
1.g1018.t2 2L 11612811 11636340 2L 11618652 11620744 | 6
1.g1018.t2 2L 11612811 11636340 2L 11616597 11622870 | 2
1.g1018.t2 2L 11612811 11636340 2L 11616544 11627893 | 2 3 6 8 9 13 18 19
1.g1018.t2 2L 11612811 11636340 2L 11623999 11627896 | 5
1.g1018.t2 2L 11612811 11636340 2L 11619990 11635209 | 6
1.g1018.t2 2L 11612811 11636340 2L 11624699 11635716 | 3 15
1.g1018.t2 2L 11612811 11636340 2L 11628837 11634750 | 5
GE13812-PA 2R 13040704 13043158 2R 13042582 13049000 | 9
GE21149-PA 3L 1310162 1312222 3L 1311025 1312123 | 5
GE14498-PE 4 954982 994525 4 959564 960808 | 2
GE14498-PD 4 954982 988605 4 959564 960808 | 2
GE14498-PG 4 918591 994525 4 950672 951454 | 13
GE14498-PG 4 918591 994525 4 959564 960808 | 2
GE14498-PF 4 954982 994525 4 959564 960808 | 2
GE14498-PA 4 954982 988605 4 959564 960808 | 2
0.g993.t1 3L 12231394 12232418 3L 12231658 12238883 | 8
GE17911-PA 2L 2030804 2039679 2L 2032386 2036899 | 12
GE21089-PA 2L 19673640 19718480 2L 19682101 19682935 | 15
GE21089-PA 2L 19673640 19718480 2L 19715424 19716275 | 19
GE24961-PB 3R 6428428 6431053 3R 6426573 6429128 | 1
4.g2250.t1 3R 26400817 26413970 3R 26405098 26405185 | 1
GE23884-PB 3R 20848653 20889466 3R 20855438 20855653 | 1 18
GE23884-PA 3R 20848653 20889466 3R 20855438 20855653 | 1 18
GE20395-PC 3L 8277597 8309541 3L 8280380 8281789 | 2 3 4 5 6 7 8 9 10 12 15 16 17 18 19 20
GE20395-PC 3L 8277597 8309541 3L 8272090 8281797 | 6 9 20
GE20395-PC 3L 8277597 8309541 3L 8269352 8281303 | 4 12 20
3.g1003.t2 X 15703231 15715204 X 15709614 15709783 | 1 8 12
3.g1003.t1 X 15680631 15715204 X 15700497 15700895 | 6
3.g1003.t1 X 15680631 15715204 X 15709614 15709783 | 1 8 12
4.g1925.t2 3R 23356322 23374885 3R 23366731 23366855 | 9
4.g1925.t2 3R 23356322 23374885 3R 23366420 23367313 | 8 10 16
GE13858-PA 2R 14031755 14039649 2R 14037736 14038006 | 19
1.g380.t1 2L 4313114 4337387 2L 4316642 4316765 | 2
GE20288-PA 3L 9929134 9937209 3L 9934566 9934681 | 6
GE20288-PA 3L 9929134 9937209 3L 9935517 9935759 | 8
0.g1143.t4 3L 14279221 14323908 3L 14286294 14286834 | 1
5.g30.t1 4 1340266 1371467 4 1353127 1353841 | 14
5.g30.t1 4 1340266 1371467 4 1362313 1362864 | 15
0.g655.t2 3L 7313016 7484180 3L 7337103 7337528 | 2
0.g655.t2 3L 7313016 7484180 3L 7400265 7400434 | 19
0.g655.t3 3L 7321457 7484180 3L 7337103 7337528 | 2
0.g655.t3 3L 7321457 7484180 3L 7400265 7400434 | 19
1.g1299.t1 2L 14004438 14041361 2L 14025853 14026620 | 5
1.g1299.t2 2L 14004438 14041361 2L 14025853 14026620 | 5
GE26230-PA 3R 13105816 13111075 3R 13110215 13112850 | 10
GE19093-PA 2L 15614084 15623707 2L 15623226 15623638 | 5
GE11501-PC 2R 19850803 19852411 2R 19852009 19852203 | 10
GE11501-PB 2R 19850803 19854381 2R 19852009 19852203 | 10
GE20281-PA 3L 10122845 10139888 3L 10128453 10128544 | 12
GE20281-PB 3L 10102004 10139888 3L 10128453 10128544 | 12
2.g497.t1 2R 8213320 8221501 2R 8218637 8220875 | 6 8
GE13079-PA 2R 2531654 2533035 2R 2529175 2532039 | 6
3.g825.t1 X 13191879 13242962 X 13236068 13236190 | 7 12
3.g825.t2 X 13191879 13242962 X 13236068 13236190 | 7 12
3.g825.t3 X 13191879 13242962 X 13236068 13236190 | 7 12
GE22019-PA 3L 14703969 14709815 3L 14703937 14706284 | 13
GE22019-PB 3L 14703969 14709815 3L 14703937 14706284 | 13
4.g1505.t1 3R 18375373 18386699 3R 18382396 18384823 | 3 5 12 13 16 17
4.g1505.t1 3R 18375373 18386699 3R 18383837 18386578 | 6 7
GE16810-PA X 3014647 3052859 X 3032371 3032665 | 1
GE16810-PA X 3014647 3052859 X 3050809 3051184 | 17
0.g117.t1 3L 1344737 1375646 3L 1360250 1360761 | 10 17 19
2.g867.t1 2R 11349430 11426473 2R 11397523 11398560 | 19
GE13160-PA 2R 4266465 4268897 2R 4263068 4268894 | 19
GE23773-PA 3R 22719622 22723175 3R 22722137 22726932 | 12
2.g782.t1 2R 10456745 10463738 2R 10455751 10459056 | 1 3 5 9 19
GE22475-PD 3L 20860400 20868783 3L 20848448 20861465 | 9
3.g1281.t1 X 21376669 21397867 X 21371399 21379466 | 12
GE19469-PD 3L 24044570 24070253 3L 24060323 24064564 | 5
GE19469-PA 3L 24042150 24119983 3L 24060323 24064564 | 5
GE19469-PB 3L 24044570 24119983 3L 24060323 24064564 | 5
1.g5.t2 2L 19931 35445 2L 34508 35760 | 5
1.g5.t4 2L 22677 35445 2L 34508 35760 | 5
GE20111-PD 2L 21776166 21976100 2L 21762468 21778962 | 9
GE20111-PD 2L 21776166 21976100 2L 21767680 21782352 | 9
GE20111-PD 2L 21776166 21976100 2L 21809552 21814176 | 5 7
GE20111-PD 2L 21776166 21976100 2L 21853065 21861903 | 2
GE20111-PD 2L 21776166 21976100 2L 21860804 21864242 | 4 5 6 7 9 11 15 16 17 18 19 20
GE20111-PD 2L 21776166 21976100 2L 21869791 21882786 | 9
GE20111-PD 2L 21776166 21976100 2L 21869589 21890488 | 9
GE20111-PD 2L 21776166 21976100 2L 21888859 21890541 | 2 3 8 9 10 12 17
GE20111-PD 2L 21776166 21976100 2L 21938658 21945428 | 13 19
GE20111-PD 2L 21776166 21976100 2L 21956133 21970142 | 7 8 10
GE20111-PE 2L 21776166 21976100 2L 21762468 21778962 | 9
GE20111-PE 2L 21776166 21976100 2L 21767680 21782352 | 9
GE20111-PE 2L 21776166 21976100 2L 21809552 21814176 | 5 7
GE20111-PE 2L 21776166 21976100 2L 21853065 21861903 | 2
GE20111-PE 2L 21776166 21976100 2L 21860804 21864242 | 4 5 6 7 9 11 15 16 17 18 19 20
GE20111-PE 2L 21776166 21976100 2L 21869791 21882786 | 9
GE20111-PE 2L 21776166 21976100 2L 21869589 21890488 | 9
GE20111-PE 2L 21776166 21976100 2L 21888859 21890541 | 2 3 8 9 10 12 17
GE20111-PE 2L 21776166 21976100 2L 21938658 21945428 | 13 19
GE20111-PE 2L 21776166 21976100 2L 21956133 21970142 | 7 8 10
GE20111-PA 2L 21776166 21976100 2L 21762468 21778962 | 9
GE20111-PA 2L 21776166 21976100 2L 21767680 21782352 | 9
GE20111-PA 2L 21776166 21976100 2L 21809552 21814176 | 5 7
GE20111-PA 2L 21776166 21976100 2L 21853065 21861903 | 2
GE20111-PA 2L 21776166 21976100 2L 21860804 21864242 | 4 5 6 7 9 11 15 16 17 18 19 20
GE20111-PA 2L 21776166 21976100 2L 21869791 21882786 | 9
GE20111-PA 2L 21776166 21976100 2L 21869589 21890488 | 9
GE20111-PA 2L 21776166 21976100 2L 21888859 21890541 | 2 3 8 9 10 12 17
GE20111-PA 2L 21776166 21976100 2L 21938658 21945428 | 13 19
GE20111-PA 2L 21776166 21976100 2L 21956133 21970142 | 7 8 10
GE20111-PB 2L 21776166 21976100 2L 21762468 21778962 | 9
GE20111-PB 2L 21776166 21976100 2L 21767680 21782352 | 9
GE20111-PB 2L 21776166 21976100 2L 21809552 21814176 | 5 7
GE20111-PB 2L 21776166 21976100 2L 21853065 21861903 | 2
GE20111-PB 2L 21776166 21976100 2L 21860804 21864242 | 4 5 6 7 9 11 15 16 17 18 19 20
GE20111-PB 2L 21776166 21976100 2L 21869791 21882786 | 9
GE20111-PB 2L 21776166 21976100 2L 21869589 21890488 | 9
GE20111-PB 2L 21776166 21976100 2L 21888859 21890541 | 2 3 8 9 10 12 17
GE20111-PB 2L 21776166 21976100 2L 21938658 21945428 | 13 19
GE20111-PB 2L 21776166 21976100 2L 21956133 21970142 | 7 8 10
GE20111-PC 2L 21776166 21976100 2L 21762468 21778962 | 9
GE20111-PC 2L 21776166 21976100 2L 21767680 21782352 | 9
GE20111-PC 2L 21776166 21976100 2L 21809552 21814176 | 5 7
GE20111-PC 2L 21776166 21976100 2L 21853065 21861903 | 2
GE20111-PC 2L 21776166 21976100 2L 21860804 21864242 | 4 5 6 7 9 11 15 16 17 18 19 20
GE20111-PC 2L 21776166 21976100 2L 21869791 21882786 | 9
GE20111-PC 2L 21776166 21976100 2L 21869589 21890488 | 9
GE20111-PC 2L 21776166 21976100 2L 21888859 21890541 | 2 3 8 9 10 12 17
GE20111-PC 2L 21776166 21976100 2L 21938658 21945428 | 13 19
GE20111-PC 2L 21776166 21976100 2L 21956133 21970142 | 7 8 10
GE12973-PA 2R 600022 775255 2R 624166 625665 | 3 9 19
GE12973-PA 2R 600022 775255 2R 664616 665800 | 9 11
GE12973-PA 2R 600022 775255 2R 742245 742851 | 12 18
GE12973-PA 2R 600022 775255 2R 766213 771874 | 2
3.g204.t1 X 3128237 3154430 X 3108853 3131554 | 8
1.g1825.t1 2L 21976186 22066534 2L 21981789 21983449 | 11
1.g1825.t1 2L 21976186 22066534 2L 21985242 22000988 | 16 18
2.g575.t1 2R 8695781 8699704 2R 8693878 8697950 | 2 4 6 7 8 9 10 11 12 13 15 16 17 18 19 20
1.g1783.t1 2L 20179937 20223941 2L 20187122 20187297 | 17
1.g1783.t1 2L 20179937 20223941 2L 20204190 20204525 | 19
3.g1063.t1 X 16729098 16801036 X 16790750 16790879 | 2 12 14 20
3.g1063.t2 X 16731378 16833256 X 16790750 16790879 | 2 12 14 20
3.g1063.t2 X 16731378 16833256 X 16822668 16822961 | 16
GE13732-PA 2R 12087230 12093600 2R 12086357 12087288 | 10
GE13732-PA 2R 12087230 12093600 2R 12092407 12093534 | 19
GE13732-PA 2R 12087230 12093600 2R 12091221 12095128 | 2 5 8 13 15 18 19
GE22398-PA 3L 20110117 20112526 3L 20111729 20121616 | 1
GE10463-PA 3R 21433119 21436267 3R 21429925 21436347 | 1 2 3 4 5 6 8 10 11 12 13 15 18 19 20
GE16210-PA X 6694940 6753954 X 6694567 6695032 | 17
GE16210-PB X 6694940 6753954 X 6694567 6695032 | 17
GE17889-PA 2L 1994084 2017645 2L 2014960 2019346 | 12
GE17889-PB 2L 1993414 2017645 2L 2014960 2019346 | 12
GE17889-PC 2L 1993414 2017645 2L 2014960 2019346 | 12
GE17889-PD 2L 1993414 2017645 2L 2014960 2019346 | 12
GE21683-PA 3L 9022093 9051526 3L 9035038 9035936 | 1 5
GE21885-PA 3L 12173174 12174882 3L 12173462 12175684 | 11
GE12375-PA 2R 9369854 9378692 2R 9371320 9371618 | 3 5 9
0.g951.t1 3L 11975284 11977496 3L 11976337 11979310 | 12
0.g1143.t5 3L 14279221 14323908 3L 14286294 14286834 | 1
0.g1143.t1 3L 14279221 14323908 3L 14286294 14286834 | 1
0.g1143.t2 3L 14279221 14323908 3L 14286294 14286834 | 1
0.g1143.t3 3L 14279221 14323908 3L 14286294 14286834 | 1
GE14151-PA 2R 17613080 17625101 2R 17615314 17617996 | 6
GE13632-PA 2R 10955976 10957242 2R 10954735 10956391 | 12
GE17892-PA X 19735266 19765959 X 19744296 19744448 | 1 4 8
GE21507-PA 2L 18960451 18973779 2L 18963919 18964734 | 14
GE15930-PA X 10869291 10890724 X 10886097 10887450 | 10
GE15930-PC X 10872271 10886904 X 10886097 10887450 | 10
1.g1291.t3 2L 13926714 13948201 2L 13928694 13933226 | 7 12 15 19 20
GE24475-PA 3R 13111077 13113225 3R 13110215 13112850 | 10
3.g358.t1 X 6428481 6456224 X 6452811 6452922 | 2 15
