# Supplementary material for: Tandem duplications lead to novel expression patterns through exon shuffling in Drosophila yakuba
Source: PLoS Genet. 2017 May 22;13(5):e1006795. doi: 10.1371/journal.pgen.1006795 (PMC5460883; doi:10.1371/journal.pgen.1006795)
Supplement: S1 Data — (ZIP) [file pgen.1006795.s001.zip › Revision Upload/MutationTypes.txt]

chrom left_break right_break chimera recruited_seq whole_gene_duplicates
3R 20409220 20411134 GE10383-PA,GE10382-PA - 
3R 25041161 25051938 GE10686-PB,GE10683-PA - 
2R 3600589 3603993 GE13128-PB,2.g126.t1 - 
3R 14778214 14779539 4.g1113.t1,4.g1114.t1 - 
2L 9417833 9419230 GE11978-PA,GE11989-PA - 
X 3108853 3131554 GE16407-PA,3.g204.t1 - 
3L 7665669 7670924 0.g665.t2,GE20446-PA - GE20447-PA
2L 16226071 16249130 GE23750-PA,GE23706-PA - 1.g1480.t6,1.g1480.t2,GE23717-PG
2R 12089189 12095200 GE13734-PB,GE13732-PA - 
2L 13058912 13060325 GE18932-PA,GE18933-PA - 
3L 11841757 11854748 GE20176-PA,GE20173-PA - 
2R 7860267 7865453 GE13389-PA,GE13386-PA - 2.g461.t1,2.g461.t2
3R 25040871 25053378 GE10686-PB,GE10683-PA - 
2R 18527790 18532538 GE11640-PA,GE11641-PA - 
2L 9824910 9828235 GE18652-PB,GE18653-PA - GE11644-PA
3L 20848448 20861465 0.g1651.t1,GE22475-PD - 
3L 20114778 20124632 GE19682-PB,GE19681-PA - 
2R 12091221 12095128 GE13734-PB,GE13732-PA - 
3R 25372683 25379092 GE23592-PB,4.g2110.t1 - GE23591-PA
2L 17264997 17266808 GE22802-PB,1.g1579.t1 - 
2R 8682740 8684098 2.g572.t1,2.g573.t1 - 
3R 16710156 16712312 GE10077-PA,GE10076-PA - 4.g1313.t1
2L 10873174 10876328 GE11095-PA,1.g966.t5 - GE11098-PA
3L 153714 155228 GE21046-PA,GE21047-PA - 
3R 16516958 16517368 4.g1302.t2,GE24217-PA - 
2L 9635539 9643235 GE11853-PA,GE11831-PA - 
3L 13521555 13522843 GE20063-PA,GE20064-PA - 
2L 20966831 20971772 GE20538-PA,GE20549-PB - 
3L 2196531 2199567 0.g218.t1,GE21209-PA - 
2R 18340872 18341767 GE14204-PA,GE14203-PA - 
2L 16018789 16022179 GE24014-PA,GE24003-PA - 
3R 12581548 12584840 GE26195-PA,GE26194-PA - GE24516-PA
2L 20518336 20525187 GE19429-PA,GE19427-PA - 
X 7932016 7934615 GE16142-PA,GE16141-PA - 
3L 4748069 4750627 GE20642-PA,GE20641-PA - 
2L 21767680 21782352 1.g1822.t1,GE20111-PC - 1.g1823.t1
X 579445 579636 GE16634-PA,GE16633-PA - 
2R 15989525 15990929 2.g1344.t1,GE11857-PB - 
2R 12086357 12087288 GE13731-PA,GE13732-PA - 
3L 16185603 16189127 0.g1246.t1,0.g1247.t1 - 
X 2094815 2098815 3.g116.t1,GE16478-PA - 
2R 4606870 4621168 2.g179.t1,2.g178.t1 - 
2L 6989219 6992932 GE13528-PA,GE13517-PA - 1.g640.t1
2R 17738259 17744715 GE14157-PA,GE14156-PA - GE14157-PA
3L 3186737 3192935 GE20768-PA,GE20774-PA - GE20773-PA,GE20774-PA
3R 19200337 19206065 GE24031-PA,GE24028-PA - GE24029-PA,GE24030-PA
2L 2229899 2234096 GE15159-PA,GE15156-PA - 
2R 8693878 8697950 GE12442-PA,2.g575.t1 - 
2R 17738237 17742990 GE14157-PA,GE14156-PA - 
X 9412662 9415570 GE17175-PA,GE17178-PA - 
3R 25035122 25041050 GE10683-PA,4.g2079.t1 - 
2R 5986750 5988343 2.g305.t1,GE13260-PA - 
X 19336095 19338151 GE15364-PA,GE15363-PA - 
3L 11535513 11537526 GE21821-PA,GE21817-PA - 
2R 7858807 7861090 GE13385-PB,GE13386-PA - 
X 6694567 6695032 3.g372.t1,GE16210-PB - 
2L 5104537 5104808 GE18334-PA,GE18333-PA - 
2R 10199336 10208268 GE13585-PA,GE13584-PA - 
2R 7089825 7094602 GE13324-PA,GE13325-PA - 
2R 5880254 5883193 GE13245-PA,2.g288.t1 - 
3R 4181957 4189342 4.g182.t1,GE25610-PC - GE25611-PA
2R 8430118 8432764 2.g527.t1,GE12482-PD - 
3R 11563789 11567495 GE26119-PA,GE26117-PA - 
2R 4606555 4620690 2.g179.t1,2.g178.t1 - 
3R 9654460 9658865 GE25990-PA,4.g603.t1 - 
3L 20846937 20859977 0.g1651.t1,GE22470-PC - 
2R 8660527 8664855 2.g566.t1,GE12451-PB - 
2R 9718894 9722579 GE12354-PA,GE12353-PA - GE13533-PA
3L 16193301 16198470 0.g1248.t1,0.g1247.t1 - 
2L 10552474 10555787 GE11271-PA,GE11277-PA - GE11275-PB,GE11275-PA
X 9653841 9660152 GE16042-PB,GE16036-PC - 
2L 16088829 16091980 1.g1460.t1,GE23849-PA - 
2R 7085103 7088180 GE13324-PA,GE13323-PA - 
2L 6552459 6556843 GE18453-PA,1.g603.t1 - GE18452-PA
X 2140691 2142534 3.g123.t1,3.g124.t1 - 
2R 6193028 6196640 2.g330.t4,GE13278-PA - 
3R 17036248 17039632 GE10110-PA,GE10109-PA - 
3L 3186662 3199513 GE20768-PA,GE20774-PA - GE21287-PA,GE20773-PA,GE20768-PB,GE20768-PC,GE20768-PA,GE21286-PA,GE20774-PA
3L 2122203 2125343 0.g212.t1,GE20884-PA - GE20883-PA
2L 16702879 16705735 GE19181-PA,GE19182-PA - 
2L 2667406 2669297 1.g253.t1,1.g251.t1 - 
3R 23509009 23512995 GE23720-PB,GE23721-PA - 
2R 11216791 11218480 GE13654-PA,GE13653-PA - 
3L 11535053 11537096 GE21821-PA,GE21817-PA - 
3L 3185710 3196869 GE20768-PA,GE20774-PA - GE20773-PA,GE20768-PB,GE20768-PC,GE20768-PA,GE20774-PA
3L 1172484 1179048 0.g87.t1,0.g86.t1 - 
3L 6853202 6857398 0.g636.t1,0.g637.t1 - 
3L 23153724 23162933 GE22628-PA,0.g1758.t3 - 
2L 16475111 16476986 GE23519-PA,1.g1502.t1 - 
2L 21762468 21778962 1.g1822.t1,GE20111-PC - 1.g1823.t1
2L 14844348 14850368 1.g1337.t1,GE19043-PA - GE24853-PA,1.g1336.t1
2L 12012286 12013371 GE18833-PA,1.g1033.t1 - 
3R 3641910 3644927 4.g153.t1,GE25584-PA - 
2R 2529175 2532039 GE13078-PB,GE13079-PA - GE13078-PC
3R 18517915 18518059 GE24079-PA,4.g1522.t1 - 
2R 4608016 4622173 2.g179.t1,2.g178.t1 - 
3R 17035562 17038719 GE10110-PA,GE10109-PA - 
2L 18662414 18663086 - GE19344-PB 
3L 4498924 4499419 - GE20665-PB 
2R 7488837 7490999 - 2.g418.t1 
2L 5056039 5058911 - GE14641-PA GE18330-PA
2R 17064455 17068625 - GE14103-PA GE11747-PA
X 21336341 21336576 - 3.g1278.t1 
2L 20334934 20339062 - GE20792-PA 
X 11367086 11367592 - GE17340-PA 
3L 14703937 14706284 - GE22019-PB 
2R 7486324 7489683 - 2.g418.t1 2.g417.t1
3R 14152097 14152483 - GE26314-PA 
3R 6410021 6415561 - 4.g321.t1 
2L 4450246 4457268 - 1.g396.t2 
3L 16414309 16416275 - GE22133-PA 
2L 12578204 12578940 - GE18873-PA 
2L 2726172 2731718 - GE18174-PA 
2L 20057880 20060145 - GE19410-PC 
3L 21886184 21893626 - GE22569-PA 
2L 966613 966984 - GE15832-PA 
2R 18687558 18689712 - 2.g1622.t1 
3L 11976337 11979310 - 0.g951.t1 
3L 115270 118715 - GE21054-PA 
2L 34508 35760 - 1.g5.t4 
X 3435237 3436749 - GE16826-PA 
2R 1988339 1989596 - GE13040-PA 
2R 1978655 1980831 - GE13038-PA 
3L 3185710 3196869 - GE21286-PA GE20773-PA,GE20768-PB,GE20768-PC,GE20768-PA,GE20774-PA
2R 392470 401311 - GE12967-PA 
2L 15118394 15122003 - 1.g1354.t1 
X 303209 310866 - GE16584-PA 3.g18.t1
3R 13421611 13426161 - GE26259-PA 
2R 385328 401500 - GE12967-PA 
X 6114019 6115616 - GE16953-PA 
2R 6637538 6642624 - 2.g361.t1 
3R 11008671 11012107 - GE26071-PA GE24648-PA
X 6345642 6350148 - GE16978-PA 
2R 4263068 4268894 - GE13160-PA GE13159-PA,GE13160-PA
2L 2556400 2557925 - GE15086-PA 
2R 19547242 19551254 - 2.g1732.t1 GE11545-PA,GE14313-PA
X 9152733 9154332 - GE17162-PA 
3R 25846233 25849137 - GE10771-PA 
X 291478 293921 - 3.g15.t1 
2R 385387 401772 - GE12967-PA 
