# Supplementary material for: Tandem duplications lead to novel expression patterns through exon shuffling in Drosophila yakuba
Source: PLoS Genet. 2017 May 22;13(5):e1006795. doi: 10.1371/journal.pgen.1006795 (PMC5460883; doi:10.1371/journal.pgen.1006795)
Supplement: S1 Data — (ZIP) [file pgen.1006795.s001.zip › Revision Upload/README.txt]

DuplicationCoords.txt 

Duplications identified using abnormally mapping read pairs in genomic Illumina sequencing data. Strain numerical identifiers match those used in Rogers et al. 2014 MBE 
Format:
Chromosome Start Stop | Strains


DupTransCoords.txt
Duplicated gene fragments identified using abnormally mapping read pairs in genomic Illumina sequencing data. Strain numerical identifiers match those used in Rogers et al. 2014	 MBE
Format:
Transcript TransChrom TransStart TransStop DupChrom DupStart DupStop| Strains

Reads per gene Format:
GeneName	DyakI	DyakII	line0	line10	line11	line12	line13	line14	line15	line16	line17	line19	line1	line2	line5	line6	line8	line9
