# Supplementary material for: Tandem duplications lead to novel expression patterns through exon shuffling in Drosophila yakuba
Source: PLoS Genet. 2017 May 22;13(5):e1006795. doi: 10.1371/journal.pgen.1006795 (PMC5460883; doi:10.1371/journal.pgen.1006795)
Supplement: S1 Data — (ZIP) [file pgen.1006795.s001.zip › Revision Upload/ReadsPerGene.carcass.txt]

0.g1001 900 1025 715 390 523 271 477 511 781 518 553 851 559 574 322 388 634 380 
0.g1006 990 886 763 432 506 352 480 658 552 691 888 590 596 474 373 319 602 453 
0.g1007 216 236 236 120 122 60 91 70 89 136 88 167 68 231 75 58 92 96 
0.g1008 216 236 236 120 122 60 91 70 89 136 88 167 68 231 75 58 92 96 
0.g1009 216 236 236 120 122 60 91 70 89 136 88 167 68 231 75 58 92 96 
0.g1016 377 303 308 246 227 133 233 273 217 227 262 224 256 189 217 183 255 304 
0.g1033 3573 3735 4253 2265 2614 1686 1741 2024 2823 2399 3097 3259 2289 2940 1743 1492 2097 2510 
0.g1034 3097 3191 3404 1641 2104 1287 1332 2185 1678 2109 2421 2489 1549 2749 1709 1160 1437 2023 
0.g1041 9480 7894 7504 3657 4012 2344 2252 5274 3726 4488 4509 4869 3761 4101 2869 2537 2337 3684 
0.g1043 3496 3815 3284 1541 1553 1231 1144 1375 1566 1663 1780 2555 1602 2680 1064 1270 1479 1288 
0.g1045 3515 3313 3377 1713 1964 1185 1577 1976 1926 1839 2616 2198 2062 1831 1638 1217 2531 2142 
0.g1047 3515 3313 3377 1713 1964 1185 1577 1976 1926 1839 2616 2198 2062 1831 1638 1217 2531 2142 
0.g1048 337 304 343 96 70 57 142 230 33 87 81 125 58 96 104 45 34 98 
0.g1049 1231 1252 1205 280 184 159 457 1324 74 261 249 319 137 388 442 130 82 393 
0.g1050 799 776 815 312 337 276 542 711 159 468 611 198 252 250 690 178 296 560 
0.g1052 4608 5382 1193 2264 1664 1951 1608 2901 17 1087 5163 1613 2390 415 1183 591 1293 2410 
0.g1056 0 0 7 2 0 0 0 0 0 0 0 0 0 0 101 0 0 0 
0.g1058 598 598 663 183 312 225 240 478 170 460 536 395 163 407 695 308 235 420 
0.g1064 345 343 399 54 150 53 151 268 280 140 262 68 131 43 226 90 200 204 
0.g107 112 127 99 40 55 37 112 127 6 190 87 11 77 39 69 34 39 77 
0.g1070 2 1 1 0 0 0 0 0 0 0 0 0 0 0 0 0 0 0 
0.g1072 0 1 2 0 0 0 0 0 0 0 0 0 0 0 0 0 0 0 
0.g1075 3764 3419 3631 1656 1387 1477 1829 2044 1745 2219 2446 1481 1292 1245 1883 1113 1754 1699 
0.g1077 7 14 10 2 6 1 2 3 3 3 4 0 2 3 1 0 8 9 
0.g1078 0 40 12 0 0 0 1 0 0 1 0 0 0 0 0 0 1 2 
0.g1086 134 123 148 96 90 90 47 151 70 64 153 140 55 153 67 98 139 72 
0.g1092 12 2 1 1 1 0 2 13 4 3 3 2 5 3 0 1 6 1 
0.g1094 8 0 2 5 1 2 1 9 3 0 4 9 12 1 0 0 2 1 
0.g1100 419 441 355 228 171 176 142 208 302 284 279 264 320 197 190 176 323 229 
0.g1108 2639 2726 2400 1624 2001 1093 1519 2270 2405 1838 2075 1431 1525 1060 1230 1213 2700 1634 
0.g1110 597 591 575 339 878 201 268 763 485 363 397 248 330 226 280 236 696 227 
0.g1122 4796 6571 4843 2572 2677 1338 2019 2707 2314 2505 2917 3594 2129 5054 1635 1494 2501 2027 
0.g1133 261 289 441 142 300 104 223 120 194 211 210 393 124 340 151 122 146 241 
0.g1135 1421 1432 1678 800 890 620 551 894 1044 983 917 1196 1041 1308 514 581 534 870 
0.g1136 3054 3118 3324 2040 2310 1320 1653 1759 2139 2228 2943 3027 1992 2426 1751 1588 2173 1581 
0.g1138 4 1 2 0 1 0 0 7 0 1 1 0 0 0 1 0 0 0 
0.g1139 88 91 110 52 59 79 43 48 23 120 87 12 24 28 157 38 37 103 
0.g1143 17805 20220 13623 8211 8711 4376 7967 8318 11738 9701 10821 11325 11852 7922 7888 8232 9915 7874 
0.g1146 0 0 0 0 0 0 0 57 0 0 0 2 0 0 0 0 0 0 
0.g1147 5061 5840 3314 1539 1649 1257 2495 3061 2705 3248 2802 2337 2099 2975 1569 1808 2298 1954 
0.g1148 5061 5840 3314 1539 1649 1257 2495 3061 2705 3248 2802 2337 2099 2975 1569 1808 2298 1954 
0.g1149 5061 5840 3314 1539 1649 1257 2495 3061 2705 3248 2802 2337 2099 2975 1569 1808 2298 1954 
0.g1153 72 72 88 66 42 34 43 96 38 53 84 79 42 108 54 29 34 73 
0.g1155 17493 17570 22227 11465 5689 4923 9486 16925 6266 12717 10231 6565 6459 8085 9674 5663 6011 11399 
0.g1159 0 0 0 0 0 0 0 0 0 0 0 0 0 0 0 1 0 0 
0.g1163 2165 2436 1529 1052 1386 664 983 889 999 951 1482 1017 944 1482 837 602 925 1139 
0.g1165 314 275 485 101 121 134 188 285 186 184 172 137 145 100 57 92 159 122 
0.g1166 16489 14779 14586 6189 4026 3231 5888 8169 2395 5684 4750 1902 4406 4160 4373 2950 2682 6967 
0.g1167 16489 14779 14586 6189 4026 3231 5888 8169 2395 5684 4750 1902 4406 4160 4373 2950 2682 6967 
0.g1169 3224 3396 3166 1406 1498 1242 1653 1651 1809 1704 2110 2196 1938 2786 1188 1143 1517 1583 
0.g117 120 141 79 60 60 73 48 71 95 78 115 71 60 69 56 29 142 46 
0.g1171 532 477 543 210 271 187 142 175 260 246 301 268 207 248 218 183 234 207 
0.g1185 1208 1057 2312 1800 569 514 821 1007 661 1117 2950 795 311 953 640 211 1465 626 
0.g1189 2339 893 1794 606 720 833 1118 185 210 338 255 382 335 168 254 458 326 614 
0.g1191 7678 7698 6719 3750 5681 3137 4116 4203 10536 8930 6108 9119 12952 6657 4096 3636 7140 3177 
0.g1195 1295 1292 1532 1332 1280 970 816 990 1812 1343 1439 2076 1787 1709 916 785 1067 1422 
0.g12 5753 6809 6287 3299 3413 2070 2782 2998 4164 3731 4434 6682 3489 7231 2505 2326 3904 2980 
0.g120 2 4 1 2 1 0 1 0 0 0 1 2 1 3 1 2 1 1 
0.g1205 335 473 336 125 187 112 108 93 94 192 235 258 152 332 101 84 158 110 
0.g1206 0 0 0 0 0 0 0 0 0 0 1 0 0 0 0 0 0 0 
0.g1207 1428 930 2051 1209 1503 681 1440 968 796 1220 1108 1838 1512 1939 1199 891 567 1153 
0.g1209 662 548 941 443 623 331 533 511 709 404 617 737 388 631 476 379 427 602 
0.g1214 5803 6018 5191 3193 2207 1710 2340 3914 1911 3078 3833 2752 2346 4456 2336 1741 2316 2939 
0.g1222 13 17 9 9 13 12 10 10 11 12 18 11 23 13 9 7 19 5 
0.g1223 1236 1157 1287 693 864 599 694 727 1292 992 1291 1114 1644 814 1038 647 1328 825 
0.g1228 1696 1530 2324 451 279 375 238 431 662 610 502 603 458 502 352 634 179 286 
0.g123 13 62 50 47 12 15 12 7 28 51 78 100 15 231 10 28 74 30 
0.g1231 137 179 242 133 193 162 335 123 72 574 82 215 155 384 142 88 54 157 
0.g1235 6 105 62 9 34 16 15 4 42 118 67 450 19 595 3 34 66 29 
0.g1236 1086 1209 650 443 503 356 603 384 487 446 609 458 602 517 357 406 716 569 
0.g1238 118 140 98 79 61 37 59 81 91 98 93 95 102 39 71 75 93 57 
0.g1239 14757 13273 10493 6032 6376 3897 5665 8082 6861 5638 8972 7444 6040 6696 4165 4374 7474 6783 
0.g1246 11817 7389 16847 2066 4126 1438 3051 3761 1167 4387 4659 1464 1920 5186 8767 1875 3715 4456 
0.g1247 250 253 327 134 202 93 205 187 234 198 281 230 209 206 179 133 411 177 
0.g1248 5 7 4 2 2 3 5 6 8 9 4 4 4 21 3 10 4 1 
0.g1250 20975 19317 25013 12551 17536 7004 9828 14059 12742 11697 13298 17167 9033 11048 11967 6292 7291 16361 
0.g1251 248 209 416 100 56 52 68 55 91 191 184 124 65 89 92 93 91 97 
0.g1252 5015 4992 4701 2305 1300 1007 1448 2353 792 2412 1931 1004 1659 2019 1397 923 1570 2857 
0.g1253 579 375 1209 872 773 656 391 318 456 930 369 447 433 541 507 509 213 166 
0.g1254 4 4 4 2 3 5 3 2 1 5 2 2 1 1 3 1 4 3 
0.g1255 34 34 29 16 16 9 22 10 34 27 31 24 29 14 17 29 24 24 
0.g1256 396 362 337 239 190 163 182 235 364 254 438 253 293 140 198 243 571 218 
0.g1257 634 667 562 556 432 303 473 524 754 637 861 563 646 410 920 440 1359 445 
0.g1264 2659 2283 2818 1486 1374 853 1394 1517 1928 1517 1401 1248 1231 1615 1214 938 1425 1201 
0.g1265 2659 2283 2818 1486 1374 853 1394 1517 1928 1517 1401 1248 1231 1615 1214 938 1425 1201 
0.g1266 1676 1816 1327 798 1031 395 754 756 1165 910 939 907 1017 1031 833 681 836 806 
0.g127 4001 4077 3625 2488 2255 1387 2299 3612 2512 2114 3545 2754 2804 2288 1932 1330 3209 2266 
0.g1271 9434 10445 8572 4789 4773 3081 4716 6689 5464 6217 7667 6069 4876 6723 4730 4270 5419 5147 
0.g1276 7908 6079 4723 4905 6674 6209 5071 4571 7502 5539 6102 5048 9111 9776 4403 4515 9003 7105 
0.g1278 26895 26462 17127 10604 15827 15172 9324 13013 15912 12182 17842 12481 27983 19319 11789 12031 17265 13711 
0.g1279 26895 26462 17127 10604 15827 15172 9324 13013 15912 12182 17842 12481 27983 19319 11789 12031 17265 13711 
0.g128 4001 4077 3625 2488 2255 1387 2299 3612 2512 2114 3545 2754 2804 2288 1932 1330 3209 2266 
0.g1291 0 0 0 1 0 0 0 0 0 0 0 0 0 0 2 0 0 0 
0.g1294 13067 14166 10411 6736 7078 5413 7175 6905 13848 8316 9111 8492 10584 6888 5546 5662 12785 6738 
0.g1296 4267 4103 3809 2515 2020 1642 2290 2166 1777 2856 2800 3251 2236 2606 2100 1767 1427 2366 
0.g1299 5101 5271 4403 2902 3395 2434 2329 2497 5549 3685 3598 6151 3739 5566 2245 1982 2950 2767 
0.g1301 5200 5107 5852 2541 3894 2222 4334 3869 1948 2523 5158 4453 2243 3272 2630 2629 2916 3617 
0.g1305 39294 41325 35935 19806 23078 19291 19872 23024 30672 23732 20297 22899 28679 23638 17688 16963 20423 21919 
0.g1307 2 2 4 15 6 1 2 2 0 0 2 6 2 12 2 0 4 4 
0.g1308 11 14 8 28 15 7 7 6 6 16 14 11 18 8 9 11 26 9 
0.g1310 2530 2742 2099 1566 1789 886 1228 1373 1468 1685 2139 2237 1453 2604 1334 956 1479 1307 
0.g1312 1589 1664 2150 807 858 783 718 694 1154 1208 1282 1507 823 1450 871 683 1223 778 
0.g1346 635 567 1093 360 533 297 310 460 360 520 636 374 183 573 275 219 260 491 
0.g1347 635 567 1093 360 533 297 310 460 360 520 636 374 183 573 275 219 260 491 
0.g1352 497 470 473 406 332 241 361 349 622 372 638 474 1014 292 504 1376 683 395 
0.g1361 0 0 0 0 0 0 0 0 0 0 0 0 0 0 0 0 0 0 
0.g1375 7 9 7 1 3 2 1 4 3 4 3 3 3 2 4 1 3 5 
0.g1377 10079 9174 8904 5099 4430 3991 4296 4708 5562 8419 6180 5939 5518 4046 4017 3099 3978 4925 
0.g1379 702 688 898 391 655 399 486 535 651 624 768 912 629 1005 467 312 567 607 
0.g1380 1990 1977 2089 1389 1498 925 1121 1209 1503 1395 2415 2193 1339 2095 1277 1049 1720 1604 
0.g1381 2125 2536 1635 1410 1245 841 1062 1681 1619 1578 2683 1454 1081 1381 1245 1094 2218 1285 
0.g1382 1075 1217 839 585 813 492 550 622 693 823 865 1123 671 1090 514 450 696 666 
0.g1383 6401 6359 6987 3802 4270 2814 3417 4194 4617 4830 6313 5780 3892 4946 3230 2896 4742 4239 
0.g1384 6401 6359 6987 3802 4270 2814 3417 4194 4617 4830 6313 5780 3892 4946 3230 2896 4742 4239 
0.g1385 6401 6359 6987 3802 4270 2814 3417 4194 4617 4830 6313 5780 3892 4946 3230 2896 4742 4239 
0.g1387 2631 2519 3564 1570 1521 836 1538 1767 1515 1862 2614 3089 1384 2550 1603 822 1353 911 
0.g1388 2631 2519 3564 1570 1521 836 1538 1767 1515 1862 2614 3089 1384 2550 1603 822 1353 911 
0.g1390 1 1 0 0 0 0 0 0 2 2 0 0 0 0 0 2 1 0 
0.g1392 0 0 0 0 0 0 0 0 0 0 0 0 0 0 0 0 0 0 
0.g1394 0 0 0 0 0 0 0 0 0 0 0 0 0 0 0 0 0 0 
0.g1396 0 0 2 0 0 0 0 1 0 1 0 0 0 0 0 0 0 0 
0.g14 1860 1443 2525 1256 1958 799 1486 1443 1047 1285 1532 2173 1491 1333 1199 791 897 1411 
0.g140 26 22 28 13 4 4 8 6 3 9 10 6 12 7 4 4 15 9 
0.g1404 3360 4265 2915 1902 2122 1387 1543 2150 2390 2435 2652 3289 2015 3830 1979 1591 1670 1860 
0.g1406 7428 8587 4262 5151 5204 3280 3908 5165 11302 5515 5071 5261 7984 5239 3824 4379 7103 6784 
0.g1407 7428 8587 4262 5151 5204 3280 3908 5165 11302 5515 5071 5261 7984 5239 3824 4379 7103 6784 
0.g1408 3216 3382 1600 2374 2313 1348 1924 1932 4840 2437 2190 2314 3789 1744 1458 1721 3370 2301 
0.g141 44 39 26 24 14 19 4 11 7 7 30 26 21 37 6 11 21 9 
0.g1413 1612 2008 965 864 791 636 819 852 1250 980 1150 905 1182 1069 702 618 1522 789 
0.g1414 16569 16679 17631 11965 10475 7182 10235 11710 12780 12538 14780 12631 14009 9054 9360 7897 14488 9491 
0.g1415 16569 16679 17631 11965 10475 7182 10235 11710 12780 12538 14780 12631 14009 9054 9360 7897 14488 9491 
0.g1416 3338 2752 5446 1303 1399 845 1441 1884 1670 1841 2643 937 1726 1180 548 1549 3282 2222 
0.g1421 223 267 144 92 74 110 140 106 136 133 157 114 128 89 78 100 286 81 
0.g1432 190 190 303 141 210 94 114 153 131 172 272 389 96 268 102 77 134 134 
0.g1433 190 190 303 141 210 94 114 153 131 172 272 389 96 268 102 77 134 134 
0.g1437 24 22 22 16 39 23 19 39 41 50 55 9 30 14 16 11 38 41 
0.g1443 1496 1202 2047 697 758 560 616 754 814 754 770 1536 635 1465 711 398 526 910 
0.g1445 1496 1202 2047 697 758 560 616 754 814 754 770 1536 635 1465 711 398 526 910 
0.g1451 18035 17482 16811 8656 10492 6632 7242 10364 11510 11049 11227 14779 10804 11057 7423 6814 8691 10112 
0.g1454 284 246 343 241 218 163 175 257 268 257 289 285 188 289 206 144 188 232 
0.g146 5437 6435 3149 2475 2640 2285 2240 2916 4853 3149 3555 2697 5033 2427 2659 2750 4110 2917 
0.g1461 906 781 1368 455 554 353 463 1136 361 692 817 567 309 583 619 319 424 542 
0.g1462 2020 1662 2537 1202 1739 854 972 1398 856 1478 1860 1498 1226 1366 832 821 722 1333 
0.g1463 2020 1662 2537 1202 1739 854 972 1398 856 1478 1860 1498 1226 1366 832 821 722 1333 
0.g1465 53 55 99 34 64 56 43 45 46 67 63 71 41 161 61 28 45 65 
0.g1480 404 433 490 364 508 264 326 344 232 408 612 547 356 439 339 278 336 352 
0.g1481 1355 1965 1293 1426 1705 759 1039 1348 1010 1449 1750 1803 1123 1492 1095 1034 1014 1132 
0.g1483 813 845 758 361 411 275 299 374 517 473 483 658 428 800 333 320 450 412 
0.g1488 23187 20304 32257 12237 23540 7388 14874 13325 11804 12368 17861 26828 9428 13534 16799 6378 6669 18022 
0.g1490 3615 3022 4457 2460 2239 1886 2317 2610 2881 2531 3026 2790 2483 2740 1873 1559 2666 2526 
0.g1492 3615 3022 4457 2460 2239 1886 2317 2610 2881 2531 3026 2790 2483 2740 1873 1559 2666 2526 
0.g1494 3615 3022 4457 2460 2239 1886 2317 2610 2881 2531 3026 2790 2483 2740 1873 1559 2666 2526 
0.g1495 41 71 50 24 27 28 13 35 69 29 34 37 53 22 33 27 47 27 
0.g1496 68 115 64 100 87 45 46 83 114 79 79 78 124 40 72 56 97 67 
0.g1501 3267 3388 3304 1592 2416 1642 1455 2468 3564 2665 2541 2576 3379 3337 1661 1226 1866 2301 
0.g1507 10986 12977 10146 6653 6365 4400 7247 8624 7449 7592 8785 8437 6532 5718 5879 5040 7230 7241 
0.g1510 8589 9788 7381 4878 5072 2964 4078 5197 6055 5445 6528 7128 5216 6760 3827 3942 5742 3680 
0.g1511 8589 9788 7381 4878 5072 2964 4078 5197 6055 5445 6528 7128 5216 6760 3827 3942 5742 3680 
0.g1512 8589 9788 7381 4878 5072 2964 4078 5197 6055 5445 6528 7128 5216 6760 3827 3942 5742 3680 
0.g1513 1907 2444 1181 770 891 576 747 724 1144 842 1148 1045 965 1251 679 878 1028 747 
0.g1516 2 0 0 2 0 1 0 2 0 0 0 1 2 0 0 0 0 1 
0.g1517 1 3 2 1 0 0 0 1 1 0 0 0 2 2 0 0 0 0 
0.g1520 0 0 1 1 0 1 0 0 0 2 0 0 0 0 0 1 0 1 
0.g1525 169 106 117 90 60 87 84 87 134 107 136 64 111 64 62 59 166 65 
0.g1526 1503 1163 1220 740 652 804 502 628 1040 946 981 687 1024 587 777 631 1271 862 
0.g1527 1503 1163 1220 740 652 804 502 628 1040 946 981 687 1024 587 777 631 1271 862 
0.g1532 9044 8912 8816 5503 7334 4153 5176 7428 7696 7854 7917 7531 6197 6076 5120 4409 9036 6435 
0.g154 3171 3274 2907 1727 1573 1429 1400 1809 2944 2371 2352 2407 2638 2325 1653 1469 3029 1902 
0.g1544 508 372 945 448 390 327 250 656 289 573 384 417 297 507 276 192 172 473 
0.g155 3171 3274 2907 1727 1573 1429 1400 1809 2944 2371 2352 2407 2638 2325 1653 1469 3029 1902 
0.g1550 258 252 329 147 160 97 112 149 159 124 186 85 102 128 91 88 172 127 
0.g1551 69 90 93 123 85 65 73 95 151 118 149 98 183 64 106 74 192 100 
0.g1554 5050 4748 4242 2405 2127 1603 2780 3419 2104 2460 3538 2215 1711 1791 2159 1583 1758 2000 
0.g1555 5050 4748 4242 2405 2127 1603 2780 3419 2104 2460 3538 2215 1711 1791 2159 1583 1758 2000 
0.g1566 17905 14467 13985 4432 6823 3231 6846 6353 3336 7097 6777 4902 5043 9939 3880 9040 4097 7655 
0.g157 39200 28590 47702 25730 42473 22807 26767 36705 23185 29187 45332 37485 30396 36331 26874 14644 17698 30948 
0.g1572 1580 1568 2018 1441 1476 1040 1060 1239 1386 1592 1926 2222 1796 1908 1464 1036 1429 1647 
0.g1574 2826 2818 1947 1480 1873 843 1259 3038 1284 1391 2125 1577 1278 1204 1653 1215 1431 1646 
0.g1575 2826 2818 1947 1480 1873 843 1259 3038 1284 1391 2125 1577 1278 1204 1653 1215 1431 1646 
0.g1577 4052 2797 6738 3030 2914 1419 1607 3317 1491 2588 3089 3378 1293 1444 1910 1385 1098 2893 
0.g1578 2085 1793 3249 1947 1493 873 1090 1971 1021 1703 1730 1971 945 1046 1521 963 795 2012 
0.g1579 2085 1793 3249 1947 1493 873 1090 1971 1021 1703 1730 1971 945 1046 1521 963 795 2012 
0.g158 39200 28590 47702 25730 42473 22807 26767 36705 23185 29187 45332 37485 30396 36331 26874 14644 17698 30948 
0.g1580 2319 2136 2419 1849 2222 921 1492 1927 1496 1966 3257 2787 1071 2731 1590 1000 1584 1348 
0.g1589 124 115 114 42 49 61 31 53 50 76 66 67 67 70 47 35 53 69 
0.g1591 364 364 351 42 122 258 27 169 15 112 262 54 90 77 216 23 50 102 
0.g1592 3064 2423 3814 1540 2822 1542 1826 1847 1543 1992 2774 2314 1778 1547 1952 1349 965 2085 
0.g1595 1807 1784 1568 889 1019 657 706 749 1852 1120 1317 1235 1842 1214 833 797 1433 893 
0.g1598 204 162 261 120 167 159 104 117 151 91 161 174 83 152 104 64 78 101 
0.g1599 16 9 15 11 4 3 5 7 6 8 7 7 7 5 5 8 5 4 
0.g160 133 105 79 99 50 60 45 111 78 96 121 62 81 106 55 47 146 78 
0.g1600 74 66 78 60 39 26 28 36 73 577 49 43 68 30 32 42 70 41 
0.g1601 0 0 0 0 0 0 0 0 0 0 0 0 1 0 0 0 0 0 
0.g1603 2203 1904 3364 1787 1801 1297 1335 2427 1332 2312 2177 2766 1571 2368 1442 1053 1210 1990 
0.g1604 2410 3273 2562 1524 1557 964 1311 1419 1845 1795 2080 3145 1512 4227 1117 1101 1882 1311 
0.g1605 6118 6981 5173 4312 4319 3448 3839 4984 3804 4349 5436 4057 4001 4752 4910 2700 4036 4594 
0.g161 4275 4402 4329 2808 2811 1894 1628 3440 1486 3056 5049 2186 2064 2315 2515 1305 2394 3036 
0.g1610 6 5 7 4 11 2 0 15 6 10 5 6 14 2 6 2 5 4 
0.g1612 192 283 186 140 160 110 127 242 233 239 177 241 221 101 141 256 213 205 
0.g1616 5390 6314 7161 4523 4018 3331 3023 4198 3965 5209 6452 7308 3150 6565 3999 2264 4289 4248 
0.g162 23 22 38 17 32 11 21 28 1 7 32 10 5 11 14 7 20 20 
0.g1622 13 15 11 19 6 14 6 5 13 15 6 12 30 8 2 4 3 18 
0.g1625 4226 3953 4998 2388 3008 1310 3086 2837 2673 2746 3142 5453 2241 2360 2011 1667 2608 2951 
0.g1633 21130 22804 20805 11475 12770 8292 10958 12781 14634 16304 15226 17804 11883 16506 10364 8563 11990 11018 
0.g1638 891 909 1189 802 719 425 533 686 589 773 850 1058 594 1008 610 404 559 832 
0.g1643 8271 7508 11053 5775 7018 4844 5517 6142 6156 6636 8125 8672 6120 7339 5494 3871 5099 7301 
0.g1645 8271 7508 11053 5775 7018 4844 5517 6142 6156 6636 8125 8672 6120 7339 5494 3871 5099 7301 
0.g1651 8801 8927 9432 5891 9513 4354 4429 6042 5817 6694 7881 7361 5345 8722 5252 3342 5555 7405 
0.g1652 5486 5492 6813 2745 3269 1976 3330 3396 2787 3354 3706 4184 2783 3781 2832 1856 2474 3273 
0.g1661 6896 7054 7930 5464 6896 3872 6810 6631 6051 5952 8153 7741 5582 7394 5702 4354 5248 5154 
0.g1664 229 299 232 573 198 183 254 247 2588 394 265 1202 270 887 212 215 410 150 
0.g1665 192 270 175 217 220 142 335 323 420 231 278 256 282 156 139 135 337 203 
0.g1667 12 20 22 20 15 5 9 8 13 19 18 6 7 23 14 7 15 10 
0.g1670 26 26 44 13 11 23 12 13 35 20 109 13 9 17 11 9 139 21 
0.g1671 241 187 367 192 170 126 188 141 120 176 205 255 155 292 108 108 166 163 
0.g1675 439 279 353 109 129 166 74 101 75 125 152 244 97 335 131 56 110 252 
0.g1677 5398 4665 5052 3229 3398 2226 3286 3110 3562 3215 4653 2943 2658 2943 2820 1738 4243 2347 
0.g1679 794 791 1187 464 496 403 421 402 640 581 555 972 505 1175 314 304 374 676 
0.g1682 573 499 724 381 425 262 352 441 563 556 566 832 554 909 363 320 517 408 
0.g1683 573 499 724 381 425 262 352 441 563 556 566 832 554 909 363 320 517 408 
0.g1693 4202 1960 456 926 164 3808 1037 7965 3674 472 5588 1791 6152 1142 502 36 106 2619 
0.g1694 886 1132 1132 573 709 442 461 472 527 584 805 964 607 788 487 352 550 655 
0.g1696 4638 3176 6507 3897 4363 3518 4143 3956 2568 3582 5171 5355 2986 5647 4250 2198 3016 3988 
0.g1700 889 910 1216 624 893 752 670 868 579 732 705 896 754 1312 615 400 406 852 
0.g1701 889 910 1216 624 893 752 670 868 579 732 705 896 754 1312 615 400 406 852 
0.g1702 195 215 166 111 120 95 201 121 139 153 191 186 150 579 129 133 186 162 
0.g1703 15817 14876 15957 10866 12616 9098 7355 12468 6992 9514 12784 14033 9968 11229 8812 6097 6530 11593 
0.g1720 512 500 648 227 256 287 198 226 263 450 286 346 431 684 370 204 219 308 
0.g1721 512 500 648 227 256 287 198 226 263 450 286 346 431 684 370 204 219 308 
0.g1728 10479 10737 12923 6512 6825 5046 7307 7562 7620 7852 10099 11020 7403 10513 6527 5084 7443 6612 
0.g1729 12598 13340 12308 8355 9560 5247 6907 8422 13535 11563 10936 11345 12991 10300 7891 7414 12310 9177 
0.g1731 1589 1796 2230 1035 1091 765 876 1294 994 1174 1627 1649 1101 1980 1006 781 1082 992 
0.g1733 12657 9603 11739 9103 10349 3891 7531 9238 8436 9061 9368 12899 8989 9016 7107 4969 6891 9171 
0.g1735 746 832 662 617 498 359 704 577 767 636 959 588 563 570 873 384 924 491 
0.g1743 20311 20840 19382 13741 15108 7929 10090 11695 16379 16080 15394 20729 19333 10349 11596 8743 12846 11127 
0.g1744 20311 20840 19382 13741 15108 7929 10090 11695 16379 16080 15394 20729 19333 10349 11596 8743 12846 11127 
0.g1750 210 217 119 111 136 67 50 76 160 91 107 241 163 42 90 73 88 122 
0.g1751 148 135 162 134 80 80 87 108 204 124 138 73 127 62 72 74 188 111 
0.g1752 1114 1051 942 854 758 480 732 849 1289 1001 1340 890 1753 680 963 676 1592 868 
0.g1754 1114 1051 942 854 758 480 732 849 1289 1001 1340 890 1753 680 963 676 1592 868 
0.g1755 709 601 780 439 475 606 310 772 90 464 731 234 422 640 664 280 173 754 
0.g1758 10767 10796 14114 6533 7405 4963 7581 6714 7773 7281 9911 9976 6894 10050 6816 4924 6113 7042 
0.g1759 10767 10796 14114 6533 7405 4963 7581 6714 7773 7281 9911 9976 6894 10050 6816 4924 6113 7042 
0.g1761 10767 10796 14114 6533 7405 4963 7581 6714 7773 7281 9911 9976 6894 10050 6816 4924 6113 7042 
0.g1765 47423 57101 45655 22042 23363 18934 17951 23688 20655 26371 33333 26943 19164 30139 21012 14073 16494 26417 
0.g1766 1973 2366 2361 1332 1284 1077 1114 1200 1264 1456 1834 2571 2317 2098 1199 816 1843 1244 
0.g1767 93 213 168 81 69 48 80 74 134 95 140 111 773 294 54 55 757 53 
0.g1769 14075 11204 14649 11394 12762 8768 9499 12462 16794 13488 13289 14866 14256 11614 9507 8068 13527 12002 
0.g1771 14075 11204 14649 11394 12762 8768 9499 12462 16794 13488 13289 14866 14256 11614 9507 8068 13527 12002 
0.g1772 14075 11204 14649 11394 12762 8768 9499 12462 16794 13488 13289 14866 14256 11614 9507 8068 13527 12002 
0.g1773 11 16 198 13 24 6 219 14 19 1035 13 18 731 12 6 71 684 12 
0.g1774 1527174 1512687 936785 454661 764797 731455 1083156 1166326 1036107 549671 943881 589978 2051434 1873692 443609 849953 1240181 822193 
0.g1776 164 112 183 113 101 67 174 156 142 154 208 174 144 37 104 85 210 108 
0.g1777 515 569 527 375 341 201 377 373 615 409 417 368 320 203 258 447 574 315 
0.g1778 912 931 934 407 844 886 694 353 632 576 1036 447 366 590 414 2200 1132 212 
0.g1779 77 95 69 95 96 31 115 87 121 114 116 92 109 38 50 129 206 155 
0.g182 1962 1635 2007 1486 1769 771 771 1564 2056 1086 974 1048 2384 1079 1215 1137 1035 2288 
0.g19 1676 1664 1794 971 1193 688 800 911 1374 1140 1452 1760 986 1831 892 593 996 1096 
0.g196 5382 5171 3851 3003 2906 1298 2693 3196 2493 3046 3799 3616 3100 2813 2255 2028 2536 2322 
0.g201 0 0 0 1 0 0 0 2 1 12 0 1 0 0 0 0 1 3 
0.g202 447 409 387 248 369 179 347 307 394 399 592 375 309 293 254 215 573 310 
0.g204 102958 120488 131640 63382 67257 50696 91426 95919 123526 98484 120377 68699 84435 59134 67373 76223 156065 67371 
0.g206 256 285 294 162 160 137 269 241 206 236 233 171 131 152 168 171 307 123 
0.g207 28844 28583 27726 21617 20721 12504 20078 20047 30919 19910 36112 24879 28956 19238 23236 22593 37344 18061 
0.g208 154 124 186 111 126 125 126 144 174 159 197 157 63 194 100 131 128 133 
0.g209 7 10 14 6 12 8 11 14 11 25 20 9 4 12 11 12 9 4 
0.g21 90 70 105 67 43 20 45 40 48 37 81 27 44 32 38 30 70 46 
0.g212 11 32 22 21 10 2 8 32 20 46 27 50 7 116 6 13 32 9 
0.g214 1531 1104 1721 885 838 467 667 704 730 874 1211 1245 777 652 618 502 815 859 
0.g218 0 1 0 0 0 0 0 0 0 0 0 0 0 1 1 0 0 0 
0.g219 0 0 0 0 0 0 0 0 0 0 1 0 0 0 0 0 0 0 
0.g22 11 16 14 14 7 6 11 3 5 5 22 6 11 5 8 10 21 3 
0.g221 6854 4685 4950 6227 7473 5681 5142 5656 9765 5934 4792 8676 13180 7713 5423 4883 5701 8386 
0.g222 1880 2126 1672 811 817 656 593 777 1260 949 1017 1261 1097 1555 793 762 1011 1018 
0.g224 232 318 292 191 130 118 117 128 163 229 226 548 140 498 131 139 202 118 
0.g225 232 318 292 191 130 118 117 128 163 229 226 548 140 498 131 139 202 118 
0.g23 613 399 1161 508 757 492 631 603 452 567 230 589 382 585 667 292 133 700 
0.g232 16270 22384 30076 7796 9728 6511 14224 8740 16523 12549 9473 18540 11712 16576 8513 6668 7074 10504 
0.g234 11890 10055 16185 6908 7920 3531 10097 9973 7249 11824 15697 7963 8611 11149 11533 5196 9300 10079 
0.g235 11890 10055 16185 6908 7920 3531 10097 9973 7249 11824 15697 7963 8611 11149 11533 5196 9300 10079 
0.g237 1 4 4 2 0 4 0 2 0 0 0 0 0 0 0 0 0 1 
0.g24 613 399 1161 508 757 492 631 603 452 567 230 589 382 585 667 292 133 700 
0.g240 95 100 91 84 54 59 29 47 154 99 78 54 79 50 44 34 91 37 
0.g245 2547 2752 2507 2235 1708 1422 1849 1674 3474 2064 2715 1560 1829 1258 1618 1782 2644 1635 
0.g25 8314 13070 9305 6097 6849 3956 4642 5323 6993 6679 7611 13526 5363 17372 4589 4362 6315 5350 
0.g257 6110 8260 6131 3291 4092 2573 3005 3461 4176 4333 5254 6919 3813 9128 2677 2857 4471 3269 
0.g258 6110 8260 6131 3291 4092 2573 3005 3461 4176 4333 5254 6919 3813 9128 2677 2857 4471 3269 
0.g261 10229 9380 22589 6940 7940 5757 6800 8224 9118 10215 16829 10504 7839 10211 7796 5799 9908 8153 
0.g263 10229 9380 22589 6940 7940 5757 6800 8224 9118 10215 16829 10504 7839 10211 7796 5799 9908 8153 
0.g266 7758 9261 9533 5489 5789 4876 4531 5684 7003 6094 7153 9673 4838 12353 4921 4792 3908 5175 
0.g269 12901 19243 7290 6225 8456 5733 5080 7538 13875 9132 8601 11159 13569 12276 7691 9060 11769 7752 
0.g278 3820 5044 2642 2178 1514 1370 1888 2272 4349 2647 2920 2103 3384 1849 2013 2060 4776 2028 
0.g279 811 1087 401 297 270 303 301 357 722 416 530 311 536 343 351 440 915 340 
0.g280 2442 3140 1287 1146 828 1229 1075 1275 2163 1164 1582 951 1742 1118 1250 1219 2333 1289 
0.g283 32719 36042 20199 18210 16331 13314 16126 14290 30423 21955 22980 20467 31950 19242 13834 15953 29631 20977 
0.g284 32719 36042 20199 18210 16331 13314 16126 14290 30423 21955 22980 20467 31950 19242 13834 15953 29631 20977 
0.g287 23891 19626 24380 7880 18334 9602 11441 11092 8037 13154 8688 27090 10695 9061 9061 5531 2633 11840 
0.g289 130025 106189 143588 108953 146228 79742 91697 122778 173715 139318 136818 171284 154154 127151 93379 125117 128999 136197 
0.g290 130025 106189 143588 108953 146228 79742 91697 122778 173715 139318 136818 171284 154154 127151 93379 125117 128999 136197 
0.g313 0 3 3 0 3 0 1 10 0 0 2 1 0 1 0 0 1 3 
0.g314 17 17 8 6 15 4 4 15 5 10 6 9 15 7 13 9 8 5 
0.g315 34 56 33 14 42 25 20 39 34 23 31 21 40 13 29 13 27 34 
0.g320 1 1 0 1 3 0 0 0 2 1 1 1 0 0 0 0 0 0 
0.g321 1 2 5 2 3 18 1 0 2 3 8 2 0 0 0 2 12 0 
0.g326 39582 35256 33283 25438 33218 20814 17309 18793 72070 32963 36516 24824 64300 27187 28546 32934 51251 40666 
0.g328 32223 29220 28713 23280 26206 14572 17586 22020 36580 30238 30869 26525 37814 28887 17942 19214 36478 23840 
0.g329 32223 29220 28713 23280 26206 14572 17586 22020 36580 30238 30869 26525 37814 28887 17942 19214 36478 23840 
0.g33 1 5 1 3 1 0 5 4 1 3 17 2 1 5 6 1 9 6 
0.g336 15314 19275 11484 4518 4264 2218 3132 5963 4182 3360 6234 4542 3916 3652 2118 3495 4138 4226 
0.g346 38030 36533 34136 24245 30569 16556 19176 22798 47118 32219 27054 30626 33238 24556 20610 21254 31920 23948 
0.g35 38 27 34 25 21 14 21 19 27 25 42 18 30 13 24 8 54 23 
0.g357 602 548 786 375 787 462 301 317 370 356 853 391 956 221 254 245 450 347 
0.g362 670 1694 1122 630 912 547 291 373 538 573 1026 2035 1083 2575 314 360 493 427 
0.g363 670 1694 1122 630 912 547 291 373 538 573 1026 2035 1083 2575 314 360 493 427 
0.g372 137 179 233 46 503 284 122 73 34 137 507 65 696 47 25 34 57 66 
0.g375 2925 2367 2004 1906 2561 1143 1594 2156 1723 1489 3256 1842 2949 1288 1611 1494 1693 1489 
0.g378 7506 7339 11143 4428 6136 5071 4366 6189 4317 6648 8321 6690 4717 7423 6299 3369 3593 5733 
0.g381 0 5 0 3 0 0 1 0 10 1 0 1 3 0 0 0 0 0 
0.g392 1061 942 1491 546 561 394 563 488 678 635 848 958 1762 1049 474 304 593 828 
0.g393 1061 942 1491 546 561 394 563 488 678 635 848 958 1762 1049 474 304 593 828 
0.g395 1562 2568 1670 898 747 482 905 666 1177 905 1154 2218 885 3605 634 628 1082 780 
0.g396 722 815 788 67 47 84 266 96 30 108 128 35 36 337 551 33 103 149 
0.g397 722 815 788 67 47 84 266 96 30 108 128 35 36 337 551 33 103 149 
0.g402 5607 4703 9115 2033 3153 3592 1758 4308 4469 3482 3486 3787 3001 4172 3227 1976 1740 3409 
0.g404 1972 2052 2653 1342 1710 933 878 1346 1306 1580 1705 1809 1068 2050 1111 749 905 1439 
0.g405 1972 2052 2653 1342 1710 933 878 1346 1306 1580 1705 1809 1068 2050 1111 749 905 1439 
0.g406 232 202 324 162 145 157 194 210 161 229 272 289 148 444 169 90 151 190 
0.g414 55 74 39 13 9 15 12 7 32 44 33 84 101 17 12 6 27 25 
0.g422 8878 9887 11109 3165 7242 3546 4024 4299 6391 6434 7239 4686 7524 6925 3579 3249 4317 5313 
0.g433 12340 10205 13326 5788 7177 5031 8734 4109 4315 8667 9935 11120 3844 8495 5661 9010 3984 4232 
0.g435 12998 12081 11872 7492 4947 4063 5405 7886 7085 8067 7257 7192 5703 4856 4926 4103 7329 5435 
0.g436 12000 12377 11544 6538 6382 4691 7044 7611 8745 7391 9283 7696 8147 6219 5655 6158 9695 5669 
0.g437 12000 12377 11544 6538 6382 4691 7044 7611 8745 7391 9283 7696 8147 6219 5655 6158 9695 5669 
0.g438 12000 12377 11544 6538 6382 4691 7044 7611 8745 7391 9283 7696 8147 6219 5655 6158 9695 5669 
0.g440 139 195 168 84 87 83 56 74 62 72 62 251 59 230 56 48 47 117 
0.g441 0 1 0 0 0 0 1 0 0 0 0 0 0 13 0 0 0 0 
0.g443 10794 7973 11649 6653 9925 4971 5543 7598 12042 8963 7992 11717 13821 9803 6123 6810 6140 10205 
0.g444 10794 7973 11649 6653 9925 4971 5543 7598 12042 8963 7992 11717 13821 9803 6123 6810 6140 10205 
0.g445 10794 7973 11649 6653 9925 4971 5543 7598 12042 8963 7992 11717 13821 9803 6123 6810 6140 10205 
0.g457 166 221 134 102 61 30 71 58 114 56 105 85 120 58 101 60 105 81 
0.g463 178 255 236 112 128 80 114 114 163 163 207 88 107 209 69 107 192 82 
0.g478 31690 34106 29345 16983 16166 12035 14042 17658 16552 17278 23260 17143 17289 14264 14730 10672 15739 13404 
0.g482 250 128 75 117 25 181 31 24 319 45 15 25 11 28 17 25 20 30 
0.g484 4 3 5 4 1 0 0 2 0 1 5 1 1 1 0 2 2 1 
0.g486 97 69 73 52 51 20 42 38 49 52 48 36 38 35 49 24 52 64 
0.g491 6384 5545 6812 2592 2672 1471 1934 3239 2949 2821 3737 3419 2559 2806 2242 1537 3000 2937 
0.g503 2372 2765 2398 1059 1193 964 1083 1233 1347 1347 2010 1932 1411 2100 1017 805 1622 1320 
0.g506 738 417 1201 381 455 439 453 1401 1098 445 513 565 427 633 495 487 183 647 
0.g512 9938 11548 10967 5696 5137 3888 4619 6984 5588 6304 7456 6444 4450 5784 4508 4449 6043 6671 
0.g521 1641 1525 752 400 1595 895 461 297 623 264 1112 781 824 742 540 628 638 965 
0.g523 1 2 1 3 21 7 4 5 1 4 8 5 19 9 1 1 4 13 
0.g524 6 1 4 1 0 0 1 0 0 0 2 5 2 1 1 0 0 0 
0.g526 18 21 13 3 27 6 11 92 143 26 12 41 6 28 25 14 11 6 
0.g528 72 84 205 117 172 126 66 53 68 118 167 41 43 131 56 109 59 43 
0.g53 17424 17525 15298 8002 6595 4759 6518 8810 9607 9268 11069 7920 8588 6872 6234 5955 10547 6943 
0.g536 4066 4184 6937 4037 3665 1876 3217 3303 2905 4506 4421 3675 3575 3996 3013 2733 2403 3377 
0.g539 1069 1291 1482 608 718 358 564 653 658 785 983 597 301 868 462 449 804 517 
0.g54 5276 5671 5079 2637 2462 1872 2768 3524 3296 3828 3393 3681 3204 2904 2388 1740 3752 2986 
0.g540 1069 1291 1482 608 718 358 564 653 658 785 983 597 301 868 462 449 804 517 
0.g544 31 14 34 27 14 20 16 39 38 17 25 17 17 9 19 9 16 10 
0.g546 949 947 857 668 467 387 543 694 916 648 899 522 761 466 625 567 1183 666 
0.g547 949 947 857 668 467 387 543 694 916 648 899 522 761 466 625 567 1183 666 
0.g548 0 2 1 0 0 0 0 0 1 0 8 0 0 0 0 0 9 0 
0.g549 2067 2100 2790 1108 1543 1077 1283 1194 1421 1393 1432 1604 1538 2093 998 926 1109 1541 
0.g55 8033 7275 8318 3381 5852 3031 6375 6447 3989 4068 5326 4483 5553 4823 3448 4496 4346 4742 
0.g552 1887 1755 2029 1160 1035 1070 1071 1543 1374 1446 1872 1529 1017 1261 1398 854 1580 1523 
0.g553 13590 13934 13099 8383 7494 5412 8369 9760 9565 9912 12959 8286 7908 7537 7073 6231 12560 8240 
0.g556 640 651 549 333 429 261 332 367 571 437 599 441 514 316 400 328 741 418 
0.g561 6396 5988 7395 3964 4530 3236 3112 3817 4323 4011 5485 4373 4678 5381 4165 2882 3785 3515 
0.g562 22847 20189 27908 13693 21903 9609 11432 13326 15842 15177 19217 13127 16988 15805 12821 7358 12636 12428 
0.g564 5962 6989 8324 4422 2002 2614 1518 4808 1670 3134 5706 3751 1977 3687 1982 1135 1666 2822 
0.g568 22124 34579 18124 9413 7533 5994 6105 7286 12502 8392 11433 8417 13265 8366 6113 5628 13510 8069 
0.g570 22124 34579 18124 9413 7533 5994 6105 7286 12502 8392 11433 8417 13265 8366 6113 5628 13510 8069 
0.g573 6198 5769 7298 3247 3540 2509 2986 3702 2870 3808 5282 5934 2989 5340 2642 2059 2800 3334 
0.g575 875 1013 1253 959 711 864 788 719 1038 935 1276 1438 790 1613 930 658 1276 1098 
0.g58 8279 7103 11099 3856 3191 2819 4094 11048 3191 5565 5528 3467 2759 7377 3917 1625 3110 4714 
0.g582 2422 2840 2252 1250 1000 779 1100 1259 2251 1778 1585 1215 1186 1677 965 942 1849 1326 
0.g584 270 311 418 196 152 111 123 95 133 236 251 407 183 557 105 83 142 116 
0.g586 295 189 217 223 355 191 203 146 386 279 264 353 395 249 313 186 315 305 
0.g588 277 697 463 275 163 130 128 182 239 367 339 1164 285 1521 163 110 253 239 
0.g591 145053 99765 102321 75653 42387 89265 43185 153133 35600 74949 132012 25970 74312 46544 78744 4138 31836 106549 
0.g593 256644 200442 205663 102915 44678 110191 78411 156574 56441 73378 176087 38959 99451 86901 99814 8758 73065 150961 
0.g596 122 87 7 8 2 0 0 64 7 14 9 4 7 17 3 0 13 74 
0.g597 195 129 45 58 29 22 30 117 7 45 29 9 42 36 93 12 34 113 
0.g599 1617 2092 2015 507 425 129 332 444 383 302 838 431 216 590 684 190 422 261 
0.g609 1 4 0 6 2 5 7 2 21 3 8 7 1 1 0 1 4 4 
0.g610 2774 2260 2975 1811 3421 3817 2585 2379 2024 2661 4081 1313 3315 2804 4030 3543 1415 5560 
0.g611 14 8 16 131 33 169 15 60 37 54 153 196 25 30 260 94 58 448 
0.g612 0 0 0 0 0 0 0 0 0 0 2 0 0 0 1 0 3 0 
0.g615 1 1 1 0 1 1 0 1 2 0 4 0 3 3 2 0 3 1 
0.g616 39 17 8 27 223 55 398 54 24 117 156 97 142 368 246 244 29 434 
0.g630 3948 3444 3986 2875 3191 1269 1402 1767 2272 2915 4145 2262 1757 2746 2511 1174 1893 2591 
0.g631 1537 1235 1435 671 1193 384 583 1487 803 682 1334 749 855 607 544 338 633 997 
0.g636 4991 2937 3237 678 590 1132 801 118 296 1692 1011 4352 79 438 576 578 115 456 
0.g637 3282 1962 2454 1031 72 1935 2219 252 578 3535 1743 9254 166 844 1274 1649 195 740 
0.g638 13 12 11 3 8 0 1 5 2 2 3 1 7 6 4 6 9 6 
0.g644 1441 1577 1598 917 732 502 749 696 1140 1633 1417 1627 835 1109 659 509 852 769 
0.g645 4221 4290 4730 2718 2439 1449 1797 2557 2526 3626 3081 3672 1617 2117 2165 2136 2211 2175 
0.g647 93 787 386 463 78 108 43 49 286 1257 638 1212 84 2201 29 192 320 125 
0.g648 507 509 537 278 298 293 250 217 310 373 348 478 350 649 219 202 260 260 
0.g651 220 166 289 400 139 89 133 226 814 143 122 106 128 105 122 20 199 249 
0.g654 16718 17889 15206 7382 9793 6451 7743 9121 10331 9943 11434 11986 8840 12486 6909 6642 9644 7029 
0.g655 16718 17889 15206 7382 9793 6451 7743 9121 10331 9943 11434 11986 8840 12486 6909 6642 9644 7029 
0.g662 21484 21181 23882 12000 12559 8837 12376 15613 13085 14797 20253 17640 13507 15134 11663 7832 13330 12685 
0.g663 2721 2279 2168 1079 1231 685 1352 1584 655 1061 1323 1673 798 970 1162 650 977 1236 
0.g664 2721 2279 2168 1079 1231 685 1352 1584 655 1061 1323 1673 798 970 1162 650 977 1236 
0.g665 2721 2279 2168 1079 1231 685 1352 1584 655 1061 1323 1673 798 970 1162 650 977 1236 
0.g670 30398 31124 48756 9085 23950 13334 12479 16560 14935 27244 16433 6377 10535 27409 14074 17233 8205 21962 
0.g671 30398 31124 48756 9085 23950 13334 12479 16560 14935 27244 16433 6377 10535 27409 14074 17233 8205 21962 
0.g675 7231 6684 7295 4374 5118 3567 4366 5068 4575 4648 5775 6421 5443 6936 3914 3170 4997 4494 
0.g677 7231 6684 7295 4374 5118 3567 4366 5068 4575 4648 5775 6421 5443 6936 3914 3170 4997 4494 
0.g681 5159 5402 6019 2532 4248 2146 2588 3844 2352 3501 5242 5233 2756 3814 2580 1696 2630 2946 
0.g69 12138 13645 15127 7183 7441 4326 4724 6002 8826 8369 7250 8281 8110 9975 5986 4928 5251 7121 
0.g691 5513 4093 5633 4100 4035 3808 2416 12421 1175 4198 7466 1364 2109 4041 6310 1598 1733 3238 
0.g694 27735 19299 19457 13459 4718 7775 5171 28552 2145 7812 10233 1778 5424 9858 15301 1487 5051 13002 
0.g695 27735 19299 19457 13459 4718 7775 5171 28552 2145 7812 10233 1778 5424 9858 15301 1487 5051 13002 
0.g696 0 0 0 0 0 0 0 1 2 1 0 0 0 0 0 0 0 0 
0.g697 0 0 0 0 0 0 0 1 2 1 0 0 0 0 0 0 0 0 
0.g698 0 1 0 0 0 0 0 0 0 1 0 0 0 0 0 0 0 0 
0.g706 82 67 57 38 19 15 20 39 95 86 46 32 56 24 50 28 56 94 
0.g71 12138 13645 15127 7183 7441 4326 4724 6002 8826 8369 7250 8281 8110 9975 5986 4928 5251 7121 
0.g714 24264 24599 15029 11046 10126 7854 9605 9946 20522 13468 15645 13148 16564 10668 9459 9417 23145 8748 
0.g715 857 1075 1505 459 529 554 332 396 874 553 554 538 499 438 437 499 319 700 
0.g716 1068 893 950 526 474 132 271 268 262 274 783 387 232 332 344 254 857 406 
0.g721 583 741 595 341 224 165 278 277 399 427 470 552 308 739 216 279 388 226 
0.g73 3993 4184 3437 2053 1865 1466 2087 2641 3926 2607 2607 2664 3421 2508 1927 1794 3361 2259 
0.g731 61014 64606 66927 29511 32798 18934 23123 32264 50678 40278 54853 36072 44193 27253 29303 27531 60831 33195 
0.g732 61014 64606 66927 29511 32798 18934 23123 32264 50678 40278 54853 36072 44193 27253 29303 27531 60831 33195 
0.g735 17080 19559 18561 8469 10791 7845 7702 11669 6478 8523 14390 11949 7095 17182 7643 5076 5950 9560 
0.g74 3993 4184 3437 2053 1865 1466 2087 2641 3926 2607 2607 2664 3421 2508 1927 1794 3361 2259 
0.g741 5651 4888 5542 4092 4981 2937 5041 3615 5842 4057 5284 5695 6702 5237 3887 3053 4984 4175 
0.g75 3993 4184 3437 2053 1865 1466 2087 2641 3926 2607 2607 2664 3421 2508 1927 1794 3361 2259 
0.g750 78 89 47 47 52 39 62 55 77 67 64 70 75 31 40 40 125 31 
0.g768 14488 14810 16765 6711 8273 4166 5964 9356 6126 8836 11249 8648 4942 8743 6529 3695 6775 6906 
0.g769 2922 2321 2545 1756 1704 871 1406 1329 1771 1563 2364 1505 1273 1104 1006 1224 1639 1098 
0.g770 2922 2321 2545 1756 1704 871 1406 1329 1771 1563 2364 1505 1273 1104 1006 1224 1639 1098 
0.g773 77 76 87 48 47 58 46 45 65 61 76 112 54 119 47 32 55 79 
0.g777 11892 14281 10729 6769 6317 4546 5485 7905 5730 7315 9831 7873 6247 9144 6484 4195 7011 6959 
0.g778 11892 14281 10729 6769 6317 4546 5485 7905 5730 7315 9831 7873 6247 9144 6484 4195 7011 6959 
0.g779 11363 11444 7820 5581 3259 3084 3483 7188 5164 4884 7095 4971 3793 5484 3239 2599 5830 5151 
0.g78 2239 2426 1984 869 1048 559 734 1010 989 733 855 1257 1157 1683 780 622 535 1285 
0.g780 11363 11444 7820 5581 3259 3084 3483 7188 5164 4884 7095 4971 3793 5484 3239 2599 5830 5151 
0.g781 1660 1696 1376 889 745 767 954 1252 991 822 1329 931 1061 725 881 533 1020 1097 
0.g783 18518 18770 19833 10019 11684 7584 9854 13238 12068 13312 13504 11957 11426 12199 9243 8195 12936 9900 
0.g784 18518 18770 19833 10019 11684 7584 9854 13238 12068 13312 13504 11957 11426 12199 9243 8195 12936 9900 
0.g792 144909 146258 108679 78725 84824 85207 68423 87398 171535 103683 89628 117042 167321 84654 71975 95366 126115 97310 
0.g793 144909 146258 108679 78725 84824 85207 68423 87398 171535 103683 89628 117042 167321 84654 71975 95366 126115 97310 
0.g795 144909 146258 108679 78725 84824 85207 68423 87398 171535 103683 89628 117042 167321 84654 71975 95366 126115 97310 
0.g796 144909 146258 108679 78725 84824 85207 68423 87398 171535 103683 89628 117042 167321 84654 71975 95366 126115 97310 
0.g797 144909 146258 108679 78725 84824 85207 68423 87398 171535 103683 89628 117042 167321 84654 71975 95366 126115 97310 
0.g798 144909 146258 108679 78725 84824 85207 68423 87398 171535 103683 89628 117042 167321 84654 71975 95366 126115 97310 
0.g801 144909 146258 108679 78725 84824 85207 68423 87398 171535 103683 89628 117042 167321 84654 71975 95366 126115 97310 
0.g802 4931 5433 4313 2957 2769 1983 2623 3193 2741 2660 4415 4325 3161 3871 2222 1913 3307 2878 
0.g806 6609 6846 7513 4012 5214 3295 4640 3787 5027 5035 7010 6781 4628 6804 3046 2906 6142 4364 
0.g81 2 3 11 2 2 0 0 2 3 1 1 2 1 2 1 1 1 0 
0.g810 1015 878 1314 804 918 510 601 911 578 844 941 1209 660 745 822 515 525 701 
0.g814 5493 4914 4939 2996 3151 1478 2930 4782 2941 3982 4226 2759 2965 3488 3009 1640 3378 3268 
0.g818 138 167 130 160 436 52 315 158 496 53 102 171 218 391 476 140 66 148 
0.g819 15 25 11 4 8 1 7 5 4 8 0 3 3 2 2 3 1 1 
0.g821 3608 3516 4295 2843 2205 1715 1626 1761 2910 2627 2480 2325 2004 1620 2058 1712 3104 2190 
0.g822 3608 3516 4295 2843 2205 1715 1626 1761 2910 2627 2480 2325 2004 1620 2058 1712 3104 2190 
0.g824 2 3 4 0 0 0 0 0 0 0 0 2 0 4 0 2 1 0 
0.g83 21 14 16 5 14 7 2 8 10 13 19 15 11 1 16 16 22 13 
0.g830 16744 18057 13496 10176 9738 6632 10411 9692 14260 10752 12396 11040 12734 6892 8253 8007 15367 9316 
0.g831 703 431 702 205 388 452 163 310 64 466 500 297 105 295 304 445 260 236 
0.g832 703 431 702 205 388 452 163 310 64 466 500 297 105 295 304 445 260 236 
0.g834 0 1 0 0 0 0 0 3 0 4 20 0 0 0 0 0 0 0 
0.g835 0 0 0 0 0 0 0 3 0 4 20 0 0 0 0 0 0 0 
0.g837 54 57 59 8 7 12 9 12 7 9 25 14 4 37 4 3 7 15 
0.g85 3657 2878 6305 3991 2237 1174 2671 2150 1429 3396 1722 6028 2295 4992 1994 859 813 2514 
0.g855 211 253 90 0 57 0 1 89 6 0 64 14 2 2 0 0 0 0 
0.g856 213 257 92 3 57 1 8 91 8 1 65 15 0 3 0 1 1 1 
0.g857 9322 9362 5956 4796 4589 2453 3677 5552 5372 5412 5143 5777 4556 4279 3957 2916 3746 4661 
0.g859 1715 1358 2147 431 816 363 418 866 567 790 849 1212 698 452 749 417 400 633 
0.g86 23145 13624 30260 5824 2388 1992 1615 700 13030 9731 1857 7493 11046 3638 2928 953 2812 10979 
0.g860 514 527 612 329 326 236 205 298 342 251 304 616 342 440 175 204 160 282 
0.g866 277 288 154 78 107 55 60 120 70 75 135 153 59 61 46 18 52 35 
0.g868 4519 3486 7667 2925 5870 2293 3138 3178 2175 3837 3824 4105 2448 4450 2416 1437 1520 4791 
0.g87 115346 76550 92757 20629 7520 4490 3578 2520 18855 13727 4666 16199 20950 11614 5804 4162 7244 31776 
0.g877 244 288 120 13 66 22 9 103 29 14 101 48 20 11 12 13 58 17 
0.g878 3155 3083 2150 1561 1035 1188 1066 1627 2041 1569 2035 2136 2291 1378 1022 1268 2014 1399 
0.g883 7825 7751 7104 4606 5497 2987 3912 5803 8476 5862 7374 9191 6887 5853 3278 4338 8631 2529 
0.g887 0 5 3 0 1 7 8 2 2 2 20 13 2 1 9 3 10 4 
0.g888 9 15 4 4 4 6 13 3 6 14 24 32 2 3 9 0 11 2 
0.g889 9 15 4 4 4 6 13 3 6 14 24 32 2 3 9 0 11 2 
0.g892 0 0 1 0 0 2 7 0 0 0 8 9 0 0 4 0 4 1 
0.g894 2 0 0 2 2 2 8 0 0 7 8 11 0 0 4 1 6 2 
0.g901 7993 10103 7812 5085 5003 2524 4096 4600 6015 5280 5664 7159 6154 5043 4586 5062 5528 3492 
0.g905 897 727 1124 429 620 527 337 232 228 229 480 399 329 314 733 98 83 291 
0.g910 330 475 370 216 294 133 246 181 276 281 261 620 217 1000 218 228 301 252 
0.g920 972 796 1117 534 1133 315 519 672 499 676 1141 497 671 436 397 473 529 770 
0.g928 122 140 115 87 95 70 62 81 69 106 69 146 107 82 72 63 71 47 
0.g929 33 23 44 22 82 53 53 42 47 24 323 126 18 27 51 21 279 5 
0.g933 4546 4443 4481 2257 2483 1379 2091 3373 2537 2562 2653 2292 2601 2490 2073 1703 2107 1835 
0.g94 7 4 4 1 0 1 0 1 0 0 0 0 2 2 0 2 1 5 
0.g941 6897 6616 8351 3541 5316 3709 3087 5037 3750 4574 5654 5345 3712 5972 4042 2430 3263 4824 
0.g945 256 260 203 129 177 151 145 223 325 197 199 87 257 128 215 94 189 136 
0.g946 49 40 59 25 25 21 37 46 60 40 56 24 27 34 25 19 60 29 
0.g947 22 43 34 16 13 17 36 14 31 25 17 18 23 14 12 16 35 21 
0.g951 12 11 14 4 2 1 7 12 9 9 11 4 4 8 5 7 11 6 
0.g954 0 0 1 0 0 1 0 0 7 0 2 0 0 0 0 0 0 3 
0.g958 77258 70628 27735 19513 19480 21349 32234 25124 10615 8897 43403 5352 12221 14911 26724 5441 15432 35265 
0.g959 77258 70628 27735 19513 19480 21349 32234 25124 10615 8897 43403 5352 12221 14911 26724 5441 15432 35265 
0.g96 5 4 6 0 0 0 0 0 0 0 1 0 0 0 0 0 0 0 
0.g968 1123 1038 934 534 543 299 306 699 470 477 817 467 654 495 374 298 520 576 
0.g969 44 58 53 19 10 38 19 27 26 18 24 23 25 10 11 8 23 27 
0.g970 112 93 116 59 35 41 31 69 45 23 48 43 64 26 45 40 47 44 
0.g971 0 0 0 1 0 0 0 0 0 0 3 3 0 0 1 0 2 0 
0.g979 1553 1565 8847 1139 493 368 168 424 11410 1978 828 1516 1415 26197 240 1187 603 3852 
0.g982 56 38 51 36 26 43 34 47 38 46 54 60 46 27 38 41 32 47 
0.g990 7 12 12 4 1 3 4 2 2 6 196 8 1 4 4 1 145 2 
0.g993 8 12 10 31 4 3 5 1 3 8 7 8 3 2 5 1 4 8 
0.g996 40 36 31 14 4 8 5 8 77 9 15 28 15 2 9 10 15 8 
0.g997 86 95 60 32 51 23 19 24 27 54 37 121 52 78 35 28 38 23 
0.g998 4553 5024 4307 2360 2008 1373 2579 2829 2630 2475 3558 3330 2636 2014 2087 1507 3064 2301 
1.g1002 31487 22047 48641 24377 12380 13718 6001 43499 5216 15133 42704 14224 10309 11883 21680 2620 4964 30396 
1.g1006 722 433 897 781 1398 842 2549 657 575 1906 639 588 202 555 724 400 131 788 
1.g1009 5027 5073 5254 2982 2189 2104 2753 2807 3476 3132 4060 2860 3153 2921 2706 2020 3681 2536 
1.g101 8792 9017 6139 2890 5981 3431 5307 6183 4749 4999 6617 4812 6593 4631 4203 4217 6192 3693 
1.g1010 5027 5073 5254 2982 2189 2104 2753 2807 3476 3132 4060 2860 3153 2921 2706 2020 3681 2536 
1.g1012 30440 27627 24009 14328 19618 13494 13290 16454 16629 17856 25126 20041 17488 28309 15545 10930 12308 18695 
1.g1013 10236 9526 11728 4917 4283 2778 3333 4129 5893 5128 5604 5608 4724 4272 3557 4665 5899 3678 
1.g1017 1856 1505 2266 636 675 434 538 680 930 554 775 998 581 1011 1215 555 442 535 
1.g1018 2929 1505 2788 741 592 914 495 502 1432 1024 1322 1702 494 242 423 1115 1558 1174 
1.g1019 236 160 288 110 195 151 119 178 191 137 212 182 127 149 174 133 142 255 
1.g102 86 69 100 103 81 58 54 64 88 65 48 82 40 104 61 35 73 89 
1.g1021 694 510 1173 833 379 434 158 868 153 676 225 185 279 382 646 164 30 929 
1.g1024 1177 917 838 479 707 350 1468 1431 378 1300 1086 306 398 445 572 375 1144 932 
1.g1027 94 112 81 74 46 42 37 120 66 53 57 45 90 38 60 41 86 64 
1.g1030 20276 20671 18271 9249 8399 5939 7941 10569 8958 9192 10685 8879 7976 8392 7518 6161 8688 8747 
1.g1033 469 512 432 291 238 154 255 293 406 322 356 287 342 222 282 244 389 305 
1.g1043 3735 3420 5339 2832 3458 1797 3762 2807 3201 3064 3540 4586 3388 2745 2387 1618 2799 2571 
1.g1047 14176 17381 12860 5924 6587 5376 4316 6450 11023 6664 9300 8669 12605 8504 6924 8179 12489 9263 
1.g105 103 59 79 65 29 44 32 60 59 43 82 52 60 21 31 29 63 121 
1.g1050 1 1 4 0 0 0 0 0 0 1 0 0 0 2 0 2 2 0 
1.g1051 4689 4374 6454 3293 2780 2553 2556 3838 2989 3695 3929 3989 3915 4574 2748 2208 3017 3358 
1.g1053 5209 5788 5207 2438 3266 1495 2479 2942 3564 3908 3928 4198 3827 3023 1861 2117 3717 2476 
1.g1056 5608 5843 4313 3021 2601 2217 2348 3209 5160 2772 3545 2984 4559 2863 3077 2609 4757 3102 
1.g1057 5608 5843 4313 3021 2601 2217 2348 3209 5160 2772 3545 2984 4559 2863 3077 2609 4757 3102 
1.g1066 3111 3672 2334 1812 1317 1140 1722 1785 3567 2124 2530 1776 2730 1487 1461 1718 3703 1553 
1.g1067 564 615 405 314 205 221 239 261 542 323 386 259 445 207 213 167 690 249 
1.g1074 9294 11236 5758 2397 3970 2233 3890 3236 4996 3562 4334 3479 3585 3445 2180 3045 6217 3218 
1.g1079 385 238 917 290 266 151 266 244 212 386 382 545 163 437 211 102 188 376 
1.g1081 0 9 1 6 0 2 0 1 2 0 1 0 1 0 1 0 1 2 
1.g1092 15003 10489 14565 6667 13390 7145 10807 9874 5956 9653 14418 9803 11058 14796 8606 4505 8381 10583 
1.g1094 21 1019 240 166 98 71 26 11 224 201 242 1949 10 2243 12 62 203 56 
1.g1099 51 59 92 108 59 12 42 264 52 188 138 144 65 91 37 26 208 288 
1.g11 737 759 1132 440 552 418 441 551 476 599 583 800 354 1234 589 286 311 575 
1.g1100 2240 5432 3813 1575 1553 651 1269 1367 2646 2391 1824 7908 1546 12943 1230 1722 1791 1419 
1.g1102 3593 3673 2338 1594 1128 1371 1465 2292 692 2266 2385 1027 1266 1461 1337 681 1270 2208 
1.g1103 195 216 280 298 153 123 210 213 193 215 355 183 145 160 173 197 235 202 
1.g1112 1566 974 3297 1084 1279 864 996 1075 744 1266 1725 1850 550 1676 896 566 486 1229 
1.g1129 106 94 131 60 86 67 70 54 68 62 88 136 90 162 63 41 40 90 
1.g1132 16077 14844 17208 13109 12234 8927 8632 13921 12907 10873 18184 17150 12060 12650 10695 7486 12122 11935 
1.g1141 1489 1662 2191 1059 991 828 518 984 788 1161 1232 1493 459 1775 573 634 507 1292 
1.g115 230 205 187 117 90 98 131 130 235 158 147 108 204 166 107 84 249 118 
1.g1150 1004 883 1944 725 727 661 595 726 806 624 861 1330 643 274 842 368 421 867 
1.g1155 1090 1066 1576 727 877 517 666 762 627 942 1084 1151 607 1242 634 455 725 812 
1.g116 220 220 148 164 100 98 126 135 260 132 125 136 165 152 107 97 232 126 
1.g1166 2530 1691 6577 2696 4941 2397 3994 3188 2388 3314 3974 5174 1948 4742 3291 1563 1526 3896 
1.g1170 0 0 0 1 0 0 0 1 1 2 0 0 1 2 1 0 2 1 
1.g1174 7 46 55 25 14 18 9 9 16 27 18 124 12 133 20 5 19 18 
1.g118 11940 14742 7372 4596 4379 3647 4750 5289 6733 5499 6026 5326 6646 3035 5730 4362 7892 3854 
1.g1185 52 49 115 26 41 41 26 26 20 44 53 37 32 34 49 18 40 57 
1.g1189 71 94 102 295 234 176 164 200 342 245 194 339 359 375 173 158 141 236 
1.g1192 60 54 60 41 45 37 54 103 61 41 57 50 71 67 83 35 55 103 
1.g1212 85 120 90 39 22 15 21 56 24 44 32 36 45 20 37 31 30 37 
1.g1221 0 0 1 1 0 0 0 0 0 0 0 0 0 0 0 0 0 1 
1.g1222 2 2 1 0 0 0 1 0 1 0 0 0 1 0 0 0 1 0 
1.g1223 1 0 1 0 0 0 0 0 1 0 0 0 0 1 0 0 1 0 
1.g1229 2 4 2 3 0 1 2 2 1 2 40 0 3 1 0 2 41 7 
1.g1230 2 4 2 3 0 1 2 2 1 2 40 0 3 1 0 2 41 7 
1.g1232 443 424 495 342 223 149 321 329 235 342 461 182 203 150 187 207 471 253 
1.g1234 0 0 0 0 0 1 0 0 0 1 0 0 0 0 0 0 0 0 
1.g1238 714 761 879 804 549 562 653 414 951 580 717 696 751 556 516 404 607 505 
1.g1250 158 104 119 80 43 43 60 67 157 77 91 75 105 52 64 41 136 55 
1.g1251 68 57 50 56 44 28 31 53 58 59 62 40 108 24 48 32 94 52 
1.g1267 766 845 1128 485 722 371 471 550 602 627 670 916 669 837 530 375 541 534 
1.g127 66 51 30 52 20 32 21 91 24 28 25 32 65 30 11 25 26 53 
1.g1271 3827 4313 3412 4031 2104 2611 2074 2492 3448 2831 3217 2005 3775 5434 3143 2021 1693 3968 
1.g1276 3 0 2 1 2 2 2 0 2 1 7 1 4 3 1 1 7 2 
1.g1277 3 0 2 1 2 2 2 0 2 1 7 1 4 3 1 1 7 2 
1.g1278 3 0 2 1 2 2 2 0 2 1 7 1 4 3 1 1 7 2 
1.g1279 537 491 397 337 322 269 214 362 463 264 524 275 515 240 256 259 742 340 
1.g128 35820 38261 34655 20029 16683 12764 13538 21197 18580 20653 21947 21294 18402 13132 12093 15299 16491 19289 
1.g1280 25 16 24 21 23 24 8 21 29 11 34 16 26 9 9 15 40 16 
1.g1281 48 44 51 31 40 22 19 45 57 28 50 47 45 29 33 26 74 32 
1.g1286 7106 8358 7226 4085 5143 2901 3852 4131 5090 5508 5783 6985 4427 8121 3470 3349 4420 3883 
1.g129 35820 38261 34655 20029 16683 12764 13538 21197 18580 20653 21947 21294 18402 13132 12093 15299 16491 19289 
1.g1291 13780 12010 12957 6576 6935 4355 5557 7551 4628 8530 8766 6177 6414 5740 6527 4921 5851 5426 
1.g1292 13780 12010 12957 6576 6935 4355 5557 7551 4628 8530 8766 6177 6414 5740 6527 4921 5851 5426 
1.g1294 2 2 0 7 22 1 3 10 4 7 1 10 11 7 1 5 4 2 
1.g1296 723 454 708 240 409 354 265 626 314 384 880 637 860 1141 735 249 162 749 
1.g1297 0 1 0 0 0 0 1 0 0 0 0 0 1 3 0 0 0 0 
1.g1298 402 332 426 434 1043 296 219 799 669 519 509 507 790 361 407 368 427 455 
1.g1299 900 744 848 1045 1280 531 495 1303 1007 998 925 634 1307 1054 871 609 917 1125 
1.g13 11033 11268 10161 7890 7662 6052 6274 7331 6349 7258 8655 11524 9593 10544 6176 4702 5645 7302 
1.g1300 900 744 848 1045 1280 531 495 1303 1007 998 925 634 1307 1054 871 609 917 1125 
1.g1301 66 51 56 27 29 23 69 16 29 49 19 51 32 15 16 13 6 30 
1.g1305 1426 1138 1326 696 1069 655 372 584 410 796 1186 617 1043 686 903 393 331 696 
1.g1309 33 46 24 32 18 17 18 23 24 23 56 16 25 16 18 19 54 38 
1.g1310 6235 4764 6278 1806 2528 1650 2796 1596 882 2390 2112 2247 1738 2195 2691 849 1124 2700 
1.g1313 2610 2927 1731 1369 1023 1082 1230 1283 2430 1622 1462 1113 1758 1075 1293 1255 2394 1297 
1.g1318 0 0 0 0 0 0 0 0 0 0 0 0 0 0 0 0 1 0 
1.g1321 243 250 233 282 159 231 282 265 255 236 296 298 225 312 225 144 328 200 
1.g1323 1449 1692 1668 961 810 616 858 950 1019 1010 1388 1135 1198 1255 920 603 1265 908 
1.g1324 597 284 877 708 999 273 268 334 294 385 449 610 449 666 429 388 293 502 
1.g1329 5789 6400 5477 3876 3595 2598 2803 3124 4536 3599 4699 3311 4161 2862 3525 2825 4687 3011 
1.g1333 0 0 0 0 0 0 0 0 0 0 1 0 0 0 1 0 1 0 
1.g1336 4749 2593 11213 888 10921 1908 8705 2131 2022 2604 5868 4880 5415 5524 7749 1287 1612 1249 
1.g1337 10 7 21 5 63 20 119 8 21 35 42 50 6 37 20 7 20 29 
1.g1339 4 9 5 20 8 5 21 2 12 2 14 24 0 20 4 3 8 10 
1.g1344 566 335 1821 13 115 47 7 13 23001 245 20 454 2 9 7 160 9 12 
1.g1345 68 63 73 42 40 30 22 42 49 42 50 33 67 23 39 22 68 48 
1.g1347 1364 1594 1658 884 800 584 650 787 1402 952 987 1338 942 1007 806 753 1200 864 
1.g1354 8 7 7 5 8 7 2 9 11 9 17 2 9 7 6 10 14 4 
1.g1355 439 408 317 282 184 175 161 262 421 275 259 348 445 211 245 209 424 368 
1.g1356 2303 2107 2081 1434 1070 779 1148 1273 1990 1395 1627 1321 1521 1024 1061 750 1917 1170 
1.g1357 34 20 42 30 16 16 11 24 30 21 22 20 26 28 13 9 14 19 
1.g1358 376 344 387 179 77 162 122 189 429 123 181 144 257 230 85 93 195 220 
1.g1359 396 410 352 216 105 111 137 234 447 166 256 160 137 280 150 88 220 162 
1.g1360 2977 3405 2706 2191 1420 1076 1556 2395 2801 1922 2541 2233 1936 3035 1593 1082 2667 1542 
1.g1361 2977 3405 2706 2191 1420 1076 1556 2395 2801 1922 2541 2233 1936 3035 1593 1082 2667 1542 
1.g1386 2402 2120 2736 1497 1153 823 938 1068 2343 1247 1489 2102 1360 1731 1255 870 1259 1385 
1.g1389 2050 2173 2408 1084 692 922 909 1560 872 1271 1142 556 1169 818 850 524 1057 1057 
1.g140 177 149 238 130 157 133 117 101 114 159 169 178 88 278 135 71 119 155 
1.g1400 835 445 1101 334 591 361 540 679 186 655 764 829 354 325 369 237 334 456 
1.g1405 748 754 1052 545 451 439 335 556 498 579 562 556 574 668 366 334 414 650 
1.g1406 1041 1109 1257 466 567 385 433 553 625 715 787 835 536 1087 312 370 627 450 
1.g1408 22421 21859 11029 10203 9155 3357 15235 24697 3121 12007 14593 4508 7481 14483 11695 5996 14973 13523 
1.g1413 374 392 421 222 106 253 119 227 535 394 337 230 452 212 538 229 421 223 
1.g1421 26 20 53 9 2 9 2 14 7 6 11 1 8 16 10 4 9 3 
1.g1425 9297 6579 13764 6041 14065 4554 10447 10266 3601 11419 9482 6935 5049 6751 5502 3449 3356 9342 
1.g1427 9297 6579 13764 6041 14065 4554 10447 10266 3601 11419 9482 6935 5049 6751 5502 3449 3356 9342 
1.g1428 9297 6579 13764 6041 14065 4554 10447 10266 3601 11419 9482 6935 5049 6751 5502 3449 3356 9342 
1.g1429 0 0 1 1 2 0 0 2 0 1 1 0 3 0 0 0 1 0 
1.g1432 710 956 841 557 369 246 269 376 508 477 619 1172 411 1254 302 304 441 366 
1.g1433 3916 3964 3826 2302 2122 1631 2132 2543 2435 2747 2451 2251 2459 2465 2003 1571 2835 2003 
1.g1434 3916 3964 3826 2302 2122 1631 2132 2543 2435 2747 2451 2251 2459 2465 2003 1571 2835 2003 
1.g1435 3916 3964 3826 2302 2122 1631 2132 2543 2435 2747 2451 2251 2459 2465 2003 1571 2835 2003 
1.g1436 247 190 256 170 227 221 151 180 148 168 221 132 145 256 197 103 208 156 
1.g1439 18 23 14 17 12 3 3 4 5 14 12 9 9 4 6 13 6 6 
1.g1442 438 509 322 238 139 139 126 161 265 150 221 204 373 167 177 197 343 186 
1.g1445 213 125 326 126 624 164 290 114 323 285 279 374 365 237 173 165 104 247 
1.g1449 5556 4789 8374 4222 5160 2454 3649 3674 3553 3921 5217 4989 3099 4227 3534 2603 3319 4485 
1.g146 98 88 114 67 60 62 75 94 64 52 114 87 106 214 42 29 67 61 
1.g1460 94 782 240 65 60 20 29 24 220 183 121 1257 48 2233 22 52 106 88 
1.g1471 8369 8080 9366 4426 5384 3363 4592 5686 3732 4695 7039 5842 4363 4706 3821 3015 4607 4732 
1.g1472 2603 1842 4067 1823 2276 1390 1573 2217 1371 1926 2786 2876 1138 2936 1410 1065 1256 1971 
1.g1478 323 208 531 181 195 216 141 324 194 188 214 200 95 189 114 66 119 231 
1.g1480 6041 5984 6550 4096 4165 2600 3842 5463 2915 3992 6327 4073 3047 5336 3575 2466 3316 4096 
1.g1484 35891 43995 36142 19589 19606 14149 16500 22582 21359 23144 28083 26002 18394 25299 14625 14496 19390 18559 
1.g1485 35891 43995 36142 19589 19606 14149 16500 22582 21359 23144 28083 26002 18394 25299 14625 14496 19390 18559 
1.g1486 5897 5784 5576 4180 4713 3360 3171 3507 4345 4781 4777 4726 4750 5183 3732 2588 3191 4275 
1.g1487 46932 37798 27209 30912 47345 22107 25143 28883 62064 37757 30760 51125 82729 43967 24462 27083 33984 45360 
1.g1488 5589 6896 5651 2605 4107 1302 2546 5112 2346 2956 3978 3815 1801 3310 2294 1815 1722 2242 
1.g1494 2388 2349 1772 1224 978 651 822 1083 1150 1114 1519 990 943 652 785 702 1307 953 
1.g1495 431 409 280 208 196 105 191 255 439 234 387 146 150 264 150 140 379 111 
1.g15 33275 32879 39825 20018 29500 15401 14956 24912 15514 21758 25407 25251 18963 18142 21310 13278 9190 22769 
1.g1500 325 198 628 255 178 397 764 214 189 339 1803 191 116 351 263 75 1710 363 
1.g1502 20 16 29 72 72 86 21 54 18 83 59 40 86 135 61 50 72 57 
1.g1505 20 12 10 18 29 11 8 18 12 22 16 29 14 12 17 4 17 12 
1.g1509 1605 2117 2123 1088 1145 627 1003 906 1423 1263 1504 2439 1029 3102 732 795 1180 928 
1.g151 12 9 15 10 5 5 5 13 19 7 7 4 8 11 9 13 15 6 
1.g1515 31 22 23 4 2 7 6 3 2 12 4 12 7 5 4 3 4 5 
1.g152 173 147 159 43 45 30 33 138 76 42 13 73 48 163 92 53 2 6 
1.g1539 1068 905 795 542 477 299 495 849 587 586 604 527 445 421 370 342 498 497 
1.g155 4 6 5 1 0 1 0 2 1 11 0 3 2 1 1 4 3 2 
1.g1551 3 4 1 1 2 9 0 4 0 4 32 1 0 2 2 0 17 0 
1.g1552 20 16 7 3 2 7 0 3 2 4 7 10 1 4 0 5 5 8 
1.g1556 115 88 123 75 56 40 77 61 118 58 83 86 97 54 52 50 151 65 
1.g1564 27732 22998 56782 41284 48707 9305 68055 36743 12474 36682 82891 31254 32478 50448 33129 9144 17605 38139 
1.g1566 102 91 50 58 43 51 32 56 59 58 60 56 59 35 53 28 78 43 
1.g1568 7328 7874 8455 4931 6961 3052 3823 5687 5084 5420 7063 6107 6545 5576 3769 3742 5733 4626 
1.g1569 7328 7874 8455 4931 6961 3052 3823 5687 5084 5420 7063 6107 6545 5576 3769 3742 5733 4626 
1.g1570 7328 7874 8455 4931 6961 3052 3823 5687 5084 5420 7063 6107 6545 5576 3769 3742 5733 4626 
1.g1573 44150 39636 46690 25180 32299 18348 16626 28405 11830 21726 34576 29045 13811 13734 21540 10961 10548 29065 
1.g1579 8779 7616 10087 5270 7345 4726 6388 9848 5028 7880 7480 7519 6176 10281 6614 3205 5664 7554 
1.g1584 30050 26802 28255 26757 22013 13177 18714 18399 39621 27436 24986 32340 43387 26455 18726 19465 30587 24555 
1.g1587 17648 13908 19911 13207 18652 10317 11902 12749 17759 14791 13718 24279 23430 20436 13720 9615 10724 18742 
1.g159 0 0 0 0 0 0 0 0 0 0 0 0 0 0 0 0 0 1 
1.g1595 1 4 5 1 7 1 4 3 3 4 1 6 6 4 7 2 1 0 
1.g1599 246 268 338 124 82 51 144 110 158 147 260 97 51 122 129 83 157 61 
1.g1601 457 447 346 298 198 194 228 261 409 306 311 227 486 195 208 204 491 329 
1.g1603 235 178 213 179 138 90 50 123 116 114 146 140 219 104 159 121 255 128 
1.g1605 32 145 64 23 18 14 3 4 33 34 33 252 9 234 9 9 14 11 
1.g1606 32 145 64 23 18 14 3 4 33 34 33 252 9 234 9 9 14 11 
1.g1624 2765 2324 3484 1733 2334 1286 1303 2436 1210 1724 2377 2047 1256 1656 1700 1392 1021 1181 
1.g1625 2765 2324 3484 1733 2334 1286 1303 2436 1210 1724 2377 2047 1256 1656 1700 1392 1021 1181 
1.g1627 92 99 100 34 72 7 57 15 11 206 24 53 92 19 83 26 27 25 
1.g1629 1207 1388 1292 924 292 597 410 1510 585 800 518 1003 399 1685 449 201 380 868 
1.g163 1355 1267 1338 794 842 651 590 807 814 910 1142 898 879 806 694 499 897 746 
1.g1630 10340 8934 15188 4741 2547 2058 2013 5954 4453 4781 4211 5364 3601 3906 2976 2134 2710 4828 
1.g1634 517 511 528 419 323 324 271 413 581 448 342 460 734 316 412 364 429 400 
1.g1635 434 514 353 211 207 235 229 240 392 267 307 242 376 190 202 213 433 237 
1.g1637 3774 2893 5480 1950 2633 1364 2393 2299 1661 2484 2484 1718 1645 2001 1716 953 1070 2362 
1.g1638 31 40 46 28 39 22 31 35 21 25 39 33 26 32 38 14 27 33 
1.g1639 10782 10595 10677 6025 7634 5023 6756 9481 5473 6880 9631 6822 5901 5774 5786 4446 6597 6173 
1.g1648 38754 36616 33176 21215 27314 13827 20693 26993 18175 21076 31797 23381 20509 20164 20891 14303 20037 19693 
1.g1652 38754 36616 33176 21215 27314 13827 20693 26993 18175 21076 31797 23381 20509 20164 20891 14303 20037 19693 
1.g1657 30236 31066 29677 17356 21543 10159 16027 20521 16451 19987 25044 25913 15848 21572 15211 12139 14603 15988 
1.g1663 855 1538 1227 834 793 416 534 518 875 894 1415 2819 647 3715 515 560 1109 637 
1.g1672 45 10 27 12 28 2 116 6 3 5 54 83 6 26 78 24 31 52 
1.g1674 10076 10266 6444 6327 6390 3970 5586 6813 6971 7417 8878 6326 7215 4502 5187 5514 10717 6082 
1.g1676 33 26 47 30 4 11 3 10 9 18 20 23 19 47 7 12 13 22 
1.g168 94721 80958 64591 61167 74127 53830 37989 61840 99358 72157 65040 108435 143062 79260 47804 51492 53634 83739 
1.g1680 2281 1624 2627 1109 1327 1174 946 2772 476 1239 2303 855 542 880 1036 608 1139 2209 
1.g1683 880 683 1099 601 941 452 443 613 395 637 775 900 544 817 540 370 391 597 
1.g1685 3509 2824 5001 2079 2365 1700 1911 1804 1705 2353 3149 3721 1419 3704 1859 1373 1530 2240 
1.g1692 527 530 516 347 341 261 137 163 590 373 150 374 443 153 256 273 132 283 
1.g1698 9838 10314 11802 5055 5553 4059 4488 6707 4801 6064 8942 8731 3819 6801 4531 3653 3786 5970 
1.g1701 1018 962 1378 745 786 554 526 881 553 961 993 955 602 1076 644 475 452 795 
1.g1702 475 453 577 352 308 242 265 242 367 528 325 555 375 518 298 168 248 417 
1.g1703 455035 309895 32484 40102 25158 167963 85457 193217 265343 58346 135179 94231 262127 27297 18069 20128 16259 101140 
1.g1704 455035 309895 32484 40102 25158 167963 85457 193217 265343 58346 135179 94231 262127 27297 18069 20128 16259 101140 
1.g1706 455035 309895 32484 40102 25158 167963 85457 193217 265343 58346 135179 94231 262127 27297 18069 20128 16259 101140 
1.g1708 318 121 99 35 114 49 66 53 228 123 99 123 207 89 110 60 151 70 
1.g171 14446 11862 16433 7127 10527 5447 8618 10888 8427 6774 12016 10870 7574 4471 6521 5642 6165 7725 
1.g172 805 778 705 552 632 263 565 616 668 529 833 705 922 566 554 651 907 559 
1.g1725 12457 11660 6182 7093 8586 4286 5024 9444 7685 6202 10464 6628 8959 5418 6342 5975 7914 6305 
1.g1727 945 985 915 574 458 431 454 692 898 696 957 543 758 721 548 476 970 543 
1.g173 1775 1823 1237 1132 866 920 705 1243 1508 1113 1249 1091 1636 756 1267 759 1288 1270 
1.g1731 4740 4236 4897 2167 2537 1911 2427 3177 1940 2975 2656 2554 2282 2619 2301 1503 1529 3337 
1.g1732 70 70 86 50 45 31 28 37 68 57 47 34 90 29 53 57 55 54 
1.g1733 33756 34884 30653 18480 20436 12911 20080 21235 28345 24406 26188 23460 32180 17229 18039 17609 27733 19772 
1.g1734 3729 4154 4947 2365 1708 2336 3193 2983 2651 2374 3098 1797 2850 2061 2049 2304 3298 1727 
1.g1736 2727 1690 4373 1054 1706 454 562 622 847 1169 680 2521 901 1007 692 706 427 831 
1.g1737 14943 15633 14131 9322 9607 5681 8039 9270 9104 10135 11575 11179 9253 9530 8836 6286 8321 8239 
1.g1757 587 2876 1484 913 668 260 289 359 1418 1249 1688 4860 407 9951 336 958 1777 493 
1.g1761 342 323 293 267 182 163 236 236 346 283 340 251 307 181 242 200 445 240 
1.g1762 3914 3626 3869 2954 2491 1506 2512 2445 2750 2864 2793 2242 2409 2369 2316 1902 2594 3138 
1.g1764 3914 3626 3869 2954 2491 1506 2512 2445 2750 2864 2793 2242 2409 2369 2316 1902 2594 3138 
1.g177 29 15 18 10 9 4 54 3 5 2 6 190 1 138 3 93 2 89 
1.g1773 3010 3366 3219 1841 2077 1394 1998 3125 1779 2594 2863 2405 2598 2532 1795 1283 1937 2442 
1.g1775 2326 2486 1732 1252 649 509 618 964 213 403 2173 418 272 1292 450 173 430 906 
1.g178 18383 19255 15956 11157 11799 7426 9783 11672 14986 14553 14500 12068 12119 8987 11984 9250 11870 10657 
1.g1781 0 5 1 1 1 0 0 0 2 0 2 0 0 0 0 1 1 2 
1.g1783 1481 1558 1658 929 1014 691 828 1053 1099 1286 1263 1745 1095 1959 661 583 1045 854 
1.g1784 631 710 497 454 428 332 350 492 912 520 588 470 715 307 546 390 817 396 
1.g179 2177 2592 2317 1307 1495 914 1027 1233 1562 1469 1746 2186 1283 2714 948 882 1567 1280 
1.g1790 4309 4269 5185 2767 2852 2092 2409 2612 3251 3566 4081 4765 3277 4998 2241 2202 4204 3028 
1.g1794 4457 4085 4765 3220 3182 1692 2524 2602 4520 3573 4992 4130 2703 2408 2265 2825 5030 2235 
1.g1803 5625 5238 5488 3214 4705 2535 3569 4535 3516 3762 4895 4612 3462 4492 2816 2428 3102 3713 
1.g1806 16784 15175 17212 11318 9528 6010 8916 10550 9644 11368 15175 14326 8171 11818 8666 6241 10533 10246 
1.g1807 635 716 610 512 593 295 650 577 1152 647 1010 574 995 478 788 410 1068 631 
1.g1810 9950 11058 13614 8314 7811 5599 6361 5829 7444 8147 8428 15400 7650 11118 5612 4997 6563 6957 
1.g1815 22 22 14 4 1 9 64 7 11 13 0 9 0 12 4 5 7 2 
1.g1816 13639 13687 14691 9076 8208 6604 9852 9761 13235 11115 11970 11605 9750 13670 8306 6820 13325 9319 
1.g1817 13639 13687 14691 9076 8208 6604 9852 9761 13235 11115 11970 11605 9750 13670 8306 6820 13325 9319 
1.g1818 306 286 446 291 285 121 459 349 455 397 608 343 238 326 241 285 752 280 
1.g1819 8946 9501 9588 6589 6081 4043 7119 6090 8047 7026 8358 7427 6418 6259 5519 5037 9463 6283 
1.g182 4382 3948 12269 3475 4580 2075 7112 3316 4287 3755 4557 6654 3418 5733 3085 1767 2983 3581 
1.g1820 8946 9501 9588 6589 6081 4043 7119 6090 8047 7026 8358 7427 6418 6259 5519 5037 9463 6283 
1.g1821 5318 5617 6361 3715 3916 2968 3396 3755 4430 4408 5130 5093 3757 5063 3117 2931 5041 3732 
1.g1822 5318 5617 6361 3715 3916 2968 3396 3755 4430 4408 5130 5093 3757 5063 3117 2931 5041 3732 
1.g1823 609 661 897 397 423 215 461 339 1700 551 562 388 233 610 464 573 737 321 
1.g1825 9340 9422 11473 8745 6895 4292 7653 7482 10151 8144 10475 8199 7514 6278 5534 6087 14899 6774 
1.g1826 9340 9422 11473 8745 6895 4292 7653 7482 10151 8144 10475 8199 7514 6278 5534 6087 14899 6774 
1.g1827 335 305 384 297 359 199 346 284 374 289 460 397 256 188 300 381 683 280 
1.g1828 564 533 581 75 135 20 294 133 48 266 172 161 212 60 248 133 278 164 
1.g1829 475 489 601 361 270 180 447 335 331 464 549 517 278 396 244 362 386 297 
1.g1830 734 740 793 566 779 195 693 958 609 502 568 413 708 387 380 578 1036 265 
1.g187 6 0 5 2 1 1 0 4 0 1 3 3 2 2 2 1 4 1 
1.g188 120 133 53 34 29 62 19 37 37 46 48 30 47 56 32 33 61 32 
1.g189 13 15 18 10 9 10 5 4 9 9 3 13 6 5 1 8 10 13 
1.g197 86 97 55 35 31 30 26 54 49 33 52 34 25 24 53 35 29 49 
1.g2 105 100 96 59 42 54 22 55 135 100 96 137 158 68 79 139 61 119 
1.g206 2275 2469 2810 1427 2112 1022 1619 1455 986 1505 1931 2021 1399 1317 1050 1353 1461 1306 
1.g207 2275 2469 2810 1427 2112 1022 1619 1455 986 1505 1931 2021 1399 1317 1050 1353 1461 1306 
1.g21 115 142 157 89 41 86 56 66 122 74 90 99 153 62 73 67 134 83 
1.g211 2 2 4 0 2 0 0 0 0 0 4 0 1 1 0 2 0 1 
1.g218 2 6 3 0 0 3 4 0 0 2 0 0 0 5 0 2 0 1 
1.g220 2 2 0 0 0 2 2 1 0 0 0 1 0 1 1 1 0 0 
1.g223 36 22 53 21 23 12 22 11 13 16 18 22 7 21 12 16 26 24 
1.g225 1864 1931 1710 1013 1007 703 1102 974 1545 1143 1687 1154 1654 1027 1054 794 1736 1014 
1.g226 1429 1604 1145 630 766 378 627 772 750 774 902 682 627 688 616 502 677 588 
1.g228 3388 2980 6300 2460 4716 1994 3430 1808 2225 2720 3211 4699 2155 4240 2691 1214 1336 3000 
1.g229 2329 2570 2258 1435 1373 1233 1556 1347 1895 1620 1680 1600 2155 1583 1233 1144 1920 1264 
1.g235 96 100 97 12 56 9 32 17 23 64 52 202 32 76 15 14 36 32 
1.g250 1 0 0 0 0 0 2 0 0 2 0 2 0 0 0 0 0 0 
1.g251 2 5 1 2 2 1 2 2 3 4 2 4 0 2 0 2 3 0 
1.g253 344 363 364 166 121 115 170 197 236 166 139 203 253 143 96 133 210 203 
1.g254 84 68 82 25 31 25 23 40 56 41 64 42 27 32 30 30 88 43 
1.g255 135 113 67 36 82 15 27 26 95 47 44 36 52 26 48 46 60 39 
1.g257 1162 1057 1136 555 731 370 576 1006 476 902 769 841 831 1245 531 488 521 411 
1.g258 1162 1057 1136 555 731 370 576 1006 476 902 769 841 831 1245 531 488 521 411 
1.g26 59584 64165 48258 34444 33947 20573 32190 34803 40540 37814 47085 44336 36236 34954 25809 25148 43115 29987 
1.g263 16137 16919 12742 6173 11334 6759 8443 7353 6627 6694 10953 9096 8664 9451 8144 6126 6693 7134 
1.g271 5039 4861 2236 2637 1603 2313 427 2179 1113 1422 1500 2188 1474 370 952 1642 735 1722 
1.g273 709 1263 1226 283 880 331 436 256 896 730 842 1478 830 1843 458 716 761 491 
1.g274 43 57 88 23 25 5 59 20 15 18 50 17 7 17 11 44 22 29 
1.g283 7713 6662 5367 6492 8931 4921 5861 5087 11150 5609 7052 8262 11940 6833 5656 4271 10356 7047 
1.g286 61 152 137 57 54 33 32 59 110 122 153 459 61 699 55 35 74 67 
1.g295 5 3 2 6 3 3 2 7 3 3 3 7 0 2 3 2 1 1 
1.g296 461 509 355 170 197 174 223 313 371 354 299 267 214 317 139 218 251 197 
1.g3 105 100 96 59 42 54 22 55 135 100 96 137 158 68 79 139 61 119 
1.g30 34580 38111 34936 21840 21328 13390 19277 20656 27012 25322 30157 35595 21307 32281 16318 15259 26082 20154 
1.g303 494 360 697 350 427 310 337 418 381 339 571 477 410 620 346 215 317 383 
1.g314 10 11 13 7 0 3 6 1 3 0 3 1 10 0 2 0 5 3 
1.g316 2239 2089 2108 1130 1535 767 1167 1789 939 1505 2036 1912 1000 1764 1515 1097 1138 1297 
1.g317 3187 3410 3648 2076 2237 1435 1647 3421 1895 2269 3855 2251 1731 2225 1916 1524 2273 1800 
1.g319 37 51 49 27 22 30 25 28 57 40 41 24 38 30 39 39 82 32 
1.g32 1003 892 1209 834 631 556 600 656 937 798 1000 885 1045 656 689 560 979 623 
1.g325 10506 8569 14680 6519 3014 3173 3953 6200 4534 6317 8373 7050 2290 5867 3420 1784 4328 4794 
1.g326 10506 8569 14680 6519 3014 3173 3953 6200 4534 6317 8373 7050 2290 5867 3420 1784 4328 4794 
1.g328 10506 8569 14680 6519 3014 3173 3953 6200 4534 6317 8373 7050 2290 5867 3420 1784 4328 4794 
1.g329 6068 6732 9470 3860 3039 2414 4232 5883 3814 5864 4358 4615 3230 3996 3427 2621 2812 3551 
1.g341 563 226 16 82 5 207 71 441 635 144 310 351 752 14 6 9 21 188 
1.g344 9876 12630 5623 3333 13061 3523 5062 4203 5768 4470 5226 11429 10874 2905 1604 5662 4457 5701 
1.g345 9876 12630 5623 3333 13061 3523 5062 4203 5768 4470 5226 11429 10874 2905 1604 5662 4457 5701 
1.g346 1083 1025 1777 521 1076 522 458 589 437 668 858 1170 766 846 431 234 546 781 
1.g351 6086 7379 5488 2444 2341 1865 1423 2754 2893 2053 2853 1526 2910 1923 1470 1342 1340 1937 
1.g354 11307 11102 11234 8138 8703 4473 7928 7409 5771 5918 12819 11752 7230 5226 6243 6293 10696 7508 
1.g355 11307 11102 11234 8138 8703 4473 7928 7409 5771 5918 12819 11752 7230 5226 6243 6293 10696 7508 
1.g356 18 16 20 13 10 11 13 10 15 8 8 9 24 10 10 12 23 13 
1.g358 4510 4316 4406 2234 3503 2261 2595 2367 2925 3627 4028 3864 2997 3383 2802 2400 3237 2468 
1.g359 4510 4316 4406 2234 3503 2261 2595 2367 2925 3627 4028 3864 2997 3383 2802 2400 3237 2468 
1.g360 4510 4316 4406 2234 3503 2261 2595 2367 2925 3627 4028 3864 2997 3383 2802 2400 3237 2468 
1.g362 643 729 411 387 339 252 279 432 633 422 499 381 504 236 281 315 714 371 
1.g363 683 870 380 240 618 204 169 387 535 352 248 279 1075 236 180 336 351 307 
1.g364 2400 2144 1802 755 880 603 840 829 831 929 1285 815 730 655 634 670 759 718 
1.g366 4262 4725 7303 2702 2944 1285 2727 2271 1834 3610 3394 2025 2282 2498 18973 2487 3148 3432 
1.g369 145 171 89 88 175 73 78 70 290 329 82 156 341 462 323 122 97 240 
1.g372 1846 1782 2156 1035 1111 1048 1619 1415 1246 1649 1714 1081 953 1350 1173 659 1381 1157 
1.g373 1846 1782 2156 1035 1111 1048 1619 1415 1246 1649 1714 1081 953 1350 1173 659 1381 1157 
1.g378 9 7 6 0 2 0 4 3 5 4 1 0 5 2 3 2 3 3 
1.g380 3842 3862 2787 2163 1438 1221 1920 2120 3481 2359 2583 1958 3196 1527 1609 1654 3931 1986 
1.g381 3842 3862 2787 2163 1438 1221 1920 2120 3481 2359 2583 1958 3196 1527 1609 1654 3931 1986 
1.g383 5165 4328 5070 2153 3061 2601 2042 2399 2094 2639 3694 2736 3381 1587 2164 1941 2522 2342 
1.g384 5165 4328 5070 2153 3061 2601 2042 2399 2094 2639 3694 2736 3381 1587 2164 1941 2522 2342 
1.g39 2535 1892 3647 2062 1663 1827 1088 2133 1172 2136 2479 1420 1781 2015 1567 907 985 2730 
1.g396 345 300 385 247 146 388 362 292 747 281 733 580 599 241 243 160 945 385 
1.g397 4 10 6 8 2 5 7 5 15 5 4 5 11 5 7 1 8 7 
1.g399 152 150 214 92 100 64 98 96 92 84 122 165 122 240 77 66 99 83 
1.g4 31 26 45 17 19 27 10 25 22 15 24 35 40 23 17 29 17 25 
1.g402 82 104 130 59 49 59 32 58 76 69 55 135 54 155 39 39 48 56 
1.g403 472 604 489 279 262 194 216 258 305 500 393 686 243 710 242 182 268 282 
1.g407 3938 2595 4374 3058 4845 3288 3682 3291 2326 3387 4578 4371 3462 6430 4020 1964 2546 4319 
1.g415 28174 25870 29639 16800 18668 11699 20056 18250 18798 21885 24319 18676 14136 16505 10770 14669 24225 15852 
1.g418 1 0 2 0 0 0 1 0 2 0 1 0 0 1 0 0 0 0 
1.g420 623 618 495 675 231 197 185 367 761 325 531 517 263 195 321 269 425 251 
1.g43 5514 6950 7023 2459 3044 2134 2323 3412 2957 3217 4547 5079 2470 7431 2141 1446 2368 3484 
1.g431 162 125 89 47 109 82 103 45 8 40 52 55 36 136 19 24 38 83 
1.g437 241 258 210 110 72 75 144 129 194 134 166 104 161 116 127 103 250 138 
1.g438 405 528 299 196 160 180 195 228 352 221 256 323 336 248 192 194 358 277 
1.g439 4474 4877 4309 2307 2892 1587 3043 2762 3217 3064 3920 3699 3587 3896 2414 2189 3242 2892 
1.g443 15408 15729 14026 7605 7603 4681 7581 8123 8921 7909 10320 8132 8354 5898 4993 4900 10805 6611 
1.g445 151 125 203 94 112 149 118 128 143 109 152 245 76 303 122 58 116 153 
1.g455 2917 2938 2862 1666 2288 1227 1466 1573 2090 2019 2659 2223 2004 1981 1914 1424 2140 1605 
1.g46 29795 21057 32882 12028 7889 12771 8417 23829 5467 10656 7612 4144 11252 14453 10634 15121 6403 17781 
1.g462 10 11 10 24 4 10 3 5 11 8 17 8 5 12 0 4 33 7 
1.g47 29795 21057 32882 12028 7889 12771 8417 23829 5467 10656 7612 4144 11252 14453 10634 15121 6403 17781 
1.g470 101 47 139 40 100 92 62 71 62 89 98 241 86 129 115 58 51 151 
1.g475 9 7 6 20 1 2 2 1 4 3 28 14 0 0 7 3 13 4 
1.g477 8386 6258 6689 4054 2812 3226 2082 5119 1533 3328 4048 1178 2628 2610 3517 1851 1931 5184 
1.g48 29795 21057 32882 12028 7889 12771 8417 23829 5467 10656 7612 4144 11252 14453 10634 15121 6403 17781 
1.g480 11605 12921 11020 7398 6298 4346 5640 7735 7398 7341 9883 7779 5631 6859 6476 5331 8290 7359 
1.g482 11605 12921 11020 7398 6298 4346 5640 7735 7398 7341 9883 7779 5631 6859 6476 5331 8290 7359 
1.g484 22 16 22 15 10 4 9 23 15 10 13 15 7 11 15 14 6 7 
1.g494 1193 785 1378 409 523 335 822 636 520 267 613 1017 419 461 489 174 370 568 
1.g499 1435 1187 1274 978 834 370 634 831 1764 935 856 967 956 447 540 679 1179 775 
1.g5 1865 1942 1312 1476 1436 937 1174 1298 2440 2140 1308 1844 2222 1508 1638 1695 1442 3048 
1.g501 72 110 64 70 47 64 42 83 100 104 89 48 100 44 46 55 88 71 
1.g505 10984 11392 11632 6021 6765 5607 3941 5807 5693 6589 8850 10037 6931 4673 4936 3704 4506 5887 
1.g506 1515 1814 1507 948 1144 617 733 824 1024 1063 1463 1975 1184 2217 876 761 1052 896 
1.g511 15853 16704 15735 9282 8823 6275 7551 11573 8871 11352 14934 9361 7772 9661 7821 5403 8011 9469 
1.g518 8360 8702 7796 4880 5393 3286 4387 5293 6622 5823 6607 6056 6558 5526 4851 4257 6908 5441 
1.g520 35 46 39 25 24 17 18 13 20 17 38 34 35 70 16 14 17 13 
1.g528 834 816 931 444 371 305 407 310 378 536 393 145 1086 536 339 393 351 368 
1.g529 488 547 469 446 355 271 381 441 662 547 693 471 539 293 800 337 1140 370 
1.g533 8387 7761 10317 5476 7024 3402 4762 6341 5703 6478 6212 5965 7268 3879 7742 5162 3972 5108 
1.g537 12293 13562 10920 6064 7484 3499 6882 5522 9006 7025 7308 6717 7056 5917 4825 5598 9776 4967 
1.g546 2351 2075 3207 1418 1552 952 925 1071 1988 3229 1403 1512 1990 1290 1307 1272 1329 1415 
1.g547 2351 2075 3207 1418 1552 952 925 1071 1988 3229 1403 1512 1990 1290 1307 1272 1329 1415 
1.g549 1709 1825 1762 1157 1219 675 986 1279 1086 1460 1509 1461 1487 1137 1049 796 1024 1378 
1.g550 1709 1825 1762 1157 1219 675 986 1279 1086 1460 1509 1461 1487 1137 1049 796 1024 1378 
1.g554 1773 3829 3056 1578 2369 1145 1585 1049 1344 1756 2188 6435 664 8818 1116 884 1295 1675 
1.g556 1773 3829 3056 1578 2369 1145 1585 1049 1344 1756 2188 6435 664 8818 1116 884 1295 1675 
1.g559 1470 1401 2206 1040 1170 848 1115 1025 855 1073 1579 1615 840 1978 1038 608 697 1332 
1.g564 4 2 2 2 1 2 0 3 4 6 0 2 0 1 1 1 1 0 
1.g565 5 3 0 1 1 4 3 1 1 1 1 2 1 2 3 1 0 3 
1.g566 4 11 13 8 0 0 8 1 0 1 1 0 10 1 0 0 0 0 
1.g567 966 1383 469 369 266 159 53 255 276 252 242 321 240 202 212 171 190 221 
1.g568 22277 25288 18457 10087 10670 6942 6336 10430 18639 12801 9467 12844 13921 8504 6476 9035 10538 10107 
1.g572 986 780 1561 755 891 507 584 601 539 762 718 1060 833 1021 510 343 322 741 
1.g58 0 0 2 1 2 1 2 1 2 0 1 1 0 1 0 0 2 0 
1.g585 3488 3458 2748 1510 1627 1194 1589 2542 1587 1564 2515 2470 1439 3104 1565 1192 1450 1494 
1.g586 3488 3458 2748 1510 1627 1194 1589 2542 1587 1564 2515 2470 1439 3104 1565 1192 1450 1494 
1.g589 926 765 1127 637 573 326 441 516 410 588 763 616 388 495 369 310 361 502 
1.g598 2647 1711 2696 1155 3463 1116 1447 1421 1079 1159 2323 2207 1450 1288 1214 883 911 1094 
1.g603 20 63 31 5 3 1 12 5 16 11 8 5 8 239 9 7 4 1 
1.g613 0 1 0 0 1 0 0 1 1 0 1 0 0 0 0 0 1 0 
1.g616 62 61 118 60 41 43 36 75 48 58 50 115 47 119 34 30 41 66 
1.g618 1579 2921 2007 1812 986 760 693 1069 1586 1851 1466 3465 1401 3988 1197 1120 1530 1136 
1.g624 8 11 14 7 6 6 3 13 4 18 18 6 4 5 9 10 11 10 
1.g626 11490 9070 16000 5567 11726 4691 5922 5396 5169 8640 8887 9993 5867 9636 7209 3715 3590 7952 
1.g628 11490 9070 16000 5567 11726 4691 5922 5396 5169 8640 8887 9993 5867 9636 7209 3715 3590 7952 
1.g634 3311 2510 5366 2895 3661 2005 2417 2756 1857 2840 3217 3400 1459 2004 2509 1700 1196 2782 
1.g638 1312 1236 1550 855 432 513 688 752 399 736 1123 576 900 566 585 384 559 769 
1.g64 1791 1565 2274 986 1446 843 1050 1128 1167 1255 1697 1659 919 942 993 688 891 1010 
1.g640 44 22 33 19 10 5 5 15 6 20 8 9 10 7 7 7 13 19 
1.g642 2208 1830 1735 1103 573 545 894 1106 623 888 1381 596 996 763 870 506 718 1065 
1.g647 23 28 50 25 28 4 9 32 27 73 60 24 13 38 48 24 47 97 
1.g651 482 425 922 555 405 246 368 357 369 418 568 504 308 764 406 292 246 474 
1.g658 817 1077 491 405 340 276 353 447 493 772 652 495 432 604 310 360 435 215 
1.g661 4 0 2 1 0 0 0 1 0 3 1 0 0 0 2 1 3 0 
1.g662 515 539 644 329 341 322 375 316 689 368 400 414 361 300 304 353 697 311 
1.g663 356 320 276 261 193 128 187 194 194 214 227 216 235 223 164 145 241 161 
1.g665 3252 3337 1905 1079 1757 1270 1324 1340 2498 1775 1482 1747 3114 2392 1116 1264 1629 1731 
1.g671 126 116 107 85 90 69 69 141 106 68 97 113 65 25 115 72 48 56 
1.g674 2 5 2 2 1 2 1 4 3 1 7 3 3 1 0 2 5 3 
1.g675 443 403 426 275 247 180 285 297 432 278 424 285 391 221 268 216 452 257 
1.g682 35 1010 356 248 133 22 13 11 447 550 536 3487 31 4896 26 114 316 235 
1.g690 12386 12259 11677 5755 4912 3645 4849 6729 6470 6045 8145 5342 5310 4847 4200 3138 5998 5103 
1.g691 12386 12259 11677 5755 4912 3645 4849 6729 6470 6045 8145 5342 5310 4847 4200 3138 5998 5103 
1.g7 800 783 1121 590 708 548 569 804 555 645 749 1015 603 804 723 360 530 971 
1.g706 99 82 314 71 57 21 74 38 164 73 66 54 20 140 51 70 61 65 
1.g707 48 47 91 12 6 6 5 5 27 15 21 10 8 4 9 10 9 7 
1.g709 6469 7013 5157 3029 3048 1799 2501 3039 4526 3272 3633 3610 5273 3918 2773 2695 4806 3367 
1.g712 1369 1420 1226 720 568 482 592 666 1246 806 892 612 839 664 659 570 1213 748 
1.g714 4555 6291 5404 2431 2064 1663 2320 2298 2016 2645 3900 5997 2077 6415 2309 1531 2442 2144 
1.g717 185 152 228 254 126 84 123 196 93 162 230 173 122 77 154 99 44 238 
1.g727 212 231 197 115 153 90 180 153 190 139 183 150 158 116 130 114 172 173 
1.g730 0 0 0 0 0 0 0 0 0 1 0 0 0 1 3 0 0 1 
1.g732 3835 3051 4486 2773 1989 1591 1549 4414 513 2361 2907 951 1250 2020 1847 775 567 3154 
1.g734 11798 13288 10303 6166 6817 4690 5616 6390 7394 6415 8563 7813 8021 8192 5002 5183 7331 5636 
1.g740 1850 1536 1746 1307 1055 682 1115 1221 1379 928 1020 923 1335 936 804 754 1220 1286 
1.g741 208 198 157 33 168 2 195 206 18 173 163 1 0 458 165 15 171 222 
1.g745 302 408 415 380 202 197 181 188 188 218 237 554 192 575 179 126 146 150 
1.g752 368 323 546 252 262 193 253 427 220 333 677 376 376 286 210 220 804 370 
1.g753 368 323 546 252 262 193 253 427 220 333 677 376 376 286 210 220 804 370 
1.g760 0 3 3 1 0 0 1 0 0 0 3 0 1 1 0 1 2 1 
1.g762 17678 16200 17216 8297 9785 7978 7644 13355 8192 11330 13076 11304 8114 10963 7011 4826 6989 8111 
1.g765 16396 18791 19555 11920 12017 8785 11526 9915 15059 13899 14015 21506 13683 18898 10348 9105 14147 11482 
1.g766 2830 2730 2135 1636 817 979 988 1436 1065 1390 1462 1168 1597 1258 968 808 1249 1685 
1.g767 33714 29915 47093 15818 22565 15171 12926 16995 20251 17310 18297 24872 16199 17900 19924 14161 13025 13768 
1.g769 33714 29915 47093 15818 22565 15171 12926 16995 20251 17310 18297 24872 16199 17900 19924 14161 13025 13768 
1.g774 60618 65707 43529 26371 29208 18665 24515 30815 37235 30496 36506 32223 34931 21862 23748 21774 31184 20235 
1.g776 246 298 308 127 219 151 267 529 47 209 389 98 166 136 463 143 181 366 
1.g778 80 74 62 39 78 53 104 144 12 63 131 46 38 59 121 62 85 117 
1.g780 3035 3124 3806 1568 1722 1549 1903 2403 1348 2169 3094 2377 1518 3358 1341 854 1766 1966 
1.g782 5983 5691 8409 4373 5596 3474 5282 5516 4063 5376 5915 8147 4056 7983 3508 2722 2946 4823 
1.g783 5983 5691 8409 4373 5596 3474 5282 5516 4063 5376 5915 8147 4056 7983 3508 2722 2946 4823 
1.g784 1728 1780 2014 1092 1415 659 904 1044 1068 1165 1574 1262 1224 1126 920 778 1514 984 
1.g785 11428 11854 15884 6091 5653 3483 7797 9068 8123 6589 10154 8827 6229 9731 6695 4538 6646 6835 
1.g798 8 12 6 2 3 1 1 2 2 2 4 16 2 0 1 1 11 0 
1.g8 10 3 15 31 31 31 46 15 17 47 45 19 38 20 40 18 60 15 
1.g80 115 133 150 69 94 91 121 88 164 140 140 218 113 184 91 83 131 100 
1.g805 1003 909 1340 532 605 372 525 595 541 605 622 667 550 720 583 306 428 790 
1.g818 470 488 500 277 524 89 290 201 317 302 298 253 282 191 217 359 153 121 
1.g823 7602 7467 7870 4571 5584 2880 3716 5586 5479 5218 7011 5581 5114 4708 4927 3335 4163 3965 
1.g826 652 787 864 519 512 436 355 488 390 751 621 1136 505 1397 340 221 380 451 
1.g83 3 2 4 2 1 2 3 1 1 3 2 6 5 2 3 2 5 1 
1.g837 3420 1849 4352 2619 3835 2745 2828 3353 1992 2511 3493 3829 2328 3907 2956 1332 2237 3276 
1.g84 128 111 56 53 45 45 67 76 96 75 80 70 114 52 76 55 115 52 
1.g847 969 919 1192 638 451 341 489 548 1163 737 712 798 658 495 500 474 922 558 
1.g849 3507 3901 4140 2323 1928 1390 2035 2252 2672 2670 2817 3153 2320 2765 1914 1936 2646 1899 
1.g850 3507 3901 4140 2323 1928 1390 2035 2252 2672 2670 2817 3153 2320 2765 1914 1936 2646 1899 
1.g852 0 0 0 0 0 0 0 0 0 0 0 0 0 0 0 0 0 0 
1.g854 651 601 628 446 313 267 322 341 449 336 389 367 303 330 354 277 428 367 
1.g868 441 482 443 392 325 229 347 415 628 469 618 434 495 320 742 318 964 318 
1.g869 12 12 9 2 5 3 11 3 5 26 2 3 6 3 13 1 5 12 
1.g875 426 406 442 208 149 217 222 183 202 138 313 317 199 355 125 102 292 215 
1.g876 197 150 233 58 74 61 68 59 77 71 138 193 96 203 72 57 74 102 
1.g878 24850 16737 63671 13341 18069 6595 27694 17994 6813 16526 10783 5624 19999 31230 10507 23145 7756 13284 
1.g881 43 47 52 32 18 25 39 48 25 19 20 20 27 34 10 14 15 50 
1.g883 242956 243463 253618 112084 118954 86654 168111 148192 159005 176084 170131 141614 133833 114270 105358 94676 200474 145198 
1.g884 242956 243463 253618 112084 118954 86654 168111 148192 159005 176084 170131 141614 133833 114270 105358 94676 200474 145198 
1.g885 242956 243463 253618 112084 118954 86654 168111 148192 159005 176084 170131 141614 133833 114270 105358 94676 200474 145198 
1.g888 4381 4368 3870 2020 2012 1810 1924 2323 3042 2454 2947 3225 2897 3325 1602 1488 2389 2500 
1.g889 4381 4368 3870 2020 2012 1810 1924 2323 3042 2454 2947 3225 2897 3325 1602 1488 2389 2500 
1.g895 7 11 5 8 3 3 2 0 15 2 12 38 1 149 2 10 11 8 
1.g899 3160 3070 5208 2834 2619 2529 2218 3085 3043 2978 4127 3164 2303 2993 2646 1905 1889 3035 
1.g900 3160 3070 5208 2834 2619 2529 2218 3085 3043 2978 4127 3164 2303 2993 2646 1905 1889 3035 
1.g902 566 510 539 324 405 585 285 399 391 392 291 520 538 605 479 217 260 360 
1.g906 5903 5430 5094 2774 4460 3012 2793 2780 3291 3470 4138 6844 3340 3880 2703 1810 1445 3933 
1.g910 3608 3705 3694 2338 2401 1539 2231 3277 2496 2880 3169 3195 2470 3071 2290 1885 2376 2109 
1.g912 1150 1229 1720 833 939 582 510 1023 702 884 1005 1415 715 1227 625 499 512 1009 
1.g919 146 160 162 81 157 127 113 121 122 102 153 122 112 158 68 58 100 120 
1.g920 146 160 162 81 157 127 113 121 122 102 153 122 112 158 68 58 100 120 
1.g922 88294 63959 11989 43311 7866 52670 12403 92243 12505 23576 51739 12293 22440 55871 24435 1637 4528 50831 
1.g929 5080 4636 5638 3547 3568 2259 3324 2645 2938 4417 4394 3323 3200 2879 3937 2850 3753 3195 
1.g930 8 15 2 3 2 1 4 4 12 3 1 3 8 7 11 6 2 7 
1.g931 1788 1711 1988 994 566 496 497 1214 354 1010 928 659 669 864 643 550 357 1206 
1.g934 3131 2340 3414 1656 3436 1378 1776 2589 1041 2767 2731 2074 2058 2064 2149 1971 1378 1977 
1.g935 259 187 350 237 268 212 222 222 228 279 321 224 191 151 183 180 271 238 
1.g937 18 15 14 27 6 9 15 11 11 39 45 17 13 9 6 7 27 13 
1.g95 21 28 37 15 11 13 23 35 8 3 19 17 14 20 10 15 20 5 
1.g952 18174 18864 22234 9283 9324 6170 6616 10089 12428 10491 9416 9271 8946 8684 6478 5647 5934 8443 
1.g953 18174 18864 22234 9283 9324 6170 6616 10089 12428 10491 9416 9271 8946 8684 6478 5647 5934 8443 
1.g955 5929 5719 5542 5094 3283 3675 2873 7453 4750 3376 5025 5173 5609 3103 3203 3588 4961 4335 
1.g956 6680 6121 6137 5021 7184 3967 3640 4472 7497 5384 5816 7416 8538 5071 5128 4065 4965 6035 
1.g966 5604 5277 5275 3338 3097 1642 3318 3832 3212 3281 4344 2662 3200 2587 2795 2114 2975 3351 
1.g97 43 44 51 34 26 17 27 22 27 37 55 114 20 170 22 19 29 30 
1.g970 5001 5375 5124 2852 4061 2506 4475 2737 5807 4546 4897 3078 4237 4059 2117 3631 5789 4341 
1.g971 5001 5375 5124 2852 4061 2506 4475 2737 5807 4546 4897 3078 4237 4059 2117 3631 5789 4341 
1.g972 4318 4196 4079 3399 3203 1902 2561 3091 2971 3091 3249 4867 1896 3023 2157 1694 2456 2308 
1.g973 4318 4196 4079 3399 3203 1902 2561 3091 2971 3091 3249 4867 1896 3023 2157 1694 2456 2308 
1.g975 1767 1574 2492 1100 1530 984 1247 2063 1259 2228 1988 2205 1078 2594 1378 925 964 1737 
1.g979 268 264 184 75 108 160 58 156 120 95 102 98 176 45 97 101 128 95 
1.g980 10849 9935 10305 7887 5465 3575 3808 6621 3271 6030 7590 4172 2224 8611 6761 2336 5188 4436 
1.g990 26126 28812 24893 11308 12689 8301 7119 14762 8909 9642 19081 16680 8527 15806 11942 7019 9725 12576 
1.g993 26126 28812 24893 11308 12689 8301 7119 14762 8909 9642 19081 16680 8527 15806 11942 7019 9725 12576 
1.g994 26126 28812 24893 11308 12689 8301 7119 14762 8909 9642 19081 16680 8527 15806 11942 7019 9725 12576 
1.g995 26126 28812 24893 11308 12689 8301 7119 14762 8909 9642 19081 16680 8527 15806 11942 7019 9725 12576 
1002.g347 11 4 8 10 6 5 9 6 11 14 8 1 11 8 3 3 18 4 
1002.g348 305 313 239 149 209 93 192 195 213 201 251 185 240 142 156 135 307 176 
1002.g349 81 74 112 38 60 23 48 52 68 56 55 61 55 20 28 36 108 24 
1003.g350 11 17 8 2 2 40 15 1 14 2 9 2 2 23 2 2 24 7 
1006.g351 206 236 200 171 113 92 159 183 267 202 213 195 157 131 124 189 366 155 
1007.g352 0 1 2 2 0 1 0 0 0 2 0 1 0 0 1 1 2 0 
1008.g353 285 266 323 51 144 52 148 237 220 143 232 78 96 33 199 104 186 177 
1011.g354 6 4 5 5 3 1 1 0 2 3 3 4 4 3 2 1 9 14 
1013.g355 125 113 193 54 50 51 98 163 226 101 146 116 98 125 130 73 188 114 
1014.g356 6 20 21 46 8 11 3714 203 12 31 8 5 21 53 50 19 9 19 
1015.g357 42 41 52 111 776 21 1671 450 235 58 79 103 29 3 49 47 83 238 
1017.g358 483 325 505 230 604 76 219 129 434 119 411 202 410 178 191 163 1090 139 
1031.g359 157 136 191 142 95 84 135 173 190 162 154 165 106 73 77 125 274 108 
1033.g360 11 19 17 7 6 5 0 39 1 4 2 4 3 14 3 5 6 9 
1035.g361 63 59 85 94 100 37 108 85 197 115 147 94 58 95 76 94 264 129 
104.g40 371 468 1004 711 1026 768 734 286 1149 1171 1323 815 908 3001 1200 535 913 1245 
105.g41 0 0 0 0 2 2 0 0 0 1 2 0 2 1 0 2 1 1 
1050.g362 51 67 70 29 27 15 29 38 47 23 34 47 21 33 52 69 62 27 
1053.g363 19 10 27 12 19 39 19 11 19 21 29 10 7 26 19 12 18 11 
1058.g364 85 116 125 64 119 64 113 86 122 137 100 74 128 105 81 120 168 86 
1059.g365 8 11 10 7 3 5 5 2 14 6 6 7 5 1 1 6 18 5 
106.g42 5 0 3 2 1 1 1 0 5 7 1 2 1 2 3 0 1 6 
1060.g366 398 391 319 173 238 199 209 206 194 224 250 239 225 405 209 156 146 217 
1061.g367 13 11 9 5 9 5 8 10 30 10 6 7 10 2 14 7 16 7 
1066.g368 3 0 2 2 40 17 28 39 41 12 3 8 43 0 4 0 1 42 
1068.g369 40 39 16 14 32 8 1 249 4 17 8 5 6 36 4 19 9 6 
1072.g370 180 203 186 137 88 60 109 106 179 99 115 87 101 111 65 76 189 92 
1077.g371 26 24 58 34 25 10 32 42 37 33 150 29 24 13 30 23 204 22 
108.g43 360 423 486 1698 231 302 85 280 25 2746 627 487 195 30 383 182 558 87 
1083.g372 4 5 5 3 4 1 0 2 4 1 3 2 5 5 1 4 4 0 
1088.g373 22 40 33 18 11 10 4 7 10 15 21 12 10 4 13 14 35 6 
109.g44 6144 6867 7465 3882 3545 2102 5149 4689 6682 5106 6811 3618 4637 3305 3344 3663 9457 3599 
1092.g374 189 103 201 42 53 17 83 76 88 65 95 48 129 78 58 95 154 437 
1093.g375 58 59 97 46 19 9 96 70 55 52 68 33 43 7 26 68 57 38 
1100.g376 4912 3794 11691 8074 8872 7443 11012 11584 6103 6452 9845 8726 7158 9922 10277 4647 7117 9644 
1105.g377 307 276 255 247 259 169 261 236 239 292 356 256 215 186 210 209 405 217 
1105.g378 3 5 13 6 6 1 4 3 9 21 1 8 9 2 5 7 13 5 
1115.g379 179 83 181 13 21 1 42 25 39 13 7 24 86 32 15 33 14 169 
1119.g380 1970 1606 11818 1015 1421 1194 1206 721 3629 2430 1076 1833 1411 1687 1980 1924 511 1862 
1121.g381 562 480 716 639 17 444 756 126 6 313 27 716 1666 1251 4 446 45 460 
1129.g382 311 214 288 79 75 30 533 73 42 97 161 109 44 33 36 38 277 113 
113.g45 70 104 83 84 56 33 56 61 62 93 73 57 61 46 109 56 163 87 
1131.g383 15 9 17 0 2 2 2 2 2 2 3 4 5 4 3 7 5 3 
1132.g384 0 0 0 0 0 0 0 0 0 0 0 0 0 0 0 0 0 0 
1137.g385 21 23 33 38 13 11 22 27 46 36 50 30 23 20 8 22 64 23 
1140.g386 264 268 520 4 2 1 2 0 3 3 5 123 5 1 6 80 8 3 
1142.g387 328 318 267 209 153 95 201 173 339 192 298 140 132 139 100 138 548 147 
1144.g388 93 72 139 54 59 29 59 49 71 83 58 75 72 42 38 45 97 45 
1149.g389 7 3 6 2 5 2 3 5 2 6 3 5 1 0 8 1 7 1 
115.g46 150 114 177 25 40 18 40 48 40 21 39 23 29 21 33 48 69 31 
1155.g390 3 1 2 1 1 0 1 1 2 1 1 1 0 2 4 2 8 9 
1163.g391 99 111 161 102 89 46 130 109 168 127 109 143 94 44 78 99 178 78 
1165.g392 2 3 1 4 2 1 2 3 4 3 2 3 1 1 1 1 4 1 
1166.g393 351 312 268 237 222 129 253 231 360 339 274 267 283 227 190 209 342 235 
1169.g394 1 1 3 1 0 0 0 0 0 1 0 0 2 0 0 0 0 1 
117.g47 100 60 132 52 59 31 61 81 106 83 120 46 43 53 49 67 215 179 
117.g48 1 1 1 1 0 1 0 6 1 2 3 0 0 0 0 1 3 2 
1171.g395 1143 1355 877 637 562 332 562 606 806 834 703 983 841 646 466 555 794 527 
1174.g396 363 362 303 168 127 81 133 128 246 140 227 106 112 107 95 112 389 114 
118.g49 27 27 52 40 21 16 26 18 43 21 36 30 17 17 17 28 34 25 
1183.g397 1 4 5 1 2 1 3 4 7 3 5 2 3 2 3 4 5 3 
1183.g398 108 96 90 34 38 18 78 40 84 38 46 77 98 25 36 65 67 54 
1187.g399 1 1 2 0 0 0 2 0 2 0 0 0 1 0 0 1 0 0 
1190.g400 9 9 13 6 10 2 20 11 7 14 13 15 10 9 3 4 21 5 
1192.g401 188 201 270 177 142 68 223 178 268 210 188 208 151 95 140 173 322 127 
1194.g402 7 10 14 10 17 8 51 14 15 15 13 7 11 4 13 8 27 4 
1196.g403 1 0 0 0 0 0 0 1 0 0 0 0 0 0 0 0 0 0 
1198.g404 469 329 111 111 16 546 40 360 204 66 265 0 51 28 686 28 95 467 
1198.g405 7 2 3 5 3 2 0 6 0 3 3 2 3 1 1 1 1 1 
1199.g406 2695 2415 2905 1058 652 494 494 1747 977 808 664 1300 954 700 322 544 419 1003 
12.g2 69 77 79 77 38 22 57 40 108 51 64 36 31 41 15 41 129 42 
12.g3 995 1024 871 574 818 366 772 706 1015 890 1143 747 1320 644 795 599 1361 778 
1201.g407 2863 2788 3108 159 2613 2636 2109 144 625 878 1437 1778 367 2117 1254 3774 999 155 
1202.g408 216 244 245 209 113 78 169 164 305 184 233 124 161 99 99 108 490 145 
1203.g409 100 112 125 76 32 62 13 119 30 100 0 39 32 65 160 36 6 270 
1208.g410 9589 10074 13077 27 5 4 51 45 97 13 85 2705 99 4 127 1459 126 39 
1210.g411 37 48 44 11 3 3 14 11 28 20 22 15 27 7 15 19 27 14 
1210.g412 1 2 3 12 40 0 3 5 7 4 11 39 7 4 6 3 19 12 
1210.g413 5 3 10 6 309 121 341 277 284 81 12 64 425 3 10 7 27 327 
1210.g414 83 87 90 55 100 23 52 56 55 45 59 42 85 30 50 63 91 32 
1210.g415 0 1 4 5 2 0 0 0 1 2 1 2 1 1 0 0 0 1 
1212.g416 111 86 90 125 68 43 78 76 132 83 77 75 88 89 49 40 142 74 
1214.g417 27 27 34 21 4 6 10 6 23 8 13 15 26 5 7 15 19 17 
1215.g418 75 88 67 64 23 19 87 47 107 85 72 65 40 42 33 27 139 40 
1216.g419 2 2 6 3 0 0 1 2 7 6 2 4 5 1 1 1 6 1 
1220.g420 35 44 54 28 17 18 12 68 72 142 51 181 32 17 18 34 79 91 
1221.g421 9 6 17 10 11 3 7 8 7 10 14 16 9 11 2 4 11 11 
1233.g422 91 56 134 81 43 22 59 100 12 133 92 80 3 74 10 36 196 51 
1239.g423 11 10 18 5 2 2 5 15 13 22 16 6 11 5 6 11 28 2 
1240.g424 222 246 203 119 110 115 129 142 218 126 136 179 124 128 98 155 200 129 
1244.g425 171 196 234 190 47 61 107 138 159 131 33 180 93 192 153 105 35 330 
1245.g426 26 35 39 27 19 13 26 32 39 45 37 33 26 24 16 15 59 32 
1248.g427 203 213 210 137 96 59 115 111 196 152 204 73 120 73 61 100 366 94 
1254.g428 293 262 252 195 124 123 177 172 214 177 222 217 207 231 70 133 297 160 
1261.g429 50 50 69 47 27 13 44 54 57 48 49 29 41 40 23 44 150 50 
1265.g430 2 8 4 8 2 3 1 5 10 6 5 2 5 13 2 5 12 1 
1267.g431 87 56 56 45 19 42 29 38 9 50 45 12 18 19 14 5 24 54 
1271.g432 66 50 81 40 70 18 105 59 84 46 41 39 43 29 29 32 73 32 
1271.g433 5 3 3 5 0 4 4 7 14 3 2 4 2 3 3 1 8 2 
1273.g434 40 43 44 30 33 23 35 31 40 27 33 24 55 33 24 22 49 20 
1277.g435 15 23 22 18 18 12 26 18 37 20 26 17 12 35 65 47 45 12 
1277.g436 44 56 77 46 42 20 60 62 95 62 67 58 35 30 100 79 113 50 
1283.g437 153 119 250 90 112 48 97 96 134 135 120 125 133 89 79 77 180 72 
1296.g438 53 67 74 40 52 24 33 52 102 55 43 52 25 21 70 37 60 43 
1299.g439 76 50 59 1 3 4 2 3 3 1 3 3 0 2 0 1 1 0 
1300.g440 6 11 4 13 42 7 0 226 0 7 1 8 4 95 3 19 6 1 
1306.g441 8050 7802 8332 3602 7235 6548 6298 3033 6137 5684 8830 5123 3317 4854 4709 9253 10125 2722 
1306.g442 120 143 186 114 74 36 95 62 138 117 140 113 63 33 70 64 264 61 
1306.g443 245 221 249 97 57 29 102 37 82 93 105 119 49 15 46 63 171 58 
1306.g444 131 157 165 88 77 29 62 65 124 86 137 84 62 21 70 101 193 58 
1306.g445 279 370 233 136 266 61 120 122 186 250 380 145 119 53 167 348 385 82 
1306.g446 378 549 346 164 304 99 173 150 194 262 361 199 143 69 231 338 441 108 
1306.g447 2395 2303 2145 1895 1577 859 2252 1720 2222 2099 2610 1576 2270 1533 1517 1449 3035 1490 
1306.g448 2395 2303 2145 1895 1577 859 2252 1720 2222 2099 2610 1576 2270 1533 1517 1449 3035 1490 
1307.g449 7 5 4 4 16 0 1 3 1 4 1 2 0 2 0 5 4 1 
1307.g450 39 40 29 22 21 13 25 18 26 23 34 22 26 9 11 11 47 18 
1307.g451 30 29 62 40 39 17 51 50 63 60 73 45 41 53 33 43 117 40 
1310.g452 120 137 192 0 11 0 102 64 47 8 2 139 118 1 14 38 1 24 
1311.g453 7 8 11 5 6 13 5 41 9 4 5 2 2 0 1 2 8 1 
1318.g454 53 29 110 71 142 41 2751 10 2 7 3 5 80 33 876 19 9 82 
132.g50 7 8 2 10 4 1 5 4 4 7 5 11 2 13 1 4 1 1 
1325.g455 59 76 55 42 116 21 85 50 71 98 110 58 68 66 56 44 98 47 
1328.g456 3 2 2 0 0 0 1 0 3 3 4 7 2 2 0 1 10 2 
1337.g457 3420 3114 2367 833 488 497 592 1004 327 709 840 736 1259 894 504 568 575 815 
1337.g458 1081 745 2040 315 322 255 160 307 361 398 437 440 200 253 231 168 186 282 
1338.g459 3 0 2 1 1 1 1 1 2 0 3 3 2 3 0 0 10 0 
1339.g460 43 55 88 23 34 12 46 36 75 46 59 48 42 14 29 35 74 20 
134.g51 75 39 62 2 2 1 0 0 0 2 2 2 0 1 0 3 1 0 
1341.g461 208 116 384 446 441 243 242 1914 346 953 1227 578 122 232 126 19 922 247 
1346.g462 4 2 2 2 1 0 0 1 2 4 5 2 4 4 0 3 7 2 
1351.g463 1 1 0 0 0 0 0 1 2 0 2 2 0 0 2 0 1 0 
1359.g464 12 21 53 21 164 2 257 11 73 58 13 127 7 106 15 10 10 8 
1360.g465 10 9 3 2 1 0 1 3 3 5 0 3 2 1 5 7 7 1 
1362.g466 58 71 84 30 41 16 34 50 50 50 47 50 43 23 62 57 71 33 
1363.g467 2 1 5 5 1 0 1 1 2 1 2 3 1 3 5 2 1 4 
1365.g468 734 664 670 446 432 327 558 431 629 525 585 596 583 495 192 243 902 462 
1366.g469 37 15 11 8 10 3 18 20 4 12 14 5 3 5 3 2 5 3 
138.g52 11 7 10 6 15 7 13 6 5 17 7 11 11 13 9 5 13 16 
1383.g470 5 7 6 1 2 2 5 2 11 8 27 4 8 10 4 1 54 11 
1383.g471 190 150 138 102 83 59 103 98 142 112 159 114 117 122 85 82 186 117 
1386.g472 62 63 85 39 42 23 50 60 70 65 89 53 52 52 50 56 109 52 
1387.g473 4 3 6 6 1 2 2 5 10 5 3 4 9 3 2 3 7 5 
1389.g474 7 5 14 19 60 4 8 7 13 13 37 65 13 9 7 12 58 16 
1393.g475 47 55 52 29 71 30 19 103 161 57 52 38 18 96 37 42 71 17 
1396.g476 13 3 14 15 5 0 18 7 14 11 7 7 6 5 8 9 7 5 
1396.g477 773 796 719 362 494 283 505 504 607 567 683 503 486 352 467 390 727 465 
1398.g478 62 21 51 5 5 6 14 10 8 10 16 55 10 4 2 40 10 4 
1400.g479 2 2 1 0 1 0 1 0 4 3 1 2 3 0 0 0 7 1 
1401.g480 1 1 2 2 9 0 0 0 6 1 3 0 1 1 3 2 4 1 
1403.g481 174 192 159 100 124 52 133 107 138 112 136 98 111 93 115 84 159 124 
1404.g482 155 128 177 132 151 87 143 127 301 136 168 139 120 81 78 60 220 182 
1405.g483 177 162 200 128 81 82 129 92 160 127 123 152 131 156 66 108 175 108 
1406.g484 44 73 39 30 41 16 19 60 38 46 38 61 19 91 15 15 32 46 
1407.g485 23 33 22 18 6 5 5 17 14 9 15 22 11 8 7 18 18 12 
1409.g486 259 299 239 270 282 253 242 314 194 244 359 343 242 367 215 238 221 232 
1411.g487 95 39 19 157 34 22 0 289 0 52 64 71 26 65 3 24 54 19 
1414.g488 111 126 104 63 63 35 81 93 106 75 80 77 75 57 46 65 138 56 
1414.g489 1001 1083 1049 654 790 444 924 763 1034 896 1101 807 884 693 664 653 1407 752 
1416.g490 0 0 0 0 0 0 0 0 0 0 0 0 0 0 0 0 0 0 
1417.g491 568 627 555 296 359 296 279 308 529 412 304 409 317 350 313 364 346 341 
1419.g492 12 7 11 6 5 5 7 7 15 2 9 7 8 1 4 8 14 3 
142.g53 14 12 26 7 5 8 14 5 19 10 8 19 13 14 13 10 14 13 
1428.g493 263 271 390 255 203 116 376 299 387 247 290 310 291 159 221 224 418 225 
1429.g494 62 101 106 84 67 48 41 60 85 148 185 49 518 145 36 140 217 41 
1431.g495 35 43 36 26 17 13 17 11 24 15 13 12 19 9 43 25 41 7 
1438.g496 10 9 13 4 8 2 3 8 7 5 3 5 11 3 4 5 11 4 
1439.g497 2 4 2 1 1 2 1 4 11 0 2 2 4 4 0 1 5 1 
1441.g498 1 1 1 2 4 1 1 1 2 5 7 0 1 0 5 5 16 1 
1443.g499 63 59 71 29 16 7 41 16 21 13 9 20 16 7 10 16 15 22 
1445.g500 28 33 24 34 31 23 58 36 37 58 56 54 39 40 34 27 59 24 
1445.g501 9 13 9 9 9 4 4 11 36 9 11 11 7 5 7 7 15 15 
1447.g502 0 3 4 2 2 1 5 1 1 1 2 0 2 1 3 1 3 2 
1449.g503 11 16 11 1 7 8 5 4 8 4 14 7 15 2 7 8 31 4 
1451.g504 90 101 117 76 67 38 115 63 118 84 118 74 104 55 63 93 208 65 
1463.g505 73 57 73 72 36 26 58 63 86 71 61 56 60 50 35 39 111 41 
1465.g506 11 8 7 12 14 3 6 19 23 6 9 7 6 14 84 18 6 17 
1469.g507 2 1 1 1 0 2 0 0 0 1 2 0 3 2 0 1 4 0 
1469.g508 462 484 688 493 588 192 455 791 715 688 827 601 377 311 541 449 1032 376 
1471.g509 166 141 171 70 67 38 328 155 146 68 100 273 313 89 79 146 147 204 
1476.g510 19 14 25 29 20 14 17 32 40 27 16 19 14 9 17 12 33 22 
1479.g511 459 325 635 509 25 350 546 103 3 276 27 591 1257 972 12 349 41 327 
148.g54 56 58 86 41 53 21 56 51 68 57 65 43 35 53 46 13 169 24 
1482.g512 102 59 131 46 29 11 46 53 65 45 45 25 71 34 49 51 94 129 
1484.g513 3 2 2 3 3 0 1 3 3 3 3 0 1 4 1 1 1 1 
1484.g514 128 110 174 110 86 49 79 105 152 138 147 63 83 77 87 94 292 403 
1484.g515 37 73 58 56 33 15 24 21 35 37 56 51 38 56 19 50 72 12 
1484.g516 221 234 316 84 136 67 154 310 230 181 253 103 101 87 348 191 256 185 
1485.g517 0 0 0 0 0 0 0 0 0 0 0 0 0 0 0 0 0 0 
1487.g518 24 35 41 40 19 15 55 52 83 62 54 35 30 29 100 68 98 27 
1491.g519 2 7 1 8 2 5 5 0 8 5 2 1 2 3 5 1 4 0 
1492.g520 500 537 455 315 216 138 295 357 296 290 300 291 186 220 186 257 498 249 
1493.g521 544 525 599 253 286 196 170 261 190 285 289 358 218 394 250 163 185 268 
1494.g522 141 59 248 65 162 70 105 55 42 79 137 107 36 107 159 26 53 110 
1494.g523 0 0 1 1 0 1 0 0 0 2 2 1 0 0 0 1 0 0 
1496.g524 75 75 94 78 50 34 71 61 95 90 106 72 60 55 45 38 124 55 
1496.g525 26 25 41 97 29 20 41 23 62 42 30 87 23 26 19 20 42 42 
1496.g526 11 6 13 5 3 2 4 1 8 4 1 0 2 2 1 5 10 3 
1499.g527 102 71 104 93 5 14 54 45 64 51 85 80 56 87 19 31 120 36 
15.g4 37 27 64 50 45 16 64 45 98 56 93 51 38 50 55 33 122 58 
1500.g528 133 134 105 67 75 48 82 70 124 73 70 70 60 66 54 83 93 75 
1502.g529 3 11 5 8 6 5 3 11 8 2 2 5 3 4 0 4 8 4 
1506.g530 47 40 74 31 49 33 61 38 45 38 57 35 49 70 41 35 61 76 
1506.g531 4121 3801 7112 11 2 6 19 17 79 12 32 2405 61 3 46 1057 46 36 
1515.g532 0 1 4 4 2 0 0 1 4 2 1 0 2 1 1 0 0 1 
1516.g533 73 46 83 32 39 15 41 66 79 44 57 39 37 31 38 32 102 101 
1517.g534 81 76 99 80 36 25 70 71 95 101 79 56 57 42 44 49 125 52 
1519.g535 61 71 104 24 233 63 60 216 343 47 209 60 59 346 73 60 262 24 
1521.g536 508 450 637 428 266 151 440 427 642 503 612 436 388 322 469 510 944 303 
1521.g537 362 319 408 220 236 132 539 372 299 249 361 524 503 183 172 249 518 427 
1521.g538 60 77 79 50 67 14 109 55 120 69 66 32 66 25 39 65 108 26 
1523.g539 156 150 192 170 40 51 59 41 32 123 107 114 70 41 27 55 163 54 
1525.g540 117 77 122 56 67 31 83 135 142 115 130 67 53 57 39 63 214 171 
1529.g541 805 955 909 345 266 171 470 204 2508 1158 195 374 272 54 143 411 227 135 
153.g55 3 4 3 2 2 3 1 3 0 8 5 1 7 2 0 2 5 1 
153.g56 120 75 143 161 173 54 78 149 86 100 142 68 40 69 74 78 57 48 
1530.g542 27 30 42 25 14 11 22 29 47 23 28 19 20 15 10 31 79 30 
1533.g543 752222 789012 786121 530233 697304 684790 846224 1418841 1001246 680277 976469 760300 1983802 961462 526935 715086 590686 679254 
1537.g544 204 161 170 117 139 88 181 145 191 165 207 166 167 148 133 109 221 101 
154.g57 82 54 97 33 36 16 38 81 81 45 49 38 33 31 40 34 98 125 
1540.g545 0 0 0 1 16 0 0 1 9 1 3 1 0 0 0 0 8 0 
1544.g546 36 44 98 29 17 10 20 71 29 25 44 30 47 34 10 15 55 16 
1545.g547 40 65 77 63 40 24 55 64 94 76 82 52 48 48 53 97 115 32 
1549.g548 7 4 5 5 8 2 2 10 7 10 8 9 3 15 0 4 14 7 
1549.g549 21 26 32 31 30 16 34 39 44 42 33 27 20 32 16 23 70 23 
1549.g550 7 4 25 15 14 6 8 15 23 17 25 17 11 15 8 9 25 8 
1549.g551 5 3 10 3 13 2 7 18 9 5 6 6 1 1 5 4 18 4 
1549.g552 74 62 97 13 106 18 54 131 92 84 76 51 55 9 39 50 114 42 
1550.g553 30 23 38 13 20 3 36 26 28 28 27 26 19 11 20 17 37 24 
1552.g554 29 37 38 4 7 4 3 3 2 14 9 4 1 1 0 6 15 2 
1553.g555 126 95 157 132 70 48 148 142 271 239 164 91 102 169 104 98 342 93 
1557.g556 297 284 248 162 249 145 200 195 248 216 224 227 192 170 151 129 290 229 
1561.g557 107 105 169 116 121 25 143 91 131 136 149 119 74 119 61 96 205 135 
1563.g558 331 328 275 291 242 171 225 259 346 287 392 279 272 188 466 200 674 240 
1564.g559 9 9 3 5 0 1 0 2 0 5 0 0 0 0 0 0 2 1 
1565.g560 102 72 99 58 56 28 67 96 89 87 98 58 52 54 42 48 158 172 
157.g58 119 104 168 88 91 42 93 129 158 132 118 128 83 44 66 75 133 82 
1578.g561 9 11 24 12 12 2 11 16 16 17 18 8 2 14 16 11 32 9 
1578.g562 537 527 499 650 420 319 415 403 394 660 553 431 430 223 370 261 645 256 
1581.g563 100 143 112 112 99 62 88 104 206 147 243 123 555 85 198 86 228 113 
1585.g564 71 99 72 52 34 29 62 58 117 54 68 46 52 39 39 56 110 40 
1587.g565 14 15 15 11 4 7 17 14 12 12 17 13 12 4 6 13 15 43 
1589.g566 19 33 32 12 4 10 11 1 26 7 21 18 18 17 13 8 20 21 
159.g59 1 1 2 3 1 0 0 0 1 0 4 2 0 2 0 1 2 0 
1591.g567 2 2 3 3 7 2 7 5 4 6 8 13 0 1 4 4 9 6 
1591.g568 0 1 0 8 28 0 3 2 6 3 8 32 5 1 3 2 16 7 
1593.g569 36 39 54 40 23 17 36 46 68 52 49 48 38 27 36 41 107 39 
1594.g570 0 2 0 0 2 1 0 0 1 0 0 0 0 0 1 1 1 1 
1595.g571 128 128 173 104 58 35 97 98 142 86 42 105 102 127 93 104 72 176 
1597.g572 1 2 2 1 1 0 1 0 2 5 1 0 2 0 1 2 2 1 
1604.g573 320 339 299 304 234 168 239 327 416 356 527 273 307 205 492 229 829 250 
1607.g574 13 164 96 75 41 27 41 29 38 55 139 37 8 351 14 53 170 17 
1607.g575 4 36 19 27 33 9 39 23 54 32 24 16 1 48 12 39 27 36 
1607.g576 67 66 83 11 74 58 139 68 120 218 24 22 13 89 90 34 42 13 
1607.g577 11 55 16 30 126 3 10 8 16 37 15 11 5 40 12 37 10 12 
1608.g578 86 68 65 32 38 37 46 30 81 39 37 46 36 37 29 42 61 45 
161.g60 309 218 482 19 16 157 490 94 528 1290 26 25 14 298 398 12 44 13 
1610.g579 38 35 31 20 12 17 29 36 55 38 35 43 12 25 22 19 63 30 
1614.g580 0 0 0 1 0 0 1 0 0 0 0 0 0 0 0 0 0 0 
1615.g581 13 13 13 5 9 0 8 3 12 11 3 10 7 4 3 8 15 1 
1616.g582 10 21 36 13 5 0 3 2 7 0 16 22 0 28 6 28 12 1 
1618.g583 101 105 138 99 75 31 90 88 112 85 110 100 81 40 67 75 114 58 
1620.g584 12 13 23 26 200 3 339 123 58 20 32 28 8 3 8 14 14 49 
1621.g585 0 0 0 0 0 0 0 0 0 0 0 0 0 1 0 0 0 0 
1622.g586 138 169 198 126 98 51 147 129 202 172 144 160 115 49 110 121 219 97 
1623.g587 79 40 72 20 16 10 28 26 31 31 31 20 48 39 17 39 59 115 
1628.g588 17766 13592 31390 20580 22737 18613 27786 26372 15404 16566 23083 20709 17143 21176 25137 12559 16124 21679 
1635.g589 5195 4909 6660 3218 3650 2090 4841 4347 5804 4632 6239 2805 3882 3404 3183 4486 8294 3162 
1640.g590 22 21 47 33 41 33 27 54 0 38 51 86 17 12 28 0 34 43 
1640.g591 600 354 793 406 385 192 297 319 99 395 512 745 219 174 292 65 521 293 
1640.g592 109 109 106 309 97 46 100 106 155 200 493 143 164 80 259 134 532 114 
1642.g593 323 283 297 220 252 114 216 225 326 268 631 314 751 207 394 170 614 258 
165.g61 5 8 1 2 0 1 2 9 3 7 6 3 3 2 5 0 9 10 
1653.g594 21 9 20 14 12 7 13 15 23 26 17 13 18 12 4 19 26 57 
1654.g595 50 73 59 136 44 36 25 30 26 30 76 66 40 109 37 35 39 32 
1656.g596 93 87 103 84 28 7 148 50 102 73 88 60 84 19 30 63 108 76 
1660.g597 1 3 0 1 0 0 1 0 0 0 0 0 0 1 1 0 1 2 
1665.g598 65 60 62 20 9 5 32 10 16 17 31 33 9 3 9 12 44 13 
167.g62 1 2 1 0 1 0 1 0 1 4 3 4 0 3 0 2 6 4 
1670.g599 114 91 151 49 45 39 81 183 243 85 90 79 57 55 83 41 156 55 
1671.g600 46 34 27 21 11 9 23 11 43 15 32 22 15 6 6 13 39 11 
1677.g601 2 2 2 2 1 0 3 2 1 5 3 3 1 2 1 2 2 2 
1677.g602 518 468 564 339 378 261 477 473 663 446 575 377 392 448 367 345 723 344 
1678.g603 4893 4948 6848 3037 3941 2727 5624 5103 6677 4581 6526 2863 4324 3827 3358 4730 9122 3751 
1683.g604 546 420 710 470 36 437 717 147 2 306 47 647 1526 1105 15 501 74 376 
1684.g605 2 0 0 0 0 0 3 0 3 0 0 0 0 0 6 0 0 0 
1690.g606 66 53 56 46 43 19 51 50 116 47 70 35 42 38 22 27 113 37 
1693.g607 14 12 25 23 11 7 21 29 32 32 37 31 18 14 20 25 55 21 
1695.g608 23 11 25 28 18 11 34 27 58 29 42 21 13 20 23 28 72 36 
1697.g609 0 0 0 0 0 0 0 0 0 0 0 0 0 0 0 0 0 0 
1699.g610 209 222 196 103 155 119 142 131 129 131 173 148 125 105 141 114 167 134 
1699.g611 299 191 366 3 52 11 30 1 3 25 20 1 4 0 11 5 43 4 
1701.g612 3 3 15 2 8 3 12 6 11 8 9 9 7 3 2 2 14 2 
1702.g613 20 18 36 20 18 7 29 33 26 32 43 29 20 16 21 42 75 18 
1712.g614 5 4 8 7 4 10 22 8 5 4 5 8 3 8 3 5 8 13 
172.g63 1 2 1 1 1 1 1 2 2 0 2 1 0 4 1 0 4 0 
1726.g615 0 0 0 0 0 0 0 0 0 0 0 0 0 0 0 0 0 0 
173.g64 125 136 178 113 96 52 124 130 177 127 138 130 119 69 89 134 228 106 
173.g65 493 511 619 451 343 177 454 458 628 508 448 464 369 215 357 390 706 315 
173.g66 21 52 67 39 23 17 45 44 55 70 27 46 15 25 22 30 69 24 
1739.g616 21 28 15 3 8 3 18 5 1 19 13 16 13 5 14 17 23 7 
1753.g617 22 25 20 16 12 4 26 21 28 32 38 20 9 19 14 4 57 11 
1767.g618 2 3 9 1 1 3 5 3 68 1 6 2 5 3 10 6 6 2 
1769.g619 104 153 126 78 89 68 121 72 77 82 151 50 150 117 82 179 155 84 
1774.g620 25 30 28 22 17 8 22 20 45 23 45 21 20 14 22 19 59 14 
178.g67 547 347 910 1193 895 522 564 4167 898 2169 2739 1560 293 551 302 168 2433 623 
178.g68 37 32 43 23 12 8 31 21 26 33 17 26 19 12 16 18 49 18 
1787.g621 4 5 3 1 1 1 2 2 4 3 5 4 2 1 2 4 10 2 
1787.g622 22 33 47 30 17 10 27 35 55 24 42 34 22 21 14 22 68 43 
1806.g623 0 0 0 0 0 0 9 0 0 0 0 0 0 0 0 0 0 0 
1811.g624 5 7 18 7 5 2 7 9 5 9 29 9 10 0 6 5 42 3 
1817.g625 486 447 457 356 426 208 375 420 383 415 509 372 365 318 317 249 527 342 
1817.g626 46 34 57 21 8 7 8 47 37 14 18 14 8 13 18 35 41 9 
1817.g627 86 86 136 81 54 43 69 127 189 86 74 86 69 54 77 65 141 62 
1817.g628 86 52 79 29 30 25 50 80 118 75 67 58 36 44 51 28 102 43 
1819.g629 1 3 4 13 41 2 4 8 8 7 15 41 7 5 6 5 20 15 
1823.g630 1519 1937 1498 997 1530 1209 1184 424 1730 1789 1898 1207 1465 4168 1684 837 1400 1836 
1824.g631 0 0 0 0 0 0 0 0 0 0 0 0 0 0 0 0 0 0 
1832.g632 191 216 222 213 176 146 169 229 278 220 389 203 219 171 363 151 598 167 
1836.g633 1086 872 1031 541 507 312 569 843 678 779 647 500 625 422 404 411 629 546 
1840.g634 159 183 133 90 100 93 80 131 69 92 94 123 81 209 65 62 81 102 
1843.g635 29 24 25 10 23 16 13 19 30 20 24 19 28 15 19 14 32 23 
1850.g636 0 2 0 0 0 0 0 0 0 0 0 0 0 1 0 0 0 0 
1853.g637 5 7 14 6 5 2 13 0 6 8 13 7 5 8 4 1 16 4 
1863.g638 2 12 6 3 3 2 4 4 16 4 7 3 6 10 2 8 11 5 
1865.g639 137 151 112 95 141 78 128 85 115 125 107 143 75 88 80 100 103 121 
1866.g640 186 102 168 20 36 6 69 52 57 40 45 39 118 58 26 81 93 257 
1868.g641 347 362 557 279 343 169 280 553 405 304 298 276 317 384 265 353 360 210 
1868.g642 9 5 12 19 32 611 16 20 23 21 22 13 38 17 16 16 33 21 
187.g69 4 10 10 6 4 1 15 2 2 6 10 7 4 3 4 23 14 4 
1871.g643 144 159 131 99 39 44 69 54 99 86 76 56 89 42 33 74 134 69 
1875.g644 38 34 69 43 86 22 19 23 42 17 55 33 30 12 23 18 102 13 
1876.g645 10 3 17 2 2 2 0 0 173 4 0 3 1 0 0 3 2 0 
1876.g646 1 1 2 0 0 1 0 0 0 0 1 0 0 0 1 1 0 0 
1880.g647 320 322 524 10 24 6 290 157 90 29 11 392 286 4 19 133 12 34 
1881.g648 908 994 944 761 664 468 736 866 1061 908 1123 890 819 549 1038 569 1626 691 
1882.g649 11 9 7 14 112 2 175 70 26 8 18 20 4 0 5 9 9 27 
1890.g650 206 100 256 152 238 181 186 173 119 181 161 225 139 197 141 114 98 122 
1890.g651 247 176 332 125 259 141 189 153 61 142 162 113 85 129 131 101 75 143 
1891.g652 0 32 5 0 0 0 0 0 0 5 1 0 0 8 0 8 0 0 
1894.g653 113 126 139 93 27 8 244 45 75 110 131 81 63 20 37 179 148 47 
1896.g654 2 0 4 1 1 0 1 2 5 4 1 3 7 1 0 3 5 4 
1898.g655 327 264 319 234 176 113 277 258 389 279 285 206 265 230 193 287 384 274 
19.g5 14 17 12 10 22 5 9 6 10 15 11 18 3 11 10 5 21 3 
190.g70 17 15 17 7 15 10 8 9 16 5 6 17 6 2 14 4 12 5 
1902.g656 3 2 3 7 111 37 134 117 76 37 10 26 126 3 8 10 18 119 
1903.g657 51 43 75 33 51 17 64 60 62 69 76 45 41 65 48 40 110 41 
1907.g658 143 155 125 59 129 62 80 161 325 85 196 70 97 197 69 90 232 37 
1909.g659 364 336 343 204 354 222 241 281 315 285 356 283 492 234 211 210 374 246 
1921.g660 144 203 291 49 17 22 46 207 112 32 40 143 103 43 12 45 51 33 
1922.g661 231 236 307 1033 134 219 87 209 26 851 259 249 176 34 151 121 340 69 
1924.g662 16 17 19 8 6 6 9 10 22 11 15 4 10 10 20 15 32 13 
1929.g663 35596 30234 11202 4265 5893 2594 9372 4352 436 1946 3385 350 8549 8251 6395 1096 2144 8824 
193.g71 3 1 2 4 8 2 2 4 7 7 2 4 13 7 5 3 5 6 
1935.g664 2 6 3 0 0 0 3 0 1 1 0 0 1 2 0 0 4 0 
1936.g665 80 65 137 68 48 28 56 63 94 86 97 46 54 40 54 71 179 253 
1939.g666 838 753 829 469 323 205 539 359 675 582 645 686 586 454 409 260 884 470 
1941.g667 786 923 657 319 431 270 527 388 504 578 678 476 313 427 412 341 663 412 
1942.g668 33 32 22 12 23 10 14 21 16 21 32 22 17 53 14 10 33 5 
1943.g669 4 3 6 5 0 1 3 1 5 3 5 1 0 1 2 3 6 3 
1945.g670 137 75 134 193 197 39 77 763 704 113 371 99 141 89 73 25 553 69 
1946.g671 92 87 76 50 60 47 55 69 84 66 106 77 86 60 52 38 112 45 
1946.g672 5 1 1 5 2 2 3 2 2 2 11 3 2 1 4 2 4 6 
1946.g673 5 2 5 3 4 0 3 1 1 2 5 8 3 2 2 1 7 2 
1952.g674 145 163 198 107 99 50 104 79 683 158 144 90 24 65 62 108 201 74 
1957.g675 26 21 33 64 145 11 379 114 59 37 47 20 13 2 24 24 47 50 
1961.g676 184 264 199 1 1 9 9 9 8 4 5 501 3 7 4 5 4 7 
1962.g677 698 635 435 84 185 45 53 64 82 81 146 66 68 134 23 305 239 44 
1965.g678 19 10 7 17 131 2 229 82 31 12 24 25 7 1 8 7 10 38 
1968.g679 134 205 141 52 72 49 104 86 186 95 124 101 100 42 50 83 199 64 
1968.g680 2 2 0 2 1 1 4 0 7 0 4 0 0 1 2 4 3 3 
1968.g681 91 93 80 70 60 46 96 67 102 71 72 69 58 94 134 123 104 55 
1969.g682 336 331 323 226 153 99 194 174 347 197 295 131 151 144 120 155 534 150 
1970.g683 3454 2574 2831 2603 2483 3456 3873 6819 5576 2488 4158 2683 14497 8046 2294 5431 3287 3699 
1975.g684 2 3 1 1 2 1 2 8 5 6 2 2 3 4 1 1 6 2 
1981.g685 31 60 3 21 9 137 18 22 22 5 32 6 15 1 399 8 28 394 
1982.g686 21 17 23 12 30 10 15 16 18 25 21 28 19 14 14 15 16 24 
1988.g687 6 6 4 8 48 3 0 8 10 14 13 6 5 3 9 4 5 25 
199.g72 2 7 4 3432 39 28 43 30 27 19 17 10 1043 5245 2764 438 20 1829 
1990.g688 357 330 397 101 112 66 106 45 8 55 182 5 99 5 100 214 186 12 
1994.g689 31 31 31 14 12 2 7 8 15 2 16 4 1 28 1 53 20 2 
1999.g690 9 14 5 2 5 6 1 11 13 3 3 20 7 1 5 6 6 1 
1999.g691 8 9 8 19 4 1 19 6 14 8 12 12 4 2 7 5 13 7 
2.g1 250 241 279 156 143 85 192 187 166 142 183 139 142 78 128 172 215 163 
2.g10 1006 1045 868 734 715 407 545 645 753 751 941 671 719 456 546 531 921 632 
2.g1000 0 0 0 0 0 0 0 0 0 0 2 1 0 0 0 0 1 1 
2.g1001 0 0 1 0 0 0 0 0 0 0 0 0 0 0 0 0 0 6 
2.g1002 3 2 1 0 0 0 0 1 0 0 0 0 0 0 1 0 0 8 
2.g1006 343 373 237 158 95 88 122 157 176 149 166 130 263 114 173 120 199 208 
2.g1010 23 42 19 13 32 12 8 14 15 12 17 46 17 19 2 17 9 13 
2.g1014 296 247 186 188 83 91 109 197 102 102 209 94 274 133 185 91 150 143 
2.g102 2867 3065 2561 2377 2353 1663 1840 2136 3188 2966 3091 2497 3446 2590 1992 1523 2519 2641 
2.g1024 866 1251 736 313 276 236 255 183 230 492 373 498 574 820 186 189 283 281 
2.g1047 1566 1413 1469 960 486 264 462 786 1117 624 1091 626 667 342 549 377 1634 546 
2.g1052 39914 56442 52132 9245 2055 5658 9572 57356 29310 6622 8385 36714 23365 10573 1905 9411 8559 7266 
2.g1058 7 4 8 0 0 0 0 2 0 0 0 1 0 0 0 0 0 0 
2.g1059 9 8 1 2 0 2 2 0 0 0 3 0 1 3 0 2 0 0 
2.g106 53703 58914 48998 32808 31204 18829 23768 30891 34339 39263 42600 43895 30996 42176 28278 24819 35850 31192 
2.g1079 0 0 1 0 0 0 0 0 0 0 1 0 0 0 0 0 0 0 
2.g1081 78 103 107 48 110 48 34 51 64 43 57 109 95 57 104 59 56 57 
2.g1082 78 103 107 48 110 48 34 51 64 43 57 109 95 57 104 59 56 57 
2.g1084 3788 3117 3692 1015 2417 1189 802 876 1508 1256 1279 2585 2053 1367 1192 1373 1068 1615 
2.g1085 14 28 7 8 7 8 6 4 13 16 23 19 7 9 5 5 22 1 
2.g1086 14 28 7 8 7 8 6 4 13 16 23 19 7 9 5 5 22 1 
2.g1089 1249 783 2894 862 1947 1016 401 778 890 1704 1612 1821 303 623 1262 497 507 1364 
2.g109 7020 8371 9146 4179 4885 3377 3790 4653 5154 5503 5570 7860 3898 8672 3690 2975 4202 4593 
2.g1090 5 2 0 0 0 0 1 0 0 1 0 0 1 0 0 0 0 1 
2.g1091 5 2 0 0 0 0 1 0 0 1 0 0 1 0 0 0 0 1 
2.g1093 938 1067 724 435 697 369 455 531 633 477 624 374 519 473 422 294 549 502 
2.g1099 16989 17897 15580 9295 7650 5040 7275 9381 13190 11364 10985 10693 14205 7426 7832 6344 13790 9314 
2.g1101 16989 17897 15580 9295 7650 5040 7275 9381 13190 11364 10985 10693 14205 7426 7832 6344 13790 9314 
2.g1102 16989 17897 15580 9295 7650 5040 7275 9381 13190 11364 10985 10693 14205 7426 7832 6344 13790 9314 
2.g1103 16989 17897 15580 9295 7650 5040 7275 9381 13190 11364 10985 10693 14205 7426 7832 6344 13790 9314 
2.g1123 2286 2327 2869 1162 1131 872 950 1289 1376 1397 1384 1755 1507 1628 1339 882 1043 1526 
2.g1125 9564 10498 10316 5429 4749 3396 5153 4977 5563 6579 7479 6013 5180 6842 6062 3532 6051 6329 
2.g1138 10434 9697 10483 4732 6677 3762 4139 6291 3629 4762 6223 7027 6177 5377 5757 3335 2771 5555 
2.g114 3338 2406 3328 2493 2049 1438 2579 2810 1602 3490 2559 2550 1112 1617 1354 700 668 2094 
2.g1140 5726 4361 7394 2870 3166 2278 2527 2888 2153 2980 3259 4562 3281 6553 2839 1723 1851 3805 
2.g1141 0 0 0 4 5 0 0 2 1 1 0 1 0 0 0 0 0 0 
2.g1143 8 4 11 11 5 7 4 9 6 4 5 10 10 4 4 5 6 6 
2.g1148 6715 6642 5813 3225 2514 1978 2950 3803 3465 4033 3925 3566 3185 3120 3216 2011 3686 3426 
2.g1150 2766 3099 2539 1127 1127 826 936 1351 1347 1423 1745 1439 1397 1838 1344 762 1542 1639 
2.g1151 2766 3099 2539 1127 1127 826 936 1351 1347 1423 1745 1439 1397 1838 1344 762 1542 1639 
2.g1153 1892 1918 2073 1124 1251 531 778 699 714 1005 1580 1067 728 1327 1189 695 776 968 
2.g1160 10700 10315 8660 5577 5315 2392 5009 4363 8323 5557 7546 6981 8217 5485 4603 5998 10436 4894 
2.g1161 10700 10315 8660 5577 5315 2392 5009 4363 8323 5557 7546 6981 8217 5485 4603 5998 10436 4894 
2.g1162 775 913 701 320 438 322 425 361 360 408 542 588 424 900 366 273 336 412 
2.g1168 45 11 60 5 213 1 73 6 9 5057 3 680 1 274 98 3 2 25 
2.g117 7212 6868 6816 3871 7898 6189 4560 2949 4862 5790 4881 3828 2970 7166 4330 7749 4899 1870 
2.g1177 9209 6305 6455 3776 7745 6604 3871 4156 2220 5504 4939 3381 6578 3702 4821 4430 2524 3688 
2.g1178 257 230 260 65 62 27 85 65 51 99 84 52 115 48 40 55 62 61 
2.g118 7212 6868 6816 3871 7898 6189 4560 2949 4862 5790 4881 3828 2970 7166 4330 7749 4899 1870 
2.g1180 15704 12874 15950 7807 7429 2840 4382 6284 3042 6939 10920 8275 8321 4396 6713 1437 2771 7167 
2.g1187 1521 1435 1323 644 822 343 368 522 808 438 665 877 1034 249 1145 548 565 862 
2.g1188 15123 16147 29905 9641 5773 2137 4479 4284 7461 9344 8532 6419 1012 2337 5762 3913 766 5084 
2.g119 7212 6868 6816 3871 7898 6189 4560 2949 4862 5790 4881 3828 2970 7166 4330 7749 4899 1870 
2.g1193 4025 3820 3381 1322 1436 796 1072 1938 1118 1226 1597 2089 1867 1528 1410 1063 1240 1543 
2.g1194 2 1 1 0 1 1 0 1 0 0 0 0 0 0 0 0 0 0 
2.g1195 0 3 1 0 0 0 0 0 1 0 0 0 1 1 0 1 0 1 
2.g1196 316 305 249 159 222 91 187 173 229 154 218 189 156 145 151 123 185 163 
2.g12 11578 10942 11700 7249 7484 5044 6848 8257 8039 8955 10435 8609 7070 7637 6992 5128 8600 7816 
2.g120 487 434 500 372 196 215 205 242 491 347 404 230 400 231 316 209 456 258 
2.g1205 179 173 213 66 27 32 30 36 23 35 53 56 74 37 66 33 39 91 
2.g1207 51 56 92 20 55 41 11 32 12 25 59 64 25 52 37 20 35 40 
2.g121 3382 3400 3101 2401 1907 1575 1697 2296 3381 2341 2888 2095 2930 1731 2075 1775 3635 2130 
2.g122 651 734 503 307 226 411 184 762 368 320 576 624 425 234 388 211 280 587 
2.g1228 1393 1248 2896 509 529 480 1350 1017 986 985 1018 781 855 1042 933 685 555 1413 
2.g1229 317 293 352 157 176 76 232 203 300 235 402 180 555 189 288 142 401 206 
2.g123 40 49 41 9 9 6 5 7 10 9 8 10 12 25 12 12 15 13 
2.g1230 1597 1161 4380 454 725 603 1866 2132 498 1080 913 902 1044 1176 460 442 375 1209 
2.g1231 5705 4296 4596 2968 3945 2677 4036 2071 3017 5241 4193 3506 3258 2670 3595 2204 2341 2705 
2.g1232 593 524 561 354 202 216 259 214 405 414 291 363 378 204 333 197 379 438 
2.g1233 247 217 262 156 100 75 57 107 105 106 124 125 245 73 136 88 112 216 
2.g1238 3234 3485 3180 1743 1774 1442 1645 1847 2329 1903 2524 2855 2290 3615 1718 1239 2031 2127 
2.g1239 0 0 0 0 0 0 0 0 0 0 0 1 0 0 0 2 3 1 
2.g1241 240 227 257 151 255 130 694 299 414 245 743 247 260 298 179 195 672 183 
2.g1242 4213 2672 6429 3167 4698 645 2298 3620 507 6497 1321 936 325 9778 1455 1602 1708 1621 
2.g1250 3107 4009 2541 1090 1419 1011 1197 1203 1456 1504 1923 2012 1801 2750 1267 977 1256 1237 
2.g126 5733 6102 7876 3932 4212 3261 3212 3861 4060 4484 5347 6093 4013 6195 3445 2655 4050 4488 
2.g1260 130933 114812 121375 40413 32338 36643 32369 50331 18111 59007 57449 12983 40667 54604 66369 16757 45712 65399 
2.g1263 130933 114812 121375 40413 32338 36643 32369 50331 18111 59007 57449 12983 40667 54604 66369 16757 45712 65399 
2.g1268 824 914 747 391 499 440 386 433 720 497 593 587 393 440 394 721 613 460 
2.g1270 78 46 46 31 20 64 21 26 5 40 67 100 30 9 35 25 51 22 
2.g1273 2521 2443 2891 1123 1277 632 1455 1286 2015 1674 1575 2258 1719 1650 1394 868 1710 1516 
2.g1275 4446 4913 4911 2197 2502 1445 1856 2158 2937 2445 2878 2216 3050 1692 2358 2033 2365 2574 
2.g1278 2020 2180 1752 938 633 606 684 759 842 978 1425 1105 1275 1117 970 530 1279 935 
2.g1281 3802 3641 3837 1127 1451 940 1596 1406 1660 1516 2033 1461 2177 1432 1548 879 1466 1775 
2.g1282 3802 3641 3837 1127 1451 940 1596 1406 1660 1516 2033 1461 2177 1432 1548 879 1466 1775 
2.g1283 112 111 107 95 34 31 56 48 18 46 85 56 54 24 23 19 56 49 
2.g1298 433 448 522 269 338 219 204 240 241 337 422 476 313 427 279 200 224 294 
2.g1302 370 497 358 63 66 92 52 48 45 72 43 133 114 67 50 41 37 121 
2.g1303 207 298 211 18 32 29 15 13 56 51 88 25 86 28 13 22 64 30 
2.g1307 3174 2662 3494 1572 1327 905 1218 1709 1484 1614 3188 2200 1748 1370 1716 928 1834 1646 
2.g1312 1056 1054 765 881 1099 386 618 731 476 870 1225 784 886 494 983 599 796 1020 
2.g132 6094 6239 7068 2730 4694 1792 3417 4171 3967 5956 4883 4886 4153 4265 3801 2629 4169 3105 
2.g1323 66 93 89 59 69 67 24 30 47 19 29 94 61 20 46 50 34 83 
2.g1327 64 58 28 54 42 41 126 226 12 41 61 20 56 85 29 19 43 225 
2.g133 6933 6615 5725 3451 4186 2828 4735 4865 4053 5378 7364 5056 4363 2090 4395 1746 4757 3709 
2.g1330 140 105 157 34 39 31 44 65 47 60 44 61 103 58 59 33 62 62 
2.g1334 5 4 6 1 2 1 1 0 1 0 3 2 4 3 2 1 0 0 
2.g1335 0 0 0 0 0 0 0 0 0 0 0 0 0 0 0 0 0 0 
2.g1337 16404 14482 13045 6737 6002 3569 7281 5322 7603 7797 8962 8389 9840 5460 6041 4248 9225 5992 
2.g134 6933 6615 5725 3451 4186 2828 4735 4865 4053 5378 7364 5056 4363 2090 4395 1746 4757 3709 
2.g1344 3751 3075 4266 2121 2845 2207 3233 2334 1532 2320 2999 3159 2347 4979 3252 1416 2081 2767 
2.g1348 799 837 734 408 278 306 284 585 205 444 563 386 893 414 632 215 313 798 
2.g1354 173 181 151 90 41 12 32 35 48 50 78 38 41 60 45 18 45 33 
2.g1361 6 7 24 9 12 2 6 13 5 10 17 7 16 12 6 8 25 9 
2.g137 27783 27351 27605 17357 19697 12100 13482 20251 20762 20497 24649 20897 19503 14058 16548 15160 21443 19153 
2.g1373 422 361 317 326 286 170 316 336 433 369 628 344 1180 288 571 264 618 397 
2.g1384 17271 16785 26444 8965 17379 5645 9657 8541 8393 18776 15065 15977 7163 10639 12747 4894 5414 8065 
2.g1386 17271 16785 26444 8965 17379 5645 9657 8541 8393 18776 15065 15977 7163 10639 12747 4894 5414 8065 
2.g140 834 712 880 545 525 372 465 501 1534 552 777 570 731 381 470 428 982 572 
2.g1409 844 820 774 550 406 322 427 622 885 508 795 407 686 942 662 408 903 572 
2.g141 528 550 515 370 376 263 276 365 448 362 458 368 427 265 307 287 571 336 
2.g1410 844 820 774 550 406 322 427 622 885 508 795 407 686 942 662 408 903 572 
2.g1411 844 820 774 550 406 322 427 622 885 508 795 407 686 942 662 408 903 572 
2.g1419 30266 31184 30292 14243 12209 7844 11136 17905 13029 16357 18310 14185 15029 15190 10679 7953 12608 16338 
2.g1421 50 91 65 12 12 11 11 9 20 24 26 16 60 46 24 7 22 24 
2.g1423 258 362 166 101 128 167 108 147 202 102 172 277 205 141 103 118 199 151 
2.g1435 318 249 248 69 89 34 77 94 49 74 95 57 78 70 81 33 68 84 
2.g1443 12 8 28 15 5 2 4 9 15 14 3 5 10 9 10 5 3 12 
2.g145 12519 11132 13941 7836 8720 5201 6977 9552 7274 9288 11871 10228 7486 9356 7494 5361 7546 8238 
2.g1451 2407 2215 2237 782 852 501 464 1111 326 1084 1117 687 866 835 1347 367 383 1616 
2.g1453 5929 5650 5796 2626 2543 1441 3182 3038 3234 3262 4559 2638 3179 1906 3392 1539 3069 3001 
2.g1459 0 4 19 2 1 0 21 0 3 0 0 3 8 1 3 2 0 0 
2.g146 12519 11132 13941 7836 8720 5201 6977 9552 7274 9288 11871 10228 7486 9356 7494 5361 7546 8238 
2.g1461 19 14 42 2 19 6 23 1 4 1 8 7 9 11 3 2 0 3 
2.g1466 4712 6119 4240 2053 1519 1001 1399 2125 2536 2516 2936 1886 2348 3112 1373 1204 2106 2465 
2.g147 12519 11132 13941 7836 8720 5201 6977 9552 7274 9288 11871 10228 7486 9356 7494 5361 7546 8238 
2.g1481 1045 920 1913 162 121 118 111 116 111 185 113 182 453 161 534 75 76 552 
2.g1485 9094 8692 6577 5300 6230 3293 3324 4635 9084 5693 4069 6537 12839 6590 5978 4929 5410 6953 
2.g1487 9094 8692 6577 5300 6230 3293 3324 4635 9084 5693 4069 6537 12839 6590 5978 4929 5410 6953 
2.g1490 4070 4763 3487 1495 1716 1132 1271 1617 1867 1908 2371 2229 2054 2195 1654 1208 1551 1975 
2.g1496 72 225 190 42 18 15 9 21 77 65 55 375 54 493 25 14 43 55 
2.g1504 122737 112191 69974 57052 62491 35982 39895 55075 102904 67511 66482 73748 140887 57197 49662 54073 99807 80878 
2.g1505 122737 112191 69974 57052 62491 35982 39895 55075 102904 67511 66482 73748 140887 57197 49662 54073 99807 80878 
2.g1506 122737 112191 69974 57052 62491 35982 39895 55075 102904 67511 66482 73748 140887 57197 49662 54073 99807 80878 
2.g1510 285 201 349 153 201 81 184 119 106 341 232 331 172 297 145 98 171 143 
2.g1511 3192 2103 5834 1455 1334 1491 872 2044 759 994 1278 1640 1749 2154 2644 721 618 2621 
2.g1512 10726 10140 13685 4903 5040 2933 4940 4611 5736 5322 6952 6925 5581 3918 4322 3436 3743 5880 
2.g1513 8733 8035 11019 2568 2253 1689 2244 2845 4360 2901 3639 4753 2981 2160 3620 1613 2774 3274 
2.g1519 2782 1913 3216 853 842 577 994 1279 216 814 1477 418 687 1224 997 535 634 982 
2.g1520 2782 1913 3216 853 842 577 994 1279 216 814 1477 418 687 1224 997 535 634 982 
2.g1528 1809 1909 1591 770 604 397 590 626 877 841 837 1070 704 686 586 521 814 635 
2.g1531 20856 21180 18527 12335 9508 6272 10251 10009 22847 13498 13479 11299 22056 10498 12151 9020 24221 15609 
2.g1536 474 401 374 177 152 128 105 132 248 178 214 421 223 72 186 109 237 197 
2.g1537 236 222 281 102 148 109 67 100 134 93 144 278 157 65 157 68 193 110 
2.g1539 891 997 905 703 713 432 1125 625 768 695 847 1059 329 915 944 437 717 1004 
2.g1543 2689 3075 1683 285 222 1215 454 1054 276 270 2214 265 687 469 869 129 2122 1765 
2.g1545 369 234 663 239 120 69 92 191 111 111 221 219 105 95 164 31 139 223 
2.g155 10412 9591 15265 6555 9801 5894 4779 8231 5313 6547 9348 8411 7269 10846 6117 4445 3837 8316 
2.g1552 2290 2299 2054 921 757 594 737 808 1313 906 1061 1010 1885 977 1257 709 1459 1372 
2.g1554 35 24 25 36 8 10 5 18 9 14 10 19 33 7 32 20 10 29 
2.g1555 93 86 94 54 32 26 38 25 37 52 38 75 54 44 32 31 47 46 
2.g156 2855 1769 5893 2223 8268 2180 4259 2078 885 850 3771 4614 1599 1829 4041 1159 912 3587 
2.g1563 475 696 840 259 229 205 250 235 224 204 357 570 280 531 342 103 184 333 
2.g1564 469 247 933 286 474 306 418 275 126 326 282 275 155 602 1069 244 73 924 
2.g1565 1727 1068 2952 244 455 280 340 527 609 538 954 620 1205 418 639 122 377 816 
2.g1567 3613 4218 2693 1183 1672 929 1298 1512 1936 1713 2119 1987 2030 2104 1628 1132 1780 1682 
2.g1569 1322 1208 1146 452 627 477 488 576 515 596 777 769 672 982 489 356 515 662 
2.g1570 101 128 142 81 74 101 139 87 92 294 333 89 25 68 187 35 220 83 
2.g1577 3766 3747 4447 1463 2137 1575 1267 1725 1578 2035 3209 2760 1800 3547 1868 1159 1469 2078 
2.g1579 42375 47259 46361 17833 12722 10498 14456 15380 21379 17448 20084 15500 26396 15400 17741 13461 22367 16118 
2.g158 104582 94279 120938 103424 134119 57699 79784 95181 172056 170011 134563 105500 116079 193975 103174 85135 166631 143981 
2.g1580 42375 47259 46361 17833 12722 10498 14456 15380 21379 17448 20084 15500 26396 15400 17741 13461 22367 16118 
2.g1582 19 47 16 7 2 62 3 26 34 26 9 3 38 19 19 4 6 36 
2.g1583 17 47 21 12 2 60 0 26 37 26 9 8 37 23 19 2 5 39 
2.g1586 2173 1000 3366 9 21 28 87 265 100 9 338 4 29 17 25 1 142 170 
2.g1588 0 1 1 0 0 1 2 0 1 0 0 0 3 0 1 0 0 1 
2.g1590 2535 1741 2519 869 2665 1493 1160 1346 1334 903 1348 1967 1284 1625 1451 670 551 1411 
2.g1593 4158 2329 1001 280 1065 587 1466 1874 5004 542 2523 1595 1950 3951 140 113 1027 646 
2.g1595 2731 2273 2359 1069 2058 604 1452 3117 608 1360 2144 878 1328 1161 1146 686 795 1345 
2.g1596 2731 2273 2359 1069 2058 604 1452 3117 608 1360 2144 878 1328 1161 1146 686 795 1345 
2.g1600 4093 4386 3977 2614 2391 1331 2122 2187 2646 2150 2914 2284 1853 1801 1708 1978 2634 1666 
2.g1606 39 45 55 10 39 10 26 29 37 86 34 44 160 42 46 17 31 40 
2.g161 3714 3495 3975 2227 3040 1481 2302 2303 2577 2444 3337 2942 2680 1960 2213 1705 2624 2195 
2.g1611 553 548 1034 376 1049 365 471 406 526 1112 1075 792 475 384 925 469 340 653 
2.g1615 3 21 7 2 1 1 2 2 0 3 8 0 4 3 0 0 4 3 
2.g1618 770 768 997 467 471 415 239 480 246 613 479 683 495 677 560 244 286 520 
2.g1619 1152 1722 1583 806 665 597 432 518 859 923 900 2146 720 2775 705 447 654 804 
2.g1620 2266 2335 2076 1433 2290 732 1192 1214 1210 1514 2963 1414 1047 939 1092 822 3359 950 
2.g1622 2305 2272 1750 583 59 1250 182 1230 31 685 135 15 176 116 564 235 32 725 
2.g1624 59 42 67 20 20 21 51 94 6 73 87 24 34 41 26 38 46 20 
2.g1627 9 22 5 5 2 2 2 2 3 4 3 6 4 6 1 1 5 3 
2.g163 167 163 330 111 186 143 118 114 107 145 161 295 109 323 138 79 93 148 
2.g1630 1003 958 564 473 369 353 354 476 713 516 526 496 875 347 414 353 693 429 
2.g1637 4324 4276 4479 2286 2987 1963 2405 2843 3514 2448 4318 2509 2226 2669 2688 2041 2372 2785 
2.g1638 29 39 22 46 45 23 32 24 36 20 38 46 19 30 17 11 31 16 
2.g1643 8981 12090 8224 3215 4850 4012 4264 3878 4806 5386 6122 7344 4949 15713 3300 3646 4736 5348 
2.g1645 52 53 63 5 26 20 4 13 19 17 20 100 5 7 27 5 15 47 
2.g165 631 449 1223 577 445 523 496 563 397 580 844 958 403 816 480 284 317 693 
2.g1651 219 223 241 141 169 152 118 151 385 186 164 161 229 179 105 122 248 131 
2.g1660 150 130 187 71 74 50 79 67 64 69 104 132 56 166 50 46 76 75 
2.g1661 150 130 187 71 74 50 79 67 64 69 104 132 56 166 50 46 76 75 
2.g1662 0 0 0 0 0 0 0 0 0 0 0 0 0 0 0 0 0 0 
2.g1673 18 17 35 17 4 26 3 29 0 14 11 9 0 29 4 0 3 31 
2.g1676 303 289 250 229 166 199 256 280 413 393 463 206 263 249 168 123 376 212 
2.g1684 0 0 0 0 1 0 0 0 0 0 0 0 0 0 0 0 0 0 
2.g1689 0 0 0 0 0 0 0 0 0 0 24 0 1 0 0 0 54 0 
2.g169 4674 6033 4140 3124 2778 2412 2039 3319 4125 3998 3362 3249 3743 2451 2921 2594 2640 2774 
2.g1701 217 220 181 294 415 171 236 98 284 181 116 218 192 177 159 85 96 162 
2.g1702 217 220 181 294 415 171 236 98 284 181 116 218 192 177 159 85 96 162 
2.g1706 2943 2818 4115 1648 1807 1017 1170 1463 1485 1887 2022 1030 1846 1440 910 1681 1230 1141 
2.g1709 95 72 58 35 54 25 44 52 52 38 62 158 39 39 51 44 72 47 
2.g1711 44 50 38 27 26 17 26 24 40 24 35 27 29 15 16 22 48 27 
2.g172 64 133 77 91 22 23 75 74 141 54 102 54 31 47 44 91 139 133 
2.g1721 1199 1176 1186 66 43 33 39 43 27 57 49 41 816 37 34 26 47 44 
2.g1722 4034 4431 3962 1699 1351 886 1015 1470 1428 1931 2113 2337 2699 2645 1252 1167 1834 1416 
2.g1723 1481 1398 1427 719 722 425 532 617 318 1675 976 708 496 1236 275 281 587 741 
2.g1726 6143 6960 7310 3116 2638 2150 3424 3024 3503 3424 5198 5764 2427 6899 2224 2495 3206 2576 
2.g1728 10153 9781 9358 5229 6596 2894 7165 6166 6631 5709 8019 5700 7711 4482 4274 3963 6783 5247 
2.g1729 10153 9781 9358 5229 6596 2894 7165 6166 6631 5709 8019 5700 7711 4482 4274 3963 6783 5247 
2.g173 13674 12933 12603 8015 9517 5774 9729 9495 10273 10596 12001 8391 8158 8255 7494 6481 10699 7228 
2.g1732 33 23 27 10 19 22 9 23 11 13 19 14 34 11 11 17 24 22 
2.g1738 444 351 659 247 462 289 307 428 323 381 398 544 295 546 290 175 273 482 
2.g174 13674 12933 12603 8015 9517 5774 9729 9495 10273 10596 12001 8391 8158 8255 7494 6481 10699 7228 
2.g1753 551 471 552 337 227 170 344 360 311 360 457 278 293 188 221 204 403 253 
2.g1754 106 96 100 89 49 61 63 78 81 77 75 43 80 67 84 64 85 61 
2.g1756 208 156 387 125 106 135 96 100 157 147 119 152 122 192 166 83 88 112 
2.g1758 1689 2332 1547 713 741 566 669 709 926 1065 934 1050 882 1506 526 528 769 691 
2.g1759 1689 2332 1547 713 741 566 669 709 926 1065 934 1050 882 1506 526 528 769 691 
2.g176 19491 19604 19094 6660 7548 4391 8078 12326 8497 11390 10667 9065 6143 9110 6338 4741 6911 7792 
2.g178 19491 19604 19094 6660 7548 4391 8078 12326 8497 11390 10667 9065 6143 9110 6338 4741 6911 7792 
2.g1780 4555 4636 5452 3040 2466 2006 2244 3906 2201 2813 4271 2061 2507 3004 3236 1753 2465 3202 
2.g1781 4555 4636 5452 3040 2466 2006 2244 3906 2201 2813 4271 2061 2507 3004 3236 1753 2465 3202 
2.g1784 1803 1399 1011 768 1379 878 1020 1075 1564 2018 1359 1351 2143 1395 1022 713 1652 1533 
2.g179 440 486 586 203 223 108 204 249 176 291 312 250 210 327 227 126 185 213 
2.g1792 103 80 83 52 51 59 40 98 181 70 99 65 119 77 83 70 127 95 
2.g1793 6 1 19 8 14 6 4 11 16 7 13 21 15 28 19 8 15 8 
2.g18 268 272 243 172 119 135 157 194 295 227 218 179 304 171 186 180 309 216 
2.g1801 5422 4967 3478 2356 3190 1224 2242 3339 2315 2575 2948 2835 2730 2778 2689 2216 2055 2356 
2.g181 2239 2399 1693 1569 1540 685 1527 2042 1042 1359 2105 1634 999 1440 1258 954 1416 1392 
2.g1819 71 79 85 20 26 20 26 29 30 21 34 15 35 43 29 15 52 22 
2.g1820 7 19 19 3 7 1 4 1 5 9 9 5 6 4 3 3 4 3 
2.g1826 3145 2209 5267 3769 5969 3650 2524 3774 6084 5734 4161 4887 5153 5607 4710 3776 5251 5833 
2.g183 1326 1068 5785 2605 1527 856 879 2491 2078 1089 553 3092 734 1671 614 340 337 1296 
2.g184 4199 4099 3518 2792 3763 1580 2045 2676 4585 2832 3610 3113 4580 2061 2642 2740 4307 2475 
2.g1848 54 53 44 21 12 18 17 13 13 33 30 37 62 51 15 12 21 13 
2.g185 1473 1377 1633 856 651 466 2519 1192 1145 898 1036 2590 2598 751 623 791 1251 1682 
2.g1852 16 9 8 10 6 9 6 10 173 30 12 13 10 12 6 6 13 16 
2.g1854 188 99 196 32 38 11 40 27 48 24 41 28 74 48 51 50 48 110 
2.g1855 7 5 1 5 1 1 4 0 2 3 3 4 3 0 1 1 2 1 
2.g1856 114 121 57 48 44 25 53 43 64 43 79 66 98 33 41 32 81 43 
2.g1861 1598 1784 1920 1187 1280 458 1161 881 961 1313 881 1575 622 1597 760 629 819 771 
2.g1863 2242 2383 1768 1069 1190 778 1006 1009 1518 1303 1319 1270 1540 1290 776 872 1535 1245 
2.g1864 80 63 48 59 37 32 35 41 57 54 42 30 84 22 53 22 80 53 
2.g1865 16093 16716 13593 7992 7369 5166 8112 9206 8411 8960 10887 8935 8283 9035 6325 5075 8246 7754 
2.g1868 130 141 200 118 106 82 106 300 133 65 134 123 188 111 107 89 84 146 
2.g1871 6 3 8 1 12 5 15 0 1 2 12 3 25 15 5 39 2 10 
2.g1874 785 823 625 419 449 306 319 432 800 414 382 389 426 349 350 392 436 414 
2.g1880 662 872 502 223 273 189 304 249 378 439 345 408 304 381 265 280 370 274 
2.g1882 290 384 378 184 168 125 144 101 228 236 228 409 185 419 143 105 137 186 
2.g1883 15 12 14 13 3 3 15 7 9 7 6 12 26 22 16 4 5 5 
2.g1885 2721 3080 1753 851 1142 880 948 987 992 947 1331 1060 1036 1464 714 749 762 997 
2.g1895 3850 4032 3839 1963 3402 1435 1553 1575 2163 2422 2671 2446 1889 1741 1260 1647 2095 1825 
2.g1897 151 205 86 52 87 37 54 38 63 68 63 53 66 48 20 39 47 59 
2.g1903 502 562 507 383 313 263 252 285 344 370 424 504 346 507 302 222 356 347 
2.g1904 962 990 1007 415 618 454 364 773 277 432 688 859 551 495 291 270 462 841 
2.g1908 3905 2689 4085 2628 4264 2324 2116 3624 2664 3024 3580 3515 3972 2982 2377 1693 2409 3652 
2.g191 4776 3646 4652 3397 2896 1554 3677 3975 2392 3089 5816 2956 2599 2692 2930 1959 3645 3112 
2.g1910 3784 4224 3315 1801 1826 1576 1457 2197 2093 1943 2453 1926 2150 2492 1499 1274 2222 2129 
2.g1913 333 452 459 274 267 233 187 207 238 222 252 448 168 550 178 113 159 265 
2.g1921 1317 1446 1657 837 769 585 698 1001 1051 878 1114 910 1112 832 878 792 1236 760 
2.g1922 1317 1446 1657 837 769 585 698 1001 1051 878 1114 910 1112 832 878 792 1236 760 
2.g1926 6892 7600 5376 2819 3299 2113 2812 3752 3665 3634 4400 3909 3435 4324 2553 2127 3451 3206 
2.g1929 5502 4894 4541 3827 4429 4015 4457 3922 4271 3826 6184 4226 4970 7208 3496 2509 5937 4196 
2.g193 398 438 550 173 360 226 218 325 347 236 393 289 269 203 269 212 155 235 
2.g1931 864 828 1275 453 690 248 585 640 921 509 534 615 566 519 503 528 354 638 
2.g1938 59 151 60 41 28 15 34 33 35 90 57 43 20 11 35 28 35 23 
2.g1947 646 517 743 484 444 357 288 452 480 680 685 420 421 280 503 286 615 321 
2.g1952 1426 1084 891 744 707 379 566 870 850 617 870 931 1239 410 575 516 713 746 
2.g1955 9 10 12 11 5 2 12 33 6 18 7 1 9 3 20 9 1 15 
2.g1956 276 278 197 171 100 100 178 474 51 243 175 63 71 147 205 57 67 300 
2.g1959 130 172 264 0 0 27 10 33 25 18 95 102 123 14 41 82 44 73 
2.g1961 5541 4824 6908 3131 1298 1925 2056 5044 266 4373 1832 159 1913 2484 392 1893 2322 3892 
2.g1962 5541 4824 6908 3131 1298 1925 2056 5044 266 4373 1832 159 1913 2484 392 1893 2322 3892 
2.g1963 5541 4824 6908 3131 1298 1925 2056 5044 266 4373 1832 159 1913 2484 392 1893 2322 3892 
2.g197 9632 9267 7457 5505 5348 3047 4575 6679 6401 7107 7510 6656 6630 4591 4665 3833 4989 4829 
2.g205 9 15 5 0 1 1 0 22 0 0 0 1 0 7 2 4 2 2 
2.g207 5 21 3 2 1 1 1 22 3 0 1 4 1 8 0 5 3 6 
2.g211 53 193 111 41 34 35 25 53 84 69 74 390 37 694 20 23 74 47 
2.g220 380 405 487 319 384 206 126 230 416 323 292 405 396 168 274 231 372 328 
2.g221 0 0 0 0 0 0 0 0 0 1 0 1 0 0 0 0 0 0 
2.g230 2094 1716 2174 628 1484 635 658 681 1033 1099 1273 1433 1019 841 914 734 547 926 
2.g24 5214 5391 6371 3533 4061 2594 3980 4527 3798 4294 6030 4575 3579 3984 3828 2720 3089 3762 
2.g240 632 748 764 329 394 273 228 375 361 398 438 650 354 658 382 210 244 338 
2.g242 211 236 240 144 138 93 98 119 159 186 229 326 195 263 121 116 172 125 
2.g25 5252 5054 5233 3344 3536 2083 3166 3703 4216 3689 4927 4166 3411 3885 3294 2438 4073 3322 
2.g260 1543 1775 1536 1020 1177 591 836 1092 1072 1007 1389 2198 1069 2654 680 766 991 857 
2.g268 0 1 1 0 0 3 0 1 2 0 2 0 0 16 0 3 0 0 
2.g281 1 1 5 0 0 3 1 0 0 0 3 0 0 0 0 0 0 0 
2.g288 5520 3461 8631 2166 8643 3381 3573 2747 3914 4339 3913 12826 2783 2958 3263 2280 1092 3233 
2.g3 3768 3924 4075 2847 3306 1618 4231 3607 4416 3194 4383 2879 3616 2405 2558 2634 5155 2758 
2.g305 21 3874 109 6 25 55 7 18 359 73 46 10 5 25 9 8 395 15 
2.g314 499 401 550 303 278 259 222 386 302 316 422 341 365 336 265 187 350 324 
2.g315 803 1067 1153 648 376 199 365 696 293 828 507 1074 335 763 427 228 258 420 
2.g32 74276 58345 59330 47242 57510 44458 32954 47274 73742 63597 47444 70123 116304 56772 42365 37932 51190 71367 
2.g320 24613 21454 34769 9593 21070 5149 13647 12070 7585 16864 15715 14259 7976 14617 14709 7797 6247 9689 
2.g33 74276 58345 59330 47242 57510 44458 32954 47274 73742 63597 47444 70123 116304 56772 42365 37932 51190 71367 
2.g330 7252 6713 7151 5206 4334 3000 4208 5023 6650 5388 6473 6022 5449 4583 3940 3333 7239 4527 
2.g339 765 673 768 611 539 282 596 539 727 575 912 632 670 406 435 354 983 574 
2.g341 265 287 267 205 162 111 167 228 315 199 303 277 198 157 179 142 310 190 
2.g343 949 911 800 567 357 240 444 638 961 515 631 599 595 395 328 384 689 468 
2.g347 7896 5350 4798 2194 10208 1820 6311 1659 2080 6248 3558 5473 3078 6778 4030 2415 1011 4278 
2.g349 1537 1071 1785 1210 3081 1503 954 677 828 1387 1020 1902 693 719 1946 641 611 856 
2.g35 10136 10404 10745 6216 6032 4866 7053 6204 7993 6482 9755 6333 6310 5341 6369 5137 7951 7319 
2.g355 50438 67691 62608 13743 12480 9144 15486 65902 34318 12068 21318 43150 28894 17624 8900 13542 13968 12347 
2.g356 50438 67691 62608 13743 12480 9144 15486 65902 34318 12068 21318 43150 28894 17624 8900 13542 13968 12347 
2.g359 32 34 23 28 26 15 16 13 21 23 18 55 6 13 11 19 16 95 
2.g36 14402 10190 25969 9465 6812 4671 4996 12783 7164 12078 10337 9953 4026 7662 7283 3394 4560 8510 
2.g361 17 12 22 84 58 65 176 49 34 60 178 22 58 49 85 16 209 21 
2.g365 6199 7378 7080 4535 5274 2896 3798 4047 4407 4925 6287 5224 3789 4683 4154 2316 4426 4063 
2.g366 6199 7378 7080 4535 5274 2896 3798 4047 4407 4925 6287 5224 3789 4683 4154 2316 4426 4063 
2.g367 6199 7378 7080 4535 5274 2896 3798 4047 4407 4925 6287 5224 3789 4683 4154 2316 4426 4063 
2.g369 5750 5887 4837 3387 4300 2524 3349 3827 4503 4745 4975 4575 4400 3100 2672 3045 5547 2902 
2.g370 22 41 26 14 22 25 16 12 18 16 38 15 7 17 4 8 27 37 
2.g373 1552 1484 2461 674 1509 528 914 516 1077 1523 896 2534 1274 1251 1030 635 730 856 
2.g379 0 1 0 0 0 0 0 0 0 0 0 0 0 0 0 0 0 0 
2.g387 4546 4555 4647 2876 2978 1669 2886 2734 3525 3551 3792 3935 2989 2884 2189 2011 3867 2838 
2.g388 4546 4555 4647 2876 2978 1669 2886 2734 3525 3551 3792 3935 2989 2884 2189 2011 3867 2838 
2.g399 16455 19632 12942 6990 8442 4654 6571 7218 8541 8405 10348 10153 8977 11770 6308 5674 8262 7350 
2.g40 20836 22024 22680 15395 16775 10306 13927 15157 16758 18126 20569 20398 18273 16140 12678 11050 19183 13753 
2.g400 7 5 5 6 17 4 4 5 6 7 6 7 13 87 9 1 1 5 
2.g404 4 5 7 6 8 8 3 6 3 2 2 6 2 0 4 2 3 2 
2.g406 11415 11895 10685 6245 10431 6739 8645 8604 9698 8382 12003 8337 10145 8178 7982 6212 9090 7566 
2.g410 1531 1484 1016 844 805 438 635 679 1250 874 1076 705 1179 748 858 709 1470 726 
2.g412 731 509 512 357 324 332 841 471 128 262 498 148 274 594 425 57 261 488 
2.g413 731 509 512 357 324 332 841 471 128 262 498 148 274 594 425 57 261 488 
2.g417 2723 2015 5965 3685 4269 2219 8849 2409 2739 2930 3973 3011 1866 10716 8859 2210 2910 5558 
2.g418 2723 2015 5965 3685 4269 2219 8849 2409 2739 2930 3973 3011 1866 10716 8859 2210 2910 5558 
2.g420 50 58 39 37 40 37 47 28 57 25 57 28 32 8 30 22 47 19 
2.g422 7040 6663 9383 4767 4495 1987 2729 5860 4117 4024 4419 5320 3018 2650 4339 2962 2097 3734 
2.g423 7040 6663 9383 4767 4495 1987 2729 5860 4117 4024 4419 5320 3018 2650 4339 2962 2097 3734 
2.g424 445 410 323 179 247 212 273 215 320 243 240 181 291 133 220 215 267 267 
2.g432 4 30 13 1 2 1 0 0 6 7 8 32 3 110 0 2 2 3 
2.g434 3632 3314 4064 2131 2141 1132 1752 2100 2027 2361 2866 2713 1554 2141 1590 1380 2300 1732 
2.g435 3632 3314 4064 2131 2141 1132 1752 2100 2027 2361 2866 2713 1554 2141 1590 1380 2300 1732 
2.g436 3632 3314 4064 2131 2141 1132 1752 2100 2027 2361 2866 2713 1554 2141 1590 1380 2300 1732 
2.g438 2659 3039 2573 2214 2373 1203 1461 1781 2448 1755 2270 3092 3013 3017 1733 1523 2293 1808 
2.g439 2659 3039 2573 2214 2373 1203 1461 1781 2448 1755 2270 3092 3013 3017 1733 1523 2293 1808 
2.g440 15475 11596 14239 6742 18532 3632 11244 6383 7043 48148 9147 15917 8528 9975 10849 8605 5598 6744 
2.g445 5034 4568 9802 2148 1247 689 1566 3420 1094 2035 1972 1473 1217 5715 1162 721 1544 2211 
2.g46 5715 4840 4200 2681 1832 2089 2742 3409 716 2320 3368 634 1653 2980 1855 1406 1379 4003 
2.g461 6 26 15 12 3 15 4 11 10 9 13 18 6 12 1 1 24 6 
2.g463 4 6 7 0 1 2 3 0 2 2 1 3 1 4 1 0 3 1 
2.g468 7322 7600 6759 3052 3077 2181 2390 3301 3678 3294 5665 3461 3834 3514 3179 2506 5401 2713 
2.g47 1045 967 1307 880 759 568 694 699 669 741 1029 1125 560 980 610 417 632 714 
2.g470 1994 1611 2724 850 2999 778 2334 1042 967 1247 2899 872 406 2438 1478 748 1269 410 
2.g471 1994 1611 2724 850 2999 778 2334 1042 967 1247 2899 872 406 2438 1478 748 1269 410 
2.g473 2037 1641 2746 1859 1614 1185 1406 1719 1430 1847 2262 2703 1395 2728 1381 1011 1379 1802 
2.g474 2037 1641 2746 1859 1614 1185 1406 1719 1430 1847 2262 2703 1395 2728 1381 1011 1379 1802 
2.g475 1825 1905 1496 1079 1018 766 842 1328 945 1029 1205 1499 1100 1275 791 576 980 885 
2.g48 1045 967 1307 880 759 568 694 699 669 741 1029 1125 560 980 610 417 632 714 
2.g497 16767 15230 14274 6881 10410 6443 6968 9762 6604 8681 11600 11110 6943 12444 6573 5326 5856 7870 
2.g5 18910 17707 16963 13472 13482 7754 22296 14700 12660 13262 17060 14222 12796 13326 9373 9242 14511 13022 
2.g500 32 9 39 16 15 6 16 25 19 32 30 36 4 9 5 14 28 15 
2.g505 69 78 65 53 48 41 38 61 74 52 68 50 70 50 46 38 101 48 
2.g512 1969 1959 1941 1030 778 549 772 978 804 1061 1081 907 816 905 1032 452 682 899 
2.g513 1969 1959 1941 1030 778 549 772 978 804 1061 1081 907 816 905 1032 452 682 899 
2.g527 9 9 11 7 4 10 1 10 1 5 2 4 4 4 4 5 8 4 
2.g556 236 233 253 206 95 89 189 235 83 159 150 117 102 171 147 62 99 364 
2.g557 3709 3761 6834 1051 650 1244 1301 2749 484 3293 2017 417 927 1924 2304 693 1885 3040 
2.g559 0 0 0 0 0 0 0 0 0 0 0 0 0 0 0 0 0 0 
2.g562 5 1 1 1 0 2 0 0 1 0 0 0 0 1 1 0 3 0 
2.g566 0 1 0 0 1 0 0 0 0 0 0 0 0 0 0 0 0 0 
2.g572 8 4 5 5 0 2 0 1 0 5 1 0 1 10 4 1 1 2 
2.g573 225 134 176 273 59 70 84 206 234 210 267 301 55 352 176 173 117 206 
2.g575 2564 1826 2504 585 789 465 502 983 149 1245 675 8 986 369 538 777 107 1285 
2.g582 103 149 161 63 99 84 24 41 44 101 113 182 74 512 57 77 86 62 
2.g583 3073 2546 4473 1496 1233 1057 1161 1603 1560 1960 1920 1822 1704 1861 1508 764 1188 2073 
2.g586 987 845 1124 175 565 219 347 196 287 578 403 638 442 317 347 184 151 273 
2.g594 0 1 0 0 0 2 0 0 1 0 0 0 58 0 32 2 0 27 
2.g598 3815 2572 4974 3209 4203 2864 3280 3014 1822 2825 4039 3670 3018 5093 3532 1788 2210 3625 
2.g613 42 30 28 8 5 6 11 12 4 11 4 15 71 21 55 3 1 37 
2.g617 21 26 31 0 0 0 1 2 0 1 1 0 6 0 1 0 2 4 
2.g631 41 53 61 41 38 22 22 38 22 82 44 40 27 54 25 18 29 32 
2.g639 1697 1880 2552 948 872 655 828 856 832 813 1406 1500 904 2070 608 425 1100 874 
2.g643 40 71 32 32 10 63 1780 61 23 44 45 45 27 46 21 12 25 688 
2.g655 2732 2634 2029 970 563 488 2861 1182 940 843 810 833 1258 560 901 494 998 1369 
2.g657 89 69 110 5 1 0 1757 0 0 1 7 1 16 3 1 2 10 644 
2.g66 58 46 167 160 93 50 100 65 52 28 107 49 36 127 233 44 62 76 
2.g660 487 412 533 319 400 234 2104 326 289 309 501 345 142 441 316 175 365 911 
2.g667 3650 4173 3610 2121 2082 1237 3621 1955 2465 2138 2559 2580 2497 3399 1926 1380 2412 2564 
2.g668 299 266 251 105 183 170 2673 362 230 1727 567 62 124 3907 131 206 592 715 
2.g669 0 0 0 0 0 0 1756 0 0 0 0 0 0 0 0 0 1 0 
2.g671 19 23 28 14 4 5 1767 6 13 6 13 5 14 3 13 6 11 14 
2.g672 20 30 56 20 17 8 16 17 30 10 30 16 32 25 28 15 28 22 
2.g674 2159 2398 1417 838 820 773 721 874 1850 1043 1034 1053 1826 1097 877 933 1523 1166 
2.g680 2145 1854 2056 1072 1040 1055 1267 1238 1429 1305 1625 1202 1614 1255 1105 1098 1422 1445 
2.g683 12 6 6 10 3 1 5 3 0 15 20 4 3 0 1 3 17 3 
2.g69 74 67 129 45 60 72 23 22 10 10 127 42 117 81 52 57 48 5 
2.g7 312 370 416 303 236 125 483 341 481 325 314 328 259 147 269 289 508 235 
2.g70 1022 1136 723 638 808 327 461 546 988 627 786 855 1379 840 638 642 1024 934 
2.g713 120 101 98 22 13 41 21 25 63 44 26 39 67 45 36 36 16 70 
2.g715 504 409 415 187 173 60 218 245 218 275 149 193 318 158 133 135 122 269 
2.g716 802 704 597 358 351 99 508 314 405 558 336 467 678 281 165 261 354 220 
2.g72 1485 1492 1953 1047 1015 685 681 1064 835 1222 1194 1199 1101 1210 876 700 689 1042 
2.g722 1839 1791 1734 656 610 371 587 604 511 733 856 1007 680 984 619 349 560 624 
2.g723 1839 1791 1734 656 610 371 587 604 511 733 856 1007 680 984 619 349 560 624 
2.g726 83 96 157 29 89 54 52 53 84 73 79 97 76 86 85 48 44 114 
2.g735 27659 24716 28579 10426 14624 12083 11076 14986 14792 15740 16817 13711 14976 13064 12955 9857 12597 15457 
2.g737 158 126 160 61 109 53 64 72 137 82 105 111 137 65 84 63 111 95 
2.g738 7153 7480 7637 2683 2515 1829 2837 3538 2257 3799 2284 4049 3921 3680 2739 1211 987 4307 
2.g742 6388 5190 5274 854 843 537 1078 2163 448 1262 1134 509 1588 1052 1186 629 413 2205 
2.g744 1720 1422 2238 891 969 987 811 1002 899 977 1191 1250 921 1503 970 431 545 1486 
2.g747 7341 9374 5205 3221 3776 1914 2773 3569 4667 3853 4758 3894 5592 2228 3963 2488 4331 3811 
2.g748 7341 9374 5205 3221 3776 1914 2773 3569 4667 3853 4758 3894 5592 2228 3963 2488 4331 3811 
2.g75 684 765 857 355 469 263 293 502 388 478 696 884 341 995 370 255 447 394 
2.g753 150389 131471 297084 27913 70833 28308 63056 56311 28557 112321 35223 11540 77210 69559 43922 58306 31735 37616 
2.g754 89 95 294 31 74 70 48 118 34 202 60 74 75 154 35 61 77 76 
2.g755 645 721 795 295 367 205 280 245 262 379 452 495 435 887 434 206 294 375 
2.g757 1 0 0 0 0 0 0 0 0 0 4 0 0 0 3 0 0 1 
2.g76 14 23 26 18 13 8 6 18 25 12 14 15 11 15 11 11 26 10 
2.g768 3595 3419 4057 1928 2663 1181 1664 2138 2244 2121 2632 2638 2352 2443 2117 1554 2049 1813 
2.g769 4732 4627 4873 2010 2012 1506 1962 2335 2374 2261 2602 2579 2710 2283 2700 1414 2262 2345 
2.g77 134 123 137 99 107 43 95 90 120 90 127 147 104 92 84 154 154 97 
2.g771 4732 4627 4873 2010 2012 1506 1962 2335 2374 2261 2602 2579 2710 2283 2700 1414 2262 2345 
2.g773 4732 4627 4873 2010 2012 1506 1962 2335 2374 2261 2602 2579 2710 2283 2700 1414 2262 2345 
2.g780 1178 896 2344 829 702 980 571 1106 1247 1292 1045 1858 823 2218 908 480 589 1504 
2.g781 77 35 98 22 61 32 11 24 23 25 39 33 40 47 42 242 19 24 
2.g782 2 1 1 0 0 0 0 0 0 0 2 0 2 0 0 0 1 1 
2.g785 0 1 0 2 0 0 0 0 0 0 0 0 16 0 0 0 1 0 
2.g787 3299 3439 3139 1009 913 719 686 1462 879 1229 939 837 1004 842 1526 507 1026 1507 
2.g788 279 295 414 307 89 117 136 284 407 338 86 312 113 266 275 140 71 702 
2.g79 4443 4326 4691 3125 2044 1851 3294 3883 3276 3257 4164 2807 2943 2006 2395 1719 3494 2937 
2.g791 8276 6611 12772 3503 5125 2954 2526 4001 2376 3424 6721 6009 2591 4587 4728 2200 1538 4503 
2.g799 147 151 93 32 30 35 18 30 27 25 30 16 78 19 68 17 27 61 
2.g8 570 565 806 510 232 223 318 582 715 679 188 473 267 445 644 303 227 1254 
2.g800 102 85 87 19 25 22 6 24 13 25 29 15 51 18 58 15 25 57 
2.g804 3324 2686 5420 1221 933 878 1241 1420 971 1682 1836 2158 1360 2018 1446 469 1093 2207 
2.g806 4042 3888 4315 1778 1767 972 1945 1920 2335 2258 2614 2686 3250 2110 2280 1347 2357 2132 
2.g808 4577 3939 6085 2278 4013 1576 3130 3848 1731 3265 4016 2664 4845 3468 5162 2022 1593 4344 
2.g81 298 294 391 15 55 27 25 25 49 33 25 38 43 38 47 14 29 16 
2.g813 4713 5842 4531 2260 2069 1524 2136 3376 2432 2694 3308 2621 2865 3097 2506 1513 2667 2487 
2.g817 753 693 648 207 376 154 195 186 118 171 212 153 394 282 239 131 205 335 
2.g818 753 693 648 207 376 154 195 186 118 171 212 153 394 282 239 131 205 335 
2.g822 1435 1582 1038 766 530 490 333 621 1113 628 776 620 1455 480 831 568 999 702 
2.g823 1435 1582 1038 766 530 490 333 621 1113 628 776 620 1455 480 831 568 999 702 
2.g825 870 1014 947 239 292 209 221 277 360 422 391 535 557 550 388 225 284 374 
2.g834 5443 5022 4296 3219 1829 1181 2446 2407 2118 2418 3553 3008 3438 1821 2492 1439 2833 2442 
2.g836 1548 1640 1190 439 220 168 405 336 391 363 424 416 720 279 412 192 455 458 
2.g84 2214 1437 2112 1634 2368 1913 1209 1536 2096 1690 1802 2297 3310 2403 1723 1212 1404 2597 
2.g841 1337 1614 1328 569 702 534 534 679 767 826 914 787 832 716 619 374 542 692 
2.g844 7 7 5 1 2 0 4 1 13 3 0 5 10 2 5 3 8 4 
2.g849 4678 4426 4316 2055 2316 1422 1835 2582 1950 2015 3028 2794 3107 2461 2442 1312 2006 2118 
2.g85 1599 2049 1955 1165 1064 752 857 964 1168 1217 1414 2718 1156 3255 943 759 1081 992 
2.g853 1396 1287 1471 580 676 377 516 579 492 676 1076 688 850 716 726 438 625 809 
2.g858 1473 1504 1404 495 505 355 372 500 469 562 712 869 804 883 824 266 493 605 
2.g86 45352 64375 68902 4022 7583 3049 3483 3573 3379 4290 5106 4893 2585 3692 4373 2144 2676 4397 
2.g860 1 3 3 2 1 0 0 0 0 0 0 0 8 0 0 0 5 2 
2.g863 19 29 13 1 1 3 2 4 5 3 7 0 10 6 17 0 5 7 
2.g864 1 2 2 11 3 6 1 13 2 6 1 2 0 1 1 2 2 2 
2.g865 2628 2733 2638 516 531 307 430 478 384 1171 813 801 844 673 1007 223 377 809 
2.g867 747 599 667 410 277 306 261 348 2002 362 507 298 400 248 345 238 519 422 
2.g870 438 332 759 118 233 216 499 152 28 148 521 143 297 288 699 27 149 585 
2.g873 0 1 1 3 24 0 0 1 0 4 3 0 0 2 0 1 0 2 
2.g876 1 2 0 2 24 0 0 0 2 0 0 0 0 0 2 1 0 4 
2.g895 6736 6840 6155 4157 3816 1934 2310 4084 4685 3787 5262 4393 5601 2078 4614 2626 4302 3068 
2.g896 6736 6840 6155 4157 3816 1934 2310 4084 4685 3787 5262 4393 5601 2078 4614 2626 4302 3068 
2.g902 1726 2284 2171 906 831 423 461 813 967 904 1023 1958 742 1771 560 684 976 691 
2.g907 5751 4585 6239 2197 2592 1201 2913 1759 3270 3411 2526 3845 2706 1878 2582 1519 2208 1780 
2.g908 7775 8436 7152 4129 4426 3322 3295 4860 4957 4096 5330 4633 5701 4329 4331 3404 4661 4475 
2.g910 7775 8436 7152 4129 4426 3322 3295 4860 4957 4096 5330 4633 5701 4329 4331 3404 4661 4475 
2.g911 7775 8436 7152 4129 4426 3322 3295 4860 4957 4096 5330 4633 5701 4329 4331 3404 4661 4475 
2.g912 5676 4715 7900 3178 3567 2623 2629 3506 3202 4358 3810 4439 2619 3415 3326 2262 2029 4058 
2.g914 23502 24608 22256 9852 13876 7779 11234 12262 10525 15122 15056 16285 12733 10727 11019 7618 10310 9940 
2.g920 57 39 61 20 23 3 18 9 15 34 21 12 42 27 61 18 5 16 
2.g925 7774 7321 7888 3473 3207 1633 2755 2853 2284 2772 3995 3668 4069 2722 3100 1519 2823 3025 
2.g926 7774 7321 7888 3473 3207 1633 2755 2853 2284 2772 3995 3668 4069 2722 3100 1519 2823 3025 
2.g927 7774 7321 7888 3473 3207 1633 2755 2853 2284 2772 3995 3668 4069 2722 3100 1519 2823 3025 
2.g933 1983 1776 1979 526 770 559 714 676 914 712 902 853 1423 407 516 703 1325 871 
2.g96 13073 13709 12240 9012 8200 5976 9315 9484 9101 9490 11767 9387 8483 7543 7795 6305 10396 7908 
2.g969 4 2 1 0 1 0 0 0 0 1 0 0 0 1 1 0 0 1 
2.g971 4252 4538 4218 2248 2771 1196 2041 2922 4256 4216 3625 3798 5850 2781 2151 2917 4995 3567 
2.g972 4252 4538 4218 2248 2771 1196 2041 2922 4256 4216 3625 3798 5850 2781 2151 2917 4995 3567 
2.g99 15866 16071 16064 9045 8574 5894 6349 9911 6169 8911 11709 8309 7544 7449 8793 5281 6422 8029 
2.g990 107 77 156 39 42 16 18 45 30 49 62 29 29 42 43 23 21 26 
2.g991 587 573 705 241 226 82 169 226 220 241 270 214 140 191 280 176 153 122 
2.g992 51 57 52 16 36 14 15 19 5 15 16 18 24 15 23 17 15 8 
2.g997 3232 3268 3219 1532 1468 1052 1078 1661 1471 1454 1850 1695 1777 1570 1382 943 1247 1597 
2.g999 3 2 0 2 0 1 3 1 1 0 1 0 1 1 0 1 0 13 
20.g6 448 618 659 3209 373 437 173 406 50 5292 1228 824 229 42 735 229 973 128 
2000.g692 1 3 1 1 197 79 191 154 202 47 1 20 298 0 0 1 4 192 
2001.g693 8 10 8 1 5 1 1 10 11 6 9 6 8 13 2 5 9 7 
2002.g694 7 4 4 4 7 2 2 6 10 4 9 0 3 1 1 8 9 2 
2004.g695 0 2 4 3 1 0 1 2 5 2 2 4 5 0 1 1 5 3 
2005.g696 0 0 0 3 2 0 0 0 0 1 1 0 0 3 0 0 0 1 
2012.g697 184 161 241 152 639 121 137 791 1195 231 440 222 156 570 187 179 541 96 
2014.g698 131 111 124 79 95 62 107 80 93 116 115 99 132 87 59 60 108 121 
2016.g699 0 0 0 4 3 0 0 10 0 10 4 0 0 9 0 1 2 0 
2017.g700 312 320 410 1167 182 297 98 255 30 1076 417 292 222 45 230 159 502 64 
2018.g701 52 76 77 45 25 19 10 20 24 52 60 36 30 17 21 37 81 28 
202.g73 310 169 302 44 59 14 111 81 102 65 94 57 182 93 47 115 159 427 
2020.g702 5 5 3 4 4 2 6 5 3 5 4 2 4 4 4 3 2 0 
2020.g703 46 44 63 64 46 27 82 56 84 48 76 70 36 45 45 39 105 80 
2020.g704 51 39 98 81 66 36 73 54 98 73 122 62 47 53 41 39 125 117 
2025.g705 258 461 308 118 392 74 109 67 203 77 234 116 277 90 117 97 592 87 
2026.g706 152 115 177 139 185 46 200 139 290 192 293 129 107 139 147 147 405 208 
2026.g707 300 288 371 257 235 146 263 242 250 283 330 350 243 132 251 245 413 250 
2026.g708 285 270 396 90 139 80 207 305 389 224 249 140 133 114 261 113 296 189 
2027.g709 40 24 54 23 13 1 11 29 25 15 20 14 26 13 14 23 30 67 
2028.g710 14 21 20 12 36 16 21 13 11 25 26 30 4 173 7 10 15 15 
2028.g711 1267 3357 1171 1043 1442 1457 810 586 1041 1097 1818 2812 570 15717 818 723 1228 1299 
2033.g712 249 147 263 188 31 125 213 79 2 132 48 257 497 360 14 211 71 140 
2035.g713 2067 1788 2505 1796 51 1397 2600 409 5 867 59 2498 5338 3510 28 1600 129 1358 
2036.g714 127 89 94 66 86 50 95 76 94 90 148 87 91 79 91 80 165 81 
2037.g715 80 110 162 98 68 45 130 79 163 107 86 139 82 71 73 106 161 87 
2038.g716 5 3 0 7 58 0 4 6 11 6 23 34 5 8 2 4 30 10 
2040.g717 610 790 861 3746 465 596 190 542 60 6026 1415 983 334 58 853 321 1190 164 
2042.g718 6 6 3 3 0 0 1 2 2 3 3 3 3 6 2 3 9 4 
2042.g719 15 8 26 17 11 3 10 12 8 10 11 9 13 5 10 18 15 7 
2042.g720 113 73 110 94 20 23 54 57 60 95 73 58 78 66 27 43 88 45 
2042.g721 176 169 118 107 122 80 150 140 172 156 194 114 130 124 275 124 204 116 
2042.g722 0 0 0 0 0 0 0 0 0 0 1 0 0 0 0 1 0 0 
2047.g723 83 75 140 48 37 41 99 96 151 67 106 100 68 86 84 44 119 78 
2049.g724 1194 1086 1179 103 1357 1353 735 72 445 853 972 422 248 1020 793 2900 765 62 
2056.g725 29 30 21 20 18 11 24 15 12 23 92 18 20 10 8 17 103 14 
2056.g726 31 24 22 21 40 8 56 34 37 26 151 25 21 16 19 17 162 27 
206.g74 451 390 558 212 277 172 248 248 430 319 295 279 286 254 184 238 391 205 
2063.g727 16 15 25 22 8 5 16 20 30 19 31 29 15 15 7 13 37 17 
2068.g728 15 19 44 23 11 6 17 23 23 18 27 25 20 5 20 9 33 29 
2072.g729 60 64 77 90 8 15 27 33 3 21 18 1 19 11 4 13 20 31 
2076.g730 1 0 1 0 0 0 0 2 1 0 9 0 0 0 0 1 13 1 
208.g75 305 316 249 120 128 117 126 134 216 157 183 161 135 137 130 164 193 144 
2081.g731 51 104 57 44 59 37 30 23 53 41 38 136 42 216 36 23 36 24 
2085.g732 0 0 0 3 4 0 0 8 0 1 1 0 0 11 0 1 0 0 
2087.g733 42 29 68 67 73 25 99 68 140 81 102 54 47 74 54 70 173 98 
2090.g734 2 6 2 2 2 0 2 1 3 2 1 2 1 4 0 1 1 2 
2092.g735 368 354 295 226 205 157 238 239 359 256 276 239 394 243 210 217 350 253 
2098.g736 2 2 3 1 98 35 70 98 95 29 6 23 137 0 5 2 5 102 
21.g7 12 13 19 9 7 3 9 17 23 11 11 6 11 3 11 9 22 18 
2103.g737 8 4 7 20 11 0 0 6 2 7 48 37 12 4 1 12 38 2 
2111.g738 682 619 644 282 598 160 698 454 432 512 586 535 493 133 519 490 591 229 
2111.g739 26 27 52 35 28 8 40 32 63 23 39 42 26 22 16 25 47 75 
2117.g740 45 58 56 44 28 15 27 32 47 48 36 38 25 21 15 25 42 28 
2122.g741 44 71 54 19 34 13 27 34 26 45 47 37 54 19 87 21 95 77 
2127.g742 9 13 8 7 12 7 4 11 8 7 12 6 5 4 14 6 9 4 
2134.g743 27 13 28 17 15 10 23 27 41 34 27 30 19 16 11 18 52 16 
2138.g744 138 151 156 311 109 33 127 71 1253 241 124 75 38 33 17 70 181 85 
2140.g745 77 90 89 67 77 57 79 57 106 87 138 75 80 64 154 73 208 77 
2141.g746 15 15 24 21 16 7 21 26 32 24 64 20 15 10 20 18 98 17 
2142.g747 51 49 48 45 58 26 58 42 54 57 54 49 53 27 39 31 55 24 
2147.g748 12 10 21 10 7 2 17 10 25 9 25 15 11 10 5 9 20 14 
2147.g749 228 153 381 457 403 192 234 1384 240 639 793 629 159 221 145 68 628 294 
2147.g750 13 12 22 14 9 4 21 18 23 14 30 17 9 12 18 10 31 26 
2147.g751 67 66 95 75 37 24 65 72 106 54 61 66 53 55 38 62 126 56 
2147.g752 7 13 26 9 5 6 9 20 13 13 14 15 8 8 7 4 25 4 
2147.g753 347 320 248 214 237 127 322 239 349 334 532 240 353 182 257 220 577 251 
215.g76 102 137 155 99 38 36 70 70 24 101 25 88 54 39 110 70 29 113 
2150.g754 656 790 938 3488 462 577 234 556 81 4739 1193 914 394 84 712 352 1185 180 
2152.g755 43 33 78 70 28 16 40 58 65 63 56 52 36 30 32 31 110 36 
2155.g756 820 936 831 444 503 354 472 558 776 706 595 604 485 400 363 529 975 454 
2156.g757 3 2 4 0 0 2 0 1 1 3 1 1 1 3 0 1 0 0 
2159.g758 13 17 21 6 7 8 16 14 17 6 19 84 8 9 10 8 16 8 
216.g77 32 17 19 27 13 9 27 22 47 38 53 17 10 16 18 18 98 17 
216.g78 90 108 110 48 52 35 50 51 89 72 73 55 50 29 85 96 108 46 
2162.g759 2167 2380 2543 1253 615 588 486 2273 1169 1106 650 1518 1113 841 309 610 468 1358 
2167.g760 354 405 335 179 186 140 178 210 222 265 291 241 295 191 136 191 317 237 
2167.g761 19 15 38 13 24 8 63 31 33 30 17 20 27 13 17 19 46 13 
2172.g762 105 89 92 125 12 4 60 9 36 9 73 45 21 6 10 32 135 41 
2179.g763 16 8 3 2 13 1 6 5 5 7 7 5 7 7 2 4 14 1 
218.g79 1 3 2 2 2 1 0 0 2 0 2 3 0 5 0 0 3 0 
2198.g764 191 170 164 55 68 44 117 82 147 130 98 113 136 20 58 114 225 53 
22.g8 17 12 10 8 8 1 6 1 2 5 6 8 8 2 7 5 6 55 
2201.g765 91 99 104 46 51 47 69 30 71 71 74 59 92 113 48 34 70 55 
2207.g766 96 81 101 58 42 27 61 42 103 75 84 76 55 32 115 118 143 51 
2208.g767 199 153 401 27 40 108 348 71 401 840 24 17 10 239 309 21 29 21 
2208.g768 288 312 343 167 277 116 193 231 355 272 348 266 304 159 424 158 399 200 
2208.g769 264 221 286 187 157 89 181 183 269 219 222 234 156 99 156 139 344 160 
2209.g770 7 9 15 8 13 4 5 6 12 12 14 12 8 3 17 19 20 6 
221.g80 0 1 0 2 3 1 0 0 1 2 1 0 0 3 0 1 0 0 
2215.g771 11 4 9 23 12 7 12 9 23 27 30 25 11 12 10 6 47 8 
2218.g772 115 117 127 30 37 22 25 34 40 72 38 34 24 23 41 34 37 39 
2218.g773 31 71 44 24 11 15 18 34 36 26 42 12 32 2 52 53 54 9 
2218.g774 121 129 133 68 67 29 76 90 352 107 115 70 22 89 89 113 112 56 
2223.g775 3 2 0 3 3 2 1 1 1 2 4 2 1 1 0 3 3 0 
2228.g776 65 72 96 36 32 19 52 36 64 68 60 48 34 34 21 15 73 30 
2228.g777 107 105 120 57 44 47 76 44 334 63 88 56 43 50 24 67 95 49 
2228.g778 118 111 184 123 100 52 189 169 201 172 243 136 93 162 126 150 321 131 
2228.g779 228 243 182 126 147 38 176 165 149 148 154 84 67 98 79 64 112 91 
223.g81 10 9 5 9 3 4 3 6 3 6 10 1 3 6 2 4 10 5 
2231.g780 0 3 1 2 4 1 0 0 5 0 1 4 3 2 0 2 0 1 
2237.g781 0 2 4 4 10 2 3 7 0 3 6 0 6 1 14 1 2 5 
2239.g782 32 12 43 31 14 8 38 21 52 18 35 18 22 16 24 22 54 73 
2241.g783 312 348 285 147 196 134 165 173 268 176 194 185 165 206 141 159 194 187 
2244.g784 41 37 34 21 27 7 42 21 27 32 59 41 57 35 25 16 49 20 
2248.g785 27 24 58 33 14 7 24 31 44 40 29 28 27 30 20 30 48 20 
2249.g786 1358 1292 1305 592 651 392 630 668 837 780 837 864 535 606 821 609 846 732 
2249.g787 69 81 70 51 56 23 45 44 115 45 48 47 31 24 59 39 66 42 
2249.g788 137 103 160 92 72 34 122 130 172 132 207 143 70 99 84 90 257 94 
2249.g789 27 17 28 19 5 10 28 27 32 28 27 33 15 19 10 23 27 21 
225.g82 39 63 58 41 44 23 39 47 67 70 47 65 49 28 29 52 62 38 
2250.g790 248 268 267 136 190 87 155 170 189 162 220 264 153 144 156 123 156 176 
2251.g791 8 9 5 6 16 1 4 3 3 6 9 3 4 14 2 7 15 6 
2251.g792 0 4 0 5 5 0 0 0 0 5 4 0 0 9 0 2 11 0 
2251.g793 66 55 84 170 105 100 89 137 160 175 131 85 57 172 32 59 178 57 
2258.g794 21 15 22 11125 14 7 36 34 24 17 11 17 3853 17432 8403 1415 57 5736 
2259.g795 80 64 91 63 48 10 68 93 81 80 95 68 40 73 40 51 135 51 
2260.g796 0 0 0 0 0 0 0 26 0 0 0 0 0 1 0 4 0 0 
2265.g797 161 146 155 89 50 39 84 86 100 64 65 75 68 72 35 56 98 49 
2272.g798 5 3 17 12 6 4 14 15 21 9 12 16 8 6 7 9 34 5 
2272.g799 194 168 199 180 83 81 146 168 223 204 144 149 125 129 112 86 172 93 
2277.g800 2 2 2 1 3 2 0 4 7 3 5 11 0 0 1 3 2 1 
2278.g801 9 8 5 8 3 2 6 2 12 9 8 5 5 7 3 5 11 0 
2284.g802 24 27 52 21 39 9 34 14 16 21 29 27 49 13 19 34 65 20 
2287.g803 27 15 32 25 20 6 30 35 35 42 39 50 27 17 12 23 88 24 
2288.g804 59 58 93 63 44 22 42 71 103 79 75 51 45 29 42 68 151 144 
2289.g805 315 312 267 166 216 115 194 183 318 212 318 211 206 145 155 202 299 186 
2292.g806 698 636 701 369 478 280 330 434 485 508 513 606 520 518 426 283 458 345 
2296.g807 40 45 59 56 30 42 43 73 41 60 53 61 39 61 64 18 28 52 
2299.g808 15 11 13 10 3 10 6 8 11 12 21 8 1 17 4 6 42 6 
2301.g809 0 0 2 2 6 0 1 3 5 6 8 1 3 4 4 4 4 2 
2302.g810 169 283 187 86 177 48 68 77 117 145 239 85 79 33 129 255 253 64 
2304.g811 16 7 11 5 4 4 3 1 11 6 6 7 6 7 2 6 5 5 
2308.g812 99 123 128 104 128 33 92 109 124 89 107 88 124 42 45 102 160 44 
231.g83 18 23 32 48 333 5 525 183 78 29 48 46 11 3 18 21 30 85 
231.g84 179 198 194 424 343 151 482 252 250 306 600 190 211 167 270 211 679 178 
231.g85 295 283 392 187 276 131 234 293 365 265 302 251 212 148 191 234 448 198 
231.g86 569 338 518 162 152 78 151 201 217 222 189 185 139 107 130 160 317 127 
231.g87 46 52 55 36 52 16 43 29 89 53 51 34 26 38 27 47 55 20 
231.g88 251 224 303 19 56 12 173 123 76 64 28 203 164 22 39 86 47 38 
2312.g813 20 26 27 24 32 17 78 15 11 35 20 17 10 3 34 24 34 26 
2313.g814 2 2 2 1 3 2 0 3 7 4 1 7 0 0 1 3 2 1 
2315.g815 98 85 148 51 58 65 44 12 89 80 77 48 37 148 59 22 41 72 
2320.g816 2 3 5 4 5 1 5 3 8 5 5 8 2 7 5 3 15 5 
2321.g817 70 71 87 55 36 15 76 52 75 65 90 51 67 30 43 32 122 35 
2321.g818 2 0 0 2 0 0 0 0 0 1 1 0 0 0 0 1 1 1 
2321.g819 16 40 14 16 12 5 11 19 35 12 15 14 19 10 13 22 41 16 
2321.g820 196 293 237 145 122 79 132 151 224 164 191 162 272 86 491 133 408 334 
2322.g821 247 249 143 19 57 12 19 12 19 29 42 18 19 34 3 118 83 10 
2324.g822 24 35 40 18 18 9 25 26 39 23 30 24 28 22 30 40 55 23 
2325.g823 151 106 147 94 141 89 117 94 231 185 113 99 150 126 121 102 121 116 
2326.g824 2596766 3127965 2154262 1446650 2491941 2826790 3095893 3360565 2308249 1918298 3228195 2035025 4883652 5072257 1601565 1911007 2261307 2424081 
2327.g825 174 179 192 140 150 77 202 175 158 145 226 161 127 142 123 113 271 121 
2327.g826 61 63 65 628 62 39 53 116 78 289 837 161 155 50 363 263 963 77 
2327.g827 51 51 59 357 51 27 48 80 63 154 486 107 93 41 220 110 496 68 
2332.g828 2 1 3 4 1 0 0 0 0 1 4 2 2 4 0 1 2 4 
2333.g829 13 16 17 3 0 3 0 5 9 7 0 2 0 18 1 8 0 3 
2338.g830 32 28 42 59 102 9 231 75 44 27 33 23 9 11 21 21 45 29 
2339.g831 111 129 88 47 122 18 1 419 1 18 10 18 7 151 4 22 17 5 
2340.g832 15 18 17 14 3 5 14 11 18 17 20 7 14 11 14 14 22 12 
2340.g833 627 580 534 243 583 217 500 410 462 450 502 533 500 241 453 346 607 317 
2340.g834 77 59 109 52 48 23 69 42 57 45 70 81 76 75 47 139 100 41 
2343.g835 26 25 38 30 21 6 35 19 24 26 17 28 17 39 6 14 32 31 
2344.g836 463 695 534 15 255 105 264 206 436 308 232 408 371 10 195 273 489 198 
2345.g837 114 97 71 56 51 41 73 59 103 78 134 58 69 64 67 68 138 81 
2346.g838 91 98 82 24 16 5 13 24 16 14 28 17 13 54 15 88 41 9 
235.g89 0 0 0 0 0 0 0 8 0 2 0 0 2 1 0 2 0 0 
235.g90 15 15 5 10 6 7 0 141 0 4 6 7 1 5 2 36 4 1 
235.g91 2707 2409 2514 8374 3146 4253 5641 555 929 1981 2107 1016 4326 2704 2673 5407 1655 1597 
2355.g839 194 166 299 252 235 67 287 199 342 276 377 233 141 260 191 241 485 291 
236.g92 34 27 56 33 17 14 34 39 35 36 27 26 28 22 18 31 62 35 
2368.g840 2212 1065 4977 2873 844 1125 519 5119 1732 3114 2981 2703 490 1184 1714 308 472 2393 
2369.g841 92 69 57 13 18 8 10 21 46 11 23 13 3 5 13 16 31 13 
2369.g842 351 344 345 140 179 88 317 180 316 221 194 327 286 151 167 233 299 213 
2370.g843 38 27 63 32 35 19 49 46 49 28 60 26 24 17 34 22 61 61 
2383.g844 284 318 372 278 174 125 237 263 351 281 257 283 228 148 169 252 499 207 
2383.g845 22 16 7 16 9 8 15 11 21 13 12 19 8 12 17 9 16 9 
2383.g846 0 1 0 0 0 0 0 0 0 1 0 0 0 0 0 1 0 0 
2383.g847 534 464 478 341 243 150 330 259 473 352 499 299 316 262 252 236 662 229 
2383.g848 22 29 62 12 33 12 38 37 27 42 32 55 33 6 27 22 63 27 
2383.g849 18 17 25 20 20 7 25 9 27 17 18 21 13 16 9 21 38 15 
2386.g850 26 32 72 10 8 2 4 59 8 13 3 1 25 27 4 13 8 9 
2388.g851 37 26 20 21 9 5 23 14 56 19 15 13 24 19 15 12 43 10 
2389.g852 23 25 52 37 25 12 24 28 65 21 39 31 34 18 14 18 57 51 
2389.g853 0 0 0 0 0 0 0 0 0 0 0 0 0 0 0 0 1 0 
2389.g854 414 413 372 290 380 200 434 388 534 378 648 359 726 265 412 251 782 376 
2393.g855 2 2 1 0 0 2 0 1 1 3 2 0 5 3 0 2 3 0 
2396.g856 45 43 38 38 27 22 64 38 39 38 56 37 47 42 53 44 69 43 
2407.g857 2 2 0 1 1 1 0 3 3 2 2 0 5 6 0 1 8 2 
2416.g858 460 845 398 130 324 99 170 215 313 180 217 180 180 49 361 519 379 112 
242.g93 1 1 0 0 1 0 0 1 0 0 0 0 0 0 0 0 1 0 
2420.g859 369 476 841 46 120 77 37 50 65 45 49 92 83 81 51 31 52 34 
2421.g860 328185 182435 235444 164821 173033 183237 294493 393874 388949 180030 272290 192759 906272 451291 150234 355581 322959 222013 
2430.g861 2 2 4 4 1 3 2 3 4 4 4 2 0 1 3 6 3 4 
2438.g862 1 2 3 0 1 0 1 0 3 1 1 1 0 2 1 1 0 0 
2439.g863 218 224 182 67 109 39 41 58 87 80 97 67 44 70 20 151 125 47 
2439.g864 106 114 145 76 59 34 107 83 152 114 130 107 75 73 188 161 195 73 
244.g94 0 0 0 0 0 0 0 0 0 0 5 0 0 0 0 0 7 1 
2443.g865 190 140 241 130 37 50 37 142 91 80 93 144 61 75 78 65 53 55 
2444.g866 768517 961766 688090 482451 1010825 1296313 1213716 1060139 663121 656834 1267948 721465 1535332 2657354 558137 631879 794738 996609 
2450.g867 55 37 50 1 3 2 1 1 2 1 1 2 0 2 0 0 1 0 
2456.g868 257 182 347 203 153 91 175 226 323 272 305 132 121 142 134 185 527 537 
2456.g869 142 76 180 60 55 25 66 98 123 103 120 60 66 48 60 58 203 158 
2459.g870 1 3 3 0 2 0 0 1 1 0 0 1 0 1 0 7 2 0 
2466.g871 0 0 0 0 0 0 1 0 0 0 0 0 0 0 0 0 0 0 
2467.g872 8 51 7 8 3 8 35 1 135 4 85 13 18 6 1 6 89 10 
2468.g873 123 64 190 232 153 94 118 887 195 474 638 295 78 87 69 28 569 120 
247.g95 0 0 0 0 0 0 0 1 0 0 0 0 0 0 0 0 2 0 
2472.g874 42 38 47 29 25 12 23 31 39 23 32 28 20 8 21 31 70 23 
2476.g875 165 121 213 98 91 40 134 126 153 196 143 142 111 64 79 104 176 110 
2476.g876 122 144 158 119 115 64 103 117 167 111 171 141 114 91 100 66 189 136 
2479.g877 105 51 134 39 21 10 46 45 52 46 56 25 77 40 53 53 81 107 
2485.g878 12 8 18 74 47 50 126 42 31 52 143 16 48 35 69 12 148 21 
249.g96 6 1 1 1 1 1 1 1 1 2 2 3 2 3 1 1 6 1 
2494.g879 100 72 147 90 62 42 73 93 120 101 104 57 62 36 68 78 190 265 
2498.g880 63 82 52 65 52 24 43 55 113 71 62 99 86 26 32 35 108 28 
25.g9 236 210 176 124 97 60 100 105 213 110 162 94 99 82 70 84 326 89 
250.g97 29 58 69 302 195 145 197 112 213 43 69 41 30 39 403 63 97 237 
251.g98 260 236 349 180 189 103 198 157 702 281 257 189 92 190 160 206 369 152 
2516.g881 39 30 42 12 5 2 15 7 16 3 7 6 10 4 9 4 9 14 
2516.g882 51 40 66 18 5 6 10 15 24 7 17 5 15 10 8 18 23 9 
2516.g883 484 478 514 126 28 648 331 33 270 350 24 35 351 217 3 189 20 131 
2519.g884 156 149 151 90 90 54 131 90 153 116 92 153 88 101 80 90 134 137 
2522.g885 1145 1107 936 539 546 372 515 693 663 548 737 725 631 552 352 397 661 394 
2528.g886 148 141 134 96 84 71 113 98 148 117 156 96 66 90 131 91 226 87 
253.g99 13 11 21 8 9 2 14 13 25 7 12 24 4 5 8 11 10 31 
2530.g887 782 790 741 511 555 321 554 482 801 644 734 548 629 423 477 408 1016 470 
2530.g888 72 77 48 50 39 28 60 44 79 57 61 75 71 29 28 53 95 49 
2530.g889 476 520 385 304 266 252 275 296 456 307 305 318 436 225 339 209 390 329 
2533.g890 1 1 0 0 0 0 0 0 0 1 0 0 0 0 0 0 1 0 
2539.g891 194 143 326 149 123 89 105 139 19 292 250 125 8 152 9 32 366 95 
2540.g892 24 33 32 27 14 5 32 25 49 32 49 38 29 22 26 34 62 24 
2554.g893 304 336 385 204 162 132 212 141 266 227 230 202 178 164 111 159 456 193 
2556.g894 1 0 1 0 0 0 0 0 1 1 0 1 0 0 0 0 2 0 
2566.g895 0 1 1 0 1 1 0 1 2 0 0 0 2 0 0 0 2 1 
2570.g896 725 677 569 681 200 201 296 253 548 345 344 395 279 607 188 238 506 359 
258.g100 33 34 23 7 6 2 4 3 12 11 5 8 6 1 5 8 18 7 
2582.g897 30 33 38 28 24 9 37 31 18 25 30 36 13 17 14 20 37 9 
2586.g898 43 36 48 86 782 17 1445 434 253 54 83 78 29 3 46 46 80 219 
2587.g899 8 8 8 5 2 2 11 3 7 11 7 4 6 3 0 5 6 3 
2588.g900 36 41 30 22 10 7 15 25 26 33 29 8 22 12 11 13 37 17 
2591.g901 32 23 20 22 27 14 18 15 30 23 29 22 37 13 25 9 27 16 
2596.g902 17 15 15 13 21 5 37 21 27 20 18 7 8 4 8 13 31 14 
2596.g903 120 129 109 45 105 24 55 33 97 37 93 47 60 32 26 68 154 34 
2603.g904 35 17 82 22 42 19 1106 6 1 1 0 1 26 14 372 5 2 28 
2606.g905 81 60 92 94 40 51 56 62 96 58 77 49 70 50 66 45 85 63 
261.g101 23 24 44 14 8 8 18 22 29 22 20 19 16 15 14 15 31 10 
2610.g906 2414 5724 2407 10561 11724 444 8242 2197 4766 216 24318 9014 9574 209 15 6327 26241 7057 
2611.g907 42 44 64 51 25 12 41 39 57 31 46 31 40 22 15 30 84 26 
2612.g908 11 11 30 22 11 8 16 17 13 11 10 13 13 12 6 10 27 10 
2617.g909 72 76 106 42 71 39 63 72 206 86 79 56 39 86 74 84 121 72 
2617.g910 42 38 67 21 89 12 48 83 68 58 49 37 35 16 31 40 82 29 
2617.g911 17 29 21 2 14 4 12 28 20 20 19 9 20 1 9 19 24 9 
2621.g912 100 82 144 89 76 46 97 107 151 128 150 59 62 45 63 91 216 201 
2641.g913 66 45 25 8 13 5 5 9 10 27 13 24 15 9 10 5 11 13 
2647.g914 0 0 0 0 0 0 0 0 0 0 0 0 0 0 0 0 0 0 
265.g102 200 255 185 131 165 99 169 166 157 145 183 177 200 125 117 111 184 208 
2652.g915 1579 1387 1860 1123 32 915 1795 284 5 547 36 1743 3560 2188 21 1081 78 855 
2655.g916 22 22 26 65 20 1 32 55 38 71 7 23 30 14 38 7 8 77 
2656.g917 15 8 18 9 4 4 3 7 15 6 3 2 2 8 0 6 16 9 
2659.g918 12 11 18 67 43 54 126 46 32 48 145 17 46 38 69 11 164 20 
266.g103 56 57 94 86 67 44 64 88 90 92 97 80 56 44 42 75 145 52 
2662.g919 83 82 149 1 15 1 91 60 32 8 1 122 94 0 9 46 2 11 
2664.g920 0 0 0 0 0 0 2 0 0 0 0 1 0 0 0 0 0 0 
2665.g921 13 6 15 10 9 2 18 18 13 18 20 12 5 21 12 10 31 6 
2668.g922 0 0 0 0 0 0 0 0 0 0 1 0 0 1 1 1 1 0 
2669.g923 162 177 193 86 132 57 125 103 360 117 143 93 50 144 119 154 182 75 
267.g104 383 314 412 227 267 381 1567 401 290 2833 1253 146 257 7507 165 449 1389 125 
2673.g924 16 27 33 21 16 10 15 19 31 19 27 12 25 9 6 15 59 15 
2674.g925 80 83 103 25 2 6 15 13 31 13 15 5 36 11 11 27 30 16 
2679.g926 18 26 38 22 19 7 20 17 35 17 26 20 21 13 17 18 49 15 
2684.g927 25 20 21 48 117 8 0 481 0 11 8 11 11 286 7 33 11 2 
2690.g928 26 33 21 1 9 4 7 4 3 3 5 3 1 7 8 10 11 1 
2695.g929 0 0 0 0 0 0 0 0 0 0 0 0 0 0 0 1 0 0 
2699.g930 772 858 481 263 349 158 285 320 352 331 443 421 339 598 265 264 389 266 
270.g105 732 884 1401 969 1432 1168 1124 403 1549 1771 1806 1124 1385 3970 1601 769 1337 1744 
2706.g931 225 215 256 124 120 79 154 128 215 155 184 134 131 97 107 123 297 128 
271.g106 0 0 0 0 0 0 1 0 1 0 0 1 0 0 0 2 0 0 
2711.g932 277 279 227 159 211 81 197 212 215 155 193 151 229 128 112 203 361 97 
2713.g933 2033 1408 5121 3593 1448 1448 2151 2979 353 1406 3110 2429 1106 1475 916 211 2887 3004 
2714.g934 381 349 211 22 75 10 14 15 34 18 50 14 22 24 3 145 73 12 
2716.g935 141 143 139 92 112 61 82 93 163 85 157 93 155 97 106 77 140 97 
2719.g936 136 182 160 111 145 96 154 101 243 150 198 176 221 131 88 115 248 128 
2723.g937 0 0 1 0 10 7 17 18 4 6 2 5 16 0 2 0 3 20 
2727.g938 325 345 317 308 266 192 318 313 384 332 438 302 328 242 565 208 760 252 
2727.g939 285 254 359 170 71 61 54 43 103 72 404 69 38 103 60 160 255 72 
2727.g940 78 123 120 116 105 98 206 94 91 108 251 73 146 99 114 135 286 57 
2727.g941 5 6 11 6 3 8 2 7 8 8 7 2 8 6 5 8 7 2 
2728.g942 354 360 368 85 695 180 142 772 1560 301 389 206 214 790 257 198 535 91 
2729.g943 44 42 79 38 45 14 64 65 99 63 70 49 34 33 51 49 122 51 
2734.g944 17 15 10 11 9 3 14 13 7 11 11 8 7 4 7 5 16 3 
274.g107 85 240 76 99 149 120 83 40 111 123 150 596 148 1146 114 94 155 95 
2740.g945 511 443 970 425 680 354 439 547 318 448 618 590 289 497 539 183 166 660 
2742.g946 4 12 12 8 7 5 6 5 27 4 35 11 9 8 7 25 51 6 
2744.g947 209 391 259 300 558 206 354 323 311 428 391 350 295 338 298 157 256 313 
275.g108 17 14 22 13 7 8 13 11 10 15 16 17 13 26 6 8 7 10 
2752.g948 244 251 364 244 234 106 268 269 316 238 245 256 220 125 182 214 380 197 
2755.g949 16 10 21 11 12 2 19 20 18 20 22 23 14 10 6 10 35 13 
2756.g950 0 0 0 0 0 0 0 0 0 0 0 0 0 0 0 1 0 0 
2757.g951 592 604 522 518 1023 348 471 619 1476 435 886 437 1220 526 823 454 913 411 
2757.g952 0 0 0 0 0 0 0 0 0 0 0 0 0 0 0 0 0 0 
276.g109 3 1 4 5 0 1 3 1 2 2 7 2 2 2 0 0 4 0 
2760.g953 1091 562 1539 1809 1161 755 928 7008 1508 3681 5098 2441 501 909 541 58 3676 1071 
2762.g954 4 2 5 0 0 0 2 0 9 2 5 5 4 7 4 0 0 1 
2765.g955 26 29 24 232 26 20 29 37 34 100 354 62 51 27 162 80 303 40 
2777.g956 1187 1698 1106 951 950 436 972 1264 909 986 1530 936 1307 1032 702 521 1270 897 
2778.g957 106 1607 166 176 87 33 50 154 118 165 72 202 354 153 80 62 238 59 
2779.g958 84 78 138 1 15 1 92 51 37 5 1 113 77 0 8 42 3 9 
278.g110 809 2122 1866 1693 4137 1069 2958 2588 1589 2726 2894 4794 2539 1920 4565 1697 1001 2624 
2780.g959 258 215 305 157 156 145 136 176 109 184 262 280 101 231 105 64 87 114 
2784.g960 72 44 94 80 130 24 132 91 197 98 174 73 73 106 89 61 225 138 
2786.g961 72 51 76 59 42 14 64 56 94 63 106 72 44 51 50 49 136 54 
2793.g962 27 21 37 17 10 6 23 16 37 19 27 35 19 18 29 27 60 13 
2794.g963 391 345 562 418 666 151 573 420 746 560 674 395 305 417 403 408 933 553 
2805.g964 1880 1996 1822 1222 1057 572 1568 1257 1866 1378 1544 1274 1524 925 856 1369 2496 1058 
2807.g965 43 44 71 38 37 19 61 60 62 57 72 45 38 69 39 35 108 40 
2819.g966 0 0 0 0 0 0 0 0 0 0 0 0 0 0 0 0 0 0 
2821.g967 103 99 100 47 16 18 80 25 75 24 38 32 44 17 31 35 51 50 
2822.g968 79 62 62 43 48 24 43 49 62 62 91 32 52 37 40 42 114 150 
2824.g969 54 54 49 25 18 14 22 24 32 27 28 28 45 29 22 20 55 19 
283.g111 10 17 27 69 37 35 117 40 24 40 110 21 31 31 48 12 152 11 
2830.g970 41 54 38 26 61 11 22 30 41 87 119 20 11 11 35 92 94 16 
2832.g971 0 0 0 0 1 0 0 1 1 0 1 1 1 1 0 1 1 0 
2833.g972 1 0 3 0 1 3 4 4 2 4 3 1 2 2 1 1 2 2 
2834.g973 81 69 87 49 41 24 45 46 67 46 45 30 55 34 32 45 90 32 
2834.g974 77 89 104 64 59 37 48 57 113 71 52 47 48 32 78 36 96 52 
2838.g975 311 276 288 197 144 78 175 156 291 161 250 121 144 141 83 146 490 134 
2840.g976 171 185 170 20 244 87 54 293 580 141 127 53 85 339 105 94 189 28 
2842.g977 9 10 6 9 5 3 2 8 16 11 17 17 6 6 11 17 28 11 
2845.g978 15 11 32 22 11 7 25 21 48 11 32 19 16 13 21 15 40 48 
2848.g979 96960 70308 61981 50102 52263 61589 69385 122985 111234 58372 84447 54685 267819 145925 46935 109058 82797 67973 
2859.g980 0 0 0 1 0 0 0 0 0 0 1 0 0 0 0 1 0 1 
2865.g981 2 2 0 1 0 1 1 2 0 0 0 0 0 1 0 0 1 1 
2869.g982 95 83 132 87 68 39 93 106 132 114 136 55 53 45 56 80 209 184 
287.g112 1 2 1 1 0 1 2 0 4 1 2 2 2 1 3 1 8 1 
2870.g983 1 0 0 1 2 0 0 2 0 1 2 4 0 0 0 1 0 1 
2873.g984 1 4 3 2 7 0 6 2 5 0 28 6 3 2 5 12 44 2 
2880.g985 9 7 11 6 9 6 5 3 15 6 9 6 6 4 6 8 12 6 
2882.g986 18219 13282 34460 22796 24089 20391 29010 30319 15736 17414 24515 23732 19714 26657 29313 12585 16136 26668 
2884.g987 2 2 1 0 0 0 1 0 0 0 3 0 4 0 0 0 0 0 
2887.g988 95 88 74 63 45 32 66 49 71 41 72 36 45 56 25 43 133 50 
2892.g989 453 469 374 286 319 137 326 339 468 353 633 321 658 267 362 251 656 296 
2895.g990 216 215 180 143 159 96 139 148 134 150 207 161 185 151 183 126 183 153 
2899.g991 32 27 69 31 16 15 30 12 113 32 25 27 10 15 21 35 62 17 
2902.g992 0 0 0 0 1 0 0 0 0 1 1 0 0 0 0 0 0 1 
2902.g993 2 2 6 3 2 0 1 1 3 2 3 5 7 3 1 4 4 5 
2906.g994 52 169 45 63 81 76 53 29 74 65 84 344 81 745 58 55 75 56 
2909.g995 7 3 14 0 0 0 0 0 1 0 2 1 0 0 1 1 1 0 
2914.g996 2159 2748 2073 1095 1362 756 1021 1158 1677 1494 1439 1750 1472 1894 1005 1025 1405 1178 
2920.g997 13 24 15 15 8 7 20 9 22 17 27 12 12 14 35 31 28 12 
2921.g998 14 12 12 11 9 0 11 3 6 10 10 4 5 4 7 7 26 11 
2922.g999 39 42 76 45 48 13 53 42 56 50 54 50 46 22 33 28 103 27 
2925.g1000 1 4 3 7 3 1 1 2 4 3 3 2 2 1 3 1 2 2 
293.g113 1438 1486 1660 919 949 610 1237 1062 1443 1291 1415 1127 1022 775 866 931 2085 942 
293.g114 29 39 44 20 17 13 74 17 48 29 44 25 8 25 9 32 60 16 
293.g115 60 50 91 48 46 17 87 71 99 85 130 72 41 81 50 58 158 45 
293.g116 43 34 58 38 38 15 63 60 77 74 88 63 37 53 39 63 105 51 
2932.g1001 254 220 219 81 84 55 314 132 164 121 134 287 284 101 96 138 234 247 
2938.g1002 11 5 12 7 10 2 17 8 14 11 21 5 11 12 8 7 23 14 
2938.g1003 55 60 55 39 28 9 60 39 42 28 54 52 37 32 17 35 95 24 
2938.g1004 11 28 27 4 34 12 7 27 27 14 16 9 4 3 4 18 11 6 
2941.g1005 11 14 21 20 15 6 11 8 12 12 12 12 12 13 17 14 32 6 
2944.g1006 133 127 196 147 49 62 54 164 258 213 49 150 42 104 165 63 48 375 
2945.g1007 106 58 76 2 4 4 0 2 2 2 2 2 0 4 0 5 2 1 
2948.g1008 179 183 248 98 90 89 153 95 146 183 191 140 130 110 78 87 356 120 
295.g117 55 58 45 40 29 8 64 32 86 57 60 53 29 52 35 3 96 35 
2953.g1009 13 16 18 16 15 7 23 9 35 18 18 27 16 7 16 5 42 6 
2954.g1010 3 4 1 2 4 1 4 11 0 43 3 2 0 0 5 0 2 0 
2955.g1011 34 36 36 42 27 22 22 62 51 45 43 33 13 29 19 35 46 13 
2956.g1012 0 1 0 0 0 0 0 0 0 0 0 1 0 1 0 0 0 0 
2958.g1013 1 1 3 1 1 2 1 3 3 4 3 1 1 1 5 16 4 1 
2959.g1014 6 0 10 6 2 1 0 3 10 8 4 2 3 2 3 1 7 3 
296.g118 29 31 40 35 30 5 52 33 53 43 43 34 18 34 22 26 84 44 
2963.g1015 69 187 61 78 104 104 64 33 91 88 106 469 128 906 80 83 105 69 
2970.g1016 268 260 169 77 100 42 61 46 81 66 88 55 62 107 21 132 173 63 
2971.g1017 84 117 71 43 29 18 70 40 100 53 69 47 31 32 38 19 105 39 
2971.g1018 44 50 36 34 21 10 29 38 58 33 51 33 24 17 23 17 78 24 
2971.g1019 41 22 29 56 30 13 22 31 197 37 64 39 103 27 235 18 85 28 
2971.g1020 8 2 8 7 4 5 8 3 35 8 14 7 15 5 38 6 19 9 
2974.g1021 29 24 14 12 11 5 25 9 42 17 27 14 20 16 8 8 67 12 
2978.g1022 157 136 112 81 109 49 93 105 166 87 123 71 103 114 81 68 121 101 
2981.g1023 43 21 49 53 24 7 24 16 232 41 78 37 144 30 204 4 100 48 
2982.g1024 40 20 46 38 42 11 49 48 84 30 62 34 19 25 33 36 84 46 
2983.g1025 32 42 22 6 4 1 5 3 6 10 1 12 7 1 4 3 10 4 
2985.g1026 172 189 175 166 63 33 83 113 176 131 305 116 98 92 76 80 402 76 
2986.g1027 27 30 38 23 12 7 28 30 64 37 45 34 29 35 16 27 80 18 
2988.g1028 15 14 26 17 24 8 25 30 28 20 15 21 11 11 10 12 27 10 
2994.g1029 431 376 478 208 241 194 215 199 243 260 264 248 219 142 129 246 374 196 
2995.g1030 13 16 25 17 4 4 11 12 18 9 9 3 9 6 6 10 14 8 
2999.g1031 220 228 270 165 142 74 252 175 276 171 183 294 294 119 171 212 225 207 
2999.g1032 107 101 135 76 92 37 65 74 105 60 81 98 73 36 105 117 138 60 
3.g10 68 77 58 88 85 31 73 67 91 57 93 43 35 47 143 48 97 124 
3.g100 707 736 640 489 533 342 539 693 855 597 992 636 633 975 497 350 1074 475 
3.g1000 57 219 103 75 42 32 38 35 127 131 102 361 58 710 49 32 115 59 
3.g1002 16967 17483 13926 7459 10454 6629 7727 9002 11499 10884 9073 12545 15271 13201 5246 7599 8540 10868 
3.g1003 3370 3426 2993 1992 2171 1080 1390 2328 2142 1706 2432 2219 2197 2400 1675 1613 2130 1669 
3.g1008 133 133 112 69 105 71 221 100 96 152 335 64 168 245 103 116 294 287 
3.g1009 322 392 467 241 186 130 139 168 254 338 315 431 196 547 154 147 265 236 
3.g1012 86 88 90 47 34 64 41 149 63 117 237 67 59 235 91 325 161 107 
3.g1013 6 6 6 1 0 3 2 3 5 1 10 1 3 4 1 0 1 5 
3.g1014 20017 18134 21207 11468 11830 6563 5965 12919 1998 10955 12334 9113 3975 11132 7928 2173 8998 14025 
3.g1025 1493 2182 1546 898 1187 616 807 803 1500 1274 1638 2055 1036 3356 732 775 1545 786 
3.g1030 7531 6861 6884 5534 6298 4776 3235 4767 7482 5692 3809 6532 11571 6616 4190 4194 3494 7067 
3.g1031 2673 2939 2869 1722 1704 1340 1597 1741 1753 1918 2171 2334 1565 2615 1384 1202 1653 1667 
3.g1032 2673 2939 2869 1722 1704 1340 1597 1741 1753 1918 2171 2334 1565 2615 1384 1202 1653 1667 
3.g1039 4945 4966 5468 2999 3166 1530 2903 3131 2963 3329 3341 3890 1970 3436 2124 2040 2877 2986 
3.g1040 621 558 420 186 120 85 128 149 226 137 199 361 231 88 121 68 159 163 
3.g1042 4 0 0 3 1 4 17 2 18 0 0 0 0 0 17 0 1 1 
3.g1043 145 138 147 64 89 55 77 38 92 79 56 193 33 57 79 58 42 190 
3.g1045 7927 7947 7292 3738 4704 3073 4090 3984 4266 4793 6087 4707 4065 6020 3706 3240 4764 4268 
3.g1048 8313 8674 8035 4624 4835 3041 4111 5509 4562 5446 6028 6430 4622 8005 3457 3227 3943 4245 
3.g1049 4383 5428 4377 2504 2740 1824 2045 3468 2269 2971 3281 2722 2172 2800 2131 1525 2048 2737 
3.g1051 11520 13209 7492 8306 6656 4108 6313 6011 14708 8599 10989 8046 14275 6249 5699 8064 18354 8299 
3.g1052 11520 13209 7492 8306 6656 4108 6313 6011 14708 8599 10989 8046 14275 6249 5699 8064 18354 8299 
3.g1055 7437 7205 8852 4066 5972 2718 3593 4100 3241 4567 6064 5858 3559 5541 2680 2383 3195 4647 
3.g1063 572 667 590 439 447 293 469 676 651 668 928 519 973 433 794 377 920 607 
3.g1064 572 667 590 439 447 293 469 676 651 668 928 519 973 433 794 377 920 607 
3.g1068 3929 4112 3826 2370 2337 1453 2635 2981 3082 3311 3671 3199 2608 3296 2228 1961 2853 2294 
3.g1073 10803 8284 14987 5222 7235 3864 5487 7550 6055 5140 7137 9293 5780 7080 4434 3306 4118 5700 
3.g1074 64 68 105 51 52 53 28 71 37 41 32 69 82 91 45 34 37 63 
3.g1077 960 752 1055 432 948 364 752 397 405 886 666 816 634 328 631 281 352 543 
3.g1079 2097 2150 2433 1023 1222 895 993 1149 1234 1227 1746 1950 947 1977 915 796 1279 1122 
3.g1083 1190 1178 1153 539 499 456 696 585 950 623 826 901 621 474 398 443 845 514 
3.g1085 1470 1715 1290 1153 1175 1092 959 1130 1949 834 1742 754 894 560 994 928 1474 1194 
3.g1088 58 61 49 35 30 17 51 23 45 34 36 49 87 42 24 29 34 37 
3.g1090 37 31 29 18 22 18 14 25 28 22 24 37 40 19 33 13 22 25 
3.g1093 15075 15531 10271 7257 8112 5091 6835 9009 6311 9396 11060 8533 6925 7626 6244 5041 6157 6083 
3.g1095 1435 1528 1333 993 781 677 892 1210 1285 1004 1165 1043 1148 793 948 766 1279 981 
3.g1099 121 97 146 99 81 102 83 96 124 102 132 193 112 162 88 74 96 93 
3.g1108 4419 3035 4249 1285 1945 1153 1509 1396 453 1130 2393 739 650 1610 1933 678 826 2151 
3.g1109 1 5 1 1 1 0 0 157 0 1 0 0 1 0 0 1 3 4 
3.g112 5815 5207 8329 4202 5105 3335 3758 4233 4112 4065 5584 6330 3551 5328 3952 2681 2704 4414 
3.g1125 139 108 102 37 71 36 46 37 165 48 45 70 159 52 66 53 45 39 
3.g1132 4387 4606 5134 2300 2301 1428 2185 2389 2953 2795 3148 3024 2548 3957 2031 1831 2799 2400 
3.g1133 9694 9382 12983 5155 8551 3788 6019 5653 7227 6263 11907 6963 4154 5598 5856 5703 8572 5326 
3.g114 2198 2458 1582 1628 948 742 1187 1242 2279 1397 2075 1243 1655 1180 2190 1014 2834 1383 
3.g1141 2145 2805 2008 1039 1045 752 929 1157 1254 1424 1450 1924 1303 2559 927 739 1214 995 
3.g1145 4682 4747 4983 2334 2947 1906 2945 2745 3137 2895 3924 4773 2367 3682 2401 1224 1996 2807 
3.g1148 6444 5968 5199 3125 4765 3188 3900 2952 2712 3506 5425 5295 3546 4248 2069 2059 3398 4488 
3.g115 295 362 256 276 127 78 149 198 269 201 316 169 213 192 334 134 367 225 
3.g1153 93 46 37 31 21 77 23 97 19 25 12 21 17 19 25 14 7 25 
3.g1155 53 123 71 19 16 69 5 10 52 46 23 280 4 504 18 21 22 21 
3.g116 2617 1759 3759 2046 2250 2508 1406 875 996 2432 3647 2729 633 1282 1102 3168 962 1033 
3.g1160 23 23 22 11 11 66 70 16 21 14 9 21 5 44 7 7 6 5 
3.g1163 10 17 14 4 3 9 68 1 18 8 10 16 4 33 3 0 9 4 
3.g1165 2219 2493 1462 1135 1265 824 1071 980 2771 1451 1290 1188 1904 1305 1128 1025 1591 1248 
3.g1169 2274 1680 3956 1263 2373 1272 3174 1283 1003 1180 2149 1948 1697 2605 1886 691 1296 1978 
3.g1170 2274 1680 3956 1263 2373 1272 3174 1283 1003 1180 2149 1948 1697 2605 1886 691 1296 1978 
3.g1171 2274 1680 3956 1263 2373 1272 3174 1283 1003 1180 2149 1948 1697 2605 1886 691 1296 1978 
3.g1172 2274 1680 3956 1263 2373 1272 3174 1283 1003 1180 2149 1948 1697 2605 1886 691 1296 1978 
3.g1175 24387 23505 24440 13797 17098 8909 10354 12288 10919 12409 15725 17807 11264 9836 10101 7572 9031 12463 
3.g1176 24387 23505 24440 13797 17098 8909 10354 12288 10919 12409 15725 17807 11264 9836 10101 7572 9031 12463 
3.g1177 24387 23505 24440 13797 17098 8909 10354 12288 10919 12409 15725 17807 11264 9836 10101 7572 9031 12463 
3.g1178 24387 23505 24440 13797 17098 8909 10354 12288 10919 12409 15725 17807 11264 9836 10101 7572 9031 12463 
3.g1179 24387 23505 24440 13797 17098 8909 10354 12288 10919 12409 15725 17807 11264 9836 10101 7572 9031 12463 
3.g1185 4780 5423 4807 3750 2591 1641 2679 3746 3605 3385 3961 3197 2228 3048 2279 2214 3232 2375 
3.g1186 4780 5423 4807 3750 2591 1641 2679 3746 3605 3385 3961 3197 2228 3048 2279 2214 3232 2375 
3.g1187 884 1351 837 457 435 271 290 392 622 461 528 972 478 1686 281 355 448 358 
3.g1188 1682 1642 1286 885 790 536 838 924 1352 1147 1054 1055 1193 962 804 936 1488 855 
3.g1190 1682 1642 1286 885 790 536 838 924 1352 1147 1054 1055 1193 962 804 936 1488 855 
3.g1192 1528 1570 1026 651 617 596 669 746 1453 889 1043 526 1076 615 610 576 1334 713 
3.g1194 3343 3114 4223 2171 2202 1553 1814 2388 2090 2757 2614 3100 2305 3260 1731 1312 1811 1987 
3.g1201 18227 21368 15900 8556 12609 6614 9210 11203 9651 10409 13494 11184 10627 12018 9504 7432 9107 9377 
3.g1202 18227 21368 15900 8556 12609 6614 9210 11203 9651 10409 13494 11184 10627 12018 9504 7432 9107 9377 
3.g1203 3236 4045 2596 1648 1892 1103 1665 1414 2369 1814 2410 3141 2145 3881 1259 1485 2201 1601 
3.g1208 6731 6721 7705 3655 5010 3015 3296 5182 3129 4335 5562 4708 2934 5613 3181 2653 2908 3996 
3.g1210 21 22 10 12 7 7 7 8 30 10 20 12 14 8 18 8 21 19 
3.g1211 127 129 103 103 59 55 71 62 140 76 95 75 94 65 77 85 143 66 
3.g1213 1455 1729 1250 723 749 602 822 804 1013 867 1320 1183 1033 1127 539 504 1194 724 
3.g1214 454 466 497 221 234 190 169 286 229 225 284 323 645 455 304 191 216 297 
3.g1216 359 272 499 242 302 190 186 253 208 288 339 468 226 481 220 139 213 204 
3.g1229 2816 3434 2170 1915 1309 1044 1514 1613 2785 1884 2447 1514 1843 1306 1696 1441 3222 1740 
3.g123 5885 5230 7584 4683 7415 4806 3638 5207 4282 6218 7107 7116 4032 4492 3113 2686 3618 4420 
3.g1230 2816 3434 2170 1915 1309 1044 1514 1613 2785 1884 2447 1514 1843 1306 1696 1441 3222 1740 
3.g1233 1288 810 1107 688 446 276 1223 410 110 480 772 10 347 870 482 187 491 737 
3.g1236 3263 3663 3225 1062 1658 1412 1607 979 1565 1099 1413 1627 1527 3015 1166 1055 1189 1759 
3.g124 5885 5230 7584 4683 7415 4806 3638 5207 4282 6218 7107 7116 4032 4492 3113 2686 3618 4420 
3.g1240 29 21 21 6 49 4 7 19 17 10 17 11 18 10 10 9 20 9 
3.g1241 11 9 2 3 25 3 4 8 5 3 8 5 10 14 5 4 6 6 
3.g1242 3 3 1 1 23 3 0 0 4 0 1 1 0 1 0 2 0 1 
3.g1244 3144 3211 4968 1670 2629 1580 1631 1981 2022 2053 2808 2066 1532 2074 1813 1822 1404 1887 
3.g1245 7190 5927 7684 3714 5360 2674 4299 3883 4715 4157 4592 4609 4168 3844 3464 3044 4272 3429 
3.g1246 813 602 572 228 248 126 122 633 131 315 331 101 196 225 233 170 96 282 
3.g1247 10355 8686 7002 3654 2823 2142 2260 7862 1517 4826 4402 1872 3402 2720 2786 2174 1659 3435 
3.g1249 12998 13087 15103 7427 8347 5655 7214 8052 6967 9528 10506 10765 7164 13975 6180 4885 6823 7487 
3.g1252 12998 13087 15103 7427 8347 5655 7214 8052 6967 9528 10506 10765 7164 13975 6180 4885 6823 7487 
3.g1261 0 0 0 0 0 0 0 0 0 0 0 0 0 0 0 0 0 0 
3.g1263 5424 4833 6392 4537 4812 3303 3388 4549 6189 5824 5586 6568 5094 6455 4248 3497 4790 4902 
3.g1264 348 475 404 274 285 152 306 282 370 361 388 247 225 226 236 298 590 207 
3.g1265 5557 5803 6040 5118 4098 2332 4746 4526 6901 5158 6815 5022 4261 4412 4064 2900 9303 3793 
3.g1266 46 54 35 27 36 32 51 28 56 47 88 39 31 75 38 7 100 41 
3.g1267 5164 5542 5560 3803 3890 1916 4280 3836 6421 4573 6535 4789 3866 4022 3155 3244 8490 3602 
3.g1268 1766 1887 1772 14150 1179 671 1511 1125 2176 1257 1994 1507 5493 20650 10875 2766 2645 7850 
3.g1278 12959 11924 9433 9052 7887 5621 7966 8035 18561 10469 7699 14206 13873 7956 6750 6872 9316 9526 
3.g1279 12959 11924 9433 9052 7887 5621 7966 8035 18561 10469 7699 14206 13873 7956 6750 6872 9316 9526 
3.g1280 845 887 699 461 433 329 375 639 528 456 580 641 460 680 378 297 480 427 
3.g1281 2249 2553 2135 947 1049 817 944 1182 1270 1233 1312 1572 1110 1532 805 659 999 1167 
3.g1283 3644 3493 3046 2540 2420 1948 2257 2833 2399 2130 3141 2454 1926 2240 2376 1812 2521 3307 
3.g1284 2814 2677 2135 2158 1661 1517 1508 2203 2790 2109 2221 1850 2867 1221 1950 1493 2817 1880 
3.g1285 1450 1319 1867 1146 1127 785 1107 1277 1086 1265 1289 1472 1149 1506 1020 816 980 1170 
3.g1287 534 531 576 405 295 199 562 387 527 483 496 454 437 322 227 454 688 404 
3.g131 2120 2042 2539 1183 4646 3090 1171 1187 1185 2604 3689 4334 1032 2291 924 768 995 1465 
3.g14 87 129 82 95 47 18 88 94 85 108 196 131 35 68 390 32 196 179 
3.g140 42 43 57 19 14 22 26 18 15 47 49 38 7434 27 2026 22 42 21 
3.g141 54 30 51 28 39 26 28 23 47 71 40 35 7445 44 2037 47 57 47 
3.g148 55508 57220 54191 29714 35383 25316 36416 35000 45827 48547 50729 35153 35326 35215 29954 31924 47844 36958 
3.g149 1589 1648 2000 1195 1188 714 856 1102 1294 1481 1735 2093 1543 1798 1040 856 1392 1134 
3.g15 1115581 921701 1810798 638313 916348 394746 591286 714829 408223 487041 1004804 569193 194960 293522 537677 353254 109774 625190 
3.g157 16638 13317 14914 11578 15438 9522 8933 12451 16666 13214 12549 16471 24273 15777 9754 9383 12326 15088 
3.g169 133 77 175 92 108 64 84 101 67 69 163 95 83 98 57 42 54 136 
3.g171 1018 1105 1122 659 769 444 577 584 678 739 836 953 616 1333 497 454 568 691 
3.g175 386 410 454 286 259 258 149 237 270 289 256 452 323 286 256 167 385 224 
3.g176 1012 796 1507 594 1038 628 554 646 984 749 949 1027 702 385 306 469 593 461 
3.g179 259 219 304 131 175 144 138 162 184 146 184 337 266 361 147 107 162 232 
3.g18 205 159 346 136 150 103 608 133 160 239 214 175 116 236 146 77 116 168 
3.g195 397 395 269 247 169 202 186 216 389 250 280 236 351 239 243 229 302 318 
3.g198 215 273 241 120 120 65 113 129 172 169 177 195 166 296 86 97 121 156 
3.g199 59 49 42 32 30 22 40 35 141 51 43 20 32 54 20 23 52 73 
3.g204 23701 28815 24588 9840 19220 8277 11307 13825 10881 16731 14718 22273 16977 27873 9631 11790 8813 12907 
3.g207 4097 4156 3941 3073 2232 1601 2488 2587 5501 2984 4234 2868 3606 1849 2149 2382 5615 2383 
3.g208 4097 4156 3941 3073 2232 1601 2488 2587 5501 2984 4234 2868 3606 1849 2149 2382 5615 2383 
3.g210 1325 2400 1799 1199 1003 664 617 872 1782 1502 1749 9302 1264 8992 859 978 1644 1163 
3.g211 1325 2400 1799 1199 1003 664 617 872 1782 1502 1749 9302 1264 8992 859 978 1644 1163 
3.g212 439 394 541 273 345 305 225 322 290 342 366 673 293 855 316 203 262 323 
3.g216 2015 3081 2394 1701 1394 815 1138 1240 2198 1999 2030 2327 1341 3874 1099 1553 2050 1228 
3.g22 5872 6890 4364 2670 2944 2349 2967 3112 4592 3428 3476 3686 4556 2676 2995 2473 3847 2963 
3.g23 5872 6890 4364 2670 2944 2349 2967 3112 4592 3428 3476 3686 4556 2676 2995 2473 3847 2963 
3.g232 1 0 0 0 0 0 1 2 1 4 1 1 0 0 0 1 1 2 
3.g234 5464 5801 5485 3968 3436 2766 3330 3883 5048 4472 5716 5591 4612 5500 3198 2914 5153 3628 
3.g235 5464 5801 5485 3968 3436 2766 3330 3883 5048 4472 5716 5591 4612 5500 3198 2914 5153 3628 
3.g237 2690 10331 3536 2264 3087 1944 3529 2031 638 2399 6196 1891 619 2021 1995 1208 5046 1030 
3.g238 9273 9593 10714 6528 5641 4093 5497 8036 7415 6966 9017 5802 5842 6388 5686 3874 8110 7093 
3.g239 9273 9593 10714 6528 5641 4093 5497 8036 7415 6966 9017 5802 5842 6388 5686 3874 8110 7093 
3.g24 4526 4154 2829 2359 1403 1460 1353 1297 937 1585 3754 1352 2557 1700 1113 435 1675 2134 
3.g241 15716 19161 17250 9509 10686 6902 7547 9927 10743 11661 12899 17712 8387 20992 8650 6579 9836 9014 
3.g242 15716 19161 17250 9509 10686 6902 7547 9927 10743 11661 12899 17712 8387 20992 8650 6579 9836 9014 
3.g243 1 1 2 2 2 0 3 3 0 2 3 4 0 0 2 1 1 1 
3.g244 12805 12895 16297 8379 8217 6229 6157 9938 8817 10667 11231 10676 6769 9345 7509 4951 6435 8816 
3.g247 931 970 868 707 658 430 527 698 974 716 674 555 605 463 921 405 734 541 
3.g249 7484 9531 6589 4604 4876 3293 4000 4402 5227 5275 6043 8193 4348 9318 3647 3601 5687 3935 
3.g250 27839 31666 24836 14609 15923 10153 13904 18536 17913 18543 19746 19230 15594 19596 13747 11153 16686 14467 
3.g251 27839 31666 24836 14609 15923 10153 13904 18536 17913 18543 19746 19230 15594 19596 13747 11153 16686 14467 
3.g254 495 428 284 285 158 181 295 521 198 151 214 94 287 621 362 120 484 206 
3.g255 58621 62537 40712 30054 24593 19518 29082 30652 33037 30476 37615 35124 34156 25244 20742 20421 37622 24184 
3.g258 58621 62537 40712 30054 24593 19518 29082 30652 33037 30476 37615 35124 34156 25244 20742 20421 37622 24184 
3.g262 175 149 141 77 101 113 72 127 102 134 150 80 142 106 88 84 118 141 
3.g263 1245 1199 921 662 814 531 992 743 1250 1163 1115 823 1088 677 528 1259 1245 1099 
3.g266 454 389 696 364 312 231 561 357 1068 370 455 282 244 270 313 402 300 241 
3.g267 454 389 696 364 312 231 561 357 1068 370 455 282 244 270 313 402 300 241 
3.g269 190 174 153 175 71 141 195 151 194 188 81 181 121 120 91 106 154 158 
3.g273 4000 3859 6216 2673 2163 1817 1941 3257 1804 3433 2930 2740 1719 2741 2283 1490 1557 3093 
3.g284 1151 1096 904 665 670 577 489 528 264 559 1270 356 685 443 407 288 513 656 
3.g285 1151 1096 904 665 670 577 489 528 264 559 1270 356 685 443 407 288 513 656 
3.g288 428 324 582 308 318 345 186 394 354 342 404 384 279 479 226 160 195 399 
3.g291 287 294 217 106 372 132 161 126 185 137 231 228 225 115 95 164 215 116 
3.g296 131 98 178 48 18 27 19 265 39 67 38 37 24 40 45 31 7 95 
3.g298 1798 1597 1993 1054 1386 856 1027 946 854 1136 1239 1841 1211 1729 1059 758 976 1076 
3.g305 19195 18018 18397 16652 18806 10991 17983 15446 20636 18556 24092 16021 15354 16042 15246 11009 21480 17510 
3.g307 19195 18018 18397 16652 18806 10991 17983 15446 20636 18556 24092 16021 15354 16042 15246 11009 21480 17510 
3.g308 19195 18018 18397 16652 18806 10991 17983 15446 20636 18556 24092 16021 15354 16042 15246 11009 21480 17510 
3.g309 882 1070 956 689 682 374 588 468 655 648 818 987 645 1509 458 420 818 566 
3.g31 682 641 919 456 548 439 475 441 506 457 625 735 406 1227 410 308 341 494 
3.g312 525 538 515 347 245 193 236 407 454 421 436 303 364 238 244 197 531 328 
3.g317 5752 6781 3701 2037 1664 1247 1562 1917 2140 2055 2142 3683 1778 2870 1437 1214 1672 2389 
3.g318 5752 6781 3701 2037 1664 1247 1562 1917 2140 2055 2142 3683 1778 2870 1437 1214 1672 2389 
3.g322 1617 1539 1435 810 958 672 711 758 1173 916 1122 1118 1355 1189 711 622 967 741 
3.g326 8 17 16 11 11 8 8 4 16 9 13 15 6 8 6 7 17 19 
3.g327 4857 5805 4095 2126 3107 1681 2382 1954 2964 2660 3670 3446 2719 4407 1931 1803 2726 2374 
3.g330 4356 4086 3724 2143 2826 1345 1996 2725 3255 2490 3487 3883 2769 3001 1954 1818 3356 2975 
3.g34 4613 4703 4899 3137 3071 1728 2539 2894 3479 3331 3969 3332 2358 3636 2124 2137 3566 2639 
3.g341 736 483 1063 518 464 293 452 368 103 670 538 80 485 547 495 465 276 606 
3.g345 3211 3376 3284 1812 2035 1388 1558 1775 2388 2080 2444 2172 2371 2223 1419 1471 2407 1780 
3.g347 4277 3860 2897 1729 2081 1176 1841 2829 2231 2351 2701 2348 2437 2118 1573 1398 1847 1930 
3.g35 4613 4703 4899 3137 3071 1728 2539 2894 3479 3331 3969 3332 2358 3636 2124 2137 3566 2639 
3.g358 109 104 97 65 56 31 44 88 98 89 100 87 61 212 22 61 82 45 
3.g36 4613 4703 4899 3137 3071 1728 2539 2894 3479 3331 3969 3332 2358 3636 2124 2137 3566 2639 
3.g361 1033 924 1148 728 764 438 550 871 655 791 943 1071 545 992 589 538 748 590 
3.g363 453 612 497 317 301 237 254 228 313 337 311 527 334 706 268 226 278 272 
3.g365 288 304 438 212 226 121 133 168 226 220 258 422 182 447 156 123 183 218 
3.g366 3701 3484 4124 2342 2445 1811 1983 2380 2391 2526 3036 3606 2227 4045 1939 1410 2208 2556 
3.g367 45 88 23 27 18 11 20 23 43 20 25 34 27 61 87 13 26 25 
3.g368 15961 18050 12204 12846 8956 6975 9218 9742 16865 13407 12686 11884 21445 7683 9077 7332 17087 9188 
3.g371 8883 9666 10697 5663 3846 4421 4753 9193 2627 6635 7258 2901 4088 5696 5072 2421 3720 7781 
3.g372 523 592 343 225 176 146 181 274 363 345 244 266 401 235 143 192 326 239 
3.g376 6232 6056 6468 3494 3122 2463 3738 3382 5169 4283 4857 4784 4545 4521 2465 2736 4984 3629 
3.g378 5415 5466 4850 3084 3031 2459 3053 3708 4737 4199 4451 4004 4158 4266 2922 2790 4555 3657 
3.g379 5415 5466 4850 3084 3031 2459 3053 3708 4737 4199 4451 4004 4158 4266 2922 2790 4555 3657 
3.g380 5415 5466 4850 3084 3031 2459 3053 3708 4737 4199 4451 4004 4158 4266 2922 2790 4555 3657 
3.g382 6521 7913 5052 2676 2761 1999 2513 2709 2140 2987 3686 3979 2535 3752 1980 1899 2737 2475 
3.g383 2541 2944 2405 1072 959 739 1087 1223 1278 1248 1570 1563 1148 1462 840 829 1440 920 
3.g387 7523 7935 5840 4109 6467 3277 4688 4509 6150 5886 5990 8022 6634 5501 5053 3872 5056 4639 
3.g388 1188 1062 1134 676 593 302 767 586 732 854 753 761 1182 486 520 409 742 541 
3.g389 4563 4644 4829 2584 2496 1969 3099 2581 2690 3170 3524 3841 3471 3350 2216 1796 2440 2895 
3.g394 7902 8515 8200 4819 5067 2654 4394 4589 5044 6078 5968 6345 4473 6676 3610 3178 4997 4291 
3.g396 181 215 312 113 97 69 120 64 117 151 112 187 145 113 80 86 114 117 
3.g397 254 253 230 94 89 61 64 108 118 84 118 159 120 102 75 69 86 77 
3.g398 7517 8246 9236 4460 5169 3006 2710 5281 3601 4971 6250 7472 3667 7857 3784 2751 3403 4594 
3.g403 640 1007 645 359 444 293 296 375 547 471 616 972 363 1323 218 254 504 300 
3.g405 4607 4754 3946 1694 2152 1335 2954 2378 1887 2169 4113 2979 1598 2630 1397 1514 2637 2673 
3.g411 8058 7833 10070 4051 6087 3134 4797 4841 6257 8432 6513 7968 6403 7354 5014 3734 5932 4961 
3.g412 8058 7833 10070 4051 6087 3134 4797 4841 6257 8432 6513 7968 6403 7354 5014 3734 5932 4961 
3.g415 89307 55493 26954 16353 13238 35407 18674 46288 71206 23016 31619 37441 60625 16661 13221 10085 14398 25689 
3.g416 89307 55493 26954 16353 13238 35407 18674 46288 71206 23016 31619 37441 60625 16661 13221 10085 14398 25689 
3.g42 4039 4354 5456 2037 2357 2070 1685 2419 3072 2855 2394 3429 2269 4217 1671 1403 1801 2871 
3.g421 28295 27975 19713 18442 28456 16063 16119 17622 32255 24661 24572 21277 26961 30614 17878 16458 27601 22875 
3.g423 9446 9378 7502 5091 5775 3226 5171 5671 6298 5707 7417 6090 6273 4741 4635 4134 7741 4293 
3.g431 2718 2567 2073 972 1299 782 1196 874 1398 1674 1405 1560 1312 1843 1011 842 1205 922 
3.g432 2718 2567 2073 972 1299 782 1196 874 1398 1674 1405 1560 1312 1843 1011 842 1205 922 
3.g449 46 39 22 56 37 62 67 18 24 23 44 22 12 156 70 11 6 265 
3.g452 4759 8058 5297 3115 2488 2312 1881 3684 3492 3434 5705 7760 2488 12104 1887 2580 5034 2697 
3.g454 846 984 869 448 387 317 378 509 527 686 472 716 544 819 331 448 445 427 
3.g456 63 734 251 301 141 51 71 94 339 372 407 1663 30 2666 102 146 395 114 
3.g457 1978 1827 3553 739 829 805 493 1244 1438 974 967 640 1146 732 877 635 995 692 
3.g458 1960 1845 1903 1019 1263 918 1324 1407 1801 1316 1934 1355 1457 1226 1002 1178 2594 1224 
3.g467 259 261 360 212 114 76 115 268 79 127 151 93 85 120 163 57 116 190 
3.g468 470 438 585 466 252 193 385 466 322 340 476 276 290 339 353 215 528 395 
3.g470 12769 8075 20470 10269 10950 5514 7590 10597 11013 7660 10793 12377 7940 6089 7664 18790 11717 10182 
3.g472 14043 11992 24450 13381 16044 8049 12482 14686 16310 15669 21613 16620 11404 16034 8724 8758 11484 13522 
3.g475 14043 11992 24450 13381 16044 8049 12482 14686 16310 15669 21613 16620 11404 16034 8724 8758 11484 13522 
3.g476 14043 11992 24450 13381 16044 8049 12482 14686 16310 15669 21613 16620 11404 16034 8724 8758 11484 13522 
3.g488 1808 1909 1821 968 919 671 927 1207 1589 1158 1392 1324 1293 1033 877 772 1712 1033 
3.g489 1808 1909 1821 968 919 671 927 1207 1589 1158 1392 1324 1293 1033 877 772 1712 1033 
3.g493 403 373 459 223 266 191 120 189 336 281 248 263 242 232 198 209 178 261 
3.g495 5972 5603 4966 3489 4070 2363 2810 4531 4898 3640 5631 2813 3529 3282 3518 2272 3900 3693 
3.g498 5972 5603 4966 3489 4070 2363 2810 4531 4898 3640 5631 2813 3529 3282 3518 2272 3900 3693 
3.g50 37 1740 61 25 134 10 64 21 58 140 65 31 40 238 12 52 75 23 
3.g506 828 934 575 472 368 291 425 398 909 346 530 400 627 315 361 341 742 332 
3.g51 7572 7354 8109 3706 5531 2472 4592 2829 5729 4192 4859 6337 4514 4857 2891 2914 4213 3691 
3.g511 950 853 988 502 564 563 505 1275 354 589 759 855 422 1201 471 297 396 815 
3.g515 1 1 1 0 0 0 3 0 1 1 0 0 0 0 0 0 1 1 
3.g523 2120 2444 2326 1026 364 419 365 2281 1118 781 443 1472 1017 584 168 546 398 1155 
3.g524 0 0 0 0 0 0 0 0 2 0 1 0 0 0 0 0 0 1 
3.g525 0 2 1 0 0 0 0 1 0 0 0 0 0 1 0 0 0 0 
3.g532 13819 13384 14382 9153 9509 4888 7145 8729 9376 9274 12227 13099 8323 10597 6697 5786 8181 7687 
3.g54 9691 9204 7450 5225 4146 3786 6168 5682 6267 5523 6046 5014 4691 3904 3846 3121 7015 6713 
3.g545 192 189 176 203 86 103 60 280 104 117 192 177 100 57 71 17 153 110 
3.g546 633 294 48 237 12 370 175 805 603 159 168 256 730 19 17 17 31 479 
3.g559 24431 25658 29606 15215 16569 11819 16234 14121 18373 18745 20296 22089 21434 25954 16296 10345 15959 20735 
3.g56 1222 1447 1331 969 916 496 875 1080 1043 1035 1565 1596 578 2338 550 676 1187 847 
3.g565 600 541 590 572 457 383 258 530 720 501 506 550 691 321 543 584 567 511 
3.g567 5651 4439 5812 4888 6098 4077 3389 5124 7765 5441 4955 6334 9572 4376 4542 3932 4982 7121 
3.g568 5651 4439 5812 4888 6098 4077 3389 5124 7765 5441 4955 6334 9572 4376 4542 3932 4982 7121 
3.g569 5651 4439 5812 4888 6098 4077 3389 5124 7765 5441 4955 6334 9572 4376 4542 3932 4982 7121 
3.g58 1222 1447 1331 969 916 496 875 1080 1043 1035 1565 1596 578 2338 550 676 1187 847 
3.g583 17215 17216 19817 8223 11625 5384 7376 9431 5933 9858 11372 9350 5981 8162 5405 4737 3667 8030 
3.g585 17215 17216 19817 8223 11625 5384 7376 9431 5933 9858 11372 9350 5981 8162 5405 4737 3667 8030 
3.g590 752 611 818 469 478 379 541 518 572 579 597 476 744 597 508 364 727 502 
3.g592 543 571 609 327 251 213 264 242 248 269 317 408 280 419 273 184 237 302 
3.g593 12547 11329 21169 8734 10640 7429 7168 13292 7690 9869 12316 13777 6097 14600 9117 5666 4646 10561 
3.g597 633 765 515 409 400 309 210 460 655 438 431 428 501 262 400 363 419 373 
3.g598 633 765 515 409 400 309 210 460 655 438 431 428 501 262 400 363 419 373 
3.g600 24 11 25 70 47 44 126 76 31 51 134 17 54 40 81 14 138 18 
3.g601 2989 3289 2368 1998 2251 1334 1517 1650 1816 1875 2740 2320 1240 2361 1819 1554 1827 1815 
3.g606 5290 4942 4143 4467 4635 3473 3253 3658 6181 5159 4673 4680 7148 5613 3322 3611 6210 4568 
3.g607 3927 3342 3514 1832 1640 1668 2174 3378 680 1685 3279 673 938 1328 1856 788 1204 2562 
3.g608 8143 9773 7357 4378 5225 3460 4210 4368 5756 5539 6071 8491 5697 9605 3306 3254 4641 4727 
3.g610 17251 21965 15464 7342 10457 6969 8431 9055 8354 10115 12286 12058 7929 12533 7546 5922 6658 9853 
3.g611 13504 17023 10760 8694 6442 5916 8346 10127 17506 10358 12035 8956 12423 7184 6934 7960 18923 8543 
3.g612 13504 17023 10760 8694 6442 5916 8346 10127 17506 10358 12035 8956 12423 7184 6934 7960 18923 8543 
3.g614 3349 4002 3113 1669 2044 1310 1604 1942 2100 2120 2619 2505 1980 3139 1378 1426 2131 1699 
3.g619 912 809 1274 520 610 391 520 659 527 606 814 783 546 776 474 392 446 626 
3.g62 308 505 403 190 200 201 185 139 178 240 338 616 264 1037 108 111 224 169 
3.g63 7029 8370 6287 3747 4485 3020 3735 3506 5149 4362 5571 6087 5252 6092 3546 2898 4986 4136 
3.g630 760 649 867 408 418 367 308 380 329 577 568 506 542 254 342 329 797 501 
3.g640 2759 3118 2999 1540 2015 1468 1340 1904 2288 1872 2227 3061 1865 4291 1516 1213 1616 2192 
3.g646 20753 21682 17842 12183 12476 7633 10924 11771 19981 14885 14162 14138 15955 12191 10989 9340 16434 12655 
3.g65 9151 10093 7389 4235 4966 2958 4603 4592 5374 4950 5105 4424 4322 4766 3571 3715 4896 4239 
3.g656 2575 2438 2865 2087 1456 1003 2174 2174 2909 1984 2744 1872 1917 1541 1474 1567 4110 2099 
3.g657 2126 1881 2005 1668 1163 825 1453 1294 2359 1294 1891 1481 1542 1175 985 1272 2803 1588 
3.g658 20 18 11 18 10 11 6 16 8 11 16 14 17 23 5 3 16 17 
3.g659 126 102 280 198 67 63 55 191 185 89 77 46 144 83 63 80 48 111 
3.g66 9151 10093 7389 4235 4966 2958 4603 4592 5374 4950 5105 4424 4322 4766 3571 3715 4896 4239 
3.g660 10655 11951 10110 5583 7125 4667 5133 7416 6064 7502 8414 8026 6605 8470 5395 5248 6202 5645 
3.g661 10655 11951 10110 5583 7125 4667 5133 7416 6064 7502 8414 8026 6605 8470 5395 5248 6202 5645 
3.g674 1194 920 1197 617 707 581 544 741 734 878 566 838 1130 1168 555 521 561 844 
3.g682 2106 2054 2240 1162 1928 1100 1488 1107 1430 1589 2007 1952 1284 1297 1436 1011 1110 1405 
3.g683 2106 2054 2240 1162 1928 1100 1488 1107 1430 1589 2007 1952 1284 1297 1436 1011 1110 1405 
3.g685 910 1037 609 638 464 449 364 532 930 562 675 493 863 381 554 355 967 520 
3.g689 1951 2399 2217 1500 1350 695 868 1437 858 1311 1964 3363 963 2358 732 893 1364 1588 
3.g696 119 105 151 97 94 86 93 80 83 113 78 69 386 129 80 67 75 88 
3.g7 2710 2611 2393 1750 1853 1096 1596 1897 2088 2000 2672 1996 1904 2019 1347 1340 2413 1435 
3.g702 4912 4486 4542 2934 5573 2318 2960 2563 4493 3726 3389 3905 4671 3925 2789 2893 3617 4286 
3.g703 389 452 285 213 182 150 147 193 394 217 233 151 376 143 175 203 356 163 
3.g718 24 20 26 25 16 8 64 13 52 17 30 62 16 34 28 10 13 13 
3.g72 300 264 457 193 140 114 140 184 189 226 159 220 245 128 107 110 137 183 
3.g721 10187 11464 11294 3962 4939 3828 4973 5144 4854 5418 9096 6172 4118 7487 3551 3198 5170 5806 
3.g724 1775 1824 2342 1170 1221 973 999 1067 1218 1348 1405 2155 1354 2824 879 723 952 1096 
3.g727 842 773 1058 571 705 422 484 517 460 567 707 961 565 1046 1072 347 452 659 
3.g733 22 22 171 30 79 1 125 148 122 505 27 192 107 141 207 25 114 72 
3.g734 6836 9604 6199 3472 3625 2478 2730 4298 5047 4445 4850 7878 4448 10091 2626 2798 4387 3278 
3.g738 919 1069 1082 543 416 338 362 299 517 579 609 879 533 1206 422 345 637 468 
3.g739 919 1069 1082 543 416 338 362 299 517 579 609 879 533 1206 422 345 637 468 
3.g74 218 197 223 107 183 45 95 75 159 154 141 79 309 105 105 107 157 112 
3.g740 52854 54703 16309 23177 40021 24139 16817 23770 64879 31983 22758 34661 73691 34961 22827 27251 25947 37134 
3.g742 16025 14899 11941 8343 14488 5244 9902 9915 8202 9482 12058 12407 8648 6496 6336 6401 8263 7888 
3.g743 3587 3683 4060 2451 2906 2012 1783 2595 2796 2783 2770 3875 3860 5112 1720 1664 2489 2609 
3.g745 3173 3746 2328 1870 1293 1540 1826 1649 3927 2096 2589 2353 3443 1330 1963 2093 4208 1999 
3.g746 3173 3746 2328 1870 1293 1540 1826 1649 3927 2096 2589 2353 3443 1330 1963 2093 4208 1999 
3.g75 2950 2853 3575 1924 2821 1472 1867 2472 2012 2479 3042 3124 2327 3107 1784 1734 1911 2063 
3.g753 2030 1874 1889 1268 1428 830 1274 1091 1431 1444 1487 1594 1365 1858 890 723 1244 1130 
3.g755 2030 1874 1889 1268 1428 830 1274 1091 1431 1444 1487 1594 1365 1858 890 723 1244 1130 
3.g756 2341 2677 1841 1049 1075 587 940 1362 924 1146 1542 1484 1104 1907 779 838 1117 806 
3.g761 3404 1723 7611 3265 2515 1502 2461 2097 1472 4679 6074 3302 1000 2224 801 705 4206 1939 
3.g764 2401 917 913 1036 560 467 442 861 115 629 581 100 343 308 397 585 197 536 
3.g767 53136 54602 49203 20000 24564 21033 19900 20249 26257 25944 33005 25555 26485 31107 21311 17012 23249 22639 
3.g772 388 433 498 299 413 231 213 233 345 393 392 747 258 748 222 141 248 275 
3.g774 2243 1752 2266 952 1212 779 1065 841 677 1091 1519 725 793 1162 1141 777 1068 1315 
3.g776 19312 20202 16885 11152 10905 6938 13028 11317 19492 16701 14934 12585 14249 13255 9051 9394 19039 8602 
3.g777 19312 20202 16885 11152 10905 6938 13028 11317 19492 16701 14934 12585 14249 13255 9051 9394 19039 8602 
3.g784 2059 2092 2039 982 1171 829 1030 1224 1298 1234 1552 1688 1344 1195 1202 1190 1613 1201 
3.g79 198 289 126 135 168 95 181 110 205 151 263 95 112 216 74 167 247 87 
3.g790 534 631 808 314 458 279 270 232 265 488 502 458 326 601 300 183 191 502 
3.g791 2466 2823 3387 1418 1213 963 1018 1412 1164 1457 2154 2051 879 2036 1045 841 956 1435 
3.g793 1442 1512 1112 525 758 430 534 625 845 561 740 915 1079 702 491 467 736 524 
3.g798 2057 1716 1600 871 1264 1017 994 1516 944 957 1656 1021 947 1180 1167 437 818 1182 
3.g80 388 574 239 287 207 163 316 174 433 312 383 190 355 381 211 234 519 220 
3.g803 6487 6522 7049 3566 4972 2529 3423 3988 5141 3843 4945 5928 3662 3904 3399 2949 3776 4178 
3.g81 86 175 63 60 50 49 76 62 109 69 90 51 67 96 37 67 138 67 
3.g814 437 399 432 133 178 102 144 226 145 156 213 249 153 272 189 134 208 162 
3.g815 2280 2250 2842 1238 1217 861 1207 2099 753 1271 1478 545 1124 1500 1293 719 1387 1800 
3.g817 8903 11260 8244 4386 4725 3081 4200 5315 5757 6095 6676 7923 5110 8797 3921 3690 5615 4402 
3.g818 8903 11260 8244 4386 4725 3081 4200 5315 5757 6095 6676 7923 5110 8797 3921 3690 5615 4402 
3.g824 6183 6709 5478 2856 3227 2072 3007 3869 4246 3308 4795 3719 3213 3785 2942 2507 4718 3304 
3.g825 6183 6709 5478 2856 3227 2072 3007 3869 4246 3308 4795 3719 3213 3785 2942 2507 4718 3304 
3.g826 6183 6709 5478 2856 3227 2072 3007 3869 4246 3308 4795 3719 3213 3785 2942 2507 4718 3304 
3.g829 1016 1032 1068 818 1671 556 982 728 860 819 1038 2045 996 1369 787 457 779 932 
3.g834 2392 2207 2813 1245 1977 1058 1193 1910 955 1146 1982 1483 1292 1186 1605 954 846 1672 
3.g836 22381 23482 13057 7350 7040 4871 9391 12520 7295 8052 14566 5401 6433 7648 6094 5111 6413 8292 
3.g846 4416 2746 3108 535 6257 7148 1858 1440 2453 5535 3005 3241 1684 2724 3880 1656 1177 1105 
3.g85 484 507 411 252 198 195 249 330 400 290 320 330 307 225 202 153 385 278 
3.g850 9 4 1 2 4 1 1 6 0 0 22 83 3 12 0 0 8 2 
3.g851 7251 7668 7293 3999 4691 2809 3423 3949 4631 5096 5423 6576 4464 6468 3019 3055 3576 3914 
3.g852 7251 7668 7293 3999 4691 2809 3423 3949 4631 5096 5423 6576 4464 6468 3019 3055 3576 3914 
3.g857 19792 14349 28302 17678 17915 11671 11541 16422 12239 16907 22292 21237 8728 13981 12250 7786 7836 15586 
3.g86 488 555 476 382 289 234 289 343 491 393 477 364 387 311 205 212 570 318 
3.g860 8079 10356 7732 4137 6672 2522 4225 4596 6253 8160 7476 5799 6800 21683 3575 4518 5069 6230 
3.g863 17233 18322 13046 7583 9504 6066 8236 8777 8158 8491 10218 9931 9560 11323 7555 6137 6859 7819 
3.g865 5639 6216 4460 2751 2275 1784 2867 2751 3130 2851 3804 2829 2392 2446 1800 1840 4636 2180 
3.g866 414 413 332 272 318 165 412 309 523 378 963 352 880 330 389 240 996 337 
3.g867 11 21 12 7 7 6 7 21 21 17 16 8 11 19 6 8 19 9 
3.g868 6 7 19 1 7 7 3 5 3 5 8 2 13 4 7 3 4 4 
3.g87 488 555 476 382 289 234 289 343 491 393 477 364 387 311 205 212 570 318 
3.g870 8764 7030 11656 8215 11400 3120 4782 932 963 1396 9402 3289 3724 2575 1960 2501 675 3035 
3.g871 8338 8730 7797 5254 6089 3344 3208 4716 6151 5297 5753 11594 4609 7045 3208 4994 3326 4443 
3.g876 244 270 202 130 128 111 73 142 151 155 187 165 187 106 81 121 198 108 
3.g877 2099 2224 2064 1201 1250 641 981 1185 1285 1200 1635 1577 1455 1781 934 909 1203 1028 
3.g878 5526 5181 9087 1160 1577 2206 1331 3751 3839 2518 755 5633 2514 2269 1454 2208 708 2674 
3.g881 3957 3853 4469 2841 1888 1797 2278 2526 2243 2253 2258 2185 2151 2437 1387 1326 1900 2369 
3.g882 3957 3853 4469 2841 1888 1797 2278 2526 2243 2253 2258 2185 2151 2437 1387 1326 1900 2369 
3.g889 2021 2024 1683 935 843 770 916 1048 1727 1232 1278 1297 1196 1263 869 770 1530 845 
3.g891 9514 12323 7081 4114 4530 2780 4640 4931 5150 5212 5560 5421 4117 6038 3523 3770 5407 3878 
3.g897 130733 129024 180007 53381 44706 50481 44462 127304 40962 80538 66856 55064 27512 92665 63048 31310 27992 111219 
3.g900 6650 6706 13738 3222 5656 1865 5526 4300 4568 5483 6067 7998 4430 7450 3585 2507 4035 5513 
3.g905 902 905 959 376 948 324 437 499 747 725 934 554 694 463 609 551 646 817 
3.g909 329 246 254 158 187 145 248 419 99 169 367 74 91 302 222 82 92 284 
3.g911 6015 6725 4807 3082 2384 1991 2863 3263 5882 3455 4250 2989 4630 2327 2760 2820 6489 2891 
3.g912 6015 6725 4807 3082 2384 1991 2863 3263 5882 3455 4250 2989 4630 2327 2760 2820 6489 2891 
3.g913 6015 6725 4807 3082 2384 1991 2863 3263 5882 3455 4250 2989 4630 2327 2760 2820 6489 2891 
3.g931 18348 19865 11139 7548 10609 4887 6860 8959 9722 11574 11242 10421 9196 7821 7240 6696 8551 6480 
3.g944 19114 20808 13898 8017 11653 7281 6944 12885 14564 11524 13815 15572 8938 10717 7763 8085 10923 11240 
3.g948 66 86 82 33 50 75 34 56 45 49 115 137 24 325 35 16 47 80 
3.g954 1588 1767 1373 945 1021 582 691 1176 773 1002 1453 1138 760 1342 725 675 886 932 
3.g96 2770 3010 3352 1518 2062 1295 1495 1728 2011 1937 2418 2686 1682 2738 1391 1143 1519 1798 
3.g963 10274 10473 11704 6021 8269 3991 7032 7192 9772 8573 10374 11506 9278 6657 7014 5784 10707 6599 
3.g964 10274 10473 11704 6021 8269 3991 7032 7192 9772 8573 10374 11506 9278 6657 7014 5784 10707 6599 
3.g973 2075 2223 1687 752 806 566 512 1026 823 731 871 610 916 784 762 606 716 899 
3.g976 181 250 289 110 63 225 116 184 318 308 366 184 259 181 170 205 454 218 
3.g977 652 644 585 445 453 883 180 881 592 1063 1409 922 741 876 686 683 2039 793 
3.g983 3031 3287 2241 2252 1224 1717 1325 1792 2922 2288 4230 2548 3039 2987 3297 2263 7942 1464 
3.g986 14 14 11 17 15 8 5 18 16 64 11 23 9 40 11 3 7 8 
3.g988 8769 8927 6737 4121 5384 2599 3700 4536 5270 4954 5809 5621 5197 4172 3498 3333 4296 3653 
3.g989 8769 8927 6737 4121 5384 2599 3700 4536 5270 4954 5809 5621 5197 4172 3498 3333 4296 3653 
3.g99 4425 4255 4219 3497 2505 2044 3284 3523 5268 3707 4775 2954 3518 2646 2761 2470 6665 2698 
3.g991 909 851 639 577 423 365 433 493 742 624 805 509 729 419 447 425 1066 491 
3.g994 33 28 19 10 6 5 2 8 5 7 10 17 4 30 1 2 3 4 
3.g995 784 748 361 34 28 34 28 32 60 68 10 82 74 78 24 15 23 18 
3.g998 1389 1582 1385 714 643 431 380 753 635 729 829 1234 412 1443 531 493 727 621 
30.g10 39 46 39 31 37 17 15 39 77 90 91 46 170 39 87 60 125 23 
30.g11 249 227 328 125 284 868 290 239 320 234 284 199 264 246 158 198 307 281 
30.g12 5 5 9 10 41 347 16 12 9 5 8 1 17 6 5 3 27 15 
3001.g1033 42 28 27 95 27 46 7 367 4 26 23 28 22 49 10 41 34 14 
3009.g1034 73 42 95 0 0 0 4 2 3 0 0 0 0 0 1 0 0 0 
3012.g1035 2 2 3 7 1 2 9 0 3 5 23 3 2 12 0 3 20 3 
3012.g1036 1 3 7 1 1 3 1 4 1 1 2 0 0 3 0 1 5 0 
3013.g1037 4 3 4 5 3 0 2 1 7 3 2 5 2 4 3 3 10 3 
3014.g1038 641 848 707 436 525 245 303 390 450 490 502 596 468 421 492 237 344 334 
3017.g1039 80 98 59 50 48 21 69 56 101 50 59 47 38 44 54 49 97 55 
3022.g1040 0 0 0 0 0 0 0 0 0 0 0 0 0 0 0 0 0 0 
3024.g1041 4 2 1 1 1 1 4 0 3 5 2 1 2 1 0 1 3 2 
3035.g1042 153 149 235 126 152 86 193 135 161 171 147 141 135 100 64 126 190 116 
3036.g1043 8 3 1 0 1 0 3 0 2 1 1 0 0 0 1 2 3 0 
3039.g1044 1 5 0 0 0 0 0 0 1 0 0 0 0 0 0 0 1 0 
3040.g1045 60 69 49 24 40 13 53 32 42 34 38 53 58 38 23 31 53 33 
3041.g1046 16 21 33 28 12 10 25 27 37 33 20 15 12 25 15 9 43 22 
3046.g1047 150 109 192 77 77 32 55 87 152 129 138 54 68 58 100 76 285 366 
3048.g1048 57 33 51 23 13 10 18 47 43 29 42 21 21 14 28 17 58 84 
3049.g1049 919 1087 1053 291 266 159 480 165 2241 1188 203 383 285 45 153 358 244 135 
305.g119 0 2 0 0 0 0 1 1 1 1 0 0 0 0 1 0 0 0 
3050.g1050 17 17 26 10 11 23 13 13 13 20 11 36 20 33 18 12 9 13 
3050.g1051 24 17 61 54 40 29 28 61 28 18 46 51 31 50 21 16 14 38 
3051.g1052 88 60 57 95 47 21 15 43 23 60 73 22 16 4 19 29 97 11 
3054.g1053 265 243 247 159 171 87 346 250 182 169 242 332 326 129 125 144 380 310 
306.g120 92 90 136 123 77 40 83 104 137 79 143 97 92 71 55 73 187 206 
3061.g1054 75 99 97 48 104 55 86 69 92 117 74 55 108 74 59 101 116 68 
3063.g1055 28 29 13 22 19 9 5 23 28 16 21 12 7 9 11 13 25 12 
3063.g1056 61 81 148 8 7 3 83 48 43 8 3 110 74 9 17 60 4 23 
3064.g1057 7 6 19 13 3 3 69 8 10 5 12 2 3 1 5 5 8 7 
3066.g1058 82 86 137 47 24 30 86 79 131 70 98 78 65 54 74 37 115 66 
3067.g1059 112 102 132 59 33 47 58 94 23 73 13 56 51 35 142 52 13 95 
307.g121 226 238 240 161 106 82 136 135 217 140 192 95 129 97 94 109 350 109 
3071.g1060 400 266 421 289 106 101 181 118 191 222 251 222 224 235 155 135 299 170 
3074.g1061 2 4 1 1 2 3 1 0 2 2 1 2 0 2 0 1 0 1 
3074.g1062 26 39 29 61 17 0 28 39 30 77 19 19 19 28 28 26 35 65 
3078.g1063 109 115 84 33 21 22 0 16 0 12 14 0 0 3 10 1 31 28 
308.g122 4 2 4 2 3 0 6 5 1 12 5 2 5 3 4 3 14 6 
3081.g1064 2 0 0 0 0 1 0 0 0 2 2 8 0 0 0 0 1 0 
309.g123 46 28 74 47 28 23 34 28 60 37 59 39 35 26 18 30 78 80 
3090.g1065 5 3 4 8 4 0 0 1 2 3 5 3 3 5 0 1 5 4 
3094.g1066 0 0 0 0 2 0 0 0 1 0 2 2 0 0 0 3 1 0 
3094.g1067 219 224 196 49 41 10 44 31 37 19 72 103 10 171 16 209 95 7 
3096.g1068 87 104 137 116 50 29 94 110 207 153 127 121 88 78 113 127 229 82 
3098.g1069 115 101 105 55 64 30 56 55 73 65 110 44 79 38 56 62 147 218 
31.g13 159 155 138 124 88 83 129 112 141 146 183 124 126 95 97 101 230 121 
3100.g1070 2 0 6 0 7 2 3 4 6 2 3 3 3 6 1 1 4 4 
3103.g1071 32 19 22 17 12 2 11 14 12 11 21 13 11 6 8 13 31 9 
3103.g1072 404 358 474 306 272 233 302 345 401 343 397 363 317 241 187 296 586 257 
3103.g1073 15 17 8 4 10 3 12 1 8 14 7 9 4 7 3 10 20 6 
3107.g1074 0 0 0 0 0 0 0 0 0 0 0 0 0 0 0 0 0 0 
311.g124 57 29 97 51 67 41 89 55 218 70 81 42 68 55 44 29 112 90 
3113.g1075 2 3 4 0 2 0 6 6 3 3 9 5 2 1 4 2 7 2 
3113.g1076 12 17 12 4 2 0 5 8 23 4 13 13 3 2 3 22 15 6 
3115.g1077 4 7 4 4 6 1 1 7 6 7 4 2 8 3 2 7 16 0 
3126.g1078 13 14 3 2 1 5 0 3 22 1 10 18 2 3 0 6 12 2 
3129.g1079 67 69 67 30 21 3 13 14 20 8 33 9 7 77 13 87 53 6 
3129.g1080 7 6 4 2 4 2 8 5 5 3 15 8 3 2 7 10 9 3 
3132.g1081 0 0 1 0 1 0 0 0 0 1 0 1 0 0 0 0 0 0 
3142.g1082 41 36 71 67 31 16 92 48 89 55 56 36 57 19 33 46 91 87 
3142.g1083 173 186 197 127 97 62 133 161 120 153 201 117 106 99 69 94 190 98 
3145.g1084 2 0 2 4 2 3 4 5 8 0 4 3 3 2 0 2 5 6 
3148.g1085 101 122 73 41 42 41 69 60 113 72 63 49 67 35 42 69 122 50 
3155.g1086 90 87 83 50 22 15 59 37 104 27 36 28 58 30 35 46 85 37 
3157.g1087 2 6 7 4 6 3 11 7 7 9 7 10 3 1 8 4 9 7 
3160.g1088 734 510 1006 976 38 563 930 174 2 393 33 896 2296 1633 23 644 103 527 
3165.g1089 63 81 95 32 65 28 144 75 127 68 63 53 64 38 38 65 138 30 
3169.g1090 127 103 121 82 97 60 78 100 113 98 109 118 75 37 63 80 153 97 
3176.g1091 1 5 3 11 3 3 10 2 7 3 2 1 2 2 0 2 5 2 
3178.g1092 22 17 26 75 21 11 14 13 13 27 81 18 22 9 36 36 82 9 
3178.g1093 11 10 4 3 9 2 5 12 1 4 5 3 6 8 1 2 2 2 
3182.g1094 4 3 0 2 0 0 0 1 0 0 1 1 2 0 0 0 3 0 
3186.g1095 3 1 1 0 3 0 0 1 1 3 2 2 1 2 1 0 2 0 
3187.g1096 1 3 8 1 1 4 1 1 2 0 0 0 3 2 0 1 2 0 
3188.g1097 49 57 62 63 28 11 60 62 124 90 71 81 49 48 48 58 163 47 
3189.g1098 14 18 18 11 10 1 16 10 12 7 8 7 8 7 8 9 23 4 
319.g125 1 0 0 1 0 0 1 0 0 0 0 0 0 0 0 0 0 0 
3197.g1099 92 46 162 208 227 123 110 934 177 479 620 297 65 123 71 2 537 146 
3200.g1100 604 704 746 537 473 376 379 581 542 556 694 764 365 626 398 383 534 529 
3201.g1101 86 96 130 60 73 44 98 72 108 103 119 70 84 57 70 54 193 71 
3201.g1102 413 412 404 260 221 128 191 232 447 251 260 232 218 194 188 195 384 190 
3201.g1103 40 33 45 41 28 11 48 43 62 23 36 29 24 24 45 19 49 69 
3204.g1104 294 307 265 175 104 67 136 147 224 149 177 105 141 140 91 113 269 112 
3207.g1105 11 18 6 2 2 2 1 5 4 6 2 26 3 50 5 5 3 3 
3207.g1106 55 25 94 33 68 30 46 35 19 37 48 53 32 57 27 24 15 48 
3213.g1107 21 15 38 34 13 11 19 28 42 16 40 31 25 18 22 17 48 62 
3217.g1108 78 67 46 17 5 75 53 0 13 54 1 2 73 27 1 29 5 17 
3218.g1109 117 119 67 7 25 4 10 7 5 11 13 6 12 10 0 37 18 2 
3221.g1110 3 6 4 5 3 0 1 2 6 4 2 3 0 0 3 6 7 3 
3222.g1111 13 7 15 11 12 2 13 15 18 10 20 23 12 5 5 17 26 14 
3223.g1112 11 12 19 10 67 11 22 15 51 28 22 16 6 4 13 13 37 9 
3229.g1113 1 3 9 5 3 0 0 3 8 11 0 4 4 1 1 5 7 4 
3233.g1114 23 23 19 10 18 11 16 21 27 18 18 21 10 5 29 7 16 9 
3233.g1115 30 29 48 22 28 10 27 27 55 24 19 23 9 9 47 22 19 20 
3235.g1116 4324 5134 5791 1103 327 762 1153 6460 3013 835 1030 3809 2609 1250 265 1086 1110 998 
3238.g1117 12 25 19 54 5 14 2911 171 14 29 8 5 22 43 44 27 5 13 
3240.g1118 285 288 234 256 193 135 211 238 326 286 378 241 243 161 445 154 609 221 
3242.g1119 1 0 1 0 1 2 0 0 0 0 2 0 1 1 0 2 1 1 
3244.g1120 17 8 20 195 9 5 11 30 24 88 207 49 39 5 99 77 339 27 
3249.g1121 280 272 241 142 173 154 176 162 249 157 222 190 168 166 152 194 225 159 
325.g126 0 0 0 0 0 0 0 1 0 0 0 1 0 0 0 0 1 1 
3251.g1122 1 0 1 0 2 1 0 1 1 0 1 1 1 0 0 1 0 1 
3256.g1123 114 88 123 69 63 35 59 87 103 88 115 56 75 48 89 67 180 290 
3265.g1124 53 71 92 47 40 21 55 61 73 58 57 44 46 27 35 52 122 49 
3269.g1125 1 0 1 2 0 0 0 0 2 0 1 3 0 0 0 1 1 0 
3271.g1126 1 8 25 10 6 2 8 5 15 21 7 10 3 5 3 5 26 5 
3271.g1127 13 14 25 6 9 6 14 7 21 17 11 12 14 4 10 17 28 12 
3276.g1128 63 65 71 46 65 41 150 80 84 75 141 74 65 78 61 51 135 50 
3277.g1129 144 171 243 161 120 68 175 171 217 142 150 184 139 76 117 141 241 110 
3283.g1130 15 10 7 2 7 0 6 6 10 10 1 7 6 4 1 8 16 1 
3285.g1131 219 225 346 189 185 67 185 198 289 235 238 236 176 93 210 226 384 155 
3288.g1132 68 54 75 25 14 11 80 53 38 45 40 25 27 5 10 37 37 31 
3289.g1133 6064 5159 6446 4921 8443 2190 3871 4202 7038 4061 7182 3953 6167 3348 3828 3859 13469 2743 
3289.g1134 3085 3178 2881 2106 2826 1576 2594 3273 3619 2556 3435 2673 2423 1981 1976 2026 4027 2203 
3290.g1135 1 2 1 0 0 1 0 1 0 1 3 0 1 0 1 1 2 0 
3296.g1136 1 2 5 1 1 0 1 2 5 2 4 9 2 1 2 2 6 1 
3297.g1137 0 0 1 1 1 1 0 1 1 1 0 0 0 1 0 1 1 0 
3298.g1138 4 4 6 5 4 3 4 6 3 7 16 3 3 5 2 3 29 5 
3299.g1139 24 25 19 46 49 4 11 30 20 11 34 45 21 12 8 16 70 21 
3299.g1140 5 3 11 6 425 159 419 376 387 118 16 72 585 1 10 6 23 444 
33.g14 0 0 0 0 0 0 1 0 0 0 0 0 0 0 0 0 0 0 
33.g15 43 50 54 42 37 24 29 48 59 40 55 57 37 25 14 43 80 36 
3302.g1141 128 159 211 145 115 59 151 149 191 125 129 154 125 72 103 151 208 107 
3304.g1142 310 300 248 94 116 72 489 222 193 131 190 473 444 122 108 150 317 402 
3306.g1143 5 6 53 0 0 1 0 2 31 3 1 0 0 7 0 4 53 1 
3313.g1144 94 159 104 105 74 60 104 98 124 139 102 79 74 67 61 115 183 90 
3318.g1145 117 113 108 73 86 48 82 84 105 74 106 84 127 65 58 61 120 59 
3318.g1146 185 174 203 142 128 52 159 133 209 165 180 136 135 127 129 156 285 125 
3326.g1147 18 27 24 25 5 9 16 27 31 22 19 20 8 17 12 19 36 19 
3327.g1148 20 9 22 12 17 4 23 21 21 27 44 29 17 17 11 16 56 20 
3328.g1149 25 25 53 143 51 39 96 98 98 93 186 81 38 56 38 53 370 62 
3329.g1150 64 89 103 93 43 32 74 63 186 100 154 62 61 77 67 70 250 80 
3331.g1151 10 14 24 23 20 8 26 29 38 24 26 26 16 13 12 17 62 25 
3335.g1152 23 22 72 22 17 10 18 21 14 27 22 37 15 22 12 16 36 22 
3337.g1153 13 211 44 41 51 4 8 2 25 21 70 19 0 177 3 39 74 10 
3337.g1154 207 222 211 514 427 288 101 512 408 386 154 119 98 561 69 103 208 110 
3343.g1155 87 64 118 66 82 32 70 61 108 90 122 82 66 5310 69 116 243 72 
3343.g1156 410551 352383 419109 302396 392165 407303 471041 905011 560084 369556 539646 387009 1239362 615280 293895 450170 365093 386494 
3345.g1157 0 0 1 0 0 0 0 0 0 1 0 0 0 0 0 0 0 0 
3346.g1158 251 227 301 928 138 204 87 269 35 812 279 251 162 44 180 119 363 58 
335.g127 152 116 164 74 37 61 149 127 216 133 108 158 87 116 116 71 152 95 
3352.g1159 12 13 16 18 13 3 17 16 32 18 10 12 9 18 13 8 35 14 
3356.g1160 6 15 23 19 11 11 10 15 29 14 31 11 15 21 6 7 44 9 
3359.g1161 17 10 30 17 7 3 19 14 36 27 28 23 17 30 20 20 50 14 
3373.g1162 31 30 56 24 33 14 41 41 49 53 59 37 36 54 34 33 95 35 
3376.g1163 154 149 162 103 109 72 108 118 187 130 143 127 124 88 111 147 237 108 
3377.g1164 393 386 380 213 190 195 267 231 363 238 296 240 219 227 189 207 337 222 
3378.g1165 115 102 114 82 77 45 107 111 145 113 116 80 103 52 73 91 100 64 
3380.g1166 45 45 64 48 27 12 25 32 68 26 60 37 30 30 23 44 72 26 
339.g128 6 11 15 6 12 3 17 7 8 10 10 13 14 7 3 4 24 7 
34.g16 42 67 76 50 45 16 47 54 100 48 63 64 28 20 127 71 104 40 
3405.g1167 98 90 159 111 77 42 90 127 163 128 146 60 62 47 69 89 228 246 
3406.g1168 265 243 219 134 124 73 135 144 205 150 263 154 139 119 135 116 299 117 
3406.g1169 1 1 2 10 0 1 7 0 2 2 1 1 2 1 0 2 2 1 
3408.g1170 1 0 1 0 0 1 0 0 0 1 0 0 0 1 0 0 0 0 
3409.g1171 21 10 31 25 14 11 12 3 87 24 12 19 9 4 13 16 35 7 
3413.g1172 283 289 265 201 124 94 211 219 288 212 224 214 192 150 170 224 392 162 
3414.g1173 34 22 40 29 18 15 31 28 51 28 39 23 43 14 12 18 55 26 
3415.g1174 15 45 18 14 14 4 17 5 37 13 15 10 6 9 10 30 40 7 
3418.g1175 30 74 43 20 30 18 25 30 18 39 37 29 38 17 66 16 80 62 
3420.g1176 216 209 179 176 48 48 66 127 15 50 40 17 23 156 7 71 30 52 
3427.g1177 12 4 6 7 5 2 2 4 16 10 5 7 2 2 5 5 17 2 
3427.g1178 14 30 13 13 6 5 9 10 13 11 11 7 11 7 8 4 28 4 
3428.g1179 32 14 56 1 3 29 25 11 28 3 8 40 13 23 10 6 0 19 
3432.g1180 131 68 212 210 232 110 113 951 163 469 555 262 62 94 66 12 420 133 
3434.g1181 536 603 577 332 420 278 386 336 591 424 441 412 460 404 359 360 515 381 
3434.g1182 2 0 2 2 0 0 1 0 1 2 0 2 3 0 0 2 1 3 
3434.g1183 0 0 0 0 0 1 0 0 0 0 0 0 1 0 0 1 0 0 
3436.g1184 85 49 66 1 3 4 3 3 3 0 3 4 0 2 0 2 1 0 
3440.g1185 1 1 2 0 4 0 0 1 1 0 0 1 2 0 1 1 1 0 
3444.g1186 3 0 4 3 3 1 2 4 7 5 5 1 1 6 3 2 4 0 
3445.g1187 27 21 22 12 9 9 8 25 23 12 26 12 13 9 22 3 15 24 
345.g129 26 17 32 17 10 4 15 16 24 27 16 14 25 24 6 26 32 81 
3463.g1188 65 105 78 45 143 77 89 41 47 90 128 97 30 723 29 38 68 74 
3463.g1189 1729 4755 1681 1396 2027 1836 1049 724 1265 1544 2446 3849 687 21727 1066 902 1538 1739 
3463.g1190 106 259 134 107 243 149 151 78 150 137 225 542 135 1558 109 103 167 120 
3463.g1191 127 123 109 95 117 61 99 87 106 81 121 121 112 83 85 68 128 77 
3471.g1192 3 4 2 1 1 1 1 8 3 2 3 0 4 1 8 1 3 3 
3478.g1193 5 6 6 4 4 0 1 3 4 6 7 6 6 3 4 2 8 3 
348.g130 604 400 801 448 541 391 455 313 624 613 732 420 479 1565 588 285 472 653 
349.g131 0 1 0 1 4 1 0 1 0 5 1 0 1 1 1 2 1 3 
3493.g1194 10 6 12 4 18 3 4 9 9 6 4 5 3 5 2 10 3 8 
3496.g1195 137 128 253 112 126 44 181 170 201 214 246 158 120 137 115 128 377 134 
3496.g1196 15 12 41 10 11 2 10 14 11 21 20 21 20 4 13 13 34 9 
3496.g1197 15 12 13 12 4 3 3 4 8 8 10 10 5 1 12 7 8 4 
3500.g1198 6 1 2 0 0 1 3 0 1 4 5 3 3 2 0 0 5 1 
3501.g1199 2 1 2 0 68 25 80 53 38 16 3 24 64 1 3 3 9 64 
3503.g1200 24 19 36 127 50 67 44 87 70 81 75 44 26 102 25 45 118 31 
3503.g1201 409 471 473 361 227 184 319 416 509 375 450 402 291 209 221 356 767 270 
3513.g1202 81 67 112 83 65 18 91 100 96 98 142 90 54 71 54 73 155 65 
3515.g1203 7 5 9 7 5 2 11 1 6 6 7 4 3 0 2 7 13 1 
3519.g1204 1 5 0 3 1 3 2 0 3 0 1 0 1 2 1 2 2 2 
3521.g1205 0 0 1 1 1 0 1 1 3 1 0 1 0 2 0 2 0 1 
3521.g1206 21 13 10 11 5 4 9 9 5 3 12 10 3 21 7 8 15 9 
3521.g1207 11 10 12 19 10 6 15 3 18 11 14 10 12 14 5 7 18 9 
3531.g1208 412 429 406 396 314 227 328 405 507 486 668 402 423 279 656 302 988 322 
3532.g1209 3 13 7 7 2 1 3 1 1 2 2 3 1 1 4 11 8 5 
3533.g1210 215 247 207 197 47 28 192 209 347 265 263 274 79 70 134 232 428 113 
3538.g1211 47 39 29 25 32 22 26 40 37 29 38 33 54 25 30 19 49 23 
3547.g1212 31 28 22 15 4 10 21 13 41 18 15 11 26 12 10 12 37 26 
3550.g1213 4 3 3 0 0 1 0 0 1 3 1 0 1 0 3 1 3 2 
3550.g1214 90 90 120 37 84 78 71 68 67 64 85 50 52 93 62 36 46 63 
3550.g1215 108 80 118 419 222 254 138 349 289 397 163 154 60 354 56 101 205 90 
3550.g1216 37 27 60 34 35 12 50 39 58 65 73 56 34 45 36 40 104 44 
3555.g1217 106 132 62 50 113 19 4 628 2 58 19 17 8 161 17 51 19 9 
3557.g1218 221 211 238 185 131 89 180 148 257 184 259 103 106 118 95 124 447 125 
3561.g1219 6 4 8 7 2 0 2 3 9 2 4 2 5 3 7 5 5 4 
3568.g1220 12 20 14 9 9 3 19 2 14 10 14 10 4 5 3 12 24 5 
3570.g1221 76 75 69 49 32 23 66 37 112 89 67 52 31 62 32 14 165 32 
3573.g1222 0 0 0 0 0 0 0 0 0 0 0 0 0 0 0 0 0 0 
3580.g1223 38 28 54 34 18 23 38 32 30 50 48 44 26 19 10 31 84 20 
3582.g1224 11 12 21 67 2 0 5 27 25 7 4 9 14 6 17 6 3 13 
3582.g1225 8 4 11 5 28 20 8 6 1 15 24 19 3 6 5 12 84 6 
3588.g1226 548 583 476 377 515 289 351 456 516 496 587 441 459 368 417 332 588 406 
3588.g1227 396 444 429 313 211 168 320 356 475 373 400 330 276 210 201 318 647 253 
3591.g1228 83 87 135 97 88 50 107 125 140 118 125 106 71 58 77 108 196 110 
3593.g1229 124 180 215 200 147 98 189 84 328 221 464 198 56 420 233 214 382 278 
3596.g1230 55 48 83 54 53 24 72 55 72 78 93 68 53 75 49 51 145 51 
3598.g1231 301 349 394 318 248 133 374 352 435 331 366 326 269 156 271 261 534 222 
3605.g1232 22 23 37 21 87 18 512 17 18 20 16 13 38 22 113 56 17 29 
3610.g1233 199 183 159 143 38 71 373 108 1061 252 42 48 44 29 38 117 71 58 
3613.g1234 0 1 0 0 0 0 0 0 0 1 0 0 0 1 0 1 2 0 
3629.g1235 329 219 246 413 169 69 290 153 732 201 221 245 262 262 147 200 297 261 
3641.g1236 123 244 103 50 97 24 65 49 58 45 114 46 59 16 96 164 120 34 
3644.g1237 174 210 273 180 151 76 190 197 250 167 172 212 152 83 136 183 275 128 
3646.g1238 238 172 197 67 180 106 550 307 212 863 347 110 118 1591 102 151 427 54 
3646.g1239 57 59 89 20 106 13 55 75 67 40 60 35 43 15 26 41 109 24 
3654.g1240 102 86 140 59 9 1 16 17 10 4 53 0 6 156 4 178 68 3 
3655.g1241 72 83 104 82 41 26 76 51 120 84 88 107 108 52 37 39 128 87 
3659.g1242 124 106 102 101 88 75 94 100 128 106 157 110 89 64 203 88 282 84 
3659.g1243 626 689 579 255 298 212 253 303 403 371 275 356 260 271 226 290 341 282 
3661.g1244 108 134 125 53 50 27 63 50 211 59 71 45 12 40 60 84 87 39 
367.g132 320 388 382 291 180 142 286 322 347 306 359 303 214 174 175 292 620 202 
3675.g1245 5 6 3 1 2 0 2 7 5 3 5 1 3 3 3 4 7 1 
3675.g1246 0 0 0 0 0 0 0 0 0 0 0 0 0 0 0 0 0 0 
3675.g1247 0 0 0 0 1 0 1 0 1 2 0 0 1 0 0 0 0 0 
3677.g1248 60 66 64 22 21 3 35 30 55 22 35 34 36 24 34 34 61 74 
368.g133 236 226 296 198 174 93 176 211 293 296 218 199 183 101 151 161 358 155 
3684.g1249 11 4 6 2 7 4 2 4 13 10 12 8 5 8 4 3 15 5 
3687.g1250 77 82 82 135 83 61 44 85 104 111 56 54 43 65 43 45 94 51 
3687.g1251 1 0 2 1 0 0 2 0 0 0 0 0 0 0 0 0 0 0 
3694.g1252 141 135 126 82 114 55 125 88 122 78 89 125 86 86 71 88 186 98 
3703.g1253 94 72 90 47 62 34 76 66 74 89 89 76 69 51 52 43 102 57 
3705.g1254 334 399 511 395 333 155 445 427 532 377 394 430 328 193 327 359 629 283 
371.g134 216 220 325 242 139 134 202 256 289 278 273 289 199 146 141 227 503 155 
371.g135 777 754 807 731 614 452 486 713 965 1071 825 1142 583 571 516 500 1188 809 
3716.g1255 7 9 15 19 4 48 5 5 9 10 9 4 7 4 6 9 16 16 
3719.g1256 1 1 5 7 1 1 1 5 11 7 4 3 3 0 3 5 6 3 
3722.g1257 67 60 88 47 43 26 39 60 77 68 72 74 49 24 34 33 62 41 
3725.g1258 3 3 6 5 2 5 15 5 5 5 3 5 5 14 5 0 10 4 
3726.g1259 70 43 102 47 127 43 44 39 256 62 145 42 70 106 35 7 118 176 
3727.g1260 190 202 191 388 369 255 91 440 364 350 163 106 98 506 75 118 216 105 
3727.g1261 12 200 45 35 56 8 11 6 29 19 75 36 0 154 4 42 93 18 
3732.g1262 0 0 0 0 0 0 0 1 1 0 1 0 0 1 0 0 1 0 
3735.g1263 5 1 3 0 2 1 2 0 0 0 0 0 0 0 0 2 1 0 
3737.g1264 209 379 116 292 179 183 159 130 19 115 325 4 217 1 209 401 331 37 
3740.g1265 170 176 264 117 130 106 85 157 213 145 148 118 227 114 128 110 119 124 
3743.g1266 502 444 302 88 144 29 60 63 82 72 121 75 67 131 41 219 189 46 
375.g136 324 217 465 23 24 160 644 66 577 1375 21 10 7 322 397 20 33 16 
3750.g1267 41 29 49 27 182 35 46 57 58 116 65 58 72 53 108 53 80 36 
3755.g1268 299 290 338 180 351 185 632 486 507 308 853 314 346 465 215 255 816 234 
3757.g1269 185 173 193 107 120 64 132 103 131 133 137 133 122 75 67 91 169 84 
3764.g1270 217 249 511 68 11 62 102 699 279 74 81 395 226 98 16 85 77 69 
3767.g1271 291 263 167 33 52 17 15 17 30 35 51 9 17 32 4 108 83 10 
3768.g1272 66 73 92 204 142 73 18 22 245 152 35 284 105 21 92 57 39 122 
3769.g1273 46 85 74 41 163 65 96 38 60 62 117 179 57 533 37 50 97 62 
3771.g1274 2185 2476 1768 355 376 378 312 419 557 515 273 383 290 410 427 361 294 432 
378.g137 356 307 467 281 175 144 616 387 305 271 327 707 638 201 174 208 255 372 
3785.g1275 280 301 208 193 219 149 279 238 255 198 349 281 201 217 203 217 396 195 
3789.g1276 5 1 2 1 0 1 5 0 0 1 0 1 0 3 0 3 1 0 
379.g138 29 22 66 25 14 4 29 23 23 20 31 24 22 17 18 23 29 41 
3790.g1277 30 21 30 10 14 5 16 11 14 16 28 19 13 9 10 14 23 11 
3793.g1278 30 15 43 39 20 9 45 23 61 22 44 24 30 17 29 25 62 92 
3795.g1279 0 0 0 0 0 0 0 0 0 0 0 0 0 0 0 0 0 0 
3795.g1280 14 25 15 18 13 3 22 19 10 30 16 14 8 11 8 10 18 5 
3799.g1281 34 25 40 65 440 14 832 243 138 30 47 51 11 2 29 27 38 124 
3806.g1282 40 52 44 53 120 17 155 65 173 44 89 33 65 35 172 34 104 59 
3806.g1283 326 284 296 191 215 140 360 235 266 241 256 282 174 120 167 166 314 174 
3806.g1284 20 9 16 12 8 7 29 19 14 20 10 15 13 3 5 7 19 9 
3810.g1285 3 3 5 1 6 1 3 2 4 2 12 5 2 5 6 6 11 4 
3820.g1286 147 169 153 117 129 57 121 122 122 109 208 132 111 133 78 113 213 108 
3820.g1287 0 0 0 0 0 0 0 0 0 0 0 0 0 0 0 0 0 0 
3820.g1288 5 4 11 10 9 4 5 11 15 11 27 10 6 7 4 10 40 25 
3824.g1289 79 66 103 63 52 29 65 88 96 80 83 52 42 34 49 54 150 195 
3825.g1290 1 1 0 4 1 2 0 22 0 1 5 5 0 0 0 3 3 0 
383.g139 58 49 63 29 31 12 35 31 41 46 45 41 26 17 16 17 84 17 
3832.g1291 0 5 4 1 0 0 0 0 12 0 1 1 0 1 1 13 1 1 
3833.g1292 31 21 39 25 31 13 38 37 39 31 48 24 16 23 22 30 72 27 
3842.g1293 4 6 5 4 5 3 2 0 10 4 9 6 2 7 2 3 10 3 
3844.g1294 6 11 16 6 9 2 8 9 10 9 13 16 5 9 6 3 29 3 
3846.g1295 10 6 3 3 10 3 3 4 1 3 3 2 7 6 1 2 2 0 
385.g140 8 6 6 6 2 1 3 2 4 11 1 2 4 0 3 2 5 3 
3852.g1296 0 0 0 0 0 0 0 0 0 0 0 0 0 0 0 0 0 0 
3853.g1297 4 0 3 0 1 1 17 2 2 3 0 2 4 0 2 2 4 1 
3866.g1298 127 64 140 187 185 39 74 778 743 119 358 100 143 88 63 26 540 63 
3869.g1299 33 41 30 28 28 19 21 19 88 39 55 33 45 23 50 29 86 23 
3871.g1300 70 78 113 68 17 26 65 43 75 47 15 66 44 99 54 70 19 117 
3872.g1301 704 607 1019 1126 937 538 550 3259 705 1839 2253 1629 237 628 338 325 1933 645 
3875.g1302 236 207 210 799 442 321 131 618 450 586 234 127 166 498 76 92 362 103 
3876.g1303 38 20 92 122 84 55 52 316 75 202 252 133 23 44 24 12 195 69 
3877.g1304 258 254 290 544 149 177 136 200 119 399 265 213 181 56 155 156 385 95 
3879.g1305 0 1 0 0 0 1 0 0 1 3 0 2 2 1 0 0 1 3 
3881.g1306 0 0 4 3 2 0 0 1 3 1 0 0 0 0 0 1 4 0 
3882.g1307 155 138 213 76 46 38 51 40 26 72 91 30 36 79 56 39 17 50 
3893.g1308 128 108 81 95 67 57 91 93 101 81 104 102 93 61 70 75 132 73 
39.g17 78 36 49 3 4 2 0 1 2 1 2 3 0 0 0 2 0 0 
391.g141 132 94 110 207 79 28 169 43 359 106 122 122 108 123 76 90 158 200 
3914.g1309 86 88 106 96 91 27 71 111 124 73 82 78 72 40 45 91 170 58 
3915.g1310 149 162 205 144 117 68 162 190 200 142 139 171 132 61 110 147 221 108 
3919.g1311 432 794 349 128 252 87 176 146 204 116 235 147 160 56 239 385 344 102 
3920.g1312 3 3 4 1 0 0 1 0 2 0 3 4 5 2 1 2 5 3 
3922.g1313 0 0 0 2 4 0 0 7 0 0 1 0 0 3 0 0 0 0 
3923.g1314 17 10 25 21 18 8 32 28 53 28 37 23 18 29 22 20 65 29 
393.g142 26 33 36 38 16 7 34 26 36 26 34 25 19 17 20 44 66 19 
3930.g1315 44 54 72 50 49 21 82 44 94 50 52 84 71 42 35 63 85 51 
3953.g1316 380 405 312 160 358 160 379 413 731 258 569 251 256 595 207 253 586 158 
3955.g1317 28 28 26 14 8 13 14 10 26 25 14 21 13 18 14 12 16 17 
3958.g1318 5 2 8 5 3 1 3 3 5 3 10 4 9 4 2 4 11 1 
396.g143 101 134 128 51 65 36 84 83 104 84 89 103 71 32 72 79 139 66 
396.g144 178 192 204 136 139 91 162 169 199 149 228 162 158 120 137 137 204 116 
3963.g1319 472 433 404 317 355 173 484 318 416 328 413 352 350 237 250 263 415 318 
3964.g1320 35 15 43 19 32 4 26 38 31 37 54 35 14 19 26 23 58 23 
3966.g1321 39 34 49 44 29 16 38 37 58 31 46 53 32 31 13 34 73 79 
3974.g1322 31 45 29 22 26 15 33 19 36 40 36 23 32 34 16 32 56 17 
3980.g1323 47 43 39 28 12 8 115 36 36 15 30 25 22 23 15 31 47 21 
3981.g1324 2 2 5 2 3 2 3 4 0 5 2 5 0 0 7 1 4 0 
3985.g1325 1782 1333 3493 2298 2400 2069 2806 2790 1405 1708 2235 2378 1879 3117 3029 1196 1434 2718 
3991.g1326 83 65 132 78 45 36 36 116 215 163 39 85 31 84 104 44 41 256 
3998.g1327 0 1 0 0 0 0 0 0 0 1 0 0 0 1 0 1 2 0 
4.g1 188 197 259 153 194 70 184 147 186 182 195 219 146 95 109 130 303 95 
4.g100 3249 3330 2803 2282 1813 1076 1609 2894 1764 2364 2542 3352 2375 2590 1859 1559 2023 1802 
4.g1009 5128 5109 5588 3079 3378 2517 3266 3132 3564 3648 3545 3887 4137 4502 2502 2412 3653 3177 
4.g1010 64 58 60 30 24 30 33 34 47 40 41 27 65 22 28 23 57 31 
4.g1011 85 93 78 71 46 50 66 65 72 93 94 49 86 32 51 52 115 59 
4.g1013 561 597 738 370 324 265 279 282 407 427 513 512 325 570 259 191 343 347 
4.g1016 2395 2686 1547 1085 1008 664 937 926 1081 941 1377 953 1123 911 954 585 1032 978 
4.g1018 23 20 42 20 39 14 18 26 25 23 34 36 37 10 17 19 9 38 
4.g1024 5901 5721 6017 3305 2893 1932 2929 3246 5319 3630 5060 3224 3702 2144 3159 2204 6450 3161 
4.g1025 5901 5721 6017 3305 2893 1932 2929 3246 5319 3630 5060 3224 3702 2144 3159 2204 6450 3161 
4.g1032 7 5 5 2 2 1 5 1 7 2 3 3 3 1 3 5 10 4 
4.g1042 260 274 504 208 193 181 143 181 248 230 277 366 190 350 207 93 196 293 
4.g1043 260 274 504 208 193 181 143 181 248 230 277 366 190 350 207 93 196 293 
4.g1045 122 128 149 42 19 27 22 68 87 32 9 58 73 60 44 27 32 70 
4.g1049 6235 7021 5085 2528 2397 1959 2407 3704 1702 3454 3693 2543 1913 3766 2181 1687 2070 2552 
4.g105 53 88 80 52 47 37 25 17 61 72 52 97 26 361 38 30 40 75 
4.g1050 43 100 87 67 59 48 25 45 49 81 70 241 69 396 35 43 59 29 
4.g1054 31 25 38 36 23 29 13 27 28 37 30 29 22 43 18 8 26 35 
4.g1065 1991 1836 2358 1454 1178 821 1093 2264 536 1112 1225 911 584 1224 976 512 789 1176 
4.g1068 1232 1170 1445 743 557 381 2154 1001 950 734 929 2245 2199 632 531 713 1091 1453 
4.g1073 9535 8057 7594 5173 5429 3054 3803 6014 5431 5374 5672 6049 4804 3582 3513 3321 5076 4632 
4.g1075 22 20 65 13 26 18 42 27 10 26 38 40 12 14 15 11 20 36 
4.g1078 17 18 20 15 17 14 4 18 11 22 16 24 17 25 9 7 12 37 
4.g1079 522 456 506 279 164 93 268 143 179 168 166 222 193 222 198 111 119 217 
4.g108 16912 15741 25132 13201 10010 8259 9640 16760 7929 13295 15731 13118 10601 20939 9275 6279 9579 15943 
4.g1081 453 562 633 406 284 221 195 361 233 389 341 510 253 592 220 170 281 280 
4.g1090 3933 3416 2305 1658 878 528 863 959 721 1258 1474 961 1422 1037 848 547 802 969 
4.g1097 130 171 188 112 82 51 96 120 120 104 143 192 100 242 60 80 91 124 
4.g1102 317 345 292 165 225 132 190 219 326 201 268 217 342 219 222 203 330 226 
4.g1106 4503 3331 4055 1101 1875 1140 2255 1648 1034 1297 2443 2609 1323 1227 1079 811 1362 1459 
4.g1107 4503 3331 4055 1101 1875 1140 2255 1648 1034 1297 2443 2609 1323 1227 1079 811 1362 1459 
4.g111 2611 2907 1648 1009 1094 725 991 1200 1767 1215 1220 969 1446 1431 910 1109 1473 1322 
4.g1113 1 1 0 1 0 0 0 0 0 1 0 0 0 0 0 0 0 1 
4.g1114 9 24 14 5 4 1 3 0 13 4 5 30 2 30 0 7 6 6 
4.g1115 1908 2188 2135 1089 1494 823 767 1260 1253 1363 1572 1848 1371 2142 1123 1141 1333 1493 
4.g1116 103 99 120 57 49 37 37 36 63 74 52 39 90 22 44 38 62 42 
4.g112 3409 3161 2331 1732 1614 1054 1410 1824 2544 2105 2009 1822 2307 2433 1361 1465 2710 1758 
4.g113 2618 2877 2839 1704 3044 2145 1898 2304 3022 2636 3020 2348 2926 2564 1909 2125 2542 2243 
4.g1132 13 6 7 1 9 8 3 11 5 8 5 27 4 29 42 0 25 3 
4.g1133 59 74 72 27 35 31 4 57 24 44 43 60 14 93 26 17 72 16 
4.g1139 363 319 587 649 955 1343 618 1596 617 1470 1137 397 835 561 1326 381 436 1165 
4.g114 225 211 249 200 304 151 168 118 227 210 230 289 188 198 111 186 178 240 
4.g1140 998 818 1285 509 802 510 525 636 599 754 1024 1117 521 1294 512 412 490 795 
4.g1141 998 818 1285 509 802 510 525 636 599 754 1024 1117 521 1294 512 412 490 795 
4.g1149 831 1017 398 304 254 263 330 332 659 354 471 288 607 338 352 302 781 348 
4.g1150 143 134 94 73 50 34 51 109 131 99 75 80 101 73 60 62 109 78 
4.g1154 87 60 119 50 41 31 71 84 48 50 44 56 74 86 63 37 39 52 
4.g1158 73 57 173 102 38 59 32 71 23 67 91 117 64 71 27 34 35 83 
4.g1164 230 290 243 109 109 83 55 83 138 117 145 209 153 408 89 91 125 138 
4.g1167 4689 4064 6586 3010 2814 2456 1883 3926 3120 4464 3361 5293 2650 4648 3163 2014 1495 3950 
4.g1168 4689 4064 6586 3010 2814 2456 1883 3926 3120 4464 3361 5293 2650 4648 3163 2014 1495 3950 
4.g1177 110209 115222 77900 79649 98477 50726 62367 76611 133847 97718 98008 70999 127135 109894 89758 76975 114541 90582 
4.g1178 110209 115222 77900 79649 98477 50726 62367 76611 133847 97718 98008 70999 127135 109894 89758 76975 114541 90582 
4.g1194 83 166 113 82 102 77 80 56 69 122 114 261 127 348 46 38 89 70 
4.g1209 171255 163889 97209 107884 116407 84792 83872 101317 192841 114653 132443 148865 240091 84621 97591 100014 157972 153128 
4.g1213 5782 4912 5894 4157 4059 2463 4217 2864 2595 2287 5685 3315 2809 2378 4291 1965 3465 3674 
4.g1219 494 443 372 201 321 232 1011 486 415 1503 664 256 366 3565 553 279 772 236 
4.g122 346 390 436 202 214 194 159 295 224 247 289 384 202 323 158 102 192 250 
4.g1226 17 26 15 14 6 16 48 7 19 16 19 46 8 41 8 7 9 12 
4.g123 491 435 473 344 256 322 361 773 243 421 364 281 286 331 392 148 278 631 
4.g1234 3 6 8 1 3 3 1 3 2 4 4 2 1 4 0 1 5 2 
4.g1235 4912 4695 4402 3390 3745 1930 2198 3352 3837 4310 4193 3736 3153 2490 2521 2379 4148 2791 
4.g124 491 435 473 344 256 322 361 773 243 421 364 281 286 331 392 148 278 631 
4.g1240 15593 15188 18474 9192 9841 6309 11589 13625 9245 10086 12738 11132 8125 13784 7528 5718 8633 8949 
4.g1241 15593 15188 18474 9192 9841 6309 11589 13625 9245 10086 12738 11132 8125 13784 7528 5718 8633 8949 
4.g1242 15593 15188 18474 9192 9841 6309 11589 13625 9245 10086 12738 11132 8125 13784 7528 5718 8633 8949 
4.g1243 15593 15188 18474 9192 9841 6309 11589 13625 9245 10086 12738 11132 8125 13784 7528 5718 8633 8949 
4.g1244 15593 15188 18474 9192 9841 6309 11589 13625 9245 10086 12738 11132 8125 13784 7528 5718 8633 8949 
4.g1246 2647 3341 2282 1124 1434 1098 1344 1403 1475 1614 1644 1569 1312 2500 988 855 1337 1497 
4.g1247 4613 4398 5224 2607 2500 2248 2071 2574 3986 3474 2985 3809 5033 2980 2394 2439 2369 3549 
4.g1249 6939 7266 5600 4702 3697 2310 3521 4176 6421 3892 5131 4521 4502 3962 2612 3088 8795 3654 
4.g1250 6939 7266 5600 4702 3697 2310 3521 4176 6421 3892 5131 4521 4502 3962 2612 3088 8795 3654 
4.g1251 4016 3914 3903 7496 2380 1672 1558 2256 2043 2794 2789 1982 4427 2541 1829 1770 1879 1889 
4.g1260 4838 5291 4047 1993 2091 1382 1594 2227 2775 2111 2808 1843 3176 1248 1733 1557 3577 1896 
4.g1261 6257 4489 11241 4639 7534 4186 4909 3346 4506 6484 5707 9576 3667 9821 4636 4363 3376 5484 
4.g1262 179 166 153 121 113 60 122 124 155 130 124 149 121 93 103 89 126 96 
4.g1264 566 548 713 439 395 300 425 598 525 363 706 455 349 335 298 541 491 400 
4.g1266 907 764 1067 732 663 368 476 781 790 750 1177 666 546 459 747 581 603 716 
4.g1267 14933 15046 14828 9300 7742 6858 7568 9690 9387 9873 11555 9567 9501 6460 7899 5897 9477 9415 
4.g1269 1328 1472 1160 755 677 588 877 805 870 819 1163 719 720 606 621 599 1276 670 
4.g1270 1328 1472 1160 755 677 588 877 805 870 819 1163 719 720 606 621 599 1276 670 
4.g1272 1865 1952 1879 782 703 419 568 823 702 803 1079 1131 638 1378 589 480 756 810 
4.g1281 23351 16600 28124 20668 12577 8843 9158 12933 8681 8661 17951 28741 5282 3759 4325 15897 31274 22291 
4.g1283 891 832 862 548 835 356 439 418 900 744 474 984 897 452 501 415 552 579 
4.g1288 0 1 1 5 2 0 2 10 0 0 0 23 0 0 0 0 2 1 
4.g1294 122 111 61 60 46 29 27 61 67 35 39 57 56 33 59 39 53 54 
4.g1300 313 336 509 173 128 106 79 299 75 290 223 122 130 96 133 175 124 145 
4.g1302 13208 12216 10089 6193 7598 4030 6714 7958 5449 6612 11198 6703 5635 4430 6051 5416 5570 6649 
4.g1311 1106 1328 1759 811 702 580 615 660 679 775 1474 2090 1061 2000 589 500 781 739 
4.g1313 1106 1328 1759 811 702 580 615 660 679 775 1474 2090 1061 2000 589 500 781 739 
4.g1320 10113 9230 9790 5086 5522 3913 4599 3862 5757 5572 4987 6654 7263 4358 4298 4021 5959 4517 
4.g1328 196 154 421 150 165 145 245 173 169 166 227 178 164 320 104 92 109 248 
4.g1330 398 441 398 439 293 210 318 381 586 437 637 401 447 288 655 315 1078 316 
4.g134 2253 2255 2306 1696 1226 898 1605 1698 2419 1832 2344 1658 1954 1167 1594 1149 3404 1224 
4.g1341 353 360 332 238 289 148 185 198 245 236 284 344 276 472 141 129 189 223 
4.g1344 6078 6422 5368 1797 2501 1128 1310 2488 2460 1807 2651 2377 1259 1712 1536 1679 1532 1942 
4.g1346 8124 8965 8378 7610 5042 3183 4204 7666 5232 6042 7724 5105 3681 5403 5644 6676 5507 5185 
4.g1349 188 251 217 108 180 93 80 91 260 168 161 284 252 286 117 97 128 107 
4.g135 2475 1854 2399 1511 762 1124 2533 2862 1162 1557 2314 1726 1183 2363 713 425 1038 1589 
4.g1353 5796 7092 5045 4332 3378 2036 2738 4992 4329 4865 3693 4574 3634 7832 3260 2742 3207 4105 
4.g1357 34 20 37 7 6 5 9 4 9 21 13 6 2 8 5 19 4 8 
4.g1363 1196 1133 2959 296 430 402 807 2556 751 1155 393 36 600 531 892 952 165 1471 
4.g1366 160 139 205 29 25 20 40 16 59 27 42 92 25 133 59 11 32 20 
4.g1368 465 496 382 313 244 205 308 326 472 373 471 465 362 359 469 314 678 271 
4.g1370 465 496 382 313 244 205 308 326 472 373 471 465 362 359 469 314 678 271 
4.g1371 465 496 382 313 244 205 308 326 472 373 471 465 362 359 469 314 678 271 
4.g1372 1 0 2 0 2 0 0 4 1 0 0 0 5 0 2 0 0 1 
4.g1374 3176 2985 4158 1584 2175 1459 1962 2298 2417 2660 2754 2981 1642 1777 1878 1122 1414 2119 
4.g1375 3176 2985 4158 1584 2175 1459 1962 2298 2417 2660 2754 2981 1642 1777 1878 1122 1414 2119 
4.g1376 3176 2985 4158 1584 2175 1459 1962 2298 2417 2660 2754 2981 1642 1777 1878 1122 1414 2119 
4.g1384 115 87 375 44 112 42 58 24 52 88 107 136 50 41 56 35 40 37 
4.g1389 0 0 0 0 4 0 0 2 0 0 0 1 5 0 0 0 0 0 
4.g1390 1 9 6 8 6 2 1 2 4 1 2 41 5 14 3 0 0 1 
4.g1393 862 840 1006 662 753 463 435 717 574 741 942 1007 608 881 602 410 749 569 
4.g1394 862 840 1006 662 753 463 435 717 574 741 942 1007 608 881 602 410 749 569 
4.g1427 244 259 253 134 147 58 86 202 182 117 151 152 178 133 130 108 193 114 
4.g1429 1 6 0 1 1 1 1 0 2 4 7 1 1 4 0 6 3 2 
4.g1435 9575 9783 7568 3891 4104 2514 3941 3623 6566 3594 4526 7043 7927 4294 3106 4009 6155 4224 
4.g1443 530 484 754 235 315 266 282 241 256 325 441 517 243 526 311 222 250 337 
4.g1446 4345 3871 5976 1116 2045 1322 2197 7030 939 2929 5760 1137 1491 4162 4240 535 1017 4131 
4.g1450 409 428 307 278 157 165 212 332 411 272 334 241 350 157 195 164 424 251 
4.g1451 1167 1210 1097 776 561 475 561 865 1053 764 958 609 799 545 628 607 1276 747 
4.g1452 30495 30653 24489 14273 18704 12123 14704 22348 18656 16929 24405 20149 20155 19286 10343 11456 18179 12830 
4.g1453 144 68 177 88 189 11 152 12 230 286 634 420 47 211 308 92 83 71 
4.g1455 151 170 94 1 11 3 3 2 16 15 26 7 5 4 1 58 22 0 
4.g1457 257 173 162 127 168 180 71 206 394 219 254 427 267 120 146 151 170 267 
4.g1458 840 780 630 347 427 443 206 363 630 635 591 1014 611 337 252 501 331 765 
4.g1463 401 808 392 376 312 207 305 359 513 437 595 413 420 303 606 280 904 286 
4.g1465 231 257 186 147 186 135 251 284 227 167 340 262 267 201 195 142 270 178 
4.g1466 0 0 0 0 0 0 0 2 0 0 0 4 3 2 0 2 1 0 
4.g1472 0 0 0 0 0 0 0 0 0 0 0 0 0 0 0 0 0 0 
4.g1473 0 0 0 0 0 0 0 0 0 1 0 0 0 0 0 0 0 0 
4.g1478 153 103 189 193 231 93 165 124 503 117 227 98 129 140 56 24 234 265 
4.g1479 6 3 4 24 6 6 4 10 8 6 3 3 11 7 2 3 1 1 
4.g1482 58 24 64 25 25 10 17 9 14 12 32 13 22 35 50 9 13 19 
4.g1483 3037 3275 2936 2049 2225 1701 2357 3288 1931 2509 2588 2658 2829 2895 2054 1661 2192 2248 
4.g1484 3548 3889 3310 1715 2243 1185 2005 1849 1975 2006 2533 2305 2080 2586 1658 1442 2323 1631 
4.g1487 7 14 12 38 1 5 1 0 3 3 4 3 0 10 2 0 1 4 
4.g1491 4196 4976 5879 3097 3371 1988 2438 4363 3607 3347 3936 3558 2528 4157 2650 2556 2708 3220 
4.g1492 4196 4976 5879 3097 3371 1988 2438 4363 3607 3347 3936 3558 2528 4157 2650 2556 2708 3220 
4.g1497 445 424 450 239 171 108 244 302 292 295 292 220 226 211 146 162 327 242 
4.g15 8280 8386 9331 4251 6118 4003 3291 5393 5602 5285 6801 6285 5535 6727 4378 4034 4223 5070 
4.g150 18292 16428 16149 11898 6380 6050 8405 9846 9826 9669 10463 8351 13175 8550 6687 7189 11533 10562 
4.g1505 2 1 3 5 0 1 0 2 5 8 0 2 2 4 2 0 0 4 
4.g1507 66 53 107 225 234 129 32 75 73 244 967 123 40 184 233 71 143 184 
4.g151 18292 16428 16149 11898 6380 6050 8405 9846 9826 9669 10463 8351 13175 8550 6687 7189 11533 10562 
4.g1514 11 7 14 11 5 3 5 3 2 13 6 4 7 8 2 4 8 6 
4.g1517 6786 7461 5365 3160 2618 1864 2830 2853 4985 3695 4029 3018 3303 3565 2200 2274 4629 3038 
4.g1518 6786 7461 5365 3160 2618 1864 2830 2853 4985 3695 4029 3018 3303 3565 2200 2274 4629 3038 
4.g1519 741 699 750 244 229 126 213 235 248 362 362 266 202 309 215 183 430 283 
4.g1522 3093 4739 2494 1489 1666 1062 1182 1638 2189 1853 2198 2197 1653 1883 1191 1398 1795 1219 
4.g1526 1719 1533 2157 1117 1482 912 697 973 758 898 1321 1127 1231 896 1131 823 895 1160 
4.g1527 1078 1012 1803 332 461 315 228 54 2424 2512 141 3115 1067 1433 289 411 143 115 
4.g153 3254 2956 3181 2064 2969 1576 1910 2315 2510 2290 3102 1855 2457 1805 1720 2268 2176 2389 
4.g1530 19 8 18 6 4 1 4 5 12 1 3 2 5 6 7 4 74 11 
4.g1533 53491 52000 36986 30271 35322 24698 20251 28065 48101 36087 30827 34282 66000 27794 25251 22485 27591 40418 
4.g1539 639 617 940 367 344 302 256 311 333 406 697 898 349 699 244 193 379 282 
4.g1540 17594 20346 17528 12019 11807 6965 10012 8524 14128 12922 14805 13732 12886 11047 10570 9851 14185 9958 
4.g1544 1 4 2 1 3 2 5 1 26 7 27 0 3 0 0 7 69 20 
4.g1546 1599 1651 1168 886 689 768 880 955 1468 1089 1440 1153 1133 1717 657 699 1628 968 
4.g1548 1602 1643 1352 986 758 716 651 942 1531 1158 1808 1139 1155 1171 965 672 2064 1035 
4.g1550 9 18 6 3 3 1 0 1 29 6 30 3 11 7 3 11 4 19 
4.g1551 3 0 0 0 0 0 0 1 18 0 21 0 0 0 0 7 0 18 
4.g1555 1463 1117 1899 957 1015 756 813 1117 1114 1219 1238 1398 909 1410 692 589 860 995 
4.g1557 855 876 1188 456 606 431 495 550 379 391 597 926 378 693 472 172 373 500 
4.g1559 247 120 228 84 39 146 69 13 13 244 107 419 28 180 32 57 53 57 
4.g1561 1383 1041 1235 466 516 308 580 481 672 524 733 558 603 545 537 460 718 758 
4.g1563 3219 3579 3005 1243 1597 1014 1015 1269 1068 1592 1822 1730 1365 2105 998 845 1086 1238 
4.g1566 829 850 1026 693 578 375 383 309 432 905 794 1177 542 1590 208 256 605 471 
4.g1570 15582 12362 38751 17950 5172 18414 3110 46170 2783 15756 5387 5136 5141 14846 15246 3932 2032 20175 
4.g1571 898 1077 715 429 389 361 449 562 900 561 544 515 762 390 383 374 720 666 
4.g1572 1606 1812 1142 683 516 512 636 835 1313 855 980 776 1152 592 693 613 1218 1009 
4.g1577 50 54 48 34 16 27 35 29 53 37 34 36 50 21 31 26 45 22 
4.g158 772 717 947 537 598 456 450 525 364 632 697 704 512 1129 398 255 324 627 
4.g1591 4519 5059 4652 2851 2538 1631 2643 2714 3560 3031 3625 3439 3047 3263 1996 2052 3553 2528 
4.g1598 298 336 249 189 157 173 143 179 294 199 252 266 224 222 139 132 364 143 
4.g16 8280 8386 9331 4251 6118 4003 3291 5393 5602 5285 6801 6285 5535 6727 4378 4034 4223 5070 
4.g1608 50 59 41 17 25 15 21 15 18 34 25 33 25 15 18 20 24 22 
4.g1616 13421 12635 11404 7147 9172 5607 7096 9237 9737 9841 10065 8679 11633 11302 6592 7365 9169 9272 
4.g1617 13421 12635 11404 7147 9172 5607 7096 9237 9737 9841 10065 8679 11633 11302 6592 7365 9169 9272 
4.g162 303 291 304 307 200 187 200 197 242 239 394 209 235 204 332 147 313 187 
4.g1624 32 56 73 46 44 28 52 31 43 44 94 12 18 27 31 9 52 25 
4.g1634 16133 11738 25492 9518 6651 6699 7575 14807 7804 10926 17480 10217 5932 7158 6984 3428 12703 9153 
4.g1637 16133 11738 25492 9518 6651 6699 7575 14807 7804 10926 17480 10217 5932 7158 6984 3428 12703 9153 
4.g1640 513 739 618 371 540 302 329 445 396 502 610 1212 375 1148 362 242 400 443 
4.g1642 858 1006 375 389 395 315 440 595 329 390 605 427 430 295 423 410 454 315 
4.g1646 12591 10871 10638 7443 4270 3077 4802 6522 3566 4041 5808 4867 4911 4997 2625 2466 6501 5279 
4.g1647 26656 26376 27432 11545 10179 8052 12353 14539 12245 14327 15927 13990 12641 13010 11796 8565 9426 10667 
4.g1648 26656 26376 27432 11545 10179 8052 12353 14539 12245 14327 15927 13990 12641 13010 11796 8565 9426 10667 
4.g1649 26656 26376 27432 11545 10179 8052 12353 14539 12245 14327 15927 13990 12641 13010 11796 8565 9426 10667 
4.g1658 7 4 13 12 3 6 7 6 4 5 11 8 2 7 7 3 10 16 
4.g1659 7213 7286 4724 3597 3554 2534 5068 4258 3220 3591 5534 3392 4239 2961 2581 2556 4372 3264 
4.g1665 1772 1790 2154 773 915 654 704 1022 995 1234 1548 788 1157 702 679 486 1628 866 
4.g1667 96 145 122 81 80 57 77 103 164 115 143 73 136 92 97 92 157 147 
4.g1668 485 467 643 267 305 211 272 385 597 384 405 393 403 328 339 285 514 470 
4.g1669 4370 4482 5010 1756 2630 1201 1261 2238 1856 1852 2771 2242 1221 1799 1888 972 1380 1466 
4.g1670 1117 1014 1049 440 493 373 447 497 388 317 478 297 325 535 353 271 316 423 
4.g1674 15880 15337 21445 8549 10153 5602 8543 11230 9412 8806 13924 9370 8746 7663 14357 5172 10672 9409 
4.g1675 15880 15337 21445 8549 10153 5602 8543 11230 9412 8806 13924 9370 8746 7663 14357 5172 10672 9409 
4.g1680 15880 15337 21445 8549 10153 5602 8543 11230 9412 8806 13924 9370 8746 7663 14357 5172 10672 9409 
4.g1683 10 13 3 15 8 3 19 3 6 8 2 5 4 2 3 3 3 3 
4.g169 56 55 47 24 28 22 35 22 45 51 39 36 51 43 29 30 44 29 
4.g1692 140 214 280 858 466 438 442 262 671 127 198 248 82 101 1215 215 239 823 
4.g1693 14 15 21 20 20 10 14 5 7 42 7 61 12 4 11 2 11 8 
4.g171 175 151 154 98 86 56 101 101 134 149 140 180 137 138 88 66 99 87 
4.g1710 7889 7366 7849 4211 4937 2416 3744 4487 3757 4234 6299 5121 3832 4477 4099 2739 4472 4604 
4.g1711 7889 7366 7849 4211 4937 2416 3744 4487 3757 4234 6299 5121 3832 4477 4099 2739 4472 4604 
4.g1722 8 0 1 14 0 0 1 0 0 0 1 0 0 0 0 0 0 0 
4.g173 21343 17545 19540 13472 16653 6430 23106 11055 3108 9619 19044 5320 8412 23470 9157 8389 7059 9095 
4.g1730 109 56 64 109 100 30 71 29 39 71 342 41 61 39 81 43 132 81 
4.g1731 9 0 0 14 0 0 0 0 0 0 1 0 0 0 0 0 0 0 
4.g1732 305 203 134 237 79 143 91 303 191 123 212 277 149 127 62 67 114 191 
4.g1737 279 144 296 150 274 65 98 49 48 55 177 175 35 44 94 131 156 195 
4.g174 21343 17545 19540 13472 16653 6430 23106 11055 3108 9619 19044 5320 8412 23470 9157 8389 7059 9095 
4.g1741 2481 2285 2729 1516 1616 926 1274 1472 2041 1433 1888 1569 1547 1237 1369 1192 1861 1316 
4.g1742 2481 2285 2729 1516 1616 926 1274 1472 2041 1433 1888 1569 1547 1237 1369 1192 1861 1316 
4.g1743 13 16 21 30 11 10 15 15 23 26 17 13 12 20 21 17 22 23 
4.g1748 602 671 654 369 432 272 275 334 382 337 405 711 381 972 280 199 265 280 
4.g1750 0 0 1 14 0 0 0 0 0 0 0 0 0 0 0 1 0 0 
4.g1751 0 0 2 14 0 0 0 0 0 0 0 0 0 0 0 0 0 0 
4.g1754 22 21 34 18 32 3 1 15 11 9 3 6 9 6 1 4 6 15 
4.g1755 14 18 21 14 16 1 4 2 4 2 0 0 2 1 3 0 2 8 
4.g1766 4749 4716 5472 2829 3339 2050 2648 2578 3328 2779 3500 3685 3087 2952 2389 1890 2695 2708 
4.g177 19941 19524 22994 12905 13564 9227 12944 16223 14414 15995 18857 15770 12337 12788 11516 10291 15976 12957 
4.g1773 1079 758 3104 979 2443 749 550 538 1046 1176 919 2457 752 1831 1452 934 177 1152 
4.g1776 499 421 511 243 249 160 241 275 364 239 255 448 461 224 248 265 187 281 
4.g1777 150 128 133 67 51 39 67 84 105 80 84 62 100 54 67 58 151 54 
4.g1779 9730 11122 9353 4603 5488 3275 4113 5414 5608 6019 6654 6074 5189 5440 3770 3553 4370 4664 
4.g178 19941 19524 22994 12905 13564 9227 12944 16223 14414 15995 18857 15770 12337 12788 11516 10291 15976 12957 
4.g1780 9730 11122 9353 4603 5488 3275 4113 5414 5608 6019 6654 6074 5189 5440 3770 3553 4370 4664 
4.g1781 553 513 555 302 405 266 557 264 456 401 333 596 404 239 241 181 292 396 
4.g1788 9020 9843 6835 4376 4331 2810 4033 5333 5232 4969 6067 4104 4835 4087 4055 3528 5420 3591 
4.g1789 9020 9843 6835 4376 4331 2810 4033 5333 5232 4969 6067 4104 4835 4087 4055 3528 5420 3591 
4.g179 19941 19524 22994 12905 13564 9227 12944 16223 14414 15995 18857 15770 12337 12788 11516 10291 15976 12957 
4.g1792 1463 2635 2261 978 1314 669 882 828 1894 1564 1999 2915 1533 4875 844 829 1566 862 
4.g1802 3055 3724 2160 1216 1058 1162 881 1451 2011 1071 1405 1363 2028 1129 1379 1091 1996 1388 
4.g181 706 731 691 518 599 334 622 538 590 501 755 515 539 437 483 391 662 425 
4.g1811 6650 6930 7090 3495 4994 3003 4379 4512 4060 5258 6322 5374 4121 4711 3697 3344 4546 4440 
4.g182 10705 9554 23134 9540 6815 2946 2473 11437 6419 10847 10174 10559 1784 6565 5923 1626 2546 6621 
4.g1821 982 703 1599 960 4253 1346 1915 1353 1202 1163 1886 3646 1065 1097 1384 921 551 961 
4.g1823 401 460 379 402 260 225 200 221 226 212 325 295 240 440 150 171 235 229 
4.g1830 9 15 7 2 2 3 4 3 6 5 22 2 3 5 2 11 26 5 
4.g1831 30924 31150 22887 22824 20361 13970 16885 21457 37965 24973 24867 30877 42940 19995 13758 18620 34462 23107 
4.g1832 30924 31150 22887 22824 20361 13970 16885 21457 37965 24973 24867 30877 42940 19995 13758 18620 34462 23107 
4.g1833 30924 31150 22887 22824 20361 13970 16885 21457 37965 24973 24867 30877 42940 19995 13758 18620 34462 23107 
4.g1835 3261 3026 2827 2592 1638 1141 2084 2156 2786 2439 2428 2820 2397 1490 1281 1402 2997 1820 
4.g1837 58 46 46 40 52 39 45 38 85 25 66 66 59 41 39 37 67 56 
4.g1838 236 212 193 77 459 205 242 113 144 143 203 844 278 135 209 121 55 199 
4.g1839 334 299 268 196 177 150 244 204 315 199 223 317 239 125 269 248 243 280 
4.g1840 5201 5629 5115 2912 3524 1725 2650 2736 2731 3018 4803 3916 2955 2459 2273 2227 3463 2526 
4.g1842 5201 5629 5115 2912 3524 1725 2650 2736 2731 3018 4803 3916 2955 2459 2273 2227 3463 2526 
4.g1845 840 991 883 456 434 427 384 433 653 536 736 945 525 1240 422 332 572 457 
4.g1847 1491 1538 1908 1063 1388 1134 1235 813 1329 1325 1375 1185 1305 1805 871 608 1500 1052 
4.g185 2291 2585 3294 1733 2589 881 1679 1289 2941 2736 2343 3077 2257 2492 1694 1490 1835 1517 
4.g1858 6 2 0 2 0 0 0 1 20 0 5 32 210 0 2 0 0 17 
4.g186 8754 6340 12708 7448 7152 5805 5357 8664 4469 7431 8229 7824 5824 8050 6046 3875 4932 7921 
4.g1864 10305 13490 9636 4512 6462 4392 5848 4727 5823 6543 7448 7724 6415 12720 4095 3410 4903 5669 
4.g1867 10323 8243 10685 5709 7610 3587 2781 4065 3903 6181 7531 7007 6435 4544 4919 2462 3406 6136 
4.g1871 1666 1559 1757 904 1015 599 845 835 1152 978 1051 1446 1009 1569 586 729 1195 980 
4.g1876 80 60 38 28 35 21 15 8 15 26 28 24 39 22 17 5 13 23 
4.g1877 304 348 162 195 86 102 114 134 236 143 271 123 193 73 166 149 361 190 
4.g1879 924 1057 619 582 423 471 471 506 786 598 726 508 868 455 611 502 1032 597 
4.g188 49 53 46 24 23 13 22 41 25 17 43 17 23 36 24 8 20 47 
4.g1880 2238 2689 1601 1385 792 803 867 1147 1657 1356 1510 987 1537 701 928 867 1978 957 
4.g1881 2125 1768 2468 1138 1366 1270 1348 1933 1085 1246 2034 1385 1359 1313 1113 651 1218 1193 
4.g1882 115 150 167 56 46 63 47 34 63 87 94 144 55 229 52 41 61 57 
4.g1886 10795 10692 9709 5211 4727 5783 4682 5638 7676 6480 5529 7650 11010 7844 3853 4171 5509 6424 
4.g1889 24017 18520 30294 13303 21456 8935 18623 17733 12044 14729 20189 21789 14221 17534 11738 7935 11484 14028 
4.g1898 22 31 5 15 9 7 61 8 10 26 56 35 14 7 10 7 24 6 
4.g1902 1215 1053 1706 865 1190 841 827 1302 1140 977 990 1170 1130 1265 742 575 984 1040 
4.g1904 8183 8561 5834 2835 2880 2506 3788 2874 4229 3142 4727 3143 4176 2654 3615 2916 4022 3745 
4.g1905 8183 8561 5834 2835 2880 2506 3788 2874 4229 3142 4727 3143 4176 2654 3615 2916 4022 3745 
4.g1907 958 934 1118 554 785 551 399 541 744 694 917 1517 728 1548 492 542 788 489 
4.g1910 186 194 238 158 172 121 108 168 287 318 202 330 364 153 168 133 289 137 
4.g1911 4952 5273 5160 2845 2779 1804 2356 3154 2491 2829 3509 3425 2355 3459 1927 1750 2259 2318 
4.g1916 7 8 4 4 2 3 2 5 8 2 12 7 2 3 0 1 2 5 
4.g192 2954 3284 2907 1951 1932 1320 1798 2617 1810 2083 2460 1591 1821 1604 1793 1418 2138 2417 
4.g1921 3401 1668 3714 1138 7145 2034 2963 585 1404 4337 2949 2382 2571 3968 4020 1505 2375 2331 
4.g1922 567 602 639 304 289 307 368 423 606 414 568 368 481 351 247 191 737 414 
4.g1925 80 69 68 54 54 32 26 81 85 67 65 43 58 32 33 26 77 53 
4.g1934 9 2 1 8 6 1 2 1 4 1 0 1 6 2 1 1 2 1 
4.g1940 581 544 618 371 556 379 322 447 413 447 590 378 387 423 318 413 426 423 
4.g1943 598 323 964 479 419 288 565 402 273 351 530 534 556 614 290 232 288 465 
4.g1944 598 323 964 479 419 288 565 402 273 351 530 534 556 614 290 232 288 465 
4.g1945 48 35 44 14 11 8 11 7 27 22 14 13 15 14 17 6 14 20 
4.g1947 15 23 21 7 11 4 0 0 6 10 2 8 2 40 1 2 2 0 
4.g1949 74 94 77 26 47 28 31 68 109 57 53 19 48 33 56 21 47 23 
4.g1955 109 73 112 74 56 38 21 31 57 89 92 102 38 118 53 27 41 47 
4.g196 7987 7303 9941 5510 7430 4274 5186 5937 3738 6459 7919 8165 4523 6810 5118 3683 2959 5735 
4.g1960 239 114 141 131 195 66 59 50 39 168 232 107 100 96 155 42 31 104 
4.g1969 597 595 1617 57 991 7 1702 116 76 1728 905 312 12 2304 519 50 776 44 
4.g1970 16986 12233 13520 2491 5243 4913 6586 16418 798 7974 4699 1920 4525 4396 2581 306 1849 5392 
4.g1972 5727 6595 4892 1148 692 1326 1079 1037 537 967 4927 291 1140 1580 303 1249 960 1480 
4.g1973 3832 1791 199 287 103 1681 756 3341 6055 484 3137 2570 4042 100 75 40 88 2155 
4.g1979 2 0 0 1 4 0 2 1 2 0 17 1 2 2 3 0 21 0 
4.g1983 80 54 154 85 81 41 45 81 56 63 35 58 56 69 60 45 21 79 
4.g1987 0 1 1 0 3 0 0 0 1 0 0 0 0 1 0 2 0 0 
4.g1997 7 5 16 11 10 2 15 26 9 7 13 4 8 1 19 13 22 3 
4.g1998 7 7 3 6 3 2 3 33 3 6 1 4 3 3 2 4 3 1 
4.g1999 6 3 1 5 5 7 1 25 0 3 2 2 0 3 2 1 3 19 
4.g20 18288 18175 15577 10073 13236 8399 10261 11462 9266 13528 17444 13318 11551 11564 10015 7198 10247 9300 
4.g2003 1133 1125 911 851 464 404 420 585 853 591 748 728 783 682 573 486 845 575 
4.g2004 20501 21159 19347 11651 10883 7923 12434 14266 12727 12163 17479 12364 10597 11584 9007 7362 16517 9771 
4.g2008 6 9 3 6 3 6 2 3 4 4 5 3 4 2 5 3 14 7 
4.g2009 258 293 289 110 117 110 77 116 106 124 154 193 87 213 151 60 84 137 
4.g201 33 20 65 33 28 9 19 6 23 15 40 37 11 26 26 14 24 16 
4.g2016 252 268 198 130 80 146 99 140 205 148 162 135 203 74 189 105 222 147 
4.g2020 2 5 2 1 2 0 0 0 0 0 0 1 0 1 1 1 1 0 
4.g2025 3538 2026 2351 1160 490 256 200 408 983 847 442 1855 863 135 218 364 375 341 
4.g203 2754 2512 2580 1745 1442 1113 1563 1616 2303 2125 2068 2293 2138 1248 1152 1279 2531 1567 
4.g2037 3 3 3 17 0 0 0 1 1 2 2 1 0 1 2 0 1 1 
4.g204 426 366 448 437 297 182 334 303 594 429 460 519 454 228 163 238 588 251 
4.g2043 287 290 202 137 134 111 130 170 299 178 191 187 258 139 143 115 232 177 
4.g2044 86 92 64 38 57 28 30 40 66 25 55 37 49 19 27 26 64 39 
4.g2047 65 44 58 39 30 40 47 50 43 41 63 27 34 28 57 30 56 33 
4.g2048 89 91 97 62 40 53 64 77 61 72 99 64 67 47 63 25 95 53 
4.g206 124 87 131 45 142 54 68 106 22 61 81 62 27 64 86 40 50 92 
4.g2062 29 120 90 110 19 29 29 16 67 52 93 65 25 201 15 85 164 31 
4.g2064 185 222 200 148 119 63 134 101 179 116 290 180 130 197 110 124 289 88 
4.g2066 0 1 0 0 1 1 2 2 0 0 4 0 0 0 0 0 0 0 
4.g207 17 25 9 13 11 13 22 18 17 18 22 19 22 13 18 9 24 19 
4.g2074 21 22 45 13 8 4 13 16 2 1 26 4 6 19 26 8 29 4 
4.g2075 70 55 84 56 10 6 23 41 12 15 42 12 26 32 70 8 45 7 
4.g2077 827 734 941 552 715 322 408 824 482 619 688 765 515 724 454 402 462 530 
4.g2079 16033 13461 13146 6583 7367 5636 5523 5638 12077 8248 7919 11624 13673 7362 5138 7240 9479 6599 
4.g2086 2216 2599 2535 1156 1641 718 1063 1302 1853 1545 1928 3397 1542 2547 917 1002 1496 1440 
4.g2088 1785 1845 1756 1106 826 459 925 946 845 1208 1731 1165 860 832 852 649 1484 815 
4.g209 24 78 85 78 80 39 36 53 34 73 75 148 54 214 45 29 52 46 
4.g2090 3636 3675 3789 2265 1814 1254 2234 2333 2361 2826 2798 2622 1997 2251 2005 1704 2589 2200 
4.g2094 26 36 79 20 85 5 95 38 23 18 87 31 107 74 48 10 20 30 
4.g2098 2456 2215 9497 2694 2319 2497 2429 6534 5526 7110 3039 1692 2681 4467 1997 1539 1435 9380 
4.g2099 5033 5057 6218 1815 1529 1411 1871 1813 1003 2044 2771 984 884 2163 2119 1194 952 1774 
4.g21 18288 18175 15577 10073 13236 8399 10261 11462 9266 13528 17444 13318 11551 11564 10015 7198 10247 9300 
4.g210 494 568 462 195 213 163 175 183 238 252 284 361 264 546 194 169 202 268 
4.g2100 837 638 1450 246 854 590 406 505 743 459 677 940 774 520 498 502 279 661 
4.g2105 114 142 94 53 63 46 29 67 16 55 78 33 33 39 27 16 48 27 
4.g2106 2413 2055 2886 1403 1125 894 1046 2317 571 1306 1315 1020 1192 1493 903 819 579 1524 
4.g2107 2413 2055 2886 1403 1125 894 1046 2317 571 1306 1315 1020 1192 1493 903 819 579 1524 
4.g2108 2413 2055 2886 1403 1125 894 1046 2317 571 1306 1315 1020 1192 1493 903 819 579 1524 
4.g2109 1175 832 2317 335 1071 392 507 1546 230 422 2225 445 650 663 491 313 679 1807 
4.g2110 3973 3144 7050 1436 2036 1818 2683 2471 1165 1368 3501 852 1201 1783 2320 357 763 2908 
4.g2111 22689 16590 25921 21798 13226 8138 9696 20008 9484 18722 16830 17895 8298 7112 7879 3378 6670 18833 
4.g2113 22689 16590 25921 21798 13226 8138 9696 20008 9484 18722 16830 17895 8298 7112 7879 3378 6670 18833 
4.g2115 1460 1091 1902 1063 1057 765 803 954 668 973 1484 1244 875 1578 659 392 633 1111 
4.g2116 4912 6044 5180 3027 3913 2211 2199 2610 3185 3827 4079 5853 3843 7523 2188 1736 3625 2628 
4.g2123 2196 1713 1635 1286 1423 744 995 1271 1194 1825 1939 2349 832 1266 1473 982 883 1113 
4.g2126 6 14 11 3 4 5 3 2 7 9 7 6 15 2 5 4 14 6 
4.g2127 38 29 29 12 13 12 15 16 20 13 24 13 24 14 19 15 19 6 
4.g2128 1 9 5 4 1 0 1 2 0 2 3 0 7 0 1 1 4 3 
4.g2134 325 312 411 247 175 212 137 233 328 265 437 277 217 175 330 221 314 268 
4.g2136 12 11 15 9 6 1 6 5 15 2 0 2 2 3 4 6 3 5 
4.g214 7 7 4 6 6 1 0 2 6 3 6 4 2 3 5 0 6 4 
4.g215 206 175 257 110 156 69 124 111 115 163 174 104 125 201 99 101 202 108 
4.g2151 11293 12860 7549 4787 6697 5269 4960 4384 7953 5707 7049 6385 8261 5253 4440 4803 6715 5990 
4.g2153 5 10 9 5 7 97 2 10 4 6 10 1 5 4 58 7 10 54 
4.g2154 716 815 606 397 525 328 390 459 526 412 578 538 489 630 457 386 505 454 
4.g2155 476 274 712 311 351 355 266 487 376 418 406 484 283 582 404 155 219 480 
4.g216 818 683 1089 431 580 324 465 407 490 578 545 737 494 948 618 311 572 473 
4.g2163 977 889 982 560 693 376 360 493 604 553 601 568 871 467 366 394 590 637 
4.g2169 1480 1298 1685 876 972 641 757 859 767 990 1201 1034 826 1131 710 547 814 844 
4.g217 12567 17127 10067 9108 23286 7759 6564 12018 46788 11962 15276 11949 41468 13795 19759 9349 13038 6670 
4.g2170 1480 1298 1685 876 972 641 757 859 767 990 1201 1034 826 1131 710 547 814 844 
4.g2171 1480 1298 1685 876 972 641 757 859 767 990 1201 1034 826 1131 710 547 814 844 
4.g22 18288 18175 15577 10073 13236 8399 10261 11462 9266 13528 17444 13318 11551 11564 10015 7198 10247 9300 
4.g220 29615 30549 27748 18244 15359 10245 17416 18987 20658 19835 19934 23933 20667 16829 12441 13907 21170 14880 
4.g2200 3664 3401 2544 1354 2689 1444 3314 2801 1540 1907 3131 5610 2077 1020 1826 1985 1476 1418 
4.g2203 18975 20847 14580 16447 16230 6925 17907 14662 19577 14080 15525 18237 20940 14186 10368 9594 23094 14753 
4.g2204 18975 20847 14580 16447 16230 6925 17907 14662 19577 14080 15525 18237 20940 14186 10368 9594 23094 14753 
4.g2205 18975 20847 14580 16447 16230 6925 17907 14662 19577 14080 15525 18237 20940 14186 10368 9594 23094 14753 
4.g2206 833 841 926 544 498 493 471 598 608 640 660 766 656 934 423 276 585 893 
4.g2208 4183 4392 4960 2694 2739 1645 2147 2655 2630 2657 3353 3871 2494 4051 1762 1600 2374 2449 
4.g221 29615 30549 27748 18244 15359 10245 17416 18987 20658 19835 19934 23933 20667 16829 12441 13907 21170 14880 
4.g2213 9106 10505 10258 4674 5782 3875 6064 4896 8064 6578 6974 7852 7023 7742 3949 5815 8389 3927 
4.g222 29615 30549 27748 18244 15359 10245 17416 18987 20658 19835 19934 23933 20667 16829 12441 13907 21170 14880 
4.g2229 0 0 0 0 4 0 0 0 0 8 3 0 2 0 0 0 2 0 
4.g2230 0 1 0 0 4 0 0 0 0 8 3 0 0 0 0 0 2 0 
4.g2232 2 0 0 0 4 0 0 0 0 8 3 0 0 0 0 0 2 1 
4.g2233 5 0 3 0 4 1 0 0 0 11 6 0 0 1 0 0 3 9 
4.g224 596 629 590 418 328 273 270 467 760 430 551 451 634 298 455 362 617 406 
4.g225 1727 1641 1726 1077 1047 699 719 1252 1991 1377 1375 1149 1661 952 1041 799 2017 940 
4.g2250 1626 1537 1776 645 551 742 608 1086 696 1026 1132 849 730 932 692 498 534 985 
4.g2253 18950 22080 17829 10061 10701 5834 8614 10408 13094 13385 12997 15912 12121 16654 7256 7687 12168 9555 
4.g2254 18950 22080 17829 10061 10701 5834 8614 10408 13094 13385 12997 15912 12121 16654 7256 7687 12168 9555 
4.g2255 821 755 1169 434 531 543 361 447 509 595 701 748 398 856 462 313 406 469 
4.g2258 4478 5457 4205 2292 2668 1477 1996 2097 2632 2581 3085 3941 2219 4667 1847 1677 2682 1829 
4.g2263 613 620 537 138 448 274 257 240 518 270 365 997 389 1007 475 338 261 399 
4.g227 26904 26954 23634 16736 16729 10492 15112 16979 12825 14951 23749 18331 15042 14605 15405 10051 14049 16352 
4.g2276 1626 1057 558 520 770 479 207 519 187 446 811 883 744 75 640 347 481 580 
4.g2279 125 76 89 59 63 51 59 46 69 86 101 54 60 80 71 50 107 58 
4.g2280 23219 26358 17657 9533 8401 6618 8807 12252 11506 12445 10124 10552 10553 11081 8006 6438 10803 9895 
4.g2281 23219 26358 17657 9533 8401 6618 8807 12252 11506 12445 10124 10552 10553 11081 8006 6438 10803 9895 
4.g2282 23219 26358 17657 9533 8401 6618 8807 12252 11506 12445 10124 10552 10553 11081 8006 6438 10803 9895 
4.g2283 23219 26358 17657 9533 8401 6618 8807 12252 11506 12445 10124 10552 10553 11081 8006 6438 10803 9895 
4.g2299 917 912 707 484 405 311 536 542 607 597 721 416 568 407 375 437 744 429 
4.g23 26018 26126 28000 16126 19356 11028 19410 21494 23036 23927 25889 22745 15123 15432 15539 13622 22593 14532 
4.g2300 46 34 51 37 31 23 40 30 29 32 48 29 41 42 29 26 48 28 
4.g2301 524 456 485 312 243 187 331 381 372 363 387 287 365 288 229 227 504 336 
4.g2303 2785 2351 3936 1279 1363 746 1255 1614 1463 1421 1915 2496 1233 2107 1440 657 1133 1638 
4.g2312 10391 8448 15783 5313 12082 5809 5917 8566 7915 8230 9087 11465 7531 8375 6989 4018 5759 9708 
4.g2315 781 940 770 360 410 289 307 377 565 436 568 667 428 785 296 314 501 365 
4.g2328 27664 25457 27248 17080 14906 8898 15716 19967 16831 18468 23017 19650 12380 14142 12185 10527 19392 16852 
4.g2329 27664 25457 27248 17080 14906 8898 15716 19967 16831 18468 23017 19650 12380 14142 12185 10527 19392 16852 
4.g233 12841 12339 12338 7279 10253 5575 6479 9403 6572 8419 11590 8652 8261 8588 7072 6057 6030 8128 
4.g2330 27664 25457 27248 17080 14906 8898 15716 19967 16831 18468 23017 19650 12380 14142 12185 10527 19392 16852 
4.g2331 27664 25457 27248 17080 14906 8898 15716 19967 16831 18468 23017 19650 12380 14142 12185 10527 19392 16852 
4.g2332 27664 25457 27248 17080 14906 8898 15716 19967 16831 18468 23017 19650 12380 14142 12185 10527 19392 16852 
4.g2338 609 458 656 137 297 134 151 318 189 174 248 200 200 174 62 137 187 167 
4.g2341 172554 165844 113443 131139 156338 79872 80089 119149 184238 157128 126874 140398 211084 191356 124946 122797 151612 138499 
4.g2342 6260 6328 6125 11150 8335 7141 5050 9788 3599 4558 16874 3548 2188 9811 7044 2073 17383 6669 
4.g2344 1115 1293 988 471 487 356 443 521 753 744 923 568 396 742 417 406 1023 563 
4.g2347 62234 60410 68950 29115 38510 15203 22413 28662 14542 40276 25564 21581 24090 34745 18137 18323 17115 25638 
4.g2351 5536 6730 13473 2835 1604 2093 2996 4929 1760 6619 2034 21 3368 7116 1828 6282 1450 3384 
4.g2352 94 60 93 56 53 64 32 46 49 74 79 56 35 25 47 55 38 36 
4.g2356 25893 17722 13413 9061 5944 8225 14183 15785 1803 5719 7330 533 10720 11384 14433 3558 14581 12540 
4.g2357 25893 17722 13413 9061 5944 8225 14183 15785 1803 5719 7330 533 10720 11384 14433 3558 14581 12540 
4.g2358 65 38 59 41 80 21 33 34 13 7 43 23 17 38 21 22 12 93 
4.g236 2112 2168 2149 1483 1516 958 1193 1254 1950 1679 2013 2559 1743 2779 1082 1190 1847 1362 
4.g237 2112 2168 2149 1483 1516 958 1193 1254 1950 1679 2013 2559 1743 2779 1082 1190 1847 1362 
4.g2371 5730 6706 4674 2007 2141 1156 1723 2634 1861 2119 2436 2816 2247 3291 1653 1366 1931 2113 
4.g2376 46 52 22 28 7 3 1 10 28 22 20 11 4 60 12 15 14 29 
4.g2377 34 36 14 14 8 1 8 4 11 8 3 20 3 55 4 9 14 13 
4.g2379 567 814 450 423 233 85 227 289 342 318 387 306 186 930 266 300 505 224 
4.g238 1722 2073 2061 1031 1092 647 771 935 1396 1245 1385 2442 1223 3025 832 782 1298 985 
4.g2380 567 814 450 423 233 85 227 289 342 318 387 306 186 930 266 300 505 224 
4.g2386 2 5 2 3 0 0 4 0 1 2 4 12 0 11 0 2 2 1 
4.g2395 601 525 570 257 248 103 235 209 308 274 434 348 272 310 398 219 454 124 
4.g24 25405 25406 22345 16921 17125 11957 15299 16076 20437 19536 21381 16368 23158 17559 18102 15961 24296 12821 
4.g2400 88 66 71 20 5 19 22 23 1 15 22 7 6 24 7 6 19 21 
4.g2401 4528 4187 3430 1583 727 900 965 1528 489 1437 1503 1213 1035 1739 833 451 1013 1543 
4.g241 711 541 793 537 968 417 532 486 446 784 998 617 534 609 804 427 492 1183 
4.g2412 359 323 496 233 326 101 407 740 118 403 372 87 72 308 400 54 156 341 
4.g2414 735 631 545 555 335 351 357 651 786 484 633 408 550 408 463 339 654 498 
4.g242 711 541 793 537 968 417 532 486 446 784 998 617 534 609 804 427 492 1183 
4.g2426 653 747 690 304 343 259 257 263 283 356 469 450 299 625 231 162 214 208 
4.g2427 0 0 0 1 0 0 0 0 0 0 0 0 0 0 0 0 0 0 
4.g2431 2569 2325 2562 1288 917 894 823 2012 1912 1519 1448 1608 1528 1429 1005 744 1336 1620 
4.g2432 2569 2325 2562 1288 917 894 823 2012 1912 1519 1448 1608 1528 1429 1005 744 1336 1620 
4.g2439 1556 1381 1890 559 1073 938 598 977 992 1135 936 1722 993 1168 479 503 632 973 
4.g244 5497 3940 8951 2364 3625 944 1733 2994 1582 3730 1861 4482 2462 2350 1689 1440 1503 1257 
4.g2446 47666 51153 49450 28485 33059 21818 23395 36638 28428 33382 43050 41135 27513 36373 25171 21570 29626 31397 
4.g2447 3221 3031 3609 2210 2115 1766 2253 1897 2789 2870 3146 2771 1902 2625 1795 1017 2377 2664 
4.g2452 3911 4579 3542 2131 2220 1606 2021 1804 2699 2363 3119 2443 2592 3256 1434 1738 2778 1940 
4.g2453 3911 4579 3542 2131 2220 1606 2021 1804 2699 2363 3119 2443 2592 3256 1434 1738 2778 1940 
4.g2459 1338 741 2297 803 1517 1020 1242 904 616 1127 1355 1791 762 2511 1281 444 881 1523 
4.g2473 1710 1517 2252 893 1182 808 891 914 872 954 1440 1141 1235 1094 607 761 999 985 
4.g2475 6500 7675 6627 5471 3697 3444 4683 4884 7594 6848 6046 5271 5261 5081 3502 3867 8047 5001 
4.g2476 6500 7675 6627 5471 3697 3444 4683 4884 7594 6848 6046 5271 5261 5081 3502 3867 8047 5001 
4.g2477 6500 7675 6627 5471 3697 3444 4683 4884 7594 6848 6046 5271 5261 5081 3502 3867 8047 5001 
4.g2478 6500 7675 6627 5471 3697 3444 4683 4884 7594 6848 6046 5271 5261 5081 3502 3867 8047 5001 
4.g2479 6500 7675 6627 5471 3697 3444 4683 4884 7594 6848 6046 5271 5261 5081 3502 3867 8047 5001 
4.g248 20462 22355 22431 12598 13979 9412 16290 11925 17460 15739 16597 16819 15210 13526 12148 9932 17587 15209 
4.g2481 46 65 52 35 50 23 43 41 43 48 58 33 33 30 55 21 45 46 
4.g249 22333 22382 23978 12679 12981 9388 12240 12685 10917 13460 17587 13947 12810 17820 11245 8191 10683 14085 
4.g250 22333 22382 23978 12679 12981 9388 12240 12685 10917 13460 17587 13947 12810 17820 11245 8191 10683 14085 
4.g252 1140 1166 1259 582 1026 613 826 488 697 815 1353 620 657 614 815 435 705 698 
4.g254 1119 665 1618 434 774 205 360 286 394 334 455 1580 383 439 390 454 493 292 
4.g259 10245 9258 10220 8587 6549 4758 6395 8972 8631 9941 9937 6027 8528 7742 8404 5082 9954 8689 
4.g26 573 472 520 289 399 258 321 319 489 373 406 311 547 300 297 318 517 324 
4.g260 10245 9258 10220 8587 6549 4758 6395 8972 8631 9941 9937 6027 8528 7742 8404 5082 9954 8689 
4.g263 1794 1680 2384 798 831 973 666 1066 1458 885 1345 758 2095 891 881 776 827 1147 
4.g264 1426 1339 1837 937 719 535 713 581 1805 922 1307 1095 1440 675 940 481 1832 726 
4.g266 44 68 88 126 208 82 105 56 155 134 216 129 182 118 198 122 119 159 
4.g270 719 732 903 566 543 330 443 531 633 716 847 858 659 723 521 392 748 560 
4.g275 14188 14367 14508 6272 7984 5591 4881 9891 6012 8540 9472 9697 5740 7609 6089 4362 3991 5490 
4.g279 1331 1374 1698 1010 971 634 826 900 767 1015 1174 1598 906 1692 724 663 787 960 
4.g28 2275 1626 3295 1629 1634 1418 1566 2317 1340 1899 2293 1810 1336 1656 1681 843 1148 1853 
4.g281 26550 27368 24879 18012 17896 10474 18232 21865 18436 18092 26043 20245 18255 15919 14827 12886 21759 14683 
4.g291 360 221 163 118 147 122 172 221 66 107 205 60 56 74 61 38 117 110 
4.g296 12 7 5 5 18 9 4 11 17 18 16 11 12 9 6 9 15 12 
4.g297 12 13 9 13 7 6 4 7 12 18 11 13 20 7 4 6 22 8 
4.g298 49634 68805 52141 37386 67339 19923 48442 32941 32224 54978 51786 50334 58339 26878 53192 30441 53712 22207 
4.g299 11926 12620 11975 9198 7798 5606 8339 7592 10779 9355 11181 11251 10773 10612 7623 6423 10795 7922 
4.g3 627 588 578 460 330 194 446 281 516 422 464 412 351 320 365 414 556 364 
4.g300 11926 12620 11975 9198 7798 5606 8339 7592 10779 9355 11181 11251 10773 10612 7623 6423 10795 7922 
4.g301 11926 12620 11975 9198 7798 5606 8339 7592 10779 9355 11181 11251 10773 10612 7623 6423 10795 7922 
4.g303 11926 12620 11975 9198 7798 5606 8339 7592 10779 9355 11181 11251 10773 10612 7623 6423 10795 7922 
4.g307 90 96 94 55 64 78 56 74 80 57 87 73 90 46 71 65 108 83 
4.g308 570 531 702 405 441 288 430 436 507 515 614 505 536 309 292 430 850 349 
4.g309 2485 2242 2499 1507 1707 1110 1171 1757 1683 1742 1883 2014 1472 1826 1664 1057 1369 1954 
4.g315 591 841 931 462 395 269 380 319 489 653 658 1329 419 1909 388 270 588 420 
4.g317 1074 1160 2846 953 675 372 971 818 861 1168 1174 928 620 1117 678 712 1304 632 
4.g318 1074 1160 2846 953 675 372 971 818 861 1168 1174 928 620 1117 678 712 1304 632 
4.g321 355 327 505 237 313 199 275 299 324 372 400 230 437 295 245 150 303 284 
4.g33 11720 11621 9672 7427 7619 5191 6329 7165 9978 8848 9131 9948 11205 6741 6037 5850 10074 6598 
4.g330 18812 15622 17626 9721 8397 4543 6021 7197 10415 10585 9815 16338 8394 6798 7522 4783 8564 9369 
4.g337 2291 2440 1820 1625 1199 1237 1181 1706 2568 1799 2531 1821 2453 1273 1379 1300 2826 1670 
4.g338 2291 2440 1820 1625 1199 1237 1181 1706 2568 1799 2531 1821 2453 1273 1379 1300 2826 1670 
4.g343 1871 1866 2212 1198 2165 1070 1593 2560 1040 1414 2434 1193 568 1150 1396 488 1881 1735 
4.g346 7940 6805 7711 1698 1790 1053 2052 1695 2337 4058 2583 2448 2031 1426 1383 1488 3189 1902 
4.g347 7940 6805 7711 1698 1790 1053 2052 1695 2337 4058 2583 2448 2031 1426 1383 1488 3189 1902 
4.g349 846 806 1100 531 529 331 700 173 281 524 650 279 338 629 466 235 413 516 
4.g35 11560 13761 13588 8507 8838 5589 7760 9778 10150 9244 12997 11440 5904 12185 7997 6456 9425 9376 
4.g350 7699 8312 6353 3503 4371 2857 3210 3422 5745 4982 4262 5403 6352 8228 2819 3266 4033 5273 
4.g354 6174 6150 7076 4871 4663 2871 3433 11012 4774 4828 4669 4209 4706 3662 5340 3454 3333 5797 
4.g360 330 363 390 258 181 167 315 346 234 299 430 209 257 250 269 203 419 165 
4.g361 931 1099 821 829 703 594 661 819 977 726 1029 737 994 605 802 528 892 686 
4.g362 1011 1498 1447 811 2234 772 822 703 827 1323 1389 1483 956 1271 930 699 560 683 
4.g365 593 520 706 426 269 371 276 766 447 252 446 320 293 285 167 188 309 367 
4.g366 593 520 706 426 269 371 276 766 447 252 446 320 293 285 167 188 309 367 
4.g368 8023 9545 7384 4265 5343 3704 4031 5067 5512 5304 6169 6440 5655 6337 3949 3112 5061 4867 
4.g370 242 331 269 146 157 119 125 152 163 167 270 606 130 733 111 102 155 97 
4.g372 1150 1271 1520 977 1166 778 680 984 1019 943 1249 1633 744 1666 964 683 673 1125 
4.g375 263 189 454 209 431 251 273 210 156 237 405 350 121 343 448 99 140 317 
4.g378 86919 116685 150639 582 9953 1568 212 348 500 1159 403 506 438 1201 301 286 273 249 
4.g379 1883 1628 2277 1268 1042 862 1039 1179 1788 1610 1418 1963 1321 1689 1147 1074 1632 1246 
4.g380 24149 24995 27833 22127 19438 13008 16829 19435 37406 31044 27069 25344 29064 18317 24182 27700 36104 23738 
4.g383 3719 3805 4134 2090 2609 1834 1890 2368 2140 2772 3301 3954 2025 5490 1842 1490 2362 2214 
4.g386 468 475 438 213 273 179 243 257 258 251 305 272 266 198 239 183 332 244 
4.g389 1085 1296 1082 634 1795 717 863 1896 3009 783 1695 769 875 1683 940 845 2103 632 
4.g39 45469 40120 38080 27160 25594 15291 31124 27937 24543 26777 37886 29898 26912 23801 21564 18719 33822 22848 
4.g390 788 729 754 497 466 302 374 450 602 644 579 397 673 272 459 374 601 487 
4.g395 58 94 42 30 68 21 47 40 53 66 86 32 75 38 49 36 83 53 
4.g40 6883 6180 9197 3791 6294 3709 4077 4411 3986 5641 9814 5773 4097 8850 3497 2443 4103 4337 
4.g403 17355 18679 11260 7840 6787 4219 6273 14961 6490 8304 7990 6810 4858 5563 5885 4251 5319 8404 
4.g404 17355 18679 11260 7840 6787 4219 6273 14961 6490 8304 7990 6810 4858 5563 5885 4251 5319 8404 
4.g408 558 595 561 411 356 277 270 381 703 448 414 439 544 273 381 349 671 355 
4.g409 2058 1744 2364 897 1828 1049 1241 1240 1055 1379 1458 2529 1378 1463 1109 668 649 1012 
4.g411 1292 1776 1297 724 715 579 550 723 934 883 1043 1284 946 1958 770 621 942 679 
4.g419 2155 1450 3279 1367 1110 1225 1585 1679 119 1673 1263 168 1054 1734 1166 876 214 2547 
4.g42 1713 1516 1493 1394 1597 1076 474 1374 1001 1224 1202 1139 1833 911 1166 686 689 1415 
4.g422 1458 1539 1945 650 723 706 733 740 842 945 1091 1193 967 1264 872 449 762 1045 
4.g423 20 16 43 18 20 25 12 19 20 14 37 41 13 53 14 10 20 22 
4.g429 2238 2563 1452 616 605 313 235 542 265 668 563 582 329 998 859 492 203 369 
4.g43 364 348 303 218 269 137 292 229 278 247 324 289 231 229 228 190 334 280 
4.g438 1033 948 1343 742 667 515 537 770 466 707 1284 1034 460 683 911 454 511 892 
4.g44 1090 1155 1243 664 662 445 540 839 539 673 984 984 488 975 535 374 520 692 
4.g440 4560 4540 3514 2301 1927 1474 2144 2503 4133 2997 5393 2807 3102 2117 2130 1795 7974 2399 
4.g441 4560 4540 3514 2301 1927 1474 2144 2503 4133 2997 5393 2807 3102 2117 2130 1795 7974 2399 
4.g442 4560 4540 3514 2301 1927 1474 2144 2503 4133 2997 5393 2807 3102 2117 2130 1795 7974 2399 
4.g445 721 582 663 172 125 181 116 318 334 319 172 182 338 60 99 159 65 98 
4.g450 248 826 403 249 188 178 170 144 354 358 304 1280 195 2165 212 158 259 217 
4.g451 262 302 260 163 161 200 254 210 333 244 311 212 261 165 233 150 345 182 
4.g452 0 0 0 0 0 0 0 0 0 0 0 0 0 0 0 0 0 0 
4.g462 104 91 162 106 89 84 76 90 76 101 91 141 83 136 99 66 61 91 
4.g466 2737 4189 2808 1670 1873 1348 1487 1460 2397 2176 2722 3529 2352 4405 1255 1326 2152 1863 
4.g471 3442 4373 3675 2255 2406 1635 1935 2361 2538 2655 3540 4584 2146 6732 1887 1521 2480 2097 
4.g474 78979 75748 75129 49721 46808 32709 54719 45871 61314 50125 74661 58062 73926 53168 59019 45837 85049 44077 
4.g476 75536 96196 56829 35754 45971 27818 36979 37928 41003 40086 55677 43550 48638 41568 31971 30787 42236 31927 
4.g480 14574 14975 15888 11312 11360 6777 9624 10622 16844 13434 15072 13153 12232 11566 8256 9630 15432 10002 
4.g481 14574 14975 15888 11312 11360 6777 9624 10622 16844 13434 15072 13153 12232 11566 8256 9630 15432 10002 
4.g491 1215 1110 1860 667 861 373 470 591 863 972 925 757 567 651 472 507 508 406 
4.g493 1215 1110 1860 667 861 373 470 591 863 972 925 757 567 651 472 507 508 406 
4.g494 118 142 248 121 110 100 86 44 86 112 114 389 55 415 83 60 61 123 
4.g498 6784 6786 3696 3920 4965 3028 3209 3976 5844 5178 5701 4508 6833 5086 3481 3677 6170 3879 
4.g499 6784 6786 3696 3920 4965 3028 3209 3976 5844 5178 5701 4508 6833 5086 3481 3677 6170 3879 
4.g5 1731 1454 3010 1583 1165 980 1502 1430 1714 1751 2011 2039 1197 1253 1672 798 1328 1694 
4.g50 7242 5844 9150 5320 5841 4009 4784 5558 5000 5129 7002 7780 5295 8972 4643 3257 5332 6020 
4.g503 6194 5527 9035 3567 5553 1853 5315 10015 2398 11534 5814 3795 2570 4144 4311 2022 2600 3460 
4.g505 1049 998 1083 637 875 530 682 716 794 824 1110 1022 817 950 614 607 988 632 
4.g507 13070 14091 11276 8626 7065 5737 6571 9213 9502 8564 10451 8606 8876 9351 6538 5417 9882 8203 
4.g508 5227 4058 5516 1625 1303 877 1375 1507 1841 1788 1924 1931 1590 1761 1164 1152 2054 1492 
4.g509 5227 4058 5516 1625 1303 877 1375 1507 1841 1788 1924 1931 1590 1761 1164 1152 2054 1492 
4.g51 7242 5844 9150 5320 5841 4009 4784 5558 5000 5129 7002 7780 5295 8972 4643 3257 5332 6020 
4.g524 47301 63942 25564 18221 25777 15838 17788 25598 30466 24060 30265 27029 35399 27114 17292 21219 23869 19623 
4.g526 3713 3608 3753 2963 2189 1653 2773 3296 2627 3134 4504 3109 3142 1881 2156 2037 4319 2346 
4.g527 3713 3608 3753 2963 2189 1653 2773 3296 2627 3134 4504 3109 3142 1881 2156 2037 4319 2346 
4.g533 46 37 29 38 20 22 8 21 21 23 18 16 21 10 20 12 13 16 
4.g535 62164 67290 49588 28383 33536 20122 30129 33932 38965 37491 41217 35379 36181 29282 26920 24808 36969 31849 
4.g536 62164 67290 49588 28383 33536 20122 30129 33932 38965 37491 41217 35379 36181 29282 26920 24808 36969 31849 
4.g545 314 253 476 200 142 181 241 223 138 123 196 438 223 430 110 72 139 298 
4.g549 9459 9966 6914 4925 5511 3161 4189 5370 5513 4462 6150 4828 6074 4345 4057 3599 6115 4599 
4.g550 94 115 131 71 102 49 44 84 80 67 97 166 60 264 59 60 50 100 
4.g554 163 175 191 110 161 87 111 126 140 122 183 216 144 270 92 107 139 159 
4.g56 172 149 206 136 89 54 52 103 122 125 132 124 127 82 82 60 86 169 
4.g565 4725 4417 4143 2644 2362 1704 2908 3641 3472 3475 4213 2386 2056 1887 2553 2088 2995 2384 
4.g57 1099 1011 933 670 692 445 838 817 1108 782 1218 750 976 713 634 538 1756 681 
4.g570 564 368 934 345 622 308 241 270 362 548 518 1430 411 378 389 243 281 355 
4.g572 108 88 73 39 48 36 43 28 83 56 54 48 60 27 54 54 76 41 
4.g584 429 419 359 448 275 266 269 208 609 374 515 327 687 259 534 392 728 395 
4.g588 49 30 75 39 33 14 26 23 37 37 30 33 43 25 30 19 41 76 
4.g60 1452 1430 1985 961 1044 755 953 886 1267 1334 1222 1532 1442 2075 699 784 1150 1086 
4.g603 1736 1327 779 517 908 1781 842 505 230 442 896 205 686 896 385 248 486 466 
4.g605 1757 1887 2000 1404 1360 1115 1220 1544 1618 1630 1910 1813 1485 1489 1496 1093 1346 1397 
4.g611 419 461 1642 40 104 134 78 55 16 413 43 2038 50 13 50 38 19 26 
4.g613 14176 9034 31468 8624 10209 9737 10775 10961 7730 4977 10567 7902 1839 4034 10068 4016 1404 7040 
4.g616 1821 1828 1633 3415 799 1189 2252 2150 1243 3210 744 1287 2133 503 2316 836 935 731 
4.g617 36741 35289 28252 20405 19373 11052 16069 21426 33692 24147 26328 19623 27795 16426 15176 14821 28636 20263 
4.g619 36741 35289 28252 20405 19373 11052 16069 21426 33692 24147 26328 19623 27795 16426 15176 14821 28636 20263 
4.g62 2282 1958 2769 995 1036 882 855 1169 1256 850 1374 2242 1044 1671 877 597 932 1395 
4.g63 2339 2439 2232 1443 1477 911 1178 1367 1616 1706 1735 2227 1419 2027 1313 1125 1494 1380 
4.g634 0 1 0 0 0 2 0 0 1 0 0 0 0 0 0 1 0 0 
4.g635 0 2 0 0 2 2 3 0 2 1 2 0 0 4 0 0 0 0 
4.g636 13 11 20 10 8 5 4 22 13 10 10 14 11 5 7 11 8 7 
4.g64 2339 2439 2232 1443 1477 911 1178 1367 1616 1706 1735 2227 1419 2027 1313 1125 1494 1380 
4.g640 8545 11678 9665 4021 3950 2197 3021 4186 4709 5248 6506 6285 3559 6243 3873 2759 3837 3249 
4.g646 7751 8290 7425 4776 5872 3454 4459 4682 5873 5351 6448 5394 5573 3872 4870 4397 5244 4546 
4.g648 7751 8290 7425 4776 5872 3454 4459 4682 5873 5351 6448 5394 5573 3872 4870 4397 5244 4546 
4.g651 10 12 4 10 7 4 1 7 16 7 9 1 15 10 6 5 6 13 
4.g652 3 0 2 1 0 1 0 0 2 0 2 0 0 1 0 2 0 0 
4.g657 3622 3622 2902 2082 1801 1117 1696 2037 2794 2081 2827 2247 2778 2041 1385 1633 3471 2257 
4.g665 1581 1634 1388 720 885 570 741 723 960 949 1057 934 1044 959 710 689 1000 811 
4.g666 14091 13790 10143 6955 4492 3124 3559 12821 5535 4793 7049 8081 4944 2609 4021 3918 4441 7448 
4.g668 28 28 20 5 3 2 2 7 0 5 7 8 3 2 8 2 8 4 
4.g674 19535 23185 15873 11974 11040 7896 9523 9684 14696 11899 13322 11073 13728 8348 8229 8885 18279 10158 
4.g675 19535 23185 15873 11974 11040 7896 9523 9684 14696 11899 13322 11073 13728 8348 8229 8885 18279 10158 
4.g676 1064 613 1572 821 602 485 412 332 356 614 723 510 322 249 279 258 562 566 
4.g679 372 303 480 298 987 109 142 273 352 564 545 508 472 301 292 303 394 346 
4.g680 4361 3452 7645 2255 5029 1826 6559 2583 4478 3986 3494 6344 3837 5223 2907 1494 1903 4041 
4.g686 0 0 0 0 0 0 0 0 0 0 0 0 0 0 0 0 0 0 
4.g688 75 71 69 42 29 21 36 37 59 50 59 31 59 23 39 24 51 33 
4.g694 26896 27163 31391 16723 18309 10644 18556 17642 24361 18557 23523 18211 16903 19285 16784 18815 27490 17675 
4.g695 26896 27163 31391 16723 18309 10644 18556 17642 24361 18557 23523 18211 16903 19285 16784 18815 27490 17675 
4.g697 405 409 712 249 369 257 250 382 259 382 349 544 306 483 250 162 189 438 
4.g698 405 409 712 249 369 257 250 382 259 382 349 544 306 483 250 162 189 438 
4.g7 24433 24322 22845 15113 24692 12620 17892 16113 17786 18060 21667 22015 20688 11517 19791 11992 15128 16000 
4.g70 12469 14241 11502 7630 7966 4670 6308 7388 9161 8089 11568 12547 8188 16648 5431 5737 10132 6179 
4.g702 311 308 337 171 158 95 91 186 248 151 176 187 208 144 169 130 205 123 
4.g703 2 3 4 4 2 2 2 0 5 2 4 1 10 2 3 2 3 2 
4.g705 1 2 4 0 1 0 1 0 0 0 0 3 0 0 1 2 2 0 
4.g71 12469 14241 11502 7630 7966 4670 6308 7388 9161 8089 11568 12547 8188 16648 5431 5737 10132 6179 
4.g714 16867 17551 15926 9713 7333 6812 6547 6840 13505 10525 11081 7634 13594 5660 6441 3128 9186 10663 
4.g724 247 269 252 189 245 139 183 164 293 172 286 278 266 282 171 181 261 184 
4.g725 7 3 1 1 1 0 0 9 1 1 1 2 2 0 0 1 1 0 
4.g726 992 1058 739 620 534 384 486 698 956 594 697 469 741 520 483 443 962 675 
4.g728 1 1 1 0 2 0 0 15 0 1 0 0 5 0 0 1 6 0 
4.g73 5746 4975 4601 3202 3695 2139 3869 3688 4602 3278 5319 3956 4617 3394 2696 2666 5624 3072 
4.g737 40 20 19 84 19 6 5 2 2 10 4 0 6 16 9 3 13 6 
4.g741 667 438 862 228 219 120 259 183 63 106 299 41 131 220 173 118 42 292 
4.g744 5062 4486 5102 3008 3066 2000 1823 2309 4439 2683 2706 3807 4306 2181 2502 2204 2576 3501 
4.g75 1010 1540 1224 834 855 555 673 738 759 933 1061 2590 650 2750 699 468 716 689 
4.g753 108 107 171 119 108 80 65 88 98 160 99 126 226 134 111 50 84 127 
4.g757 414 319 394 322 342 291 182 236 252 351 311 326 245 312 275 186 244 302 
4.g76 783 667 502 411 287 315 314 410 656 393 422 328 545 278 361 352 534 487 
4.g761 12 9 2 14 4 10 8 8 10 1 5 4 7 2 4 3 2 3 
4.g762 3 5 2 4 4 1 1 1 3 1 0 3 0 3 1 1 3 1 
4.g763 772 899 568 535 349 292 448 512 861 554 573 403 701 296 359 404 945 458 
4.g764 8110 8203 6128 2244 5386 5085 3962 2525 5018 4491 4421 3195 3625 4821 4104 6837 5211 2397 
4.g77 2838 2773 1741 2484 1263 973 1978 1527 2525 1765 1913 1470 2557 1166 1306 1163 2808 1385 
4.g770 3 1 7 7 0 0 2 1 1 2 0 5 3 3 0 3 0 0 
4.g776 365 325 342 249 254 152 429 289 325 345 402 239 341 252 247 206 436 255 
4.g777 1926 1698 3108 1286 768 445 904 1569 900 3171 809 871 848 1541 2822 389 790 1257 
4.g779 83 86 61 57 44 46 40 52 94 80 70 45 67 47 46 41 95 52 
4.g78 14563 15540 13426 11566 9450 6669 7707 10451 14559 11462 13938 9197 11624 8501 8810 8003 16955 9781 
4.g79 14563 15540 13426 11566 9450 6669 7707 10451 14559 11462 13938 9197 11624 8501 8810 8003 16955 9781 
4.g793 171 178 261 158 117 127 65 121 90 132 157 215 96 318 102 47 89 179 
4.g795 6958 7855 7309 3921 3833 3921 3707 4400 4278 4332 4497 3595 4686 4476 3237 2739 3780 3853 
4.g796 6958 7855 7309 3921 3833 3921 3707 4400 4278 4332 4497 3595 4686 4476 3237 2739 3780 3853 
4.g797 6958 7855 7309 3921 3833 3921 3707 4400 4278 4332 4497 3595 4686 4476 3237 2739 3780 3853 
4.g811 318 366 492 245 198 138 179 165 150 283 278 183 117 117 190 156 257 110 
4.g812 1849 2027 2082 1217 1398 764 1314 905 767 1444 2040 1188 839 719 944 893 1444 815 
4.g815 7921 7639 8177 5300 7133 3284 6040 3281 4730 4696 5060 10245 4482 3041 4561 2908 4493 4334 
4.g816 7921 7639 8177 5300 7133 3284 6040 3281 4730 4696 5060 10245 4482 3041 4561 2908 4493 4334 
4.g822 25300 24197 30495 12203 12693 10312 9244 11709 21100 15659 19041 19003 19052 13759 13650 9667 16557 13661 
4.g823 25300 24197 30495 12203 12693 10312 9244 11709 21100 15659 19041 19003 19052 13759 13650 9667 16557 13661 
4.g824 2823 2393 2450 1819 2992 1891 1275 1527 2354 1894 1945 2468 3783 3100 1488 1333 1499 2733 
4.g825 4662 4032 9878 4963 2898 2286 2443 4062 4473 2359 2429 4620 4167 4598 2447 1590 3288 5258 
4.g829 40 48 47 16 16 7 13 30 6 27 49 15 12 26 19 12 10 41 
4.g831 931 6511 1112 733 659 350 571 859 726 971 688 1305 1501 962 593 407 1027 526 
4.g839 4171 3469 6299 4396 7987 2547 3905 4407 4046 5068 7566 4616 5670 4195 2847 3141 3742 3666 
4.g84 703 709 755 604 569 329 749 902 908 867 731 755 737 512 472 481 1101 673 
4.g842 3 1 1 1 1 0 7 0 2 4 2 2 2 0 2 0 3 0 
4.g843 2771 2664 2527 2098 2060 1400 1982 2035 2933 2540 2459 1994 3255 1464 2242 1552 2729 2419 
4.g844 2771 2664 2527 2098 2060 1400 1982 2035 2933 2540 2459 1994 3255 1464 2242 1552 2729 2419 
4.g846 2771 2664 2527 2098 2060 1400 1982 2035 2933 2540 2459 1994 3255 1464 2242 1552 2729 2419 
4.g850 2282 1784 1839 1501 780 1365 466 2113 740 890 1893 851 1327 1224 983 603 873 2353 
4.g854 33 40 69 1 3 1 1 9 5 3 2 8 2 17 15 5 2 8 
4.g857 4918 4604 3915 2453 2794 1830 2311 2736 3270 2850 3428 3879 3233 1478 1814 1885 2602 2083 
4.g860 2 0 0 0 0 0 0 0 0 0 0 0 0 0 0 0 0 0 
4.g865 417 352 1058 202 220 236 489 297 417 433 552 523 343 587 187 305 387 818 
4.g866 469 556 693 353 430 248 315 703 395 339 435 422 342 863 277 251 381 657 
4.g867 116 88 212 83 83 29 130 156 31 56 82 81 32 187 13 25 17 177 
4.g87 5069 3346 5332 3372 4707 3614 3340 3507 4845 3673 3657 4436 6212 4993 3195 2472 3381 4878 
4.g871 12 13 8 10 2 4 10 6 9 10 8 6 2 3 6 8 7 12 
4.g872 27 19 32 24 13 10 25 21 13 19 15 16 16 15 12 9 33 30 
4.g873 22035 17796 41610 14395 8618 12629 14883 12935 10742 13229 25504 13870 5300 7967 12961 6512 3922 13244 
4.g874 24 28 22 14 5 13 8 15 20 18 23 8 8 14 13 8 27 17 
4.g88 8564 7879 8526 4578 7218 3315 5717 4778 5203 5856 7705 7814 5181 5896 4759 3566 5985 5032 
4.g882 24 25 15 14 26 19 17 10 6 13 19 25 16 45 9 12 10 13 
4.g883 179 173 220 124 149 122 96 143 85 124 142 296 101 340 111 78 88 131 
4.g890 1236 1032 1246 941 1091 498 670 992 823 928 904 1542 576 549 845 661 559 1062 
4.g899 2 4 2 4 0 1 2 3 1 2 0 6 5 1 3 2 2 1 
4.g9 4401 4039 4887 2906 3529 2401 2659 2961 3003 3105 3942 3756 3214 3400 3036 2237 3052 2983 
4.g908 599 624 540 498 392 318 459 514 732 614 802 540 595 380 903 390 1259 423 
4.g91 481 455 661 403 445 302 364 312 258 346 625 532 286 760 333 182 302 431 
4.g912 816 878 1112 371 509 322 401 963 436 536 1357 877 486 564 203 495 252 875 
4.g916 134 88 37 36 35 76 21 99 114 60 93 87 120 51 50 58 40 68 
4.g92 5163 5923 4538 2891 3326 1979 2508 2689 3440 3138 3853 3957 3330 4460 2390 2146 3281 2756 
4.g924 1 0 0 0 1 2 0 0 0 6 3 1 1 0 0 1 6 4 
4.g925 148 170 133 122 74 41 80 104 172 81 129 85 120 66 118 64 162 99 
4.g927 39 31 31 15 9 9 7 12 31 19 21 5 19 12 19 6 30 4 
4.g929 500 464 688 291 256 235 352 480 464 411 405 224 293 203 312 169 258 242 
4.g93 58607 33705 44634 49594 73333 44569 29723 47150 94732 50861 47675 83491 107730 56320 43473 38234 38432 78696 
4.g933 2754 2539 13944 3510 1256 1078 1621 6022 2843 6307 967 1418 2338 4630 2124 2678 876 3688 
4.g935 2754 2539 13944 3510 1256 1078 1621 6022 2843 6307 967 1418 2338 4630 2124 2678 876 3688 
4.g945 8252 9792 6433 3846 4470 2778 3424 3866 4542 4777 5179 5241 4921 6671 3292 3199 3785 3693 
4.g946 8252 9792 6433 3846 4470 2778 3424 3866 4542 4777 5179 5241 4921 6671 3292 3199 3785 3693 
4.g95 26491 24390 25024 16428 20788 12252 12736 19117 19378 18727 21559 23182 16768 11222 10987 11560 14936 17355 
4.g950 16 12 21 13 7 28 3 2 28 6 5 22 27 8 5 9 1 16 
4.g952 17 11 11 7 5 5 8 8 5 9 7 9 1 11 4 14 5 9 
4.g954 143 97 444 66 72 55 73 44 27 100 84 117 14 29 70 30 37 61 
4.g958 8 5 1 3 7 7 5 0 8 8 1 115 13 1 0 6 2 2 
4.g959 1343 1474 1343 956 760 722 547 974 1699 974 1142 1036 976 1398 773 658 1375 770 
4.g972 30248 22546 38999 9657 9232 8314 10408 16499 6881 17496 10459 3491 9972 12454 10054 10819 5571 12732 
4.g979 2 1 1 3 2 1 1 0 3 5 1 0 4 5 0 3 6 0 
4.g993 15 7 13 7 2 4 1 5 11 1 11 7 6 10 4 4 5 4 
4.g996 369 312 294 215 170 142 176 229 312 172 292 214 221 165 228 146 292 181 
4.g997 610 660 492 425 485 221 476 410 648 457 897 458 823 383 394 329 927 409 
4.g998 0 0 0 0 0 0 0 0 1 0 0 2 0 0 1 0 0 0 
401.g145 134 132 110 103 117 68 100 106 142 133 168 111 108 76 214 100 284 95 
4016.g1328 36 23 27 16 5 4 17 6 20 16 13 8 5 15 11 5 27 10 
4017.g1329 55 27 56 27 28 10 20 28 59 35 55 14 23 28 26 32 106 96 
4019.g1330 47 48 54 37 24 16 34 26 54 30 33 20 29 20 16 26 80 22 
4019.g1331 2 1 2 1 0 0 2 0 0 0 2 0 0 0 1 1 1 1 
4019.g1332 19 30 20 31 13 29 20 15 51 19 43 11 14 55 15 15 50 9 
4022.g1333 1 4 3 2 2 1 0 0 2 0 0 3 0 5 0 1 4 0 
4026.g1334 29 27 20 253 19 39 21 33 1060 106 18 504 47 354 49 62 35 14 
4026.g1335 49 104 29 14 17 5 10 12 23 14 18 14 19 6 26 42 30 9 
4026.g1336 14 18 15 9 12 4 12 4 9 8 13 3 6 14 9 29 18 3 
4026.g1337 201 249 184 79 92 51 67 72 136 78 129 70 81 132 66 328 109 65 
4028.g1338 53 60 45 57 54 37 59 47 61 42 194 46 50 89 19 73 381 49 
4031.g1339 281 180 212 463 122 58 283 89 716 160 198 227 231 296 120 182 268 254 
4034.g1340 55889 40480 42004 30337 30072 30725 37063 66911 66774 37367 47099 34365 141669 61611 30685 60895 51048 38845 
4035.g1341 1 0 0 0 0 0 0 1 0 0 0 0 0 0 0 0 0 0 
4040.g1342 5 8 13 62 14 34 51 42 58 40 157 43 11 126 12 28 339 19 
4042.g1343 4293 10834 4310 19329 21748 654 14400 4142 8702 366 47565 17400 17813 361 29 11367 46647 12243 
4047.g1344 254 249 287 232 159 83 191 210 301 275 213 219 160 107 149 199 405 166 
4047.g1345 7 16 29 14 6 8 12 7 21 34 16 14 7 13 12 10 33 5 
4048.g1346 170 187 300 15 19 5 174 106 84 22 9 238 158 6 22 104 10 34 
405.g146 4 0 1 0 1 0 2 0 1 2 4 3 4 2 0 2 8 1 
4057.g1347 12 5 5 69 7 15 8 16 428 24 7 189 9 97 17 17 26 3 
4057.g1348 5 1 4 2 1 2 1 7 5 5 8 2 4 2 2 7 11 4 
4057.g1349 58 84 93 76 67 28 74 74 104 83 116 63 80 65 50 70 199 47 
4057.g1350 196 149 187 276 165 109 129 182 335 182 186 112 117 178 72 88 289 108 
4060.g1351 64 66 65 44 31 8 22 38 81 31 37 39 18 24 23 55 61 41 
4061.g1352 258 231 252 74 30 2 79 37 12 52 34 82 40 115 61 170 53 10 
4061.g1353 0 4 2 0 3 1 1 3 0 3 0 0 2 3 1 1 0 2 
4066.g1354 45 40 36 37 21 15 28 17 45 26 29 29 23 19 17 24 46 24 
4071.g1355 23 22 24 15 10 7 20 16 38 37 35 32 44 73 17 27 32 22 
4086.g1356 83 95 111 93 71 35 93 93 113 94 106 90 83 50 87 82 169 65 
4087.g1357 11 18 26 11 11 9 17 12 28 24 23 23 12 11 3 9 26 12 
4087.g1358 28 21 35 23 15 12 35 33 44 33 48 38 18 21 14 28 49 33 
409.g147 25 21 38 21 19 8 31 19 30 28 24 23 26 15 13 14 48 18 
409.g148 308 381 316 239 165 122 245 242 338 285 244 253 208 171 173 286 443 203 
4091.g1359 3 3 2 1 2 2 3 1 2 2 3 14 2 1 1 3 8 0 
41.g18 2077 2053 2599 618 584 415 732 455 1921 1223 697 801 916 760 433 505 727 551 
4102.g1360 83 93 43 89 293 22 3 1667 1 8 21 36 6 705 13 105 36 19 
4111.g1361 33 37 20 13 18 14 25 18 40 19 19 19 28 21 17 32 20 20 
4112.g1362 126 92 122 56 45 15 352 43 35 59 66 58 28 20 21 31 115 47 
4119.g1363 28 27 16 22 5 14 4 6 11 14 15 50 16 47 10 2 14 13 
4119.g1364 0 0 0 0 0 0 0 0 0 0 0 7 0 0 0 0 0 0 
4126.g1365 2 1 2 2 2 3 0 0 2 2 2 0 4 3 0 1 4 0 
413.g149 235 242 343 243 197 101 260 252 321 243 260 283 199 109 180 205 369 177 
4130.g1366 36 50 28 27 21 12 110 41 32 85 48 23 19 39 15 29 69 23 
4135.g1367 0 2 5 1 0 2 0 0 3 1 1 2 0 1 0 1 2 0 
4136.g1368 28 30 28 31 5 3 30 21 23 32 36 21 10 21 14 32 63 8 
4136.g1369 669 673 646 376 507 226 559 560 615 537 706 498 651 365 466 394 815 543 
4141.g1370 1 2 1 10 32 1 1 3 6 5 11 39 6 2 4 2 19 12 
4142.g1371 1 2 1 0 0 0 0 0 0 1 0 0 0 0 0 0 0 1 
4144.g1372 32 18 35 21 12 7 13 13 20 13 14 14 15 5 10 20 35 16 
4145.g1373 80 68 83 45 19 24 73 80 127 64 57 72 64 52 79 39 85 40 
415.g150 149 188 171 123 79 69 136 128 193 127 166 141 125 104 91 135 253 116 
4163.g1374 258 246 234 161 110 73 115 119 239 126 182 93 113 97 82 91 331 104 
4170.g1375 5 10 19 8 12 2 11 15 13 15 13 11 5 7 13 11 24 6 
4171.g1376 2 0 3 0 6 0 5 5 5 1 3 11 0 0 2 0 7 6 
4173.g1377 436 532 564 381 408 225 315 362 487 484 507 443 393 355 325 334 507 422 
4185.g1378 190 220 265 800 106 229 49 152 12 993 310 189 133 23 175 100 336 55 
4199.g1379 8 4 7 9 4 6 14 6 13 2 5 5 2 5 6 0 20 9 
420.g151 482 474 483 296 342 226 381 353 554 311 414 324 374 250 275 328 455 315 
420.g152 202 165 200 124 95 73 112 94 149 128 154 117 128 87 77 119 241 75 
420.g153 119 100 185 77 62 39 85 81 191 83 120 86 79 55 83 89 129 179 
4200.g1380 5709 5727 5232 219 4260 3169 2940 176 1277 1917 1687 2440 607 3703 2498 4068 1270 138 
4205.g1381 72 52 57 18 16 6 8 12 6 12 20 5 15 12 2 32 34 4 
421.g154 7 7 6 4 4 4 8 4 12 8 10 3 6 1 5 4 20 6 
4210.g1382 11 26 22 17 22 6 16 32 22 17 40 15 9 16 18 25 72 35 
4213.g1383 450 433 432 338 226 137 290 221 481 281 354 186 211 197 157 249 709 222 
4213.g1384 436 429 409 268 198 148 311 224 375 296 376 223 270 228 195 226 541 216 
4215.g1385 23 21 33 26 15 2 18 22 33 21 41 35 22 27 11 16 48 20 
4225.g1386 88263 63955 80244 59693 66295 68805 85787 97409 97573 63985 93822 63055 239811 216528 52093 110321 121624 92332 
4229.g1387 288 362 236 129 132 87 144 141 230 125 152 140 199 119 110 175 269 150 
4232.g1388 11961 11987 6451 4869 7105 5084 3530 3234 6305 7054 12165 7307 6318 9291 9083 5956 5835 13035 
4232.g1389 0 0 0 0 0 0 0 0 0 0 1 0 0 0 0 0 2 0 
4233.g1390 7 8 12 4 3 1 4 16 10 10 0 2 4 1 3 5 8 4 
4233.g1391 20 20 8 9 5 3 3 3 11 7 4 10 8 2 0 10 14 0 
4237.g1392 111 101 153 93 65 57 213 125 98 102 111 218 212 71 60 65 89 139 
4240.g1393 124 173 202 29 9 7 13 12 7 25 7 6 71 28 10 13 14 18 
4241.g1394 53 63 71 30 67 18 70 37 60 67 33 52 52 30 23 43 55 34 
4241.g1395 709 735 550 323 313 189 358 365 458 342 370 340 422 310 222 350 696 292 
4241.g1396 0 0 0 0 0 0 0 0 0 0 0 0 0 0 0 0 0 0 
4241.g1397 228 230 232 179 102 73 141 150 306 177 207 121 98 112 76 126 356 119 
4242.g1398 274 359 324 179 319 178 193 178 270 255 194 155 352 163 178 431 281 223 
4244.g1399 416 218 187 27 5 3 22 97 4 38 21 2 4 8 2 12 10 5 
4256.g1400 2 0 0 0 1 0 0 0 2 0 0 0 1 0 0 1 0 0 
4257.g1401 17 11 35 21 13 3 18 22 25 22 30 29 19 17 15 21 34 19 
4265.g1402 212 255 231 225 201 131 194 233 329 272 358 267 285 168 386 180 598 178 
4267.g1403 29 12 29 36 31 12 24 24 54 28 31 18 30 18 17 20 50 18 
4267.g1404 44 30 27 35 29 24 27 25 44 31 65 49 26 37 28 24 96 25 
4267.g1405 27 39 46 35 29 17 25 25 39 29 41 29 25 9 27 22 46 21 
4267.g1406 78 93 62 214 90 41 45 63 742 64 61 317 74 284 124 61 68 42 
4272.g1407 109 165 146 101 94 89 56 60 40 119 125 154 130 224 77 31 53 84 
4274.g1408 244 319 165 88 93 42 101 109 103 80 133 90 96 32 95 119 197 61 
4279.g1409 0 1 1 0 1 0 0 290 0 1 1 2 0 0 0 1 1 0 
4280.g1410 44 84 49 43 94 23 71 27 109 60 105 39 82 36 193 36 118 40 
4280.g1411 175 193 249 161 127 75 267 181 234 210 199 195 119 88 160 141 315 137 
4280.g1412 10 15 22 8449 87 45 186 78 86 63 53 16 2619 12930 6410 1176 69 4886 
4281.g1413 227 237 231 45 414 122 102 493 979 194 265 120 126 485 162 110 346 65 
4285.g1414 24 15 31 16 14 11 15 17 101 24 19 9 10 17 19 30 33 16 
429.g155 49 38 85 48 27 22 56 38 80 33 70 64 37 40 24 48 72 102 
4292.g1415 3312 3351 3087 2162 2209 1283 2556 2042 3318 2772 2954 2361 2223 3879 2008 1883 3960 1975 
4292.g1416 104 139 138 99 73 33 77 91 110 104 123 87 72 61 98 106 210 65 
4294.g1417 212 227 309 162 141 120 190 178 248 231 275 186 188 144 124 171 437 175 
4294.g1418 2 1 3 3 0 0 4 2 6 2 1 2 1 1 0 2 5 2 
4294.g1419 145 181 216 105 89 71 128 90 159 135 178 120 108 94 86 101 286 105 
4300.g1420 1 3 1 1 0 0 0 4 0 0 0 0 0 0 0 2 1 0 
4303.g1421 584 277 825 959 822 469 485 4345 764 2049 2784 1262 252 379 266 43 1804 529 
4304.g1422 27 21 38 17 21 15 22 32 24 22 35 31 33 32 29 20 32 33 
4306.g1423 468 492 458 240 265 165 321 278 447 309 385 293 290 214 262 303 459 297 
4306.g1424 15 21 37 8 14 5 10 13 27 21 22 7 8 8 7 13 18 7 
4308.g1425 76 57 105 36 23 8 33 27 49 31 30 37 57 31 35 37 59 79 
4310.g1426 1 2 2 1 3 1 1 1 5 3 3 2 0 0 1 1 3 1 
4312.g1427 73 78 95 50 47 20 56 57 98 86 79 74 54 43 58 73 124 50 
4314.g1428 163 146 293 81 24 58 53 93 16 55 34 7 84 55 6 80 30 68 
4324.g1429 0 1 0 0 0 0 0 0 2 1 2 1 0 0 0 1 0 1 
4324.g1430 574 606 497 335 1135 375 338 642 1817 277 809 338 1743 583 737 515 868 274 
4328.g1431 20 22 52 48 23 16 32 32 58 21 33 34 36 19 16 24 49 55 
4333.g1432 47 38 53 52 741 20 1240 395 285 37 91 73 23 5 58 35 72 184 
4338.g1433 16 10 17 12 3 3 15 9 8 11 11 9 14 12 3 14 21 57 
4353.g1434 2 1 1 1 1 1 1 1 3 4 3 0 0 0 0 0 1 0 
4357.g1435 280 321 301 224 285 143 501 383 421 280 525 241 328 331 172 265 570 138 
4357.g1436 841 637 635 787 242 139 509 274 975 309 447 586 387 596 206 346 673 430 
4360.g1437 0 0 0 0 0 2 0 19 0 0 0 0 0 1 0 6 0 0 
4363.g1438 28 29 41 17 21 3 28 23 26 24 30 31 17 5 25 43 47 21 
4365.g1439 22 16 7 16 9 8 15 11 21 13 12 19 8 12 17 9 16 9 
4365.g1440 335 472 556 234 487 103 209 161 360 180 393 242 409 112 152 142 888 113 
4366.g1441 88 54 119 40 66 33 74 69 72 60 55 89 33 30 49 55 70 38 
4369.g1442 0 0 1 0 0 0 0 0 1 0 0 0 0 0 0 0 0 0 
437.g156 295 329 257 233 485 99 866 351 311 180 240 208 166 121 173 149 255 284 
4370.g1443 13 8 9 0 0 0 0 4 2 1 12 4 2 0 2 2 13 6 
4375.g1444 1 4 0 0 0 0 1 1 0 0 0 0 0 0 0 0 0 0 
4396.g1445 0 0 0 0 0 0 0 0 0 0 0 0 0 0 0 0 0 0 
4397.g1446 86 63 96 33 30 4 35 29 62 31 38 47 52 42 40 45 56 96 
44.g19 124 168 149 80 111 42 104 113 153 117 163 102 110 61 76 76 216 85 
4401.g1447 2 4 6 4 1 0 3 0 3 2 1 0 1 2 2 3 4 0 
4404.g1448 164 137 155 165 193 64 456 221 207 154 163 151 99 97 122 128 228 138 
4413.g1449 16 9 12 15 4 3 7 8 16 15 18 5 17 9 8 14 20 11 
4420.g1450 2 3 4 0 2 0 0 4 1 2 1 1 2 3 0 0 0 2 
4421.g1451 1083 1226 1226 582 1119 293 566 411 809 442 1016 572 989 386 466 432 2023 361 
4427.g1452 32 43 51 34 29 9 21 29 28 45 40 39 24 13 33 46 81 23 
4432.g1453 22 19 16 14 12 5 15 22 21 16 25 21 12 180 23 11 18 17 
4436.g1454 48 47 82 47 43 19 94 61 103 67 87 47 31 60 123 92 113 71 
4436.g1455 207 257 290 203 153 81 251 241 320 288 331 194 162 239 337 349 445 159 
4448.g1456 26 15 40 7 6 25 10 7 14 22 24 36 8 21 22 7 15 13 
4450.g1457 49 69 63 40 25 24 60 31 67 72 64 36 31 30 42 9 99 34 
4450.g1458 15 16 24 12 17 2 10 6 14 20 20 9 7 0 12 7 28 6 
4450.g1459 225 251 184 131 149 89 156 161 253 170 161 160 213 140 136 123 168 161 
4454.g1460 245 264 319 234 145 130 228 268 315 242 270 268 191 126 120 249 480 164 
4455.g1461 114 121 209 128 87 71 234 138 203 118 147 246 221 127 83 113 161 158 
4457.g1462 102 137 107 55 45 29 47 50 73 57 83 38 61 27 55 72 99 37 
4462.g1463 108 64 98 14 6 8 10 11 7 43 4 7 114 29 6 11 16 27 
4465.g1464 4 6 6 6 3 2 5 6 11 10 5 6 2 6 3 5 7 4 
4466.g1465 224 174 263 130 135 65 166 198 220 307 192 217 137 75 103 134 213 136 
4467.g1466 7 3 6 1 1 1 1 1 1 2 4 1 2 3 0 0 11 0 
4467.g1467 717 763 685 502 478 277 553 522 866 633 1019 555 913 407 527 396 1281 528 
4467.g1468 346 324 317 207 155 132 176 165 237 193 241 212 195 131 126 151 342 121 
4474.g1469 164 146 188 77 61 36 325 124 112 67 97 322 331 60 68 104 114 181 
4479.g1470 30 38 15 31 62 186 44 22 9 13 112 97 14 19 71 27 3654 8 
4479.g1471 64 104 78 56 35 17 51 40 80 68 83 27 29 66 38 34 124 43 
448.g157 91 78 67 24 1 43 13 57 14 69 21 2 22 22 4 34 20 12 
4491.g1472 6 4 10 5 11 2 11 3 7 10 7 8 6 7 5 12 20 0 
45.g20 875 1489 902 352 628 216 382 427 554 338 484 400 330 81 527 690 911 248 
4505.g1473 110 106 153 99 68 35 89 85 105 101 83 94 59 45 108 84 139 62 
4510.g1474 2245 2204 3124 2125 2133 1234 1678 2041 2862 2615 2510 2442 2289 1769 2032 1909 2915 2451 
4517.g1475 268 267 278 172 174 141 247 194 275 172 262 190 216 183 168 153 311 202 
4524.g1476 19 26 17 9 2 3 25 19 30 17 21 13 18 11 10 9 26 16 
4526.g1477 0 3 3 4 1 1 1 1 2 0 2 1 0 2 0 0 2 0 
4528.g1478 67 88 64 115 55 47 21 13 165 102 14 290 86 6 31 45 23 86 
4533.g1479 0 0 0 0 0 0 0 0 0 0 0 0 0 0 0 0 0 0 
4536.g1480 367 272 352 339 56 275 100 79 125 90 748 64 90 62 83 243 699 95 
4538.g1481 63 60 106 92 71 23 98 86 96 74 96 86 63 54 51 57 128 118 
4538.g1482 7 4 3 62 5 10 8 9 217 18 8 140 8 65 16 11 11 6 
454.g158 91 91 79 73 75 44 77 101 119 94 87 86 82 83 73 46 99 77 
4540.g1483 1 5 3 1 0 0 7 2 4 3 3 1 2 2 1 12 4 1 
4541.g1484 170 176 219 168 142 73 129 161 246 223 180 155 124 72 132 132 287 129 
4545.g1485 10 10 8 6 11 4 6 2 11 10 11 9 3 10 2 3 14 4 
4545.g1486 1 1 3 0 1 0 1 1 1 2 4 1 2 0 0 1 4 2 
4545.g1487 0 0 0 1 0 0 2 0 1 2 0 0 0 0 1 1 1 2 
4548.g1488 119 92 161 26 86 7 24 38 79 20 41 78 31 37 31 60 101 29 
4552.g1489 247 203 278 101 112 65 125 127 2106 164 195 150 112 121 108 90 211 115 
4554.g1490 6 6 2 2 7 2 3 3 4 2 4 3 6 7 1 5 5 2 
456.g159 268 317 346 4 16 4 194 105 74 28 8 284 242 5 15 102 5 40 
4561.g1491 6 10 13 12 7 3 14 13 6 7 10 8 4 2 7 7 22 5 
4569.g1492 161 158 190 120 71 62 99 92 183 142 131 63 104 73 66 78 270 80 
4569.g1493 2175 1571 1666 1463 1449 2109 2180 3864 3079 1560 2347 1482 7917 4438 1482 3272 1867 2005 
457.g160 271 322 291 250 128 118 230 199 299 257 231 205 197 171 141 235 396 186 
457.g161 370 392 513 377 247 192 349 436 493 425 431 445 316 216 253 374 805 272 
457.g162 852 789 1030 671 457 363 1169 765 837 664 874 1142 919 521 487 499 953 767 
4578.g1494 4 9 9 5 12 10 9 5 3 1 6 6 0 11 17 3 8 4 
4578.g1495 62 45 73 44 66 36 48 45 93 88 77 66 67 50 121 51 109 51 
4578.g1496 105 90 174 14 62 33 49 128 95 57 112 24 27 15 126 34 83 92 
4578.g1497 109 117 146 93 64 40 83 89 123 105 133 89 91 45 69 75 194 64 
4578.g1498 31 27 36 42 14 12 39 38 90 73 54 42 33 41 21 40 99 31 
458.g163 224 215 285 175 149 90 185 219 256 223 233 232 156 88 119 166 293 176 
4582.g1499 27 33 35 17 7 18 20 25 9 18 19 16 28 14 15 10 18 9 
4588.g1500 0 0 0 0 0 0 0 0 0 0 0 0 0 0 1 0 0 0 
4591.g1501 23 11 21 22 15 7 23 20 39 27 23 23 14 19 16 15 47 15 
4592.g1502 0 1 4 4 1 0 1 0 2 2 1 0 2 1 0 2 1 3 
4603.g1503 5 1 2 5 6 2 2 5 3 10 9 4 4 1 1 6 8 4 
461.g164 387 438 418 266 268 171 288 232 422 270 388 286 355 266 235 270 625 272 
461.g165 12 17 13 9 10 5 51 14 26 17 11 8 9 10 9 12 27 5 
461.g166 26 23 36 12 27 13 23 25 32 22 16 19 23 14 15 17 48 6 
4610.g1504 71 84 97 53 68 38 63 77 88 77 98 74 51 41 40 77 159 77 
4610.g1505 197 253 261 248 196 126 219 261 325 291 390 245 262 164 384 161 610 213 
4610.g1506 4 5 4 5 2 3 3 6 19 4 14 7 9 3 5 3 18 8 
4611.g1507 367 699 444 163 375 103 178 193 265 153 243 173 157 46 233 366 398 117 
4615.g1508 22 19 13 9 6 4 18 10 11 25 25 14 7 7 8 4 36 10 
4617.g1509 4 5 13 10 2 2 6 12 20 28 8 13 2 6 2 8 16 4 
4625.g1510 260 334 347 1281 172 374 105 226 26 1033 405 263 210 39 214 159 505 89 
4627.g1511 46 31 71 46 29 16 40 37 56 58 51 56 28 30 26 54 67 30 
4627.g1512 481 492 654 469 364 194 452 473 654 500 425 472 395 230 359 410 721 346 
4632.g1513 2 0 1 2 4 0 0 1 1 1 0 0 0 2 1 0 1 0 
4638.g1514 101 105 199 10 9 3 93 57 57 19 6 148 94 6 11 51 8 27 
4643.g1515 329 287 411 266 15 187 432 85 2 133 14 460 794 470 12 243 34 177 
4647.g1516 0 7 3 0 2 2 2 5 9 8 3 4 2 15 2 16 4 1 
4650.g1517 167 165 132 113 95 61 96 90 128 102 148 100 118 107 90 64 178 103 
4651.g1518 23 30 30 33 19 11 21 24 33 22 23 24 17 19 12 25 47 23 
4656.g1519 0 1 5 1 1 0 1 1 2 0 0 0 0 1 0 1 2 0 
4657.g1520 17 14 32 10 35 5 16 25 17 11 27 11 15 8 11 15 35 10 
4658.g1521 2 2 2 2 0 1 1 0 0 0 1 0 2 0 1 1 0 1 
466.g167 55 47 60 42 54 23 49 46 57 45 87 43 50 48 55 27 56 40 
4660.g1522 2746 2792 3905 2068 2319 1396 3173 3019 3950 2736 3845 2089 2576 2055 2009 2806 5207 2255 
4662.g1523 280 233 350 212 157 93 214 166 313 274 262 202 205 189 139 169 399 190 
4678.g1524 6 4 8 12 4 3 8 11 15 9 14 9 6 9 6 10 22 9 
4681.g1525 464 475 485 257 528 100 227 151 375 153 458 212 503 155 185 170 1050 127 
4682.g1526 0 0 3 115 1 0 3 8 2 0 8 1 1 6 15 0 3 1 
4685.g1527 181 172 153 32 7 10 16 8 33 10 15 10 51 5 13 17 28 34 
4686.g1528 1953 1378 2442 19 440 30 167 8 13 130 164 8 13 23 66 30 223 8 
4688.g1529 67 70 55 37 16 16 50 23 26 32 61 38 29 26 38 21 75 37 
469.g168 12673 15553 21886 71 2025 448 6 11 38 199 90 31 12 162 4 16 83 4 
4697.g1530 13 10 25 23 13 7 20 22 20 19 25 27 12 9 20 25 48 6 
4700.g1531 1 2 5 3 8 1 1 2 7 0 3 4 3 5 1 4 1 2 
4702.g1532 154 186 112 78 123 38 110 73 131 79 147 75 104 62 73 44 194 76 
4704.g1533 49 47 65 64 25 12 56 55 97 77 66 73 50 43 43 51 117 43 
4705.g1534 0 0 0 0 0 0 0 0 0 0 0 0 0 1 0 0 0 0 
4706.g1535 99 50 108 40 26 8 53 41 59 43 54 37 62 42 45 66 93 108 
471.g169 2 2 2 5 2 0 1 1 4 6 1 2 5 2 0 1 8 2 
4712.g1536 306 211 436 23 25 141 567 55 500 1217 22 10 10 295 365 20 34 14 
4716.g1537 232 219 222 31 29 52 283 37 211 323 36 39 49 245 205 22 49 26 
4716.g1538 409 423 539 248 286 131 314 245 1079 346 372 258 143 385 293 374 518 219 
4723.g1539 345 228 358 275 29 200 328 90 2 192 45 355 809 613 12 278 60 213 
4730.g1540 30 28 67 97 69 43 61 284 71 182 226 110 29 46 19 11 184 61 
4738.g1541 4 3 5 4 2 0 1 0 4 4 4 6 4 3 0 1 9 3 
474.g170 91 84 108 71 47 43 79 86 107 85 92 75 53 46 64 46 143 64 
4741.g1542 3 5 13 2 3 1 4 6 2 9 9 7 2 5 1 6 7 7 
4741.g1543 7 7 11 10 12 3 8 9 7 22 42 14 2 4 5 18 14 14 
4744.g1544 27 35 40 28 13 15 45 20 41 39 54 22 31 15 73 54 76 17 
4749.g1545 4 28 9 11 5 11 10 5 11 6 5 71 12 90 16 4 6 7 
475.g171 432 231 649 403 502 275 411 457 56 479 662 844 204 223 344 40 583 385 
4751.g1546 2 0 0 7 1 4 11 0 1 10 5 22 0 8 5 4 5 0 
4753.g1547 133 121 208 38 10 0 12 16 8 4 44 3 3 146 1 158 56 2 
4760.g1548 10 9 11 7 6 12 5 11 7 7 2 16 9 5 6 3 6 4 
4762.g1549 7 3 10 4 2 1 2 14 6 7 0 2 3 0 2 4 7 5 
4768.g1550 10 3 11 11 15 8 21 18 17 10 17 3 7 7 14 9 28 9 
4778.g1551 5068 4887 5421 3544 3743 2429 3664 3930 4797 4091 4563 3847 3187 3640 2883 3139 5495 3281 
4778.g1552 1221 1177 1264 816 904 493 1118 910 1135 1077 1424 1011 1182 807 986 795 1838 795 
4778.g1553 286 249 269 213 252 95 175 265 213 173 218 309 176 280 145 420 298 155 
4779.g1554 163 146 146 83 105 66 164 116 129 133 184 112 145 107 100 81 209 112 
4779.g1555 29 21 21 18 11 2 17 8 17 13 18 16 20 18 18 20 36 11 
4790.g1556 5 10 4 1 3 0 5 4 1 6 6 2 2 0 2 1 5 0 
4811.g1557 1 2 1 2 1 2 0 0 1 3 3 4 3 1 0 2 4 1 
4821.g1558 18 36 8 264 37 37 14 30 1631 85 10 666 32 551 65 78 17 12 
4821.g1559 0 0 0 0 0 0 0 0 0 0 0 0 0 0 0 0 0 0 
483.g172 25 26 28 36 51 11 13 97 61 30 45 19 30 12 11 6 91 8 
4830.g1560 0 0 0 0 0 0 0 0 0 0 0 0 0 0 0 0 0 0 
4831.g1561 10 16 13 4 2 1 0 12 0 4 0 3 2 2 1 1 0 7 
4831.g1562 284 346 178 253 626 51 9 3131 7 98 80 99 47 1179 37 272 97 32 
4831.g1563 424 461 845 150 31 69 147 949 450 117 129 584 344 124 29 155 143 102 
4837.g1564 43 32 57 32 11 6 22 15 77 27 29 21 5 9 14 32 39 17 
484.g173 61 52 91 96 20 21 41 24 29 65 42 64 27 17 14 25 61 27 
4840.g1565 110 101 98 95 72 11 17 23 31 61 407 134 63 4 9 81 359 8 
4841.g1566 399 350 490 323 275 199 224 248 227 351 349 382 229 230 301 206 272 242 
4847.g1567 64 58 127 87 41 35 68 63 104 66 119 62 55 54 33 63 113 123 
485.g174 175 148 124 190 114 43 32 99 48 129 160 55 32 11 48 59 191 25 
4850.g1568 461 518 520 317 160 96 280 226 366 224 283 246 224 397 192 484 471 234 
4852.g1569 6 4 5 0 3 0 2 1 1 0 1 0 1 0 3 1 1 0 
4865.g1570 18 10 34 26 11 11 20 11 25 21 37 19 11 10 4 13 36 29 
4868.g1571 348 333 315 304 239 165 251 279 391 317 459 299 305 213 523 228 703 258 
4873.g1572 52 74 68 49 32 32 44 32 140 57 58 52 38 32 32 39 79 34 
4880.g1573 1044 550 1625 2039 1489 884 989 7405 1557 3814 5109 2540 556 945 565 140 3889 1158 
4880.g1574 33 36 47 474 44 30 34 69 51 176 607 125 124 44 284 140 723 55 
4882.g1575 13 15 15 11 11 6 36 12 29 11 19 27 11 11 10 15 34 10 
4887.g1576 211 235 226 168 106 93 159 201 231 191 201 187 128 99 106 190 333 105 
489.g175 0 1 1 0 0 1 0 0 0 0 1 0 0 0 0 1 1 1 
4895.g1577 1414 1053 939 1028 57 105 366 1296 126 487 340 57 68 147 74 1656 266 26 
490.g176 26 11 29 20 20 20 35 26 54 10 87 42 31 46 11 14 179 20 
4902.g1578 468 405 406 494 455 202 306 877 212 564 556 446 261 380 292 127 556 381 
4903.g1579 0 0 1 2 1 1 0 1 1 0 1 0 0 0 1 0 0 0 
4903.g1580 1 1 6 2 3 0 1 0 3 2 1 1 2 1 4 0 1 0 
4905.g1581 35 25 42 16 2 3 4 7 15 4 7 2 7 4 2 15 16 7 
4914.g1582 347 217 294 136 157 84 135 185 205 125 170 212 283 98 91 74 219 149 
4921.g1583 2 1 2 2 1 0 1 0 4 3 2 2 4 0 0 0 6 1 
4932.g1584 6 15 14 6 10 6 13 28 29 13 22 15 12 5 7 8 24 9 
4933.g1585 17 21 16 15 25 4 48 24 42 25 17 8 20 2 12 20 29 7 
4934.g1586 11 11 3 4 7 5 6 6 14 4 5 10 2 2 14 3 8 5 
4935.g1587 561 561 602 259 322 167 267 133 256 308 155 767 167 242 140 151 170 551 
494.g177 2 5 7 2 3 1 1 4 5 4 1 5 4 2 2 1 3 0 
4945.g1588 67 86 74 63 46 22 41 72 59 35 54 49 68 29 38 66 75 31 
4947.g1589 10 10 18 13 10 4 15 26 16 21 20 28 12 11 11 18 36 14 
4955.g1590 1 0 2 0 1 1 1 0 0 0 4 0 0 0 0 2 1 0 
4956.g1591 65 58 90 21 14 25 45 70 96 42 51 56 35 61 60 22 81 42 
4960.g1592 177 132 189 130 110 59 125 135 165 249 135 156 101 75 77 100 135 111 
4968.g1593 225 190 260 130 24 27 80 39 80 125 95 91 129 104 49 47 129 64 
4972.g1594 11 11 18 11 64 8 15 11 43 19 29 22 8 5 11 12 32 11 
4972.g1595 0 0 0 0 0 0 0 0 0 0 0 0 0 0 0 0 0 0 
4972.g1596 74 68 70 40 33 43 50 28 70 61 66 48 52 37 43 53 52 52 
4982.g1597 3 2 3 3 2 0 1 0 4 2 1 4 3 1 0 0 6 2 
4983.g1598 204 215 171 149 175 54 136 119 307 111 156 182 126 178 125 100 126 162 
4983.g1599 27 17 33 23 11 6 28 25 20 31 42 32 11 16 17 21 56 20 
4986.g1600 2 3 5 3 1 0 1 3 1 5 2 0 1 0 0 2 4 1 
4993.g1601 45 51 84 58 42 23 97 80 141 91 87 65 41 47 116 97 122 57 
4994.g1602 27 20 44 26 10 6 24 13 92 47 29 8 12 44 31 16 57 14 
4996.g1603 91 77 94 58 88 25 168 64 56 96 78 94 31 31 33 40 95 34 
4996.g1604 0 0 2 0 0 0 0 2 1 2 1 1 1 0 0 1 5 0 
4999.g1605 4 9 20 5 2 0 3 9 1 4 4 2 3 8 4 1 2 1 
5.g1 58064 55151 67013 43841 54834 31085 40652 54485 39512 44852 63530 68668 36243 45172 46970 27990 38586 45990 
5.g10 70410 69045 83621 59133 58510 37529 49998 55382 61516 63732 73522 74075 54544 60614 52728 37500 59683 57725 
5.g13 93142 93032 88105 69671 68095 44263 56741 65554 88539 74194 84366 87159 92546 69225 59929 52813 84838 68209 
5.g14 93142 93032 88105 69671 68095 44263 56741 65554 88539 74194 84366 87159 92546 69225 59929 52813 84838 68209 
5.g15 93142 93032 88105 69671 68095 44263 56741 65554 88539 74194 84366 87159 92546 69225 59929 52813 84838 68209 
5.g17 385759 374282 421709 351841 383308 207466 306928 346537 564971 446680 408039 484261 478189 341790 343172 304191 524159 380243 
5.g24 853044 670671 1079759 585689 1201531 591371 377427 520165 983670 813657 593683 1297104 1261869 658369 856895 479993 284296 999013 
5.g25 853044 670671 1079759 585689 1201531 591371 377427 520165 983670 813657 593683 1297104 1261869 658369 856895 479993 284296 999013 
5.g26 9819 10237 9757 8413 7781 5444 5547 7735 9755 8590 9037 9261 9033 8484 7956 6074 9509 8478 
5.g27 9819 10237 9757 8413 7781 5444 5547 7735 9755 8590 9037 9261 9033 8484 7956 6074 9509 8478 
5.g30 3121 3388 3516 3045 1714 1864 2131 2851 3779 2588 2650 2658 3276 1779 2599 1795 3168 2605 
5.g4 25101 25491 26622 20016 21547 13130 15689 18750 21071 19657 23713 22222 19822 19501 18418 15157 20133 18969 
5.g5 5625 4764 8508 4793 5398 3820 3140 4843 3376 4888 6451 5741 3348 4877 4107 2673 2998 4501 
5.g6 62284 66229 51900 57980 57232 30931 42672 44703 71917 56518 56017 61816 73318 49324 50550 49229 69796 56930 
5.g7 62284 66229 51900 57980 57232 30931 42672 44703 71917 56518 56017 61816 73318 49324 50550 49229 69796 56930 
5.g8 62284 66229 51900 57980 57232 30931 42672 44703 71917 56518 56017 61816 73318 49324 50550 49229 69796 56930 
5.g9 70410 69045 83621 59133 58510 37529 49998 55382 61516 63732 73522 74075 54544 60614 52728 37500 59683 57725 
50.g21 113 106 147 83 116 54 108 106 129 130 144 102 129 120 106 96 188 138 
5009.g1606 0 1 3 0 1 0 0 3 4 5 6 3 4 1 1 4 4 9 
5012.g1607 0 1 1 0 1 2 0 0 3 2 3 0 3 0 0 2 2 1 
5018.g1608 232 158 96 265 227 57 4 1574 4 116 106 106 37 633 20 162 85 43 
502.g178 1 5 6 2 1 2 13 3 2 3 20 1 1 11 1 3 18 1 
502.g179 23 14 24 12 56 15 6 22 81 7 32 7 79 30 25 106 46 8 
502.g180 366 299 285 172 225 152 277 231 239 216 268 258 260 241 161 166 292 241 
5022.g1609 0 0 5 2 0 0 0 1 3 1 0 2 2 0 1 0 0 0 
5023.g1610 22 11 16 9 7 8 23 9 13 10 19 16 6 21 7 7 15 12 
5023.g1611 14 16 8 13 4 2 7 8 8 7 8 15 6 5 6 5 22 5 
5023.g1612 6 6 5 4 3 1 3 2 6 3 5 4 1 5 0 4 10 2 
5023.g1613 29 20 38 36 20 8 35 32 45 27 50 27 20 22 23 19 59 25 
5023.g1614 11 11 25 21 14 9 24 24 34 23 35 16 15 12 20 22 34 14 
5028.g1615 76 88 112 97 52 44 82 91 135 108 89 103 69 59 62 64 170 64 
5028.g1616 42 46 79 74 40 16 67 53 100 69 53 48 53 35 27 30 127 49 
5028.g1617 26 15 36 18 7 4 23 18 42 29 20 9 14 7 9 6 50 10 
5034.g1618 84 105 89 56 38 36 82 74 115 76 74 68 64 33 43 77 145 76 
5038.g1619 21 22 21 17 20 7 16 18 17 14 21 11 13 4 13 5 30 9 
5038.g1620 2 2 5 1 4 0 2 1 5 5 3 0 3 0 1 2 9 4 
5038.g1621 0 0 0 0 0 0 0 0 1 1 0 0 0 0 0 0 0 0 
5038.g1622 61 61 88 60 50 39 65 81 99 80 85 69 44 37 44 60 123 52 
504.g181 174 158 212 126 82 142 82 93 129 108 119 98 87 72 96 121 123 106 
5041.g1623 14 16 30 27 8 14 16 26 40 33 36 22 13 20 10 11 46 19 
5059.g1624 204 163 265 104 97 84 135 280 454 156 175 142 108 130 164 102 353 102 
5059.g1625 2 2 7 31 12 8 9 14 284 11 13 89 3 96 13 12 13 9 
5059.g1626 5 2 1 2 9 1 7 5 2 2 11 4 1 1 1 13 9 2 
5060.g1627 147 90 115 307 22 7 142 15 126 31 88 45 40 2 18 49 108 41 
5064.g1628 11 10 4 6 1 3 9 3 4 4 4 0 2 2 2 1 7 2 
5074.g1629 215 189 253 208 119 65 147 180 226 213 177 184 139 96 155 143 306 122 
5075.g1630 6 8 67 0 0 6 2 3 53 6 4 4 1 10 0 10 78 1 
5084.g1631 14 7 6 7 6 3 7 10 6 10 10 8 3 4 8 7 9 702 
5086.g1632 93 79 122 66 55 28 70 88 101 90 76 84 52 32 45 45 90 73 
5096.g1633 11 12 12 16 7 5 12 7 30 11 13 15 13 6 4 12 17 8 
510.g182 8 21 9 16 10 7 14 10 22 10 15 7 8 14 9 9 27 16 
5102.g1634 108 117 101 114 53 43 60 70 109 71 94 56 62 60 50 78 150 60 
5105.g1635 244 178 302 160 137 70 128 208 304 232 264 116 108 120 126 161 486 459 
5108.g1636 46 50 87 51 40 24 47 72 110 80 91 41 43 33 32 51 162 141 
5109.g1637 8 91 21 18 23 27 12 24 64 52 84 182 9 854 32 13 50 42 
511.g183 79 93 78 39 39 21 33 34 52 42 62 27 36 22 41 58 69 29 
5114.g1638 3 3 0 3 1 0 1 0 4 6 1 3 4 2 0 1 9 5 
5117.g1639 11 9 32 17 16 7 8 19 3 15 28 23 0 1 5 8 24 13 
5120.g1640 15 13 68 17 20 27 54 19 39 20 27 26 33 15 18 31 6 36 
5124.g1641 5 6 0 73 5 3 5 12 258 6 1 130 6 132 15 16 5 2 
5124.g1642 4 3 7 39 10 12 10 15 277 15 15 182 8 41 17 9 22 5 
5127.g1643 18 15 42 27 13 11 22 17 21 27 28 23 14 20 15 22 30 10 
513.g184 4 2 3 2 3 3 11 4 4 3 5 7 2 2 4 5 5 8 
5133.g1644 11 7 11 7 10 7 15 13 9 11 16 9 7 15 10 7 24 11 
5136.g1645 18 13 24 9 19 6 18 17 29 14 29 19 21 15 16 15 46 11 
5136.g1646 103 115 59 79 51 26 109 70 76 82 85 70 46 48 31 45 128 49 
5136.g1647 0 0 0 0 2 1 0 0 0 0 0 1 0 0 0 0 1 0 
5136.g1648 0 0 0 0 0 0 0 0 0 0 0 1 0 0 0 0 0 0 
5137.g1649 33 24 33 13 57 84 76 21 18 33 27 95 16 17 5 6 28 43 
5138.g1650 260 264 220 227 169 121 191 217 331 252 316 235 243 162 392 155 599 201 
5139.g1651 11 5 13 1 2 1 1 1 1 0 2 1 6 5 1 4 8 0 
5143.g1652 257 274 231 225 164 119 195 216 356 277 358 261 284 151 374 190 533 190 
5146.g1653 22 16 26 10 17 7 28 28 16 23 32 28 14 19 17 15 53 23 
5148.g1654 5 12 3 1 1 1 0 0 3 0 1 3 3 2 0 0 0 1 
515.g185 1 1 6 4 5 3 2 4 6 3 5 4 0 5 1 2 4 9 
5150.g1655 173 186 214 1 0 1 4 25 5 270 76 7 11 25 5 15 46 3 
516.g186 72 77 63 22 3 46 22 45 1 67 14 3 16 22 1 27 10 12 
5165.g1656 2 1 1 0 0 0 0 2 0 1 0 0 1 0 0 1 0 0 
5165.g1657 319 327 265 148 146 83 163 173 249 169 185 167 190 128 106 176 379 123 
5168.g1658 0 0 0 0 0 0 0 0 0 0 0 0 0 0 0 0 0 0 
5169.g1659 2 3 5 3 2 0 1 1 8 3 1 4 5 1 2 0 6 1 
5171.g1660 81 100 146 84 57 58 59 67 77 86 77 154 99 159 61 60 57 48 
5174.g1661 1 1 1 3 2 1 0 0 1 1 3 3 0 4 0 3 6 1 
5182.g1662 86 101 75 82 26 30 78 71 102 69 63 63 47 44 39 50 103 55 
5183.g1663 15 15 18 14 9 8 16 25 33 18 20 17 14 10 19 17 37 17 
5184.g1664 20 18 32 22 15 9 28 34 27 33 42 39 18 18 27 34 58 19 
5186.g1665 0 0 0 0 0 0 0 0 0 0 0 0 0 0 0 0 0 0 
5189.g1666 6 4 7 6 4 1 3 3 4 9 4 4 4 2 2 10 8 4 
519.g187 75 75 64 87 60 44 63 55 80 78 97 69 68 88 50 46 123 67 
5192.g1667 12 15 18 3 11 2 19 9 18 8 7 7 8 2 8 13 14 6 
5194.g1668 7 10 6 5 7 4 10 5 6 5 7 4 5 9 2 2 22 6 
52.g22 2 2 4 3 2 1 4 2 3 3 2 0 2 1 0 2 3 4 
5203.g1669 27 27 64 22 14 10 24 23 87 57 30 24 23 42 31 25 48 19 
5205.g1670 9 8 10 15 10 5 36 1 3 4 3 242 1 91 5 30 0 81 
5211.g1671 3 2 1 2 1 1 1 3 5 4 5 6 4 3 1 6 11 2 
5216.g1672 0 0 0 0 0 0 0 0 0 0 0 0 0 0 0 0 0 0 
5216.g1673 55 80 77 91 47 27 55 82 107 81 95 80 66 48 37 50 181 60 
5216.g1674 10 4 5 6 1 4 3 6 3 5 7 8 3 4 0 8 11 7 
5217.g1675 65 69 146 55 68 31 64 81 96 88 131 89 70 30 61 67 196 39 
5217.g1676 18 11 16 21 19 4 15 18 29 21 25 18 21 8 12 17 44 14 
5219.g1677 168 176 160 114 129 92 206 145 174 121 224 146 130 119 138 124 194 124 
5228.g1678 314 225 381 96 71 93 165 230 345 174 231 195 198 195 226 132 289 167 
5229.g1679 875 614 1575 1105 1114 985 1354 1371 818 903 1124 1176 948 1190 1420 678 877 1239 
5229.g1680 37 37 52 45 5 10 44 38 52 72 69 72 19 18 34 71 115 24 
5244.g1681 5 10 20 6 12 2 1 6 23 22 48 14 3 30 4 23 83 22 
5261.g1682 863 272 541 372 416 397 410 683 762 434 657 385 1887 841 332 702 637 4796 
5261.g1683 245081 256104 277806 185835 231327 226117 277772 500807 353802 239122 337047 270998 707249 324189 179854 252719 205325 232151 
5261.g1684 282 302 309 226 171 123 247 186 356 255 326 154 195 237 158 155 519 189 
5264.g1685 0 0 0 1 0 0 1 0 0 0 0 0 0 2 0 0 2 0 
5267.g1686 46 29 60 22 12 3 21 25 28 16 24 13 49 16 26 26 41 64 
5268.g1687 28 38 45 24 17 13 22 17 40 42 34 33 33 22 42 39 64 25 
5280.g1688 38 38 68 45 116 47 36 30 216 78 116 28 50 116 55 5 93 207 
5283.g1689 49 32 36 9 11 3 16 5 13 7 14 11 11 17 5 15 16 6 
5290.g1690 2 0 2 2 1 1 0 1 2 2 1 3 2 2 0 3 5 0 
5291.g1691 170 114 340 32 20 202 352 97 458 924 28 27 21 283 387 14 56 19 
5292.g1692 8 13 17 3 6 0 10 12 10 6 20 3 3 3 9 2 12 2 
5292.g1693 36 56 98 337 204 162 206 115 320 56 85 49 37 47 485 59 129 226 
5293.g1694 21 38 26 13 22 10 28 6 26 25 19 17 19 3 12 20 42 9 
5296.g1695 4 10 18 6 12 1 0 6 18 19 46 11 2 29 4 20 76 21 
5301.g1696 4 3 1 1 1 0 11 3 3 4 1 5 1 0 1 1 4 1 
5307.g1697 277 231 361 248 127 141 412 292 259 244 249 494 405 173 136 150 204 255 
5308.g1698 17 14 18 23 12 4 20 26 32 36 37 34 25 11 25 31 54 20 
5313.g1699 483 496 502 432 431 269 438 404 551 400 504 449 427 368 436 532 1083 381 
5315.g1700 226 240 226 98 115 74 74 113 155 112 156 162 166 184 66 74 146 114 
5325.g1701 6 7 5 20 8 4 10 10 56 8 20 11 23 7 49 20 17 11 
5329.g1702 88 102 138 43 14 0 13 22 10 1 71 2 1 174 0 148 53 1 
5330.g1703 114 129 160 122 93 44 101 95 112 105 121 121 66 90 55 64 159 65 
5330.g1704 79 104 73 50 42 32 42 21 64 54 48 42 39 87 12 50 107 45 
5335.g1705 1 2 4 3 1 0 0 0 2 2 2 2 2 0 1 0 4 0 
5340.g1706 11 26 30 4 15 3 14 13 11 19 25 20 15 5 11 9 49 12 
5342.g1707 8 6 4 6 6 4 2 7 12 12 12 5 4 1 13 14 16 7 
5348.g1708 2 0 3 5 66 23 90 84 53 20 6 17 83 2 3 3 7 86 
5352.g1709 151 131 129 54 64 32 79 76 102 72 108 84 80 73 77 66 99 60 
5355.g1710 10 4 16 17 11 6 18 23 20 14 20 17 15 6 22 19 33 8 
5356.g1711 0 0 0 0 2 0 0 0 1 0 2 0 0 1 0 3 3 0 
5361.g1712 67 50 92 71 42 23 60 64 69 77 76 36 28 24 43 56 143 149 
5362.g1713 54 41 76 54 35 18 41 49 68 56 86 49 42 35 24 37 88 94 
5368.g1714 5 9 10 48 24 21 91 25 11 31 85 11 22 19 34 6 93 5 
5371.g1715 253 340 307 200 150 110 184 170 171 182 230 198 134 250 145 88 182 159 
5372.g1716 73 25 57 196 39 45 800 662 20 94 72 68 138 0 63 5 39 44 
5373.g1717 1 1 2 2 2 1 0 0 2 2 5 3 1 2 0 1 4 0 
538.g188 19 30 19 10 12 13 8 16 23 18 12 9 10 18 15 15 31 11 
5383.g1718 0 0 0 1 0 0 0 1 0 0 0 0 0 0 0 0 0 1 
5385.g1719 81 40 101 87 47 39 104 86 123 75 128 78 68 63 50 13 185 61 
5385.g1720 97 52 119 110 139 33 165 108 227 111 218 91 107 114 111 70 279 151 
5388.g1721 639450 680253 560516 376809 499129 479517 597853 1049429 738072 484458 706371 550906 1472077 670860 363979 527290 380772 482523 
539.g189 6 7 10 3 4 3 2 3 4 8 2 4 2 10 4 4 8 1 
5392.g1722 66 87 82 55 57 30 69 72 91 77 77 77 55 30 46 67 136 51 
5396.g1723 0 0 0 0 0 0 0 0 0 0 0 0 0 0 0 0 0 0 
5396.g1724 59 55 88 44 41 14 44 53 62 49 49 96 42 21 41 38 61 37 
5406.g1725 2 0 1 2 9 1 107 1 0 0 1 0 2 0 37 2 1 5 
5411.g1726 109 112 121 74 44 21 54 64 75 56 51 37 59 48 35 53 100 52 
5413.g1727 272 308 379 1403 177 242 71 229 19 2228 560 419 155 23 329 153 480 68 
5415.g1728 825 654 1148 466 516 344 456 451 403 726 620 902 348 434 605 299 274 590 
5415.g1729 207 217 224 107 166 87 117 109 97 172 140 158 89 119 115 69 72 167 
5416.g1730 179 200 153 108 85 71 134 115 236 121 153 110 113 73 76 125 248 86 
5423.g1731 17 17 36 15 15 7 17 13 21 23 27 13 15 9 10 13 39 10 
5423.g1732 68 100 91 97 67 48 107 76 129 64 113 79 64 72 55 51 116 64 
5435.g1733 12 7 13 8 2 5 10 11 4 7 8 6 2 5 5 6 8 3 
5436.g1734 5 2 4 1 8 2 4 6 4 5 8 15 8 16 4 3 2 4 
5438.g1735 3 1 6 5 124 43 153 132 94 41 9 26 151 2 7 6 13 145 
544.g190 14 11 44 31 24 8 10 33 37 23 45 28 14 6 10 30 99 9 
5440.g1736 261 279 181 125 171 95 182 145 178 161 186 183 234 149 114 133 215 185 
5453.g1737 228 287 246 153 160 118 154 235 216 183 231 295 112 350 161 158 231 190 
5454.g1738 93 94 111 59 40 34 62 35 84 76 86 41 64 43 33 55 199 38 
5454.g1739 316 325 354 266 255 141 296 305 394 346 447 321 385 212 353 254 559 235 
5460.g1740 168 161 282 141 83 44 121 88 157 165 159 171 113 91 122 107 258 81 
5460.g1741 10 12 18 49 54 18 13 21 385 29 126 18 189 82 681 18 124 58 
5468.g1742 79 99 65 43 114 27 69 47 94 53 53 63 47 63 45 126 73 65 
5468.g1743 4 13 12 4 7 2 11 6 16 7 9 9 9 1 6 8 15 4 
5472.g1744 11 6 25 24 10 2 12 19 23 13 14 15 16 9 11 15 27 15 
5474.g1745 0 0 0 0 0 0 0 0 0 0 0 0 0 0 0 0 0 0 
5476.g1746 216 205 303 159 257 234 233 262 203 249 257 186 149 275 133 119 179 211 
5476.g1747 0 0 0 0 0 0 0 0 0 0 0 0 0 0 0 0 0 0 
5479.g1748 8 5 8 1 4 0 12 2 1 1 5 3 2 0 0 1 8 2 
548.g191 108 59 118 28 29 6 66 49 52 26 29 39 126 58 34 57 47 238 
5485.g1749 14 7 11 3 0 2 2 5 4 3 2 4 4 3 1 5 6 6 
5499.g1750 72 60 126 77 80 46 140 83 115 90 97 143 113 69 64 70 121 79 
5501.g1751 0 0 3 1 2 0 0 2 4 3 3 11 8 0 1 3 3 1 
5501.g1752 441 566 952 163 48 111 202 1089 477 123 168 669 416 224 37 170 198 138 
5501.g1753 0 1 0 0 0 0 0 1 0 0 1 0 0 0 0 1 1 0 
5505.g1754 0 1 1 3 1 0 0 1 3 1 0 1 2 20 0 1 1 0 
5507.g1755 19 8 45 3 8 16 36 16 36 82 4 1 2 26 25 3 6 0 
551.g192 3 1 2 1 1 0 1 0 3 2 2 0 0 0 1 1 4 1 
551.g193 0 0 1 0 0 0 0 1 0 0 0 0 0 1 0 0 0 0 
5516.g1756 179 191 173 82 83 60 58 88 128 92 121 126 134 142 53 56 121 89 
5522.g1757 63 56 120 11 16 2 7 91 16 19 2 4 78 44 7 23 17 7 
5529.g1758 155 117 99 155 164 27 200 65 447 86 112 133 145 69 72 132 146 146 
553.g194 3 1 4 0 142 104 200 177 165 37 1 31 242 3 6 3 8 146 
5536.g1759 364 348 360 241 141 95 211 177 418 225 246 180 160 154 119 176 465 158 
5540.g1760 2 14 4 5 2 4 2 0 5 8 3 9 4 20 3 2 5 8 
5559.g1761 154 131 87 60 52 30 58 94 80 69 89 57 63 43 51 43 78 90 
5560.g1762 100 43 154 163 109 73 92 671 147 373 478 201 42 58 46 21 346 93 
5562.g1763 12 11 15 4 11 5 11 2 10 19 7 13 12 15 7 3 36 6 
5573.g1764 2 1 0 0 0 0 0 0 0 0 3 3 0 1 0 1 3 0 
5573.g1765 0 0 1 0 1 2 0 0 2 0 1 0 0 2 0 1 1 0 
5574.g1766 19 7 20 9 14 6 9 14 48 10 10 13 12 9 18 13 12 13 
5575.g1767 5506 5419 7761 3900 4595 2946 6796 5719 7654 5710 8396 3880 5564 4453 4216 5590 11265 4251 
5581.g1768 86 41 54 2 2 3 0 1 2 1 2 2 0 3 0 5 2 1 
5590.g1769 32 20 46 9 24 2 20 14 27 9 16 11 9 11 3 29 17 9 
5591.g1770 180 171 217 89 100 50 363 154 161 85 123 340 375 87 111 175 162 241 
5592.g1771 0 0 0 0 0 0 0 0 0 0 0 0 0 0 0 0 0 0 
5594.g1772 18 29 27 35 14 10 16 19 19 31 17 22 10 21 28 14 47 12 
5594.g1773 115 115 115 113 73 48 126 94 179 117 161 68 58 92 37 81 287 82 
5594.g1774 28 36 36 21 24 14 27 15 36 35 29 28 21 16 23 103 29 12 
5600.g1775 0 2 1 1 3 0 1 4 3 0 2 14 0 2 0 1 12 0 
5604.g1776 0 1 1 1 1 2 2 1 1 0 1 0 2 0 1 0 1 1 
5608.g1777 24 21 29 13 14 6 16 15 20 30 20 19 9 15 6 12 45 12 
5608.g1778 2 5 0 2 2 0 0 1 3 1 3 16 1 1 0 1 1 0 
561.g195 49 51 65 7 48 14 40 79 84 45 51 30 39 5 35 49 68 26 
5611.g1779 44 35 57 22 27 6 21 26 68 34 32 33 18 24 25 15 44 17 
5611.g1780 27 19 38 24 27 13 28 27 38 22 29 21 25 22 25 27 60 30 
5614.g1781 6 10 15 3 6 0 3 6 10 1 5 2 4 0 12 16 8 3 
5615.g1782 12 5 12 21 131 3 179 84 27 12 26 22 4 1 9 6 8 33 
5616.g1783 1 6 1 5 5 0 1 2 3 1 9 1 0 8 7 3 1 1 
5616.g1784 0 1 0 1 3 3 0 2 1 1 1 0 0 0 0 0 0 2 
5618.g1785 7 8 6 14 7 2 8 6 12 12 20 10 7 4 7 5 17 6 
5619.g1786 47 45 57 286 241 197 30 315 157 235 63 28 25 351 18 28 87 35 
5624.g1787 36 30 23 6 18 1 1 5 9 7 16 4 8 5 3 33 14 0 
5629.g1788 0 0 0 0 0 0 0 0 0 0 0 0 0 0 0 0 0 0 
5637.g1789 2 3 5 9 3 1 3 3 43 2 13 5 5 3 2 11 8 7 
564.g196 1126 955 1012 466 848 507 603 702 685 649 715 486 744 505 383 540 425 615 
5650.g1790 1 3 2 9 7 3 6 7 0 5 2 3 6 1 0 2 13 1 
5653.g1791 123 144 127 112 95 50 108 62 100 121 142 93 164 128 129 61 170 101 
566.g197 340 375 334 148 166 141 176 167 253 213 195 200 173 209 144 148 232 149 
5661.g1792 25 24 23 20 12 8 17 26 20 28 45 21 32 25 25 16 39 20 
5668.g1793 83 82 107 65 39 31 44 60 93 70 74 45 63 43 33 57 142 46 
5668.g1794 413 462 423 324 192 123 254 241 449 265 360 188 211 175 176 196 718 219 
5671.g1795 105 117 91 53 35 41 35 44 63 48 42 79 57 155 55 42 45 54 
5675.g1796 13 10 18 9 6 3 12 18 16 11 16 17 7 14 13 8 13 13 
5675.g1797 3 3 5 1 4 1 4 4 8 3 1 7 1 6 2 1 1 2 
5678.g1798 12 13 16 9 67 7 13 15 41 14 20 8 4 9 9 6 25 10 
5679.g1799 5 5 3 0 0 0 4 2 8 1 0 3 2 1 1 1 1 3 
568.g198 12 11 4 7 6 2 1 7 17 5 14 8 3 3 5 16 18 5 
5682.g1800 3 1 7 5 10 4 11 31 30 4 21 8 9 5 13 2 17 5 
5684.g1801 6 32 27 14 2 2 2 2 9 13 11 56 5 64 7 3 5 3 
5689.g1802 111 82 123 54 67 25 76 90 112 186 86 93 66 45 47 64 105 63 
5698.g1803 14 5 9 3 5 0 8 10 9 5 4 15 11 5 5 8 7 3 
5699.g1804 67 91 82 82 31 36 79 63 119 93 119 43 40 44 25 51 223 59 
5699.g1805 0 0 0 0 0 0 0 0 0 0 0 0 0 0 0 0 0 0 
5700.g1806 0 0 0 0 0 0 0 0 0 0 0 0 0 0 0 0 0 0 
5703.g1807 8 6 10 2 2 3 3 1 4 6 9 2 1 1 1 4 7 2 
5704.g1808 287 170 276 133 21 28 87 40 91 126 99 90 93 98 38 43 142 68 
5707.g1809 0 0 0 0 0 0 0 0 0 0 0 0 0 0 0 0 0 0 
5709.g1810 0 0 0 0 0 0 0 0 0 0 0 0 0 0 0 0 0 0 
571.g199 3 1 5 0 4 0 1 1 3 3 4 2 6 3 3 6 5 2 
5710.g1811 104 125 124 94 46 30 74 58 147 98 110 62 62 60 49 58 220 64 
5710.g1812 15 14 6 46 6 13 3 16 249 12 18 173 3 92 13 16 17 14 
5710.g1813 4183 3572 3512 3191 3070 2380 3113 2519 4069 2842 3652 3076 3713 3975 2171 2217 3949 3303 
5710.g1814 220 223 285 178 109 78 164 189 235 170 182 219 148 95 140 146 241 130 
5710.g1815 17 11 21 20 15 6 15 17 23 15 14 11 8 12 10 5 25 13 
5711.g1816 40 27 84 67 35 27 55 52 92 38 66 59 44 40 33 35 93 75 
5712.g1817 2801 1975 3944 2631 2634 2184 3048 3258 1646 1842 2417 2804 2235 2753 3289 1255 1529 2979 
5712.g1818 188 233 287 169 134 83 167 190 296 217 231 204 118 95 329 294 360 115 
5715.g1819 136 208 182 164 111 56 208 170 222 161 188 145 112 94 147 152 270 109 
572.g200 29 51 38 18 20 10 23 24 50 29 24 23 40 8 19 22 29 10 
5720.g1820 1097 1084 1225 126 907 704 763 107 307 355 416 790 175 796 488 888 376 79 
5720.g1821 15 12 18 20 9 1 23 11 25 18 25 13 15 19 16 12 44 21 
5721.g1822 30 52 24 19 43 17 25 14 19 19 24 18 30 9 14 12 32 9 
5723.g1823 108 81 136 82 79 38 86 118 124 123 114 141 85 37 59 77 115 69 
5723.g1824 619 594 787 301 609 650 574 190 271 366 407 558 134 688 302 663 381 88 
5725.g1825 525 380 355 470 200 72 387 160 801 171 257 378 309 388 169 260 366 326 
5735.g1826 18 20 13 7 15 2 10 15 25 14 11 21 32 10 16 12 11 14 
5736.g1827 38 34 63 35 28 12 55 58 79 54 95 57 35 48 38 44 103 38 
5737.g1828 2 1 0 3 2 1 0 1 6 8 6 4 1 3 1 1 11 3 
5737.g1829 16 21 17 17 20 11 23 14 30 15 29 12 34 17 34 20 26 14 
5739.g1830 11 4 10 7 5 2 6 7 10 6 6 4 5 1 8 5 11 17 
574.g201 104 88 129 74 67 37 74 103 135 96 99 107 60 27 53 64 106 66 
5743.g1831 190 186 197 187 129 94 147 177 280 247 293 217 235 125 312 143 448 155 
5745.g1832 1 0 1 0 1 0 1 0 2 1 2 0 0 0 1 0 2 1 
5750.g1833 8 3 4 0 0 2 0 1 1 0 1 0 0 0 0 0 0 1 
5750.g1834 214 179 334 312 309 72 355 248 442 346 431 299 193 271 204 283 627 337 
5752.g1835 20 13 18 9 10 6 16 10 11 9 10 10 4 9 4 8 11 10 
5754.g1836 9 21 12 42 5 13 2375 139 9 22 6 2 19 33 39 25 5 8 
5758.g1837 83 64 97 70 62 26 48 43 109 64 71 56 48 50 25 75 131 56 
5758.g1838 3 6 8 4 5 3 1 1 3 2 6 4 2 6 2 5 7 5 
5758.g1839 27 33 38 33 28 41 39 25 39 32 47 30 35 35 15 22 56 45 
5761.g1840 532 509 601 333 21 351 757 112 2 173 27 475 1206 751 19 403 52 305 
5765.g1841 0 0 5 1 0 0 0 0 1 1 0 0 0 0 0 0 3 0 
5766.g1842 1015 825 781 361 487 184 279 526 294 487 500 418 234 427 324 211 298 533 
5770.g1843 0 0 0 0 0 0 0 0 0 0 0 0 0 0 0 0 0 0 
5770.g1844 0 0 0 0 0 0 0 0 0 0 0 0 0 0 0 0 0 0 
5771.g1845 0 3 0 0 0 0 2 0 0 1 0 0 0 1 1 2 1 0 
5776.g1846 10 22 21 10 7 5 20 8 26 21 9 4 14 23 6 9 24 9 
5779.g1847 2 3 1 0 1 0 1 1 0 2 2 2 1 4 0 1 0 0 
5780.g1848 10 2 5 7 1 5 3 8 8 8 14 5 5 5 2 3 8 5 
5783.g1849 2378 2606 1633 1214 1686 638 1319 1341 2300 2667 2996 1015 2189 1569 685 1333 3772 1159 
5793.g1850 196 188 183 66 79 47 291 104 157 89 107 287 301 78 92 137 162 218 
5794.g1851 8 11 15 4 3 2 4 20 12 10 0 3 4 3 3 5 9 4 
5797.g1852 147 127 192 169 77 48 138 115 145 155 212 284 138 72 95 43 192 146 
58.g23 236 214 301 180 221 104 200 188 226 235 314 246 173 154 193 139 368 173 
58.g24 47 71 92 62 41 36 74 68 124 96 111 67 64 80 101 101 174 46 
58.g25 0 0 0 1 0 0 1 1 0 0 2 1 0 0 1 0 4 0 
580.g202 26 15 95 8 8 42 82 31 112 229 6 6 2 62 88 4 11 3 
5800.g1853 8 6 31 30 9 6 9 16 30 8 17 29 15 13 13 8 20 26 
5805.g1854 28737 26834 30368 10933 25290 22349 19406 9483 17354 19240 22374 16012 11301 23355 17119 33269 21386 9463 
5806.g1855 28 41 49 19 24 28 39 32 30 24 25 16 42 9 29 19 35 25 
5807.g1856 81 103 119 72 84 33 107 98 151 87 122 97 53 43 283 180 178 76 
5813.g1857 24 27 31 10 32 89 28 12 25 18 35 35 9 10 19 13 289 13 
5814.g1858 368 190 484 586 530 308 287 2353 486 1231 1602 763 142 349 173 16 1408 353 
5815.g1859 29 39 63 31 32 15 67 71 91 50 67 39 43 54 93 69 111 37 
5820.g1860 461 446 570 367 302 210 753 501 381 386 424 792 764 283 244 272 546 546 
5827.g1861 61 54 63 22 26 18 19 26 50 22 34 8 43 18 10 20 41 26 
5828.g1862 0 0 0 0 0 1 0 0 1 0 0 0 0 0 0 0 0 0 
5831.g1863 13 27 5 1 0 2 0 0 0 0 1 0 0 1 1 0 5 1 
5833.g1864 319 318 417 350 190 163 274 366 392 352 334 371 263 187 179 317 581 207 
5834.g1865 0 0 0 0 0 0 0 0 0 0 0 0 1 0 0 0 0 0 
5835.g1866 114 129 59 36 39 15 33 34 67 34 73 41 48 23 44 59 84 32 
5840.g1867 88 1296 135 141 77 30 42 134 95 140 59 179 306 124 63 47 196 54 
5841.g1868 14 10 20 14 10 5 27 15 35 29 21 11 8 19 12 18 39 12 
5847.g1869 232 222 254 631 351 273 194 509 448 448 208 166 157 441 86 98 351 143 
5849.g1870 311 331 295 236 136 103 191 140 263 212 233 143 156 164 121 141 483 165 
5849.g1871 212 252 209 160 98 70 122 138 211 144 154 109 139 127 87 100 277 116 
5849.g1872 110 89 121 109 53 25 53 56 109 70 53 71 78 63 46 52 82 67 
5852.g1873 24 29 34 12 18 14 8 13 17 20 20 26 14 11 16 24 29 16 
5852.g1874 155 155 146 91 111 53 153 131 151 117 190 134 124 111 111 125 182 84 
5852.g1875 111 123 147 98 80 46 109 109 151 103 130 117 112 57 69 110 201 94 
5854.g1876 0 1 2 3 1 0 0 0 0 1 0 2 1 0 0 0 0 0 
5858.g1877 0 1 0 0 0 0 0 0 0 0 0 1 0 0 0 0 0 0 
5859.g1878 48 69 54 46 39 17 29 23 35 46 54 77 13 123 21 17 28 39 
586.g203 7 1 10 8 0 4 4 1 2 5 6 6 4 2 5 2 9 1 
5861.g1879 11 3 8 4 2 0 0 0 0 0 4 3 5 0 4 1 9 13 
5863.g1880 5 5 5 5 5 1 6 2 5 4 10 3 4 6 3 10 15 21 
5863.g1881 1 2 2 0 0 0 0 3 1 1 4 1 0 4 0 2 2 1 
5864.g1882 78 48 103 35 29 11 64 52 73 64 82 41 58 46 50 66 134 124 
5868.g1883 47 50 47 35 21 10 23 30 45 52 43 25 29 16 18 28 74 16 
5874.g1884 2 2 4 2 2 0 1 2 4 2 2 2 2 1 0 0 6 1 
5882.g1885 174 105 232 1 17 4 16 0 2 24 17 0 0 1 5 2 37 1 
5890.g1886 11 11 26 16 11 10 23 19 16 18 27 14 11 15 12 7 34 15 
5897.g1887 74 92 77 73 71 48 65 75 161 74 107 72 77 70 56 55 119 79 
5897.g1888 291 320 360 236 222 119 217 267 342 302 296 260 220 133 209 212 425 201 
5898.g1889 778 782 829 406 509 204 374 221 351 427 190 1102 246 338 231 265 217 950 
59.g26 286 423 445 295 333 167 468 125 124 318 316 180 153 323 393 76 183 394 
5902.g1890 307 236 380 237 138 136 487 324 240 257 268 540 480 179 131 163 214 282 
5908.g1891 103 45 67 2 6 2 5 0 3 3 1 4 7 6 1 13 6 1 
5909.g1892 3 1 1 2 1 3 0 1 3 3 2 0 6 4 0 2 4 1 
5910.g1893 24 13 22 16 3 6 23 14 56 37 22 12 14 14 15 9 37 11 
5916.g1894 51 148 53 66 113 91 50 35 80 109 122 387 107 796 85 67 134 70 
5918.g1895 339 437 717 100 22 89 154 920 389 75 117 560 324 166 22 125 120 105 
5921.g1896 249 316 333 1421 157 211 83 203 27 2336 552 388 121 16 328 111 475 56 
5929.g1897 2 5 10 4 2 0 1 4 6 2 1 1 0 1 0 2 4 2 
5940.g1898 109 122 117 79 34 34 66 56 99 86 87 46 60 45 40 50 195 58 
5941.g1899 414 441 521 308 304 143 307 410 499 384 314 333 359 244 388 249 358 482 
5943.g1900 30 25 51 154 155 139 181 48 48 32 185 107 36 30 26 32 180 56 
5943.g1901 424 372 361 318 291 180 301 297 404 337 413 375 361 293 369 308 555 355 
5945.g1902 4262 4178 5812 2501 3124 2020 4460 3888 5263 4060 5315 2297 3606 3141 2678 3902 7152 2723 
5948.g1903 71 68 78 54 82 17 49 45 64 50 63 55 48 66 39 48 47 47 
5951.g1904 47 57 63 42 41 16 41 37 49 46 54 49 31 29 41 35 103 33 
5954.g1905 3 0 0 1 0 2 0 0 1 2 1 1 4 1 0 1 2 0 
5956.g1906 79 79 90 61 23 24 39 29 60 38 55 28 42 13 47 30 76 30 
596.g204 261 219 337 189 287 83 178 658 468 210 403 109 170 94 297 102 581 176 
596.g205 246 229 193 234 210 108 154 284 217 95 197 94 113 86 77 78 306 101 
5961.g1907 216 194 261 860 355 406 245 548 485 575 318 293 146 727 116 161 408 179 
5962.g1908 15 12 14 23 25 3 15 13 122 23 55 15 66 11 171 12 54 34 
5962.g1909 11 11 13 17 10 8 13 7 110 11 48 19 63 32 233 10 64 19 
5963.g1910 43 50 50 33 44 24 25 40 60 43 67 34 47 19 32 32 76 29 
5965.g1911 68 65 85 63 57 36 51 58 129 53 82 47 49 51 38 41 171 33 
5965.g1912 294 269 302 171 289 108 207 225 211 188 239 224 250 160 144 133 265 193 
5968.g1913 8 17 16 18 16 17 4 4 11 23 18 15 3 69 4 58 25 5 
5970.g1914 51 49 40 21 34 19 32 41 53 45 25 25 30 15 31 22 64 26 
5971.g1915 0 2 0 1 1 4 3 2 4 1 0 1 1 3 0 0 2 0 
5972.g1916 0 0 0 0 0 0 0 0 0 0 0 0 0 0 0 0 0 0 
5972.g1917 0 0 0 0 0 0 0 0 0 0 0 0 0 0 0 0 0 0 
5972.g1918 52 61 34 57 105 316 78 42 22 25 147 169 14 22 108 58 4610 17 
5973.g1919 2322 2895 3120 301236 4424 56782 183183 12232 1981 23561 10038 1444 186089 7178 56880 5376 10278 65747 
5974.g1920 1396 1224 1593 881 571 412 1628 712 1249 1414 1158 823 977 573 576 875 1754 645 
5974.g1921 310 292 399 221 184 127 277 274 359 311 288 312 235 120 201 182 432 177 
5974.g1922 2936 2976 3567 1658 1766 984 2145 2046 2829 2014 2391 2185 2041 1482 1529 1948 3444 1530 
5974.g1923 4391 4764 4667 3404 2632 1746 2911 2971 3877 3126 4094 3567 3417 2607 3155 2705 4903 2928 
5974.g1924 4391 4764 4667 3404 2632 1746 2911 2971 3877 3126 4094 3567 3417 2607 3155 2705 4903 2928 
5974.g1925 1366 1038 1956 1399 1845 1508 1402 881 565 1000 1861 1377 1087 2305 1500 773 837 1503 
5974.g1926 6462 6370 6980 3332 4845 2732 4391 4097 5359 6245 6213 5085 3533 4112 5048 4880 6251 4204 
5974.g1927 325 235 184 157 211 106 149 136 192 188 196 137 99 136 104 147 263 108 
5974.g1928 9490 9242 7841 1672 8762 7824 5932 1539 3968 4935 6117 3758 2479 7660 5144 12875 5563 1448 
5974.g1929 9490 9242 7841 1672 8762 7824 5932 1539 3968 4935 6117 3758 2479 7660 5144 12875 5563 1448 
5975.g1930 177 133 158 152 51 81 190 83 103 100 107 181 253 169 62 103 137 100 
5975.g1931 5231 4968 5764 4524 3626 2229 4542 4243 9268 5512 4431 3122 4487 3156 3399 3861 6606 3712 
5975.g1932 3993 3848 4621 3441 2262 1373 3638 2818 6376 4543 3920 2078 3273 2358 2193 3052 6594 2334 
5975.g1933 3993 3848 4621 3441 2262 1373 3638 2818 6376 4543 3920 2078 3273 2358 2193 3052 6594 2334 
5975.g1934 6538 6714 6628 3332 3220 1726 3796 3623 5693 4369 4902 3230 4775 2663 3277 3198 7463 2884 
5975.g1935 14056 13519 17969 12537 8638 6356 13090 11443 13451 13092 15009 14127 10788 10255 9909 8406 17166 12553 
5975.g1936 14873 15869 15192 10494 8549 5223 8727 8693 10892 9983 11752 12092 8659 10476 7745 7491 12484 8971 
5975.g1937 448 427 443 206 255 222 545 370 667 255 452 435 194 191 329 320 717 257 
5976.g1938 25 38 32 19 18 7 16 22 51 20 25 34 18 7 66 61 37 25 
5976.g1939 133 154 169 113 97 52 142 127 177 118 125 126 91 80 94 107 226 88 
5976.g1940 101 95 148 8 21 27 183 12 127 215 9 4 6 165 131 10 25 3 
5976.g1941 496 334 880 35 65 318 946 159 936 2158 48 36 28 539 730 33 73 39 
5977.g1942 38 43 25 13 9 17 33 15 21 39 52 16 30 20 45 1 23 21 
5979.g1943 3 0 7 1 1 0 3 2 1 1 1 0 1 2 0 1 3 1 
5979.g1944 59 52 61 49 75 41 49 52 79 53 75 67 41 38 52 39 83 73 
5980.g1945 0 0 0 0 0 0 0 0 0 4 0 0 1 3 0 0 3 0 
5982.g1946 0 1 3 0 1 0 0 0 1 0 2 0 1 0 2 1 0 0 
5982.g1947 95 69 106 100 59 37 41 118 68 149 79 60 50 34 47 54 107 52 
5984.g1948 295 300 283 182 187 91 220 192 247 258 262 219 229 157 175 179 316 201 
5985.g1949 304 293 356 178 171 100 523 258 246 195 218 486 550 173 166 244 286 343 
5986.g1950 0 0 0 0 0 0 0 0 0 0 0 0 0 0 0 0 0 0 
5986.g1951 240 270 323 214 135 85 227 163 315 268 319 190 179 147 135 153 601 170 
5987.g1952 345 330 272 40 29 288 305 4 41 186 17 14 228 146 8 102 32 72 
5988.g1953 28 29 25 7 12 13 17 23 29 15 14 15 15 6 12 22 33 13 
5990.g1954 3 2 0 1 2 0 3 5 1 0 5 1 1 1 1 1 3 2 
5991.g1955 44 65 68 46 34 23 60 51 61 54 34 44 25 20 43 33 85 41 
5991.g1956 178 176 219 182 146 51 167 172 229 164 180 196 131 80 137 169 276 142 
5991.g1957 33 32 37 16 15 5 16 13 68 18 24 20 23 13 15 20 28 13 
5991.g1958 29 33 22 24 18 5 25 19 30 14 32 23 25 16 19 22 42 29 
5993.g1959 77 71 133 38 78 30 71 93 101 107 116 100 87 42 51 90 193 58 
5994.g1960 109 147 121 85 80 58 100 91 126 113 98 89 59 70 48 100 156 82 
5994.g1961 0 0 0 0 0 1 0 0 0 1 0 0 0 0 0 0 0 0 
5995.g1962 33 29 56 33 28 10 36 27 49 37 31 40 25 17 25 18 55 40 
5996.g1963 8 6 7 3 4 1 1 1 3 10 11 9 3 13 1 6 7 5 
5997.g1964 4 4 1 2 2 0 1 5 4 2 0 1 2 3 1 4 6 1 
5998.g1965 85 60 134 48 46 25 63 51 85 81 71 67 61 49 43 49 86 54 
5999.g1966 203 214 224 66 105 33 143 165 203 149 142 130 123 28 25 83 227 73 
6000.g1967 1 0 0 0 0 0 0 0 1 0 1 0 0 1 0 0 0 1 
6000.g1968 25 17 13 25 18 3 20 16 23 16 18 17 15 5 13 11 24 16 
6001.g1969 715 636 598 113 44 620 503 8 143 414 19 20 440 245 3 201 40 121 
6002.g1970 0 0 1 0 0 0 0 1 0 0 0 0 0 0 0 0 1 3 
6002.g1971 0 0 0 0 0 0 0 1 0 0 0 2 0 0 1 0 1 3 
6002.g1972 0 0 1 0 0 0 0 0 0 2 0 1 0 0 0 0 1 1 
6002.g1973 0 0 0 0 1 1 1 0 0 1 0 0 0 0 0 2 3 0 
6003.g1974 30 43 45 37 22 7 49 35 49 33 30 32 35 20 30 33 49 34 
6003.g1975 220 180 234 181 122 86 143 204 210 199 171 168 132 100 118 132 262 143 
6003.g1976 129 149 142 146 128 65 142 146 140 140 187 122 126 174 103 110 212 119 
6004.g1977 35 80 63 65 58 15 39 43 61 56 52 76 43 37 37 67 100 50 
6005.g1978 142 175 181 101 254 93 3384 78 101 109 66 61 231 91 869 202 118 136 
6007.g1979 306 256 321 139 298 33 124 50 201 94 250 115 243 94 93 124 563 65 
6007.g1980 12 19 21 5 15 4 10 10 16 21 35 8 7 13 13 18 43 22 
6008.g1981 123 118 142 92 46 43 65 43 92 87 92 65 75 46 44 80 185 69 
6009.g1982 3039 1942 3706 3765 3818 1918 2091 12652 2669 7032 9686 4983 1207 2097 1437 324 7532 2387 
6010.g1983 1013272 1096868 987313 656327 903916 883026 1095042 1757888 1241801 850102 1250830 940095 2465215 1243392 658010 894349 729379 867985 
6012.g1984 322 427 284 126 263 93 189 163 198 175 237 170 199 91 205 277 329 117 
6013.g1985 24 34 29 23 17 19 26 20 25 25 31 19 18 20 23 10 47 26 
6013.g1986 25 25 25 17 13 12 22 12 19 18 30 24 14 24 14 11 27 15 
6015.g1987 53 70 60 51 39 38 51 43 59 47 48 43 48 51 44 34 59 52 
6017.g1988 18 16 8 4 4 3 9 5 5 9 8 3 8 5 12 15 19 14 
6017.g1989 4 6 8 5 8 1 2 3 8 8 3 4 2 3 10 9 13 2 
6018.g1990 240 336 297 142 367 69 105 91 188 96 220 133 230 70 113 90 514 77 
6018.g1991 36 34 65 53 33 19 48 47 97 40 57 58 53 29 32 30 84 63 
6019.g1992 77 68 133 49 34 39 132 124 164 48 94 93 54 64 78 53 123 81 
6019.g1993 132 129 131 72 48 57 120 99 159 93 89 102 102 66 85 80 118 72 
6019.g1994 4 2 4 0 4 1 0 4 5 6 3 3 3 0 5 7 7 1 
6019.g1995 0 0 0 0 0 0 0 0 0 0 0 0 0 0 0 0 0 0 
6020.g1996 358 332 323 212 334 123 324 231 320 285 363 307 325 163 295 207 413 196 
6021.g1997 141 195 169 38 87 33 85 92 163 119 94 99 130 20 51 73 190 71 
6021.g1998 8 5 11 20 3 3 10 13 15 10 12 10 5 7 16 6 20 10 
6021.g1999 742 823 887 494 413 320 520 408 691 562 659 529 507 365 334 384 1084 418 
6022.g2000 32 27 42 23 21 8 27 36 29 36 27 16 21 14 18 41 38 16 
6022.g2001 104 104 112 42 83 34 66 62 78 83 107 62 94 57 54 278 135 56 
6023.g2002 248 304 355 323 317 169 270 231 359 266 465 257 248 278 238 192 553 276 
6023.g2003 12 19 16 7 18 6 7 8 9 12 12 12 5 8 6 6 27 4 
6024.g2004 669 733 638 592 462 339 528 616 858 717 918 669 668 441 1004 459 1379 500 
6026.g2005 79 67 155 10 18 62 174 48 186 344 26 9 11 114 128 4 38 8 
6026.g2006 26 16 21 15 10 6 74 23 33 22 22 20 12 5 11 17 29 8 
6027.g2007 56 57 90 36 21 26 45 85 97 43 43 42 46 48 55 33 106 41 
6027.g2008 87 73 55 16 9 4 3 17 11 15 31 62 58 2 1 18 26 6 
6028.g2009 110091 65292 75062 58947 45863 57560 78651 134324 145989 58660 92675 60504 353130 160476 58380 143888 112630 77031 
6029.g2010 85 88 84 72 41 26 94 65 85 79 85 61 51 45 35 37 130 51 
6032.g2011 9 9 18 3 4 0 4 8 7 8 4 5 6 2 0 5 6 2 
6032.g2012 492 482 478 354 218 142 305 276 515 292 417 209 230 195 161 227 802 232 
6033.g2013 104 134 58 36 41 5 5 22 10 32 203 109 57 7 3 49 184 2 
6034.g2014 0 0 4 1 1 0 0 3 5 7 5 3 7 1 1 6 4 1 
6035.g2015 60 71 82 57 31 16 53 52 110 67 66 39 38 36 36 47 120 41 
6035.g2016 59 47 70 48 45 20 37 42 73 67 93 45 53 53 29 35 101 45 
6036.g2017 6 2 10 8 4 4 7 4 41 13 16 5 18 8 41 6 19 8 
6037.g2018 17 35 17 10 8 1 5 14 38 11 7 16 6 1 0 20 21 12 
6037.g2019 4 7 1 1 2 0 0 4 6 1 5 7 1 3 2 2 5 1 
6038.g2020 70956 47353 61235 46212 41305 48533 61047 92123 87748 44886 67820 45230 219149 117425 49447 90570 71884 61672 
6039.g2021 442 423 474 354 226 144 319 278 432 393 490 533 319 267 229 146 544 338 
6039.g2022 23 18 44 39 31 13 29 36 45 36 32 36 35 24 21 20 45 18 
604.g206 1309 1557 1425 576 474 334 935 370 4278 2018 298 634 492 91 268 749 372 258 
6040.g2023 123 144 186 135 88 49 137 148 157 135 158 139 102 73 71 135 240 96 
6040.g2024 126 159 125 118 145 48 116 130 165 95 139 116 127 89 87 113 164 73 
6041.g2025 12 21 13 14 24 12 6 11 19 18 11 14 17 6 9 8 32 5 
6041.g2026 10 12 15 11 0 0 27 3 20 24 12 6 15 4 4 20 17 11 
6041.g2027 21 22 14 7 12 6 8 12 22 10 10 15 7 4 20 2 11 5 
6042.g2028 86 90 90 55 50 46 83 79 119 54 71 62 56 45 38 68 93 96 
6043.g2029 254 257 219 183 168 100 252 150 237 197 289 200 180 182 136 196 290 211 
6044.g2030 7 5 11 9 10 5 15 8 28 6 7 6 6 3 10 5 20 12 
6046.g2031 103 73 79 37 64 30 71 70 81 70 93 63 66 46 56 44 108 67 
6046.g2032 6 4 8 5 6 0 6 5 9 9 7 6 3 6 4 7 13 6 
6046.g2033 12 15 24 18 8 4 19 12 16 17 18 18 13 8 3 16 20 7 
6047.g2034 883 541 954 989 949 441 533 2628 457 1557 1520 1231 371 444 401 93 1267 800 
6047.g2035 120 103 88 47 63 42 67 41 77 58 105 66 74 53 45 42 152 72 
6048.g2036 80 94 186 41 10 26 42 243 84 37 24 115 96 45 9 36 42 31 
6048.g2037 118 135 112 67 75 58 57 94 95 73 121 74 93 79 71 45 144 50 
6048.g2038 30 16 30 27 17 9 25 16 28 30 19 25 9 13 20 18 31 11 
6048.g2039 0 2 0 0 0 0 0 0 0 0 0 0 0 2 0 0 1 0 
6049.g2040 595 556 561 452 244 171 353 313 670 363 481 251 267 255 198 296 902 289 
605.g207 8 5 4 20 15 7 10 10 39 68 175 10 201 47 7 19 274 8 
605.g208 410 454 385 298 298 180 343 323 448 316 1276 318 339 229 255 278 1584 259 
605.g209 105 166 109 100 65 63 105 101 131 138 128 124 97 74 78 120 214 74 
6051.g2041 89 65 155 113 65 36 94 86 152 92 128 110 84 63 56 69 155 157 
6052.g2042 230 243 211 156 109 54 114 94 133 108 147 127 104 166 59 125 212 107 
6052.g2043 141 149 83 28 31 17 20 15 17 48 57 19 20 54 6 76 96 13 
6052.g2044 235 239 251 186 141 96 188 161 300 172 262 119 103 106 106 122 467 116 
6053.g2045 222 221 297 205 170 85 158 206 293 256 204 186 166 101 160 166 354 155 
6054.g2046 18 16 7 13 39 2 1 297 0 1 3 6 4 145 1 26 7 1 
6054.g2047 2 2 0 1 1 5 0 8 1 7 2 0 0 3 2 5 0 1 
6056.g2048 21 91 46 26 19 7 15 8 45 39 40 249 11 577 21 16 25 29 
6057.g2049 108 163 122 109 100 97 81 60 139 114 102 130 118 220 63 41 56 108 
6059.g2050 3 1 3 1 0 0 2 1 0 2 2 0 2 0 0 0 3 1 
6059.g2051 13 18 12 45 30 20 8 23 30 33 14 9 3 24 9 16 25 6 
6059.g2052 8 12 9 7 10 3 12 5 11 7 15 4 4 9 9 6 29 12 
6060.g2053 0 0 0 0 0 0 0 0 0 0 0 0 0 0 0 0 0 0 
6060.g2054 9 13 17 7 11 6 15 17 16 22 12 13 9 14 7 6 29 4 
6061.g2055 15 129 13 9 10 6 30 10 8 8 12 10 8 16 11 20 15 12 
6063.g2056 1 1 6 2 3 0 0 0 3 2 2 0 6 1 0 2 0 2 
6063.g2057 186 169 186 148 130 77 135 146 169 157 156 150 136 95 94 150 228 120 
6065.g2058 57 37 66 106 93 32 52 50 534 70 207 53 256 73 1002 29 220 94 
6066.g2059 7812 3740 8963 11 21 12 184 287 141 5 145 4 62 58 75 12 65 79 
6067.g2060 3 5 4 3 0 0 2 5 4 5 10 3 1 6 0 8 15 3 
6069.g2061 10 20 29 19 23 7 9 10 11 21 23 20 13 23 12 30 29 16 
6071.g2062 236 230 209 222 148 122 182 197 258 225 263 201 153 140 170 140 281 154 
6072.g2063 13 9 12 3 2 2 7 4 12 4 3 7 5 1 3 5 12 0 
6075.g2064 228 227 245 102 433 141 134 588 1019 228 340 162 141 535 177 153 492 66 
6075.g2065 116 95 141 98 101 63 76 101 104 123 121 95 134 85 65 71 144 105 
6076.g2066 34 30 45 33 42 9 65 43 58 45 309 38 28 27 26 29 384 38 
6076.g2067 34 30 45 33 42 9 65 43 58 45 309 38 28 27 26 29 384 38 
6076.g2068 58 43 67 40 29 16 50 57 64 49 156 66 21 54 30 43 206 28 
6077.g2069 27122 28419 38812 77 7 13 166 109 329 43 196 9036 328 8 374 4481 328 139 
6078.g2070 170 195 154 97 138 68 131 127 109 108 192 116 123 126 117 71 197 82 
6079.g2071 361 363 410 110 518 232 163 760 1226 350 371 173 177 688 268 252 491 91 
608.g210 4 9 9 7 2 1 2 4 7 3 7 4 8 3 5 8 12 3 
6080.g2072 62 54 75 56 8 4 136 28 104 87 57 32 66 27 14 71 79 37 
6080.g2073 76 74 93 59 36 31 65 63 90 71 94 72 69 49 45 49 158 53 
6082.g2074 30 21 32 38 29 17 19 36 57 35 31 29 24 16 21 19 47 32 
6084.g2075 1445 901 2526 609 951 285 387 389 556 740 419 1553 636 703 466 462 319 532 
6085.g2076 616788 693353 693504 456354 646011 636890 783694 1228275 863679 599206 895078 651623 1697207 888192 464910 622952 517193 613109 
6085.g2077 471422 459607 476635 252902 397154 390278 549016 665590 533226 294898 499830 323311 1101796 967412 250199 449699 601816 432042 
6085.g2078 594 609 607 537 360 265 522 484 752 622 829 544 611 383 850 479 1224 406 
6086.g2079 5 12 15 7 42 4 14 12 8 15 16 12 6 6 10 3 21 10 
6086.g2080 3 3 3 8 4 1 5 6 5 5 11 2 2 0 2 3 19 4 
6086.g2081 37 19 31 18 10 5 12 10 4 10 10 9 7 5 1 7 34 8 
6086.g2082 7520 7227 8806 4810 4565 3278 4067 4042 4594 4925 6557 6272 4661 4115 3568 3401 7299 3744 
6086.g2083 1272 1297 1594 1017 981 571 1053 1051 1584 1411 1156 1249 1178 920 1199 868 1337 1049 
6086.g2084 78150 56919 34174 88664 65219 60509 44459 44530 59095 60443 56430 57971 166543 102197 71710 73977 74288 71759 
6086.g2085 78150 56919 34174 88664 65219 60509 44459 44530 59095 60443 56430 57971 166543 102197 71710 73977 74288 71759 
6086.g2086 7027 7193 7570 4982 4851 3175 5675 4936 5911 5706 7270 7636 5636 5283 4613 4325 7255 5163 
6086.g2087 7027 7193 7570 4982 4851 3175 5675 4936 5911 5706 7270 7636 5636 5283 4613 4325 7255 5163 
6086.g2088 3739 3479 3330 1579 2377 2134 2498 974 2180 2263 2282 1615 1106 2023 1688 4094 2748 1090 
6086.g2089 98 55 97 37 44 17 48 89 95 60 55 46 56 31 50 41 120 128 
6086.g2090 190 159 254 147 132 80 151 204 247 225 263 112 100 95 110 170 424 423 
6086.g2091 4003 2971 3837 27 6 7 69 166 95 1928 512 54 80 172 47 134 430 42 
6087.g2092 80 47 77 48 111 27 118 52 17 98 90 180 14 30 5 10 91 76 
6087.g2093 90 65 105 59 107 43 160 56 16 168 139 215 10 30 4 10 172 66 
6087.g2094 45 37 68 96 47 27 23 153 45 117 64 52 30 34 41 35 56 30 
6087.g2095 7372 6728 7628 6268 6147 4077 5591 14887 7938 11354 13683 8557 4285 4032 4137 4922 13487 4938 
6087.g2096 1184 1159 1109 1003 684 391 718 869 1148 996 1322 829 784 625 792 642 1861 688 
6087.g2097 178 166 298 2 18 2 160 102 57 15 2 226 166 0 12 71 2 19 
6088.g2098 4952 4951 4781 3408 4088 2237 4311 3717 4656 3792 5791 3718 4604 3615 3480 2856 9101 3359 
6089.g2099 955 964 1085 1085 674 433 719 742 1006 889 1588 834 866 673 914 801 1877 686 
6089.g2100 0 0 0 0 0 0 0 0 0 0 0 0 0 0 0 0 0 0 
6090.g2101 86 95 118 61 61 29 79 90 94 95 137 75 51 54 56 77 149 71 
6090.g2102 13115 15969 15545 5473 3338 3071 5211 14847 10289 4469 5531 11874 8631 5891 2694 4137 6080 4959 
6090.g2103 34 52 30 28 14 14 26 25 32 21 22 25 25 12 21 28 39 13 
6090.g2104 28481 23880 21277 16426 24903 14498 17548 17767 27121 21014 18169 22160 31507 14270 19523 18691 17859 25861 
6090.g2105 1486 1434 1540 778 798 540 1039 903 1264 1042 1447 888 957 675 761 931 2032 873 
6090.g2106 128 138 141 67 82 43 88 88 105 102 91 78 139 64 49 82 154 60 
6091.g2107 758 631 1292 572 496 375 332 504 280 596 791 835 337 638 488 229 276 608 
6091.g2108 6543 4409 9048 5617 8001 5978 6328 6342 3827 5834 8197 7279 5033 8983 8033 3414 4590 7517 
6092.g2109 688 741 712 562 474 298 567 542 685 653 845 522 638 481 527 431 1080 493 
6093.g2110 3471 2139 5658 1348 2147 522 616 709 1015 1486 702 3168 1138 1215 789 812 446 999 
6094.g2111 91 105 99 80 64 36 61 72 76 68 84 90 76 73 85 68 122 68 
6096.g2112 52 69 59 35 40 20 45 46 79 40 54 52 39 41 70 63 67 35 
6096.g2113 18730 18410 12959 12745 15857 11294 18796 14127 17693 15626 19271 14359 18525 15962 12902 11926 23909 17825 
6096.g2114 5933 5295 6958 6378 5076 3865 7533 5957 8857 7691 5416 7054 5949 6384 5704 4544 9891 5858 
6096.g2115 76 101 131 101 13 29 41 102 101 112 82 90 88 128 47 63 120 71 
6096.g2116 16983 16644 17355 11894 9978 6154 11996 12770 13277 12579 15902 15239 11354 9715 9995 9195 16884 11196 
6096.g2117 16983 16644 17355 11894 9978 6154 11996 12770 13277 12579 15902 15239 11354 9715 9995 9195 16884 11196 
6096.g2118 16983 16644 17355 11894 9978 6154 11996 12770 13277 12579 15902 15239 11354 9715 9995 9195 16884 11196 
6096.g2119 7634 7693 7832 5623 4996 3023 5387 6138 6567 6502 7714 6443 5607 4544 5270 4098 8545 5771 
6097.g2120 711 846 876 521 412 235 591 531 793 605 695 549 627 433 629 781 1175 433 
6097.g2121 212 243 208 117 215 70 125 99 189 142 214 120 159 102 78 135 275 87 
6098.g2122 135 138 139 113 88 63 98 114 153 113 113 136 122 65 65 106 163 91 
6098.g2123 24 25 25 26 11 14 9 14 32 25 34 17 13 9 10 12 57 19 
6099.g2124 54 53 55 43 41 24 46 52 75 66 55 44 52 25 29 63 66 46 
610.g211 406 338 331 206 309 164 277 250 343 272 374 273 263 294 278 185 366 242 
6100.g2125 16 16 13 15 15 2 10 16 14 8 37 11 16 5 11 20 67 7 
6100.g2126 168 154 196 159 127 78 141 177 233 168 174 185 156 139 122 125 237 151 
6100.g2127 5 3 2 2 3 0 1 2 3 2 2 2 1 1 1 2 5 1 
6100.g2128 27 26 28 13 19 10 13 19 15 12 22 18 14 5 7 19 32 5 
6101.g2129 247 213 297 251 209 117 179 301 326 285 297 295 234 231 188 179 293 249 
6102.g2130 66 57 107 71 63 33 72 106 105 77 106 99 64 81 66 59 91 80 
6103.g2131 395 383 547 349 239 180 841 433 443 310 386 923 846 265 231 278 365 510 
6103.g2132 481 431 499 394 360 210 517 488 490 397 497 548 527 327 284 319 648 497 
6104.g2133 473 478 566 315 403 215 402 420 438 490 869 425 354 293 288 342 1503 316 
6104.g2134 190 187 165 64 200 34 92 69 80 80 89 55 75 56 74 99 182 56 
6105.g2135 236 232 248 204 179 116 184 234 265 219 250 205 233 241 157 182 264 211 
6106.g2136 119 133 149 109 106 61 105 122 187 152 125 143 125 100 91 102 169 102 
6107.g2137 84 60 65 57 30 19 40 36 67 63 55 31 45 34 25 33 100 33 
6107.g2138 50 44 56 50 39 23 50 63 65 48 55 54 52 55 43 34 68 54 
6108.g2139 1840 1696 1776 1175 1227 641 1902 1282 1608 1491 1704 1335 1513 992 1042 1291 1987 1086 
6108.g2140 687 626 681 515 458 282 477 568 767 617 607 638 609 497 359 436 805 532 
6108.g2141 19 18 29 22 5 7 12 25 21 19 14 17 18 10 14 17 36 14 
6109.g2142 608 555 621 398 416 250 553 517 603 502 547 625 670 404 292 419 789 550 
6110.g2143 78 78 102 83 65 27 73 96 106 101 84 98 80 83 59 58 109 78 
6111.g2144 74 72 86 63 63 27 73 80 77 80 93 77 56 63 51 49 135 65 
6111.g2145 2 2 8 5 4 0 4 2 6 2 5 5 5 2 7 3 15 6 
6112.g2146 62 66 60 61 51 26 43 72 66 53 59 70 42 45 40 49 61 57 
6113.g2147 76 113 53 56 68 23 20 46 55 55 69 57 61 62 44 49 44 58 
6114.g2148 30781 23656 34418 18692 26673 16774 26230 20909 16917 18807 29425 26678 20355 22273 23674 12863 19743 23689 
6114.g2149 420 2627 1257 1112 793 86 793 478 2276 1234 1396 4388 267 6946 536 1173 2026 505 
6114.g2150 626 590 804 431 290 239 567 537 932 540 649 603 459 503 462 365 995 377 
6114.g2151 32 22 20 10 10 6 9 17 7 12 9 10 5 14 5 9 20 6 
6114.g2152 645 661 845 580 383 208 856 548 743 669 690 555 524 253 390 627 903 418 
6114.g2153 78 90 163 129 79 36 110 100 194 168 188 141 95 109 123 123 248 84 
6115.g2154 295 375 336 199 96 64 92 158 119 145 154 134 200 203 121 132 100 101 
6116.g2155 367 345 348 499 259 115 111 552 210 551 341 224 136 88 182 199 487 137 
6116.g2156 19 9 89 3 5 0 0 1 947 15 1 18 0 0 0 2 0 1 
6116.g2157 136 156 126 184 119 46 112 91 114 81 230 171 323 66 56 97 262 128 
6116.g2158 1201 1310 1406 717 1443 551 884 1569 2291 747 1275 1050 2203 927 1203 804 1340 703 
6116.g2159 158 100 228 5 49 2 31 9 19 15 17 12 20 8 11 8 25 6 
6117.g2160 208 176 307 23 28 16 147 130 74 52 6 225 159 14 60 62 15 62 
6117.g2161 2337 2280 2305 2972 2859 1520 1925 2452 3065 2701 2941 1878 1891 2257 1844 1638 3757 1600 
6117.g2162 509 495 570 335 339 240 468 469 679 480 559 464 408 354 500 422 737 419 
6117.g2163 2426 2482 2334 1866 1585 948 2252 1732 2388 2074 2310 2317 2013 1435 1459 1465 2802 1889 
6117.g2164 2426 2482 2334 1866 1585 948 2252 1732 2388 2074 2310 2317 2013 1435 1459 1465 2802 1889 
6117.g2165 9780 9553 12063 7973 5862 4521 6240 7325 7414 10208 10590 9309 5827 7804 6362 4710 8723 6437 
6117.g2166 389 287 440 286 166 71 361 350 433 473 520 411 189 312 260 306 632 273 
6117.g2167 179 176 182 186 84 34 122 137 216 158 124 138 108 111 79 103 224 122 
6117.g2168 4179 4355 3933 17868 3235 2224 3435 3447 4402 4111 4453 3364 7458 24346 12530 4385 5481 10363 
6117.g2169 12811 12474 13117 8246 6315 4398 8050 6898 9318 8422 9219 10105 8594 7493 6980 6095 10147 7070 
6117.g2170 1001 846 1256 127 451 53 86 288 196 279 123 166 787 58 66 259 335 309 
6117.g2171 705 764 844 265 533 136 190 365 688 545 462 376 1008 134 239 433 1131 546 
6117.g2172 643 728 854 584 497 275 615 636 837 586 674 634 533 280 484 550 977 453 
6117.g2173 9908 10372 11255 7698 5804 4264 8057 7372 9285 7738 11044 8462 6788 7390 6344 5015 13597 8269 
6117.g2174 9908 10372 11255 7698 5804 4264 8057 7372 9285 7738 11044 8462 6788 7390 6344 5015 13597 8269 
6117.g2175 6417 6298 6834 4894 4879 2998 4303 5763 6096 5542 7405 6878 4893 4165 4403 3439 7379 4890 
6117.g2176 1292 1184 1242 804 961 503 597 1030 981 930 972 1263 859 726 754 427 641 878 
6117.g2177 850 735 958 758 678 397 532 731 738 689 840 930 640 570 567 379 659 650 
6117.g2178 14727 15705 14792 8986 11510 7988 10789 12269 11821 10841 14969 13624 12992 17137 9217 7738 12896 10843 
6117.g2179 14727 15705 14792 8986 11510 7988 10789 12269 11821 10841 14969 13624 12992 17137 9217 7738 12896 10843 
6117.g2180 285 246 311 204 190 68 183 204 324 199 265 195 226 142 140 246 421 227 
6117.g2181 6563 6097 7067 2314 5532 3381 4451 2199 3795 3563 3792 4834 2718 4469 4015 4170 3947 2140 
6117.g2182 6563 6097 7067 2314 5532 3381 4451 2199 3795 3563 3792 4834 2718 4469 4015 4170 3947 2140 
6117.g2183 260 123 299 82 71 31 104 123 128 118 182 70 148 93 116 123 291 345 
6118.g2184 2271 1590 2797 1205 532 695 650 1836 668 1309 1827 995 572 75 404 324 577 935 
6119.g2185 140 117 122 485 250 224 91 348 290 409 233 142 93 365 56 97 254 74 
6120.g2186 5621 5959 5771 3768 4157 2486 3557 3398 4321 3970 3971 4973 4340 5437 3034 3180 3936 4593 
6121.g2187 377 540 329 78 16 32 63 193 145 42 73 120 173 74 41 74 98 75 
6121.g2188 7 10 15 11 12 1 9 12 11 5 19 5 3 9 2 10 15 4 
6121.g2189 5478 5317 6582 51038 3189 10239 28221 4160 3255 7320 5664 3381 31374 3778 10188 3304 5726 11931 
6121.g2190 228 152 248 108 93 44 155 161 187 160 222 86 119 111 135 140 317 340 
6122.g2191 6 1 3 1 3 1 4 3 0 5 4 3 2 2 1 0 12 2 
6122.g2192 1 5 3 4 0 0 1 1 3 3 3 1 1 2 1 3 4 0 
6125.g2193 34 38 15 10 12 17 7 24 54 13 21 28 34 11 9 8 27 13 
6126.g2194 82 2117 685 874 422 30 85 45 1488 1348 1347 6733 65 10380 30 884 1544 198 
6126.g2195 209 181 157 125 100 89 154 173 229 147 117 130 173 138 94 162 123 154 
6128.g2196 74 210 66 87 133 118 69 40 105 112 138 508 133 1035 95 92 145 85 
6128.g2197 5 1 1 2 2 0 1 1 10 31 6 0 2 0 1 3 9 0 
6128.g2198 11 12 5 5 5 13 9 8 17 13 15 9 8 10 9 29 20 10 
6129.g2199 3 6 4 0 0 0 1 0 0 1 1 4 2 8 3 0 1 1 
6129.g2200 129 78 233 40 36 47 28 39 30 28 52 76 56 79 102 38 12 84 
6130.g2201 310 225 90 10 36 617 108 402 119 71 735 19 219 66 731 6 68 570 
6132.g2202 440 253 487 227 200 69 208 236 343 333 369 187 212 190 204 241 573 675 
6132.g2203 5431 4843 6617 3901 3499 2520 3545 3706 3526 4541 4993 5738 3537 4512 3382 2700 4349 3820 
6132.g2204 22 36 30 19 11 6 13 7 19 19 12 15 13 9 14 20 20 10 
6132.g2205 2302 2533 2397 1845 2505 949 2758 2534 3095 1964 2423 1767 1683 2015 1712 1561 2953 1923 
6132.g2206 2302 2533 2397 1845 2505 949 2758 2534 3095 1964 2423 1767 1683 2015 1712 1561 2953 1923 
6132.g2207 2715 2859 2863 1699 1834 990 2100 2116 3173 2454 2650 2252 1927 1650 1531 1871 3519 1929 
6134.g2208 18 180 46 39 49 40 21 30 82 107 137 314 19 1624 55 19 67 80 
6136.g2209 126 158 146 71 48 72 88 101 83 77 106 67 68 61 58 61 68 56 
6139.g2210 8 58 23 27 25 13 21 7 22 22 60 99 4 825 14 32 31 19 
6140.g2211 1325 3147 1307 1003 1336 1362 838 596 974 1101 1737 2619 539 17858 871 799 1182 1299 
6140.g2212 94 148 124 59 238 104 152 59 66 108 189 143 42 917 40 55 99 105 
6140.g2213 64 172 61 78 142 103 63 36 97 142 137 492 131 956 97 82 158 79 
6144.g2214 0 1 0 0 0 0 1 0 0 1 0 0 1 0 0 0 0 0 
6144.g2215 45 72 63 68 38 24 43 37 75 509 49 48 59 30 32 51 55 43 
6145.g2216 246 235 301 135 151 86 108 112 180 183 244 438 122 565 158 92 142 78 
6146.g2217 621 753 489 170 278 209 217 223 357 321 495 240 156 184 215 259 268 225 
6148.g2218 1498 1261 1413 10 3 10 58 112 76 1277 336 58 42 124 26 73 252 32 
6149.g2219 134 122 137 48 8 13 38 24 63 21 28 18 57 16 31 38 56 39 
6149.g2220 6194 5251 6109 22 5 26 145 293 175 2823 831 143 123 313 76 226 708 68 
615.g212 40 30 38 3 9 2 6 15 1 1 11 6 4 3 10 12 15 3 
6151.g2221 464 481 515 376 406 207 462 437 640 413 1397 365 413 358 349 386 2097 358 
6152.g2222 1971 1988 2112 661 564 410 689 774 1041 2205 1655 818 777 692 1003 602 2446 571 
6153.g2223 2327 2018 2459 13 3 11 95 179 130 2243 606 89 74 219 46 134 496 39 
6155.g2224 3671 3076 3492 14 4 9 68 175 93 2883 748 58 90 240 27 150 611 24 
6156.g2225 489 487 537 390 305 207 433 405 582 475 564 411 412 294 309 339 718 405 
6157.g2226 170 110 140 74 52 26 94 63 103 105 132 62 56 108 63 128 238 152 
6157.g2227 269 261 391 158 190 108 208 152 230 215 249 186 153 179 162 202 280 127 
6157.g2228 24 28 60 14 31 6 29 17 20 15 22 18 23 13 10 24 28 16 
6157.g2229 3 11 7 4 1 2 0 2 3 2 3 7 0 16 3 9 0 4 
6159.g2230 109 113 130 31 159 73 50 243 312 95 123 47 27 238 87 68 140 22 
6159.g2231 332 330 334 216 202 130 298 262 361 283 277 264 262 212 210 245 452 231 
6160.g2232 14715 14577 14368 3685 11767 8825 9457 3985 6711 7458 8816 7823 5709 9842 7386 13129 9645 4187 
6160.g2233 212 229 428 295 185 101 169 183 230 231 188 275 190 148 125 144 308 169 
6160.g2234 14199 14286 19812 8641 9529 4376 9873 10690 12665 11758 10966 12855 10489 5645 7023 8076 16448 8165 
6160.g2235 949 1030 1293 526 972 341 495 937 821 890 865 815 819 541 541 474 736 667 
6160.g2236 803 715 1194 634 691 364 717 867 976 895 893 781 618 568 678 571 1110 650 
6160.g2237 152 116 254 163 356 93 700 368 291 156 187 118 102 56 67 88 257 177 
6161.g2238 899 379 1398 5 6 2 23 58 23 3 33 1 7 9 14 1 7 37 
6162.g2239 1 1 3 4 48 25 76 65 50 24 6 17 67 2 3 4 9 84 
6162.g2240 51 75 114 81 75 25 62 67 124 79 116 71 75 54 120 105 139 71 
6162.g2241 2604 1676 3722 542 550 359 937 648 1736 778 662 556 614 450 423 431 731 542 
6164.g2242 1258 566 2293 11 7 3 29 69 23 5 46 5 8 13 17 6 17 50 
6168.g2243 8728 4194 10268 12 36 32 222 393 203 14 354 5 76 69 87 13 152 195 
6169.g2244 727 324 1225 8 3 4 9 51 12 2 20 0 4 6 9 2 7 37 
6170.g2245 93 115 108 96 65 64 88 79 126 126 94 89 90 63 45 99 168 77 
6172.g2246 98 84 148 226 547 109 103 731 283 370 500 271 83 125 59 71 483 136 
6172.g2247 316 297 334 251 174 141 243 246 339 277 313 285 324 158 217 236 480 199 
6174.g2248 37 51 29 15 29 10 16 9 23 13 7 15 21 19 12 25 17 25 
6174.g2249 65 85 79 55 46 19 58 46 81 60 53 67 54 45 48 37 94 35 
6175.g2250 230 298 218 202 118 111 205 189 247 248 191 171 172 130 129 207 366 155 
6176.g2251 4 5 5 44 4 10 2 12 518 24 6 184 8 109 15 13 14 4 
6177.g2252 5 3 3 1 4 2 1 2 2 2 2 0 2 4 3 1 0 7 
6177.g2253 99 87 138 92 74 53 62 99 138 106 108 90 152 58 95 75 162 92 
6177.g2254 157 243 216 164 181 107 159 151 187 136 212 112 110 144 107 80 200 141 
6177.g2255 159 234 207 161 156 176 197 184 161 203 293 100 128 172 110 96 249 176 
6178.g2256 0 0 1 0 0 0 0 0 0 0 0 0 0 0 0 1 0 0 
6179.g2257 223 290 188 139 210 117 67 143 156 160 152 321 170 356 104 95 92 135 
6179.g2258 73 64 112 65 54 36 34 40 27 41 58 71 28 81 42 19 34 57 
6179.g2259 873 629 920 347 471 304 495 421 323 449 545 573 504 551 426 265 349 490 
6179.g2260 5 9 0 0 0 2 2 1 0 2 4 0 0 2 0 1 2 0 
618.g213 29 31 67 28 92 13 24 39 63 21 52 40 60 22 24 28 112 20 
6180.g2261 183 291 505 422 270 314 120 239 537 226 214 263 465 194 146 360 158 883 
6181.g2262 113 126 99 48 120 55 71 77 114 138 152 105 181 80 133 47 151 92 
6182.g2263 53 57 72 74 67 55 50 48 46 55 97 70 71 114 50 32 60 39 
6182.g2264 22 21 48 30 49 36 27 14 35 39 37 65 28 81 24 7 29 44 
6183.g2265 725 601 856 380 463 340 386 537 447 542 598 458 484 543 426 284 361 286 
6183.g2266 8 9 15 5 6 1 5 3 8 16 9 1 15 4 3 10 9 10 
6184.g2267 43 46 41 21 29 35 17 17 23 46 17 29 19 39 24 14 21 31 
6185.g2268 246 247 212 136 140 156 149 151 119 141 198 157 156 211 154 93 145 163 
6188.g2269 79 54 73 65 34 28 47 36 94 65 47 46 70 28 46 41 100 42 
6189.g2270 485 400 393 231 252 176 259 341 506 355 238 492 619 234 234 216 279 321 
6189.g2271 139 122 91 46 116 32 32 41 68 64 87 85 92 16 66 29 31 65 
6189.g2272 4 2 2 3 2 0 4 3 5 2 4 4 3 6 0 4 7 2 
6189.g2273 317 268 363 279 229 94 348 459 307 166 393 320 249 222 150 96 236 289 
6189.g2274 38 39 194 120 94 25 29 41 145 54 43 116 109 65 19 27 26 45 
6190.g2275 160 126 105 74 61 36 42 94 266 83 102 75 71 83 150 40 94 97 
6192.g2276 24 14 13 19 13 6 5 26 26 7 20 16 12 13 30 5 20 9 
6194.g2277 4871 6603 4399 2408 3135 1839 2103 2988 3239 3540 3520 4282 3119 3358 2194 2101 2336 2967 
6195.g2278 127 141 121 142 95 62 91 107 200 161 193 149 177 90 190 99 310 100 
6195.g2279 193 182 211 150 166 132 181 147 258 239 275 246 216 179 105 125 392 154 
6195.g2280 24 28 35 24 66 51 46 41 54 25 350 121 17 18 40 23 305 3 
6196.g2281 373 363 308 222 222 138 264 237 363 274 430 259 288 220 237 188 594 219 
6196.g2282 17 17 29 6 8 3 5 19 7 16 12 18 6 47 5 8 12 8 
6196.g2283 411 354 216 143 223 253 270 416 178 225 238 233 200 259 156 171 157 200 
6196.g2284 24 30 67 26 42 53 46 34 25 44 45 76 41 57 25 23 24 45 
6196.g2285 1834 1171 2065 1031 1816 883 1233 1727 933 1159 1992 1808 1195 1296 878 662 1018 1139 
6197.g2286 62 85 72 61 54 29 51 49 46 55 74 104 46 219 52 35 60 68 
6197.g2287 743 772 518 313 356 208 261 337 349 381 520 390 438 541 294 217 532 334 
6198.g2288 11 19 19 15 13 8 5 6 14 18 14 11 18 24 9 12 9 7 
6198.g2289 169 202 235 163 151 128 108 185 290 171 222 215 137 167 189 97 106 171 
6198.g2290 98 333 165 114 50 97 62 107 171 124 151 352 93 748 48 44 103 94 
6198.g2291 66 76 64 116 73 69 49 111 103 83 105 67 130 51 121 67 108 85 
6198.g2292 809 696 1102 591 551 434 496 678 485 578 558 560 463 769 534 288 345 787 
6198.g2293 398 696 613 473 506 253 329 346 445 554 559 863 482 1050 377 258 434 409 
6198.g2294 143 78 246 126 222 143 232 137 135 168 277 269 106 176 217 66 130 184 
6198.g2295 2224 1003 9688 3080 7168 1368 7527 2234 2504 4821 5803 8824 1580 3740 4546 1404 1445 4401 
6198.g2296 116 95 133 88 76 22 53 68 65 65 88 90 44 61 49 45 53 45 
6199.g2297 7 5 2 10 8 1 5 6 6 7 10 7 7 1 4 4 5 7 
6199.g2298 892 801 651 632 629 311 481 618 459 537 809 890 471 608 423 316 414 501 
6199.g2299 166 195 198 149 175 92 141 145 124 228 251 336 109 245 146 84 127 184 
6199.g2300 15 10 15 12 14 2 12 3 16 11 25 10 8 13 18 11 7 14 
6199.g2301 3 3 0 6 7 3 1 1 3 0 0 6 1 0 0 2 0 1 
6199.g2302 16 16 14 26 11 7 32 17 24 6 18 17 10 8 12 18 20 8 
6199.g2303 670 649 580 391 449 285 377 462 482 509 523 550 520 606 424 321 440 439 
6199.g2304 270 291 330 147 194 189 166 140 107 185 216 341 220 527 105 75 139 152 
6199.g2305 7 6 0 4 5 1 2 0 6 0 0 1 3 1 0 5 7 4 
6199.g2306 0 3 0 0 1 0 0 0 0 0 5 0 2 0 1 0 14 0 
6199.g2307 6 5 0 0 1 1 0 3 0 0 11 0 4 4 2 1 26 1 
6199.g2308 14 16 12 1 6 0 1 5 7 2 22 17 23 10 13 6 22 7 
6199.g2309 81 70 44 20 98 22 34 15 29 51 80 92 66 38 55 44 69 39 
6199.g2310 10 26 8 3 40 31 6 10 14 52 12 86 19 45 13 47 1 8 
6199.g2311 1 2 0 0 0 4 0 0 0 4 2 0 0 5 1 2 0 0 
6199.g2312 1 0 0 0 0 0 0 0 0 1 0 0 1 0 0 0 0 0 
6199.g2313 167 244 105 107 108 87 91 126 131 85 161 110 132 98 144 100 168 103 
6199.g2314 22 25 12 14 10 11 16 8 18 14 23 16 10 9 15 20 19 8 
6201.g2315 163 133 242 86 94 124 90 57 73 97 103 186 105 161 94 86 59 108 
6201.g2316 2887 2301 2361 1339 861 747 1082 1808 857 1633 1596 1266 942 984 947 563 1013 1607 
6202.g2317 0 0 0 2 1 0 1 2 1 1 1 0 3 2 0 1 0 0 
6203.g2318 2026 3470 2359 1638 1873 1328 1366 1467 2480 2107 2330 3414 1921 3997 1185 1146 1933 1593 
6203.g2319 119 423 214 131 147 49 101 111 182 160 267 575 79 1036 92 81 155 102 
6203.g2320 0 0 0 0 0 0 0 0 0 2 0 0 0 4 0 3 0 0 
6203.g2321 26 15 13 7 8 2 6 22 9 11 15 6 12 7 7 6 10 11 
6203.g2322 7 93 39 11 10 3 2 2 30 32 24 298 0 297 4 5 16 1 
6203.g2323 13 27 24 12 15 9 7 9 11 13 11 14 11 8 16 8 30 11 
6203.g2324 36 144 56 7 19 1 14 1 357 33 31 124 17 495 14 21 43 4 
6203.g2325 51 62 100 32 60 60 40 51 48 83 68 79 47 201 61 28 45 67 
6203.g2326 709 629 949 698 683 556 469 521 551 700 784 817 539 870 595 406 574 443 
6203.g2327 405 349 632 337 222 107 131 142 144 223 494 252 125 297 180 238 283 198 
6204.g2328 1062 1435 962 680 1128 569 468 734 878 997 940 1051 1030 888 579 441 563 460 
6204.g2329 297 500 361 205 196 167 128 216 264 271 330 511 199 618 185 160 247 202 
6204.g2330 114 91 90 60 41 29 45 52 73 68 58 20 75 22 57 40 82 29 
6205.g2331 208 154 274 105 215 101 71 138 138 264 131 163 174 162 100 132 71 325 
6205.g2332 1842 1569 2630 1188 1016 270 754 1093 1463 1170 1274 1949 1726 460 1237 1121 1222 1108 
6205.g2333 937 534 2091 468 695 249 527 407 578 734 456 779 421 461 445 341 279 422 
6205.g2334 4 4 7 3 0 1 3 2 6 1 3 11 11 2 1 0 3 3 
6205.g2335 258 290 290 211 219 114 111 180 288 154 193 217 279 126 140 137 264 171 
6205.g2336 176 138 233 50 83 109 39 47 68 85 71 59 95 272 62 46 45 89 
6205.g2337 646 489 957 561 717 402 293 620 477 604 876 758 504 645 512 412 652 581 
6206.g2338 1191 1888 1319 823 1067 635 690 862 918 1184 1106 1818 906 2415 469 754 872 788 
6207.g2339 96 107 72 89 59 44 59 77 134 61 102 57 172 47 54 49 104 69 
6207.g2340 1618 1684 2144 782 1298 792 1603 1438 1349 1385 1612 1614 910 1119 951 632 880 1212 
6207.g2341 43 40 19 14 7 3 5 12 7 8 13 10 7 3 13 5 6 24 
6207.g2342 470 2050 364 831 532 489 462 328 83 315 653 16 556 2 521 986 676 91 
6209.g2343 138 116 124 67 118 49 14 61 57 71 74 78 101 225 76 46 20 83 
6209.g2344 11 8 6 1 2 3 4 1 1 2 6 2 4 3 2 2 1 2 
6209.g2345 363 425 253 358 291 146 171 235 376 283 309 251 390 311 197 211 246 198 
6209.g2346 1161 1145 1395 851 923 663 672 993 828 932 1307 1223 730 1383 769 654 791 1009 
6209.g2347 80 42 145 200 85 52 51 92 66 91 78 139 81 114 82 50 61 66 
6209.g2348 5889 6727 5681 3389 3866 2251 2673 4387 3649 3686 5002 4140 2707 2885 2976 2638 3277 3229 
6209.g2349 1957 2176 1932 1089 1183 727 978 1270 1132 1341 1555 1492 1136 1840 1023 1011 1090 1188 
6209.g2350 105 147 238 135 119 78 71 93 106 153 141 511 124 606 133 51 97 137 
6209.g2351 93 75 95 31 45 53 76 26 51 61 73 64 68 200 32 53 59 64 
6209.g2352 2933 2020 3737 815 1878 1385 1577 2489 1407 1937 2664 1900 1348 1672 1103 786 1407 2414 
6209.g2353 3000 2155 3522 850 1797 1515 1664 2416 1465 2031 2786 2161 1437 1887 1142 870 1526 2526 
6209.g2354 2118 2424 2300 1387 1425 938 1276 1305 1408 1559 2241 2565 1253 2782 1408 633 1207 1239 
6209.g2355 813 498 1700 470 659 346 756 211 372 422 375 1007 223 662 250 191 226 443 
6209.g2356 355 183 1008 332 665 314 241 231 335 555 399 302 373 215 265 195 223 368 
6209.g2357 159 102 290 240 124 121 104 136 149 167 103 193 211 117 91 93 76 154 
6209.g2358 6569 7722 7915 4983 6117 4002 6011 5234 5078 6704 9999 5626 6376 3571 5738 5538 9792 3287 
6209.g2359 309 355 252 292 135 160 122 186 295 166 248 240 307 156 238 169 328 179 
6209.g2360 399 484 229 305 148 203 172 230 352 196 265 250 369 140 283 189 414 220 
6210.g2361 0 2 3 1 0 0 0 0 0 1 4 1 1 2 1 0 0 1 
6210.g2362 42 42 33 54 59 31 38 61 57 38 57 59 61 34 40 25 55 45 
6210.g2363 565 321 480 111 80 44 85 76 132 132 77 48 182 81 48 59 119 85 
6211.g2364 1175 941 1228 747 847 478 553 679 784 688 1131 1082 958 901 763 496 965 560 
6212.g2365 58 64 48 23 36 16 13 21 26 14 25 14 44 26 16 26 41 28 
6212.g2366 548 603 508 534 393 295 424 530 709 606 884 557 591 362 858 393 1327 439 
6213.g2367 764 1153 902 567 662 507 708 593 870 791 964 612 494 458 556 616 731 553 
6215.g2368 3 2 1 6 0 1 5 5 2 5 4 2 4 5 3 7 2 4 
6215.g2369 384 513 409 362 228 247 188 293 357 357 385 412 356 341 292 218 276 298 
6215.g2370 1885 2717 1768 1455 1142 1020 728 1073 2072 1781 1430 1887 2541 1862 1157 1077 1433 1014 
6217.g2371 178 147 757 121 166 123 66 77 243 166 111 108 155 142 156 135 54 155 
6218.g2372 162 243 225 134 125 81 58 165 175 235 180 343 89 413 94 95 139 101 
6218.g2373 22 33 33 39 36 25 17 25 21 41 36 17 13 46 27 18 27 23 
6219.g2374 209 186 211 214 134 106 121 178 174 150 162 254 237 92 182 109 195 132 
6219.g2375 35 61 30 56 81 52 52 69 50 42 78 38 72 78 48 34 51 50 
6220.g2376 301 332 179 108 140 90 109 194 116 150 180 81 161 126 117 96 184 135 
6220.g2377 2182 1897 1693 1101 779 739 862 1253 772 1005 1286 1077 842 1164 872 624 931 1037 
6220.g2378 2226 1414 2596 1859 1163 1056 1272 1526 461 1001 1475 603 742 886 1539 546 717 1331 
6220.g2379 15 6 6 9 7 7 3 8 4 6 6 3 3 5 2 2 3 8 
6220.g2380 664 574 175 302 28 1031 85 1027 443 159 658 2 117 37 1622 59 181 1010 
6220.g2381 17 106 1 3 0 2 2 32 1 6 9 0 1 1 12 1 0 25 
6220.g2382 89 149 52 13 5 12 10 143 10 7 29 1 1 4 72 0 6 73 
6220.g2383 4 0 0 2 0 1 0 0 8 5 0 0 1 0 1 0 0 3 
6221.g2384 89 51 120 35 41 14 30 15 25 44 31 42 26 37 26 18 12 41 
6221.g2385 1230 1120 782 523 484 402 531 693 483 469 821 383 604 460 391 405 517 562 
6222.g2386 319 306 250 257 178 122 117 190 209 165 172 166 257 137 183 142 217 211 
6222.g2387 1107 1019 1032 871 689 485 707 801 1127 859 1086 665 777 593 609 544 1298 639 
6223.g2388 658 594 718 406 700 422 489 473 390 488 615 570 536 669 449 357 371 479 
6223.g2389 288 320 438 230 261 155 195 255 238 263 271 261 211 182 263 184 297 227 
6223.g2390 252 287 269 152 138 98 108 282 260 227 187 246 232 102 125 223 202 184 
6224.g2391 0 0 0 0 0 0 1 0 0 1 0 0 0 2 1 0 2 0 
6224.g2392 0 0 0 0 0 0 0 0 0 0 0 0 0 0 1 1 0 0 
6225.g2393 39 25 28 8 17 3 9 8 12 11 16 9 13 17 6 9 17 15 
6225.g2394 12 19 21 9 7 8 9 7 6 16 12 17 5 40 9 4 9 6 
6227.g2395 122 152 175 554 278 230 299 191 392 89 144 97 134 116 635 109 200 374 
6228.g2396 161 162 277 139 158 139 102 97 99 169 201 340 111 476 139 65 150 169 
6228.g2397 2797 2324 2889 2079 1635 1221 1716 3319 1470 1867 2087 1785 1021 2147 1723 923 1041 2592 
6228.g2398 366 354 410 232 350 358 252 347 330 302 347 434 295 421 275 161 220 329 
6228.g2399 745 555 2643 721 1490 488 1068 592 1054 1008 1322 2228 484 1257 597 302 512 1078 
6228.g2400 8 6 11 1 4 4 2 6 3 5 11 3 2 3 7 7 22 7 
6228.g2401 9 3 5 2 2 0 2 0 3 0 4 0 5 1 1 3 2 3 
6229.g2402 455 472 466 432 399 250 353 341 522 421 446 486 345 298 240 222 500 327 
6230.g2403 2 1 5 1 4 1 0 3 4 5 6 4 2 6 4 0 5 3 
6230.g2404 146 104 170 145 175 80 148 161 108 124 245 125 133 187 81 84 124 125 
6231.g2405 295 373 294 250 502 319 197 315 302 355 444 334 265 432 270 236 310 228 
6232.g2406 185 160 162 104 156 88 132 130 129 111 214 125 143 187 104 64 161 179 
6233.g2407 1793 1916 1692 733 370 345 317 1022 719 547 701 1198 782 295 501 469 483 552 
6234.g2408 143 192 173 156 165 153 81 160 201 181 218 266 172 228 119 99 148 141 
6234.g2409 55 49 87 40 56 42 42 57 46 50 53 82 60 119 29 17 41 60 
6234.g2410 39 51 110 19 16 58 43 32 30 64 56 71 24 114 18 17 52 63 
6234.g2411 163 187 288 251 742 338 212 360 154 228 511 280 601 606 391 174 264 272 
6234.g2412 2 5 1 0 2 1 0 1 0 1 1 3 0 4 0 0 0 0 
6234.g2413 0 2 2 1 0 0 0 0 0 1 0 0 1 1 0 0 0 0 
6234.g2414 1 4 1 2 0 1 0 1 0 0 2 0 1 2 0 0 0 2 
6234.g2415 43 53 118 32 66 27 64 42 33 40 59 86 19 126 17 12 28 41 
6234.g2416 30 39 46 18 15 8 17 17 16 20 12 33 12 7 7 7 6 15 
6234.g2417 900 948 693 588 492 430 469 496 787 547 891 379 478 577 379 378 788 715 
6234.g2418 4100 3502 5253 2611 3075 1779 2329 3158 3701 3457 3809 4826 2756 3339 2242 1837 2804 3236 
6234.g2419 1488 1066 2241 1597 1293 1868 559 5321 532 1298 1988 2478 628 1018 1152 633 456 2254 
6234.g2420 1500 1194 2737 1720 1965 1190 780 1533 908 1365 1883 1697 1094 1294 1251 709 594 2122 
6235.g2421 257 407 719 42 104 120 36 29 45 30 78 91 45 171 33 36 43 36 
6235.g2422 164 167 247 122 139 97 88 101 124 131 148 138 141 183 108 65 84 120 
6235.g2423 592 429 781 276 408 368 383 444 224 339 296 353 284 510 283 192 151 448 
6236.g2424 23 22 32 22 23 10 18 21 27 38 29 10 37 20 6 29 30 28 
6237.g2425 107 115 191 144 70 40 61 166 113 99 85 113 97 80 69 84 102 67 
6237.g2426 462 493 503 489 334 263 387 474 681 500 781 487 520 313 736 354 1192 344 
6237.g2427 31 64 89 54 39 18 23 69 34 46 57 43 50 23 23 39 45 13 
6237.g2428 304 353 528 205 258 168 154 201 194 252 350 353 215 286 225 126 159 263 
6237.g2429 295 360 382 118 168 163 205 144 103 144 140 245 112 701 108 79 98 161 
6237.g2430 85 92 108 56 98 99 58 92 40 71 142 65 82 237 71 32 107 161 
6237.g2431 5 7 5 1 20 1 5 5 13 1 9 4 4 2 3 5 13 8 
6238.g2432 0 0 0 0 1 0 0 0 0 0 0 0 0 1 0 0 0 0 
6238.g2433 0 0 0 0 0 0 0 0 0 0 0 0 0 0 0 0 0 0 
6238.g2434 0 0 0 1 0 3 5 2 0 2 2 3 0 0 2 2 0 2 
6238.g2435 0 0 0 0 0 0 0 0 0 0 0 0 0 0 0 0 0 0 
6238.g2436 802 733 23 1214 11281 2005 2313 9319 4698 3473 1388 4106 8421 9538 3407 4990 550 5911 
6238.g2437 0 0 0 2 3 4 0 4 8 2 3 4 3 2 2 4 1 5 
6238.g2438 1 0 0 0 0 1 0 1 0 2 0 0 0 0 0 0 0 0 
6238.g2439 0 0 0 0 0 1 1 1 0 1 0 0 0 2 0 0 0 0 
6238.g2440 2 0 1 2 2 2 0 0 5 2 1 1 7 2 7 0 3 1 
6238.g2441 0 2 0 2 4 0 0 2 0 1 1 0 1 4 5 0 1 2 
6239.g2442 54 24 25 47 106 73 14 112 145 197 55 155 86 155 98 47 34 236 
6239.g2443 0 0 0 0 0 0 0 0 0 0 0 0 1 0 0 0 0 0 
6239.g2444 0 0 0 0 0 0 0 0 0 0 0 0 1 0 0 0 0 0 
6239.g2445 0 1 0 1 0 0 0 2 0 0 0 2 0 1 0 1 2 0 
6240.g2446 215 411 148 167 126 73 83 142 187 165 294 264 118 306 100 103 278 144 
6241.g2447 402 251 446 91 93 105 76 115 118 83 97 157 103 163 88 59 58 193 
6243.g2448 1345 1410 1328 899 907 651 747 838 1017 1083 1131 1164 862 1137 817 650 987 811 
6243.g2449 142 159 195 113 84 92 81 126 126 153 130 157 92 213 96 68 79 143 
6243.g2450 97 164 136 67 64 58 63 70 62 105 123 167 63 188 27 52 56 47 
6245.g2451 2561 2421 3027 1434 2101 971 1132 1683 1972 1855 2272 2384 1713 2020 1231 1202 1714 1305 
6245.g2452 180 161 310 122 117 108 98 151 153 197 150 189 89 214 117 48 104 169 
6245.g2453 87 112 164 78 74 54 57 56 52 102 97 154 65 214 33 47 50 54 
6245.g2454 31 49 19 17 11 20 16 13 16 25 25 48 22 54 12 9 19 20 
6246.g2455 30 51 37 24 9 12 18 20 7 52 38 33 12 43 12 9 23 19 
6246.g2456 466 455 519 369 347 210 360 321 640 348 698 697 471 378 348 326 652 379 
6247.g2457 755 799 761 554 468 272 543 493 765 599 746 418 538 405 359 396 1134 427 
6247.g2458 303 354 352 369 322 160 233 296 387 329 462 441 296 547 270 274 490 320 
6248.g2459 208 250 229 166 89 61 136 136 229 169 198 96 120 114 90 109 340 109 
6248.g2460 5 6 11 5 8 6 2 7 4 7 8 8 4 15 3 4 3 5 
6248.g2461 11 11 10 20 15 10 10 9 2 5 52 20 31 56 11 14 33 22 
6248.g2462 5 5 4 14 19 1 4 1 26 2 5 6 1 69 14 2 2 13 
6248.g2463 8 13 18 15 20 10 10 18 23 19 16 10 35 8 9 8 17 7 
6249.g2464 95 92 74 104 113 83 31 85 118 118 112 186 137 264 66 98 91 79 
6251.g2465 46 44 35 56 25 33 24 36 68 60 42 43 29 40 19 32 61 27 
6254.g2466 43 53 62 42 53 28 55 32 113 56 91 55 94 56 49 44 103 47 
6254.g2467 198 227 121 74 87 60 76 98 130 73 84 90 81 89 55 77 88 87 
6254.g2468 4 8 4 0 3 1 1 2 2 1 3 2 3 2 0 1 2 2 
6255.g2469 144 177 116 122 240 108 101 204 418 84 259 148 713 124 213 143 286 68 
6255.g2470 6 8 1 5 58 2 3 3 27 12 19 0 5 4 0 6 20 1 
6255.g2471 13 14 15 11 74 5 10 15 42 25 18 15 8 5 14 9 34 10 
6257.g2472 6160 7611 6279 3261 3828 2136 2821 3789 4370 4261 4817 5602 2907 5655 3210 2817 3473 3046 
6258.g2473 0 0 0 1 0 0 0 1 0 0 0 0 0 0 0 0 0 0 
6258.g2474 140 83 172 95 58 131 55 114 55 120 66 61 124 84 115 62 69 151 
6258.g2475 5 0 5 0 4 3 2 0 3 4 2 2 7 1 0 3 1 1 
6258.g2476 0 0 0 0 0 0 0 0 0 0 0 0 0 0 0 0 0 0 
6258.g2477 108 47 162 55 112 39 63 42 47 78 78 65 56 67 60 38 51 67 
6258.g2478 4740 3784 7724 1634 2167 1564 1503 2282 1931 1790 3847 1728 2186 2889 1752 966 1731 2412 
6258.g2479 748 761 1097 426 513 385 305 506 525 407 674 575 377 759 284 201 326 543 
6258.g2480 877 905 1315 595 731 711 658 853 1164 794 676 959 1283 837 527 486 801 885 
6258.g2481 4 5 7 2 5 1 1 2 4 4 8 4 7 4 11 6 7 2 
6258.g2482 154 171 208 68 89 36 117 74 50 81 172 92 96 259 84 40 103 60 
6258.g2483 2960 2112 3498 872 778 1909 685 1285 1094 1531 1120 1195 2259 1122 1287 677 996 738 
6258.g2484 14 11 4 5 1 6 0 0 1 10 5 0 1 4 6 1 2 25 
6258.g2485 1700 1802 1056 941 1321 2768 2207 2072 206 998 2386 326 997 3048 1379 531 658 1693 
6258.g2486 11 19 16 5 6 2 11 21 2 16 8 5 1 26 4 11 5 16 
6258.g2487 990 893 1393 583 603 425 464 429 611 610 818 680 665 901 482 415 581 568 
6258.g2488 33 11 1 2 3 9 6 11 6 3 3 1 8 2 1 1 0 2 
6258.g2489 3 2 2 2 1 2 0 1 2 0 4 0 1 1 0 1 0 1 
6258.g2490 8 6 6 0 3 3 2 1 2 5 6 3 13 1 1 2 3 5 
6258.g2491 2 1 2 4 1 3 0 2 1 1 1 0 1 3 4 1 0 1 
6260.g2492 759 733 989 539 701 303 797 681 3120 870 1116 629 572 726 502 677 1115 511 
6260.g2493 1 3 2 1 18 0 1 4 3 5 2 0 2 0 1 2 5 0 
6260.g2494 40 65 84 45 43 21 68 38 81 52 49 83 58 51 50 59 93 46 
6261.g2495 396 287 363 260 217 156 501 401 269 297 409 384 282 153 270 118 157 201 
6261.g2496 21 15 17 22 18 10 18 35 24 24 24 15 10 9 16 9 24 19 
6261.g2497 0 0 0 0 0 0 0 0 2 0 0 0 0 1 0 0 0 0 
6261.g2498 0 0 0 0 0 0 0 0 0 0 0 0 0 0 0 0 0 0 
6261.g2499 0 0 0 0 0 0 0 0 0 0 0 0 0 0 0 0 0 0 
6261.g2500 1 0 0 0 0 0 0 0 0 0 0 0 0 0 0 0 0 0 
6261.g2501 0 0 1 0 0 0 0 0 0 0 0 0 0 0 0 0 0 0 
6261.g2502 6 18 13 22 32 9 27 9 32 25 27 31 33 17 20 12 22 14 
6261.g2503 27 17 4 22 12 46 19 133 85 23 45 47 140 6 21 12 15 83 
6261.g2504 91 48 11 36 5 56 5 111 127 34 48 54 118 15 8 13 5 73 
6261.g2505 1281 1464 1105 546 692 343 587 473 646 485 702 790 612 535 554 509 509 487 
6261.g2506 9 6 1 12 2 9 0 30 11 8 27 16 18 1 1 3 0 4 
6261.g2507 6 4 1 6 0 2 0 5 4 2 3 8 5 0 0 1 0 2 
6261.g2508 217 210 224 203 88 74 91 133 209 143 227 143 146 93 84 156 163 117 
6261.g2509 78 65 81 85 45 40 32 53 74 58 78 71 49 40 38 51 69 49 
6263.g2510 1498 1139 2380 1186 1347 957 1128 1405 1350 1816 1474 1290 1230 937 1235 733 890 1228 
6263.g2511 1388 1585 1600 821 984 659 541 966 687 1005 1190 942 1060 919 856 584 596 741 
6265.g2512 31 16 36 20 5 6 15 5 9 17 8 26 6 7 8 10 5 5 
6270.g2513 325 247 237 91 68 83 83 102 147 191 157 121 174 104 51 70 124 107 
6271.g2514 118 129 141 97 87 50 65 67 91 113 114 226 80 275 60 35 81 81 
6272.g2515 1 0 3 4 2 0 0 0 0 1 0 2 1 1 0 0 0 1 
6274.g2516 4984 5953 3529 4323 4195 2424 3655 4162 5453 5010 4918 4377 6630 2906 3150 2995 5454 3104 
6274.g2517 2402 1946 3514 737 1145 592 988 1485 958 1214 2049 699 1350 725 292 1222 2403 1628 
6274.g2518 228 384 258 193 192 129 198 212 188 245 375 605 171 605 211 170 313 122 
6275.g2519 1194 1262 832 792 932 396 665 871 1773 958 772 739 1194 687 469 611 1364 860 
6275.g2520 610 682 339 386 307 198 277 314 787 431 357 293 539 284 232 260 638 397 
6275.g2521 336 337 203 357 222 161 212 273 833 285 253 275 316 220 173 266 441 450 
6275.g2522 1904 1775 1563 1481 1636 988 1162 1472 3740 1687 1334 1329 2668 1221 1085 1548 2301 1944 
6280.g2523 58 47 73 53 20 23 15 35 70 61 71 24 25 45 42 13 38 25 
6281.g2524 946 1013 1248 572 748 368 523 510 630 645 937 802 684 1141 476 568 684 669 
6281.g2525 95 151 186 77 95 54 49 44 80 89 103 270 63 319 77 54 45 80 
6281.g2526 1517 1514 1847 621 803 950 672 877 733 767 941 1175 829 1610 925 535 555 721 
6281.g2527 1517 1514 1847 621 803 950 672 877 733 767 941 1175 829 1610 925 535 555 721 
6281.g2528 58 66 102 60 66 46 56 71 86 68 62 100 61 43 54 72 63 72 
6282.g2529 296 417 59 103 54 74 154 44 42 19 70 44 25 76 24 101 47 139 
6282.g2530 3488 3662 2763 2082 2024 1480 1839 1670 2890 2478 2685 2379 2288 2183 1692 1619 3238 1554 
6283.g2531 4 4 7 1 2 3 2 2 2 7 4 15 8 19 3 4 0 5 
6283.g2532 232 198 241 170 205 128 154 211 144 193 236 258 170 296 146 146 143 186 
6284.g2533 725 708 1166 521 539 333 478 483 484 565 729 975 403 1155 535 284 407 468 
6285.g2534 82 178 106 80 67 67 53 51 67 87 82 478 90 405 61 37 67 97 
6287.g2535 17 11 24 7 5 6 6 12 10 6 12 19 6 29 10 6 7 13 
6289.g2536 0 0 0 0 2 0 0 0 1 1 1 0 0 0 0 0 0 0 
6290.g2537 1037 612 2304 732 678 700 456 1380 931 968 760 1257 561 1801 791 430 417 1367 
6292.g2538 1490 1239 1851 1193 1217 733 986 1565 932 1346 1668 1419 917 1337 1419 776 765 1381 
6292.g2539 42 47 8 14 26 25 41 63 24 35 8 14 13 17 74 22 4 47 
6292.g2540 21 45 0 8 6 2 3 4 9 30 2 5 4 6 3 1 2 20 
6292.g2541 153 199 124 127 101 84 86 152 73 132 164 140 77 232 92 60 72 156 
6294.g2542 237 131 351 150 127 136 79 130 88 168 199 147 140 171 113 66 105 180 
6297.g2543 0 0 0 0 0 0 0 0 0 0 0 0 0 0 0 0 0 0 
6297.g2544 40 31 30 15 38 9 21 18 25 20 31 25 26 14 19 15 29 16 
6298.g2545 6 6 9 2 4 2 5 2 6 6 2 9 3 22 15 2 6 0 
6298.g2546 0 0 0 0 0 0 0 0 0 0 0 0 0 0 0 0 0 0 
63.g27 2918 3292 3128 1911 2453 2136 2132 1024 3718 2957 3037 2112 3248 6138 2668 1630 2421 3054 
6300.g2547 50 74 78 38 38 30 31 16 51 43 45 196 34 251 16 21 36 36 
6302.g2548 26 17 49 22 14 12 9 19 26 11 10 11 19 25 5 11 16 7 
6305.g2549 0 0 0 0 1 0 0 1 1 0 0 0 0 0 0 0 0 1 
6306.g2550 2 3 0 0 0 0 0 0 1 1 0 1 1 0 0 0 1 1 
6307.g2551 99 25 15 51 1 59 2 2 166 19 0 1 2 1 0 3 3 5 
6308.g2552 0 0 0 0 1 0 0 0 0 0 0 0 0 1 0 0 1 0 
6308.g2553 0 0 0 0 4 0 0 0 0 0 0 0 0 0 0 0 0 0 
6309.g2554 1 0 0 0 1 0 0 0 1 0 0 0 0 0 0 0 0 0 
6309.g2555 0 0 0 0 1 0 0 0 0 0 0 0 0 2 0 0 0 0 
6309.g2556 0 0 0 0 0 0 0 0 1 0 0 0 0 0 0 0 0 0 
6309.g2557 0 0 0 1 0 3 3 3 0 1 1 2 0 0 2 1 0 2 
6309.g2558 0 0 0 0 0 0 0 0 0 0 0 0 0 0 0 0 0 0 
6309.g2559 0 1 0 0 4 0 4 5 11 1 0 5 4 6 3 3 2 2 
6309.g2560 2637 1051 79 1075 15640 1039 2022 4790 4475 4369 1210 3720 7594 4714 3115 12060 487 13864 
6309.g2561 1 0 0 5 7 4 1 3 7 5 5 6 7 2 2 13 1 9 
6310.g2562 4 6 3 6 1 8 6 0 14 3 11 3 6 1 9 4 11 5 
6310.g2563 69 56 52 30 30 24 23 29 44 21 44 25 39 16 35 22 62 13 
6311.g2564 556 944 1132 594 615 464 488 683 752 985 934 1196 430 918 547 335 542 991 
6311.g2565 12836 12283 16979 8535 13520 7923 7048 8748 11567 12369 12753 13286 11624 7497 9361 7892 8135 10884 
6311.g2566 519 639 650 1345 469 228 435 339 3855 835 486 312 159 112 84 333 643 325 
6311.g2567 215 217 211 239 153 112 183 188 265 222 244 207 139 120 137 139 257 134 
6312.g2568 1 3 0 0 0 0 0 1 0 0 0 0 0 0 0 0 0 0 
6313.g2569 43 48 82 29 53 50 56 52 53 52 56 93 55 108 40 25 40 48 
6314.g2570 1879 1985 1918 1050 1226 570 875 608 824 1041 540 2947 579 848 548 620 545 2147 
6314.g2571 4 6 4 6 12 13 3 3 10 9 4 80 1 1 1 1 6 4 
6314.g2572 306 366 493 346 352 244 233 364 363 461 446 680 423 815 237 255 346 330 
6314.g2573 593 893 904 1095 501 506 509 790 822 1458 711 1174 488 1213 577 269 294 1242 
6314.g2574 1317 1676 1255 916 1061 772 904 2174 854 1062 1445 1273 924 1353 642 668 1141 1173 
6315.g2575 94 27 15 58 1 69 3 2 179 20 0 1 2 1 0 3 3 5 
6315.g2576 19 23 10 7 5 6 1 3 8 4 2 4 0 1 0 0 3 7 
6316.g2577 358 234 378 252 231 173 261 202 267 256 167 267 276 350 313 169 144 158 
6316.g2578 916 930 802 447 475 314 391 469 726 406 444 411 430 343 375 383 425 425 
6316.g2579 74 51 66 33 26 22 25 53 36 26 35 47 24 16 21 18 29 37 
6318.g2580 0 0 0 1 3 0 0 0 0 1 0 0 0 0 0 0 0 0 
6320.g2581 0 2 1 6 0 1 4 0 3 4 17 3 0 8 0 3 13 0 
6320.g2582 3 3 0 1 4 3 1 2 1 2 4 1 2 2 2 1 2 2 
6322.g2583 52 60 14 34 36 27 16 56 48 30 52 31 52 22 39 18 47 35 
6324.g2584 151 77 6 10 0 73 12 70 37 4 94 30 61 24 7 3 2 86 
6329.g2585 0 1 0 0 0 1 1 0 0 0 0 1 0 2 0 0 0 0 
6330.g2586 148 187 182 107 126 85 71 92 93 122 112 255 82 243 77 52 73 91 
6330.g2587 84 106 176 93 87 101 85 57 110 103 120 103 76 232 85 43 57 182 
6330.g2588 205 144 365 158 161 116 169 169 278 224 209 233 194 221 65 109 134 309 
6330.g2589 9 14 13 6 10 2 2 1 5 3 5 7 4 6 5 1 2 9 
6330.g2590 90 193 115 42 32 28 39 35 73 84 83 197 77 273 36 25 85 47 
6333.g2591 2 2 3 4 2 1 1 1 1 2 1 0 4 3 1 1 2 4 
6334.g2592 1 1 0 0 2 0 0 1 0 0 0 0 0 0 1 0 0 0 
6336.g2593 376 268 755 259 510 133 98 281 290 328 270 277 135 424 140 148 102 290 
6336.g2594 116 82 170 29 56 22 31 13 32 41 24 47 22 35 28 13 15 37 
6336.g2595 1378 1043 1445 664 834 469 414 587 625 699 802 1050 687 913 525 384 593 523 
6336.g2596 44 26 29 30 17 11 12 13 21 24 19 23 17 16 16 12 19 20 
6336.g2597 276 176 281 163 155 69 82 146 140 165 153 227 134 175 139 105 126 142 
6336.g2598 700 445 1362 395 704 177 161 467 414 446 319 348 184 703 219 239 138 390 
6337.g2599 5691 4920 4967 2649 2573 1639 2223 2597 1634 2514 4816 2321 1398 3340 1575 1057 2098 2571 
6339.g2600 1560 1648 1516 1244 1129 592 1306 1107 1702 1216 1662 1127 1214 1247 1018 986 1623 1086 
6339.g2601 2 4 3 2 4 2 1 0 2 2 2 4 0 7 1 1 3 0 
634.g214 189 178 190 166 158 84 218 184 269 210 360 250 262 155 212 190 386 156 
6340.g2602 0 1 3 0 1 0 0 1 3 0 1 0 1 0 0 0 0 0 
6341.g2603 0 1 4 4 1 0 1 1 1 1 1 0 2 1 0 0 0 1 
6342.g2604 15 31 14 16 7 12 21 19 21 32 41 23 23 15 24 17 34 23 
6343.g2605 10 6 17 9 9 6 8 5 4 9 5 15 4 5 5 2 6 0 
6344.g2606 0 0 1 0 0 0 0 0 0 1 0 0 0 1 0 0 0 0 
6344.g2607 0 0 0 0 0 0 1 0 0 0 0 0 0 2 1 0 2 0 
6345.g2608 557 590 464 327 426 192 355 327 430 394 478 368 423 330 346 264 515 324 
6346.g2609 5244 5520 5283 4520 3529 3373 3731 4089 2977 3205 4637 4184 4324 4243 2815 2162 2660 2903 
6346.g2610 417 422 529 173 181 168 143 158 133 207 336 330 278 409 115 102 266 149 
6347.g2611 6 6 5 1 3 2 1 1 4 6 7 9 3 9 2 3 8 6 
6347.g2612 1 3 3 2 1 3 14 3 3 4 22 1 3 10 1 5 18 2 
6349.g2613 0 0 0 0 0 0 0 0 0 0 0 0 0 0 0 0 0 1 
6349.g2614 0 0 0 0 0 0 1 1 0 0 1 0 0 0 1 0 0 0 
6349.g2615 206 192 176 109 137 65 126 169 214 143 156 121 165 107 116 93 154 108 
6349.g2616 408 276 342 268 644 184 220 193 259 316 373 188 203 194 199 254 152 409 
6350.g2617 306 217 354 138 52 154 155 154 71 83 193 95 208 46 125 161 171 71 
6350.g2618 1224 845 1712 975 1118 505 2797 2633 1101 984 1367 1162 953 394 1704 1064 527 788 
6352.g2619 85 60 118 70 407 92 42 103 115 134 102 144 93 209 132 54 64 187 
6354.g2620 499 467 505 242 349 182 210 266 261 315 313 544 236 565 211 193 276 194 
6355.g2621 271 233 284 174 139 113 142 194 215 189 274 127 159 197 178 155 243 142 
6355.g2622 11976 17843 20259 896 1860 857 907 940 766 1075 1383 1215 763 1009 962 600 855 762 
6356.g2623 347 543 364 321 346 180 266 274 332 384 466 723 337 812 246 270 375 213 
6357.g2624 283 239 439 155 557 165 185 158 149 209 354 185 217 286 323 185 82 265 
6357.g2625 492 524 610 304 367 210 247 273 297 339 366 388 304 409 297 178 208 378 
6358.g2626 67 84 51 44 41 23 33 95 100 60 76 95 78 40 47 55 55 55 
6359.g2627 519 482 595 282 285 130 219 286 170 267 363 293 193 206 224 129 182 296 
6361.g2628 239 309 366 243 218 188 191 214 210 268 302 411 245 340 241 148 215 252 
6362.g2629 8 11 8 15 6 5 1 3 5 1 12 3 4 2 3 6 4 6 
6363.g2630 173 158 204 50 158 209 245 299 140 105 98 226 76 89 23 49 101 54 
6364.g2631 30 19 217 22 62 11 56 18 47 44 28 135 7 84 33 9 18 60 
6364.g2632 97 75 92 72 59 36 67 72 86 77 45 26 66 62 46 45 75 64 
6364.g2633 111 103 73 72 66 39 91 74 97 87 94 59 80 93 59 53 134 81 
6367.g2634 3 5 4 3 7 0 1 2 2 2 2 6 3 1 3 1 2 3 
6367.g2635 6 3 4 2 6 1 0 7 4 3 3 5 9 2 2 3 2 2 
6367.g2636 5 9 18 1 4 2 3 1 5 4 8 7 0 147 0 15 2 4 
6368.g2637 1187 1118 1199 682 771 489 566 722 957 909 903 977 831 1041 576 493 765 707 
6369.g2638 459 406 968 332 369 259 153 145 512 358 204 454 415 246 325 247 201 561 
637.g215 3 2 2 4 5 0 1 6 4 3 4 0 1 4 1 1 2 3 
637.g216 184 140 235 125 113 54 101 159 238 196 208 85 87 82 99 118 395 408 
6371.g2639 813 880 1133 562 524 410 507 615 530 641 843 713 506 749 454 342 610 598 
6372.g2640 258 278 323 218 166 140 139 176 163 170 239 206 158 236 136 118 211 178 
6372.g2641 23 24 38 43 21 18 20 21 23 45 44 34 20 30 15 16 15 18 
6377.g2642 48 37 68 34 38 24 28 25 25 45 42 57 41 56 40 21 21 31 
6377.g2643 247 214 370 154 214 149 110 249 160 164 254 173 197 361 194 127 130 147 
6377.g2644 50 35 50 34 23 18 23 29 24 34 34 30 30 35 21 13 21 31 
6378.g2645 806 835 765 320 434 220 348 402 493 529 508 641 455 604 313 342 312 393 
638.g217 266 224 414 143 228 283 137 352 357 157 430 201 354 140 235 178 107 278 
6381.g2646 320 240 337 192 262 140 139 234 168 234 266 297 165 294 205 103 185 207 
6383.g2647 401 400 449 337 226 164 167 245 280 342 373 397 170 394 243 110 243 231 
6386.g2648 15 21 18 19 14 13 25 17 23 27 26 31 12 71 12 14 16 12 
6389.g2649 395 455 534 347 403 162 217 213 294 348 457 724 323 997 253 223 314 260 
6390.g2650 54 39 64 83 32 37 28 41 33 28 27 38 33 89 30 20 35 45 
6390.g2651 391 336 593 259 242 253 216 334 275 293 296 294 258 391 194 155 269 283 
6390.g2652 177 147 248 72 125 105 110 93 112 138 173 143 132 163 110 58 108 144 
6391.g2653 405 678 605 665 585 429 316 637 493 747 922 1160 418 900 512 273 528 475 
6392.g2654 293 306 346 199 333 142 227 237 249 237 348 646 183 183 175 186 305 239 
6394.g2655 37 228 37 39 35 32 30 26 19 18 59 13 43 7 38 92 46 13 
6395.g2656 1229 1113 2649 1678 1538 1257 421 1743 1343 1990 1832 2322 1621 2974 2119 1177 669 2359 
6395.g2657 711 719 979 621 775 606 479 887 755 713 860 805 705 1254 618 410 551 697 
6396.g2658 20 21 21 29 29 7 28 27 25 19 33 81 22 22 8 16 33 29 
6396.g2659 31 43 22 28 28 14 55 27 32 30 39 106 16 26 14 16 34 35 
6396.g2660 127 195 193 97 179 65 192 122 111 148 156 205 106 116 124 87 134 147 
6396.g2661 2529 2203 2735 1443 1785 780 1650 1811 1733 1926 1613 2430 1408 1358 1257 1026 1295 1726 
6397.g2662 72 42 79 57 41 40 48 61 41 40 49 53 74 28 60 39 45 50 
6397.g2663 567 429 832 503 459 336 311 453 438 392 416 615 465 579 561 258 316 442 
6398.g2664 33 39 60 64 61 25 66 41 36 42 70 33 45 21 34 22 49 15 
6399.g2665 40 42 45 39 46 28 50 36 57 39 51 51 48 30 20 38 83 35 
6400.g2666 471 392 770 307 426 302 234 453 410 444 398 352 391 320 395 243 193 385 
6401.g2667 0 1 1 0 1 2 0 2 3 3 0 2 2 0 0 1 0 0 
6402.g2668 346 456 380 452 598 302 312 347 534 462 575 446 401 307 398 445 526 490 
6402.g2669 1 0 0 1 1 0 0 0 0 1 0 0 0 0 1 0 0 0 
6402.g2670 1 0 1 1 0 1 0 0 0 0 0 0 0 0 0 1 0 0 
6402.g2671 0 2 0 0 0 0 0 0 0 0 0 0 0 0 0 0 0 0 
6402.g2672 0 0 0 0 0 0 0 0 0 0 0 0 1 0 0 0 0 0 
6402.g2673 0 1 0 0 0 0 0 0 0 0 0 0 1 0 0 0 0 0 
6402.g2674 2 3 3 2 0 0 0 0 0 1 0 0 0 1 0 0 0 0 
6402.g2675 2 0 0 1 0 0 0 2 0 0 0 1 0 0 0 0 0 1 
6402.g2676 291 581 320 233 199 297 278 40 284 901 127 1684 30 56 345 1 40 178 
6404.g2677 141 139 199 101 118 68 98 105 126 145 160 178 139 154 109 38 94 128 
6404.g2678 522 320 627 388 523 338 361 349 499 475 420 622 774 479 317 252 349 471 
6404.g2679 476 290 703 658 566 338 509 502 361 638 523 583 360 744 530 219 279 404 
6404.g2680 144 108 252 137 102 134 77 97 92 116 108 211 60 373 110 43 87 148 
6405.g2681 106 141 55 71 79 22 36 110 44 66 88 58 43 29 72 51 45 62 
6406.g2682 205 235 205 184 96 78 177 147 273 164 227 114 121 115 90 108 444 122 
6409.g2683 98 76 90 86 62 49 35 97 56 63 53 65 108 32 57 36 29 55 
641.g218 479 418 566 891 247 227 261 339 214 782 443 323 385 163 273 270 526 452 
641.g219 17 9 12 7 6 3 4 3 2 4 9 13 5 5 5 6 7 2 
641.g220 24 23 41 26 29 13 62 31 20 43 29 45 16 13 18 13 32 9 
6410.g2684 331 344 210 121 258 110 136 316 168 152 186 136 109 140 159 145 159 195 
6411.g2685 400 387 884 247 173 242 148 240 309 290 297 571 307 553 223 120 199 290 
6411.g2686 1984 2183 1687 848 770 630 1042 1466 687 1017 1434 930 840 670 950 484 607 747 
6412.g2687 51 35 80 4 16 1 7 2 13 22 8 4 15 36 6 3 11 7 
6412.g2688 629 525 1233 258 335 204 367 260 734 351 449 355 394 472 216 178 536 301 
6412.g2689 2272 2407 1738 1106 1172 798 945 817 1159 1175 1718 1877 864 1501 916 748 1238 754 
6416.g2690 2036 1656 2373 1095 759 686 888 1090 1060 1233 1560 1370 1266 1041 973 870 1281 1196 
6416.g2691 4522 3098 4269 3489 3033 2367 1863 2649 4015 3111 2486 4287 6839 2774 2275 2190 2594 3660 
6417.g2692 507 688 450 332 597 314 480 366 725 733 436 664 652 731 388 360 455 499 
6417.g2693 8104 7897 4200 2353 3622 1754 2206 5349 1359 3244 5376 2074 1708 1774 3284 2116 1405 2009 
6417.g2694 304 221 332 140 249 164 195 184 211 241 216 260 272 201 183 71 182 231 
6417.g2695 208 201 413 117 80 118 53 104 133 150 142 235 158 275 113 65 113 139 
6418.g2696 562 746 470 527 440 505 420 545 780 676 583 484 723 422 495 416 853 686 
6418.g2697 0 0 1 0 2 0 1 0 3 0 1 0 0 1 0 3 2 2 
6418.g2698 128 137 141 165 209 93 163 126 156 155 288 187 340 115 165 125 220 192 
6419.g2699 2038 1612 2813 835 799 733 976 1078 903 1035 1403 746 625 953 730 459 784 764 
6426.g2700 170 134 230 115 120 104 82 111 134 98 168 160 112 273 115 86 149 132 
6426.g2701 414 307 439 148 131 70 173 216 182 161 274 200 170 164 118 137 219 152 
6427.g2702 180 171 196 151 171 92 105 112 161 144 165 321 140 385 109 112 119 129 
6428.g2703 36 49 38 45 67 50 24 57 33 33 45 46 46 92 27 28 25 72 
6428.g2704 0 0 2 5 4 2 1 2 3 1 1 1 2 6 0 5 1 1 
6428.g2705 124 160 191 189 248 151 119 158 138 237 232 256 179 281 122 88 116 197 
6428.g2706 1082 1361 1355 1224 1210 701 1127 1162 1183 1317 1790 1810 1196 1537 875 1057 1812 946 
6429.g2707 1066 1327 1212 716 787 544 568 870 627 801 752 763 614 993 581 466 479 811 
643.g221 8 12 14 8 17 3 21 12 10 23 13 10 4 7 9 7 10 4 
6432.g2708 43 37 48 48 23 23 14 40 22 24 31 61 10 23 25 9 23 27 
6432.g2709 1 16 5 21 3 1 3 2 7 10 12 0 6 31 1 10 15 15 
6433.g2710 0 2 1 1 1 0 3 0 4 4 0 0 1 0 0 0 2 2 
6434.g2711 156 161 268 125 92 141 94 97 80 160 222 150 113 196 118 104 157 132 
6434.g2712 35 27 39 26 23 14 14 17 15 22 26 42 26 39 13 17 5 30 
6435.g2713 1 2 1 1 0 0 1 0 1 0 1 1 0 1 0 0 0 1 
6435.g2714 1 1 0 0 3 0 0 2 2 1 2 1 2 1 1 1 0 1 
6437.g2715 15 35 9 14 9 4 11 19 8 7 9 9 10 4 5 7 9 7 
6438.g2716 151 134 136 81 81 60 72 82 48 76 103 87 76 100 65 41 88 67 
6439.g2717 72 80 71 65 79 41 40 80 68 56 72 86 72 77 58 42 65 49 
6441.g2718 199 326 253 231 165 120 182 197 152 190 204 270 146 254 198 122 140 232 
6442.g2719 517 977 426 258 327 211 273 238 356 369 408 482 364 833 192 350 353 279 
6442.g2720 3 2 1 1 0 0 0 0 0 0 1 1 0 0 0 1 0 1 
6442.g2721 0 0 2 0 0 0 1 0 0 0 3 0 0 0 1 0 0 0 
6442.g2722 1 0 0 0 0 1 0 0 0 0 0 0 1 0 0 0 0 0 
6443.g2723 8 10 8 3 3 2 10 9 9 12 8 4 8 1 6 2 2 4 
6443.g2724 245 230 190 181 174 168 168 197 303 220 243 164 262 129 242 175 435 181 
6444.g2725 120 146 204 184 148 137 212 180 211 233 281 231 149 154 149 127 210 197 
6444.g2726 17 11 13 13 16 21 5 25 24 15 16 24 27 12 30 12 16 17 
6444.g2727 330 327 386 297 242 188 348 249 437 423 393 282 217 301 239 139 295 270 
6444.g2728 500 424 553 171 235 200 115 227 665 422 196 570 202 166 150 285 126 265 
6444.g2729 1605 1304 1035 350 790 422 301 573 1890 837 454 548 1740 780 324 328 608 597 
6445.g2730 2865 2328 2781 1661 1694 1037 1592 1988 1823 1723 2205 2024 1875 1368 1383 1162 1917 1514 
6446.g2731 3241 2595 2984 1224 1495 932 1546 1445 1725 1765 1897 1662 1540 1542 1416 1028 1289 1222 
6446.g2732 81 83 80 76 38 27 62 58 88 64 111 81 43 82 43 58 92 29 
6448.g2733 17 23 23 25 18 14 10 15 44 22 28 20 25 17 19 25 29 20 
6451.g2734 3175 3327 2433 796 1867 1376 1739 1716 1513 1695 2711 1220 869 1211 1005 850 1971 1059 
6455.g2735 102 115 141 78 44 20 62 90 73 89 142 84 81 58 70 33 117 56 
6456.g2736 0 1 0 0 0 0 0 0 0 0 0 0 0 1 0 0 0 0 
6457.g2737 169 94 215 125 80 104 154 87 31 51 163 133 43 64 51 15 135 71 
6457.g2738 24 24 43 8 12 24 24 17 19 21 29 36 7 6 17 8 27 5 
6457.g2739 178 151 245 188 225 163 128 167 196 169 231 291 144 292 143 72 155 353 
6457.g2740 263 318 324 141 198 168 143 176 187 240 145 563 121 683 211 104 122 190 
6457.g2741 332 212 594 236 177 245 173 292 157 252 225 252 214 282 249 147 114 294 
6458.g2742 23 42 30 24 20 15 6 11 26 29 36 80 21 96 9 8 13 20 
6459.g2743 183 192 264 142 291 175 141 197 102 294 190 260 215 189 109 107 62 185 
6460.g2744 187 171 296 127 139 98 102 134 90 182 179 186 79 215 135 73 89 183 
6461.g2745 536 679 759 379 603 272 479 480 347 573 715 809 427 1192 322 307 405 419 
6462.g2746 56 101 82 49 61 55 62 194 63 132 101 70 50 72 49 50 53 97 
6462.g2747 343 399 550 360 470 273 260 719 236 530 560 475 243 354 401 185 259 304 
6463.g2748 669 790 588 495 511 204 467 601 403 422 781 599 384 656 425 349 492 333 
6465.g2749 233 202 261 165 214 57 210 322 95 132 222 49 111 204 122 64 94 253 
6467.g2750 5 1 1 1 4 2 1 1 1 5 3 2 2 0 2 6 3 0 
6468.g2751 30 32 64 24 27 18 31 31 39 23 107 26 21 18 29 24 84 29 
6471.g2752 36 30 55 33 50 8 33 39 36 30 50 13 27 22 25 37 28 19 
6472.g2753 7 54 27 14 26 6 9 11 12 25 23 145 13 185 6 9 11 21 
6473.g2754 30 24 35 16 19 12 8 31 28 24 18 21 65 34 23 20 21 14 
6473.g2755 1404 1443 1202 1343 1360 705 1118 1172 1939 1305 1823 1547 1717 925 1154 747 2905 1672 
6474.g2756 498 340 591 145 292 96 185 196 177 161 191 177 247 131 135 108 276 114 
6474.g2757 230 152 231 161 136 91 148 152 137 117 116 101 168 134 102 79 190 71 
6476.g2758 420 389 532 120 128 117 103 227 74 153 232 111 102 202 187 145 79 171 
6476.g2759 196 96 289 82 70 81 70 148 44 77 174 55 50 122 94 80 50 82 
6478.g2760 344 329 244 259 255 136 346 345 264 320 302 194 223 256 232 170 285 382 
6478.g2761 111 123 190 99 138 71 103 191 121 82 196 90 75 123 67 51 100 135 
6479.g2762 1597 1703 1697 962 1074 598 610 1080 1472 1546 1098 1477 1579 1076 1037 914 754 1045 
648.g222 156 148 127 92 64 36 145 83 117 130 115 98 83 71 52 71 216 71 
6480.g2763 86 78 74 84 68 31 61 47 76 71 83 84 74 85 42 34 70 65 
6480.g2764 57 71 76 39 50 17 37 23 44 35 48 50 46 42 31 28 43 34
[truncated: 882,075 more chars]
