# Supplementary material for: Tandem duplications lead to novel expression patterns through exon shuffling in Drosophila yakuba
Source: PLoS Genet. 2017 May 22;13(5):e1006795. doi: 10.1371/journal.pgen.1006795 (PMC5460883; doi:10.1371/journal.pgen.1006795)
Supplement: S1 Data — (ZIP) [file pgen.1006795.s001.zip › Revision Upload/ReadsPerGene.malecar.txt]

0.g1001 804 854 1189 729 1105 608 801 1244 1171 1045 972 892 846 1102 915 959 801 820 
0.g1006 630 590 769 414 640 504 552 684 842 738 608 498 520 773 624 505 788 583 
0.g1007 178 138 277 148 135 138 215 104 183 175 78 201 92 104 280 173 171 274 
0.g1008 178 138 277 148 135 138 215 104 183 175 78 201 92 104 280 173 171 274 
0.g1009 178 138 277 148 135 138 215 104 183 175 78 201 92 104 280 173 171 274 
0.g1016 344 379 404 544 325 232 312 464 552 360 282 303 412 784 470 443 370 532 
0.g1033 2568 2370 3336 2346 3038 2584 2978 3289 3798 3242 2345 3072 2780 2907 3367 3429 3468 2830 
0.g1034 2009 1527 2511 1818 2273 1931 2153 2838 2723 2189 1605 2455 1720 2191 2489 2029 2503 2568 
0.g1041 5371 3749 6163 3417 4100 3435 3652 4983 5138 4124 3184 3718 3412 4409 4716 4721 5037 3432 
0.g1043 2250 1966 2883 1803 1999 1841 1899 2408 3019 2493 1496 2182 2531 2377 2681 2643 2777 1911 
0.g1045 2853 2169 3093 2495 2753 2128 2123 3027 2973 2545 2040 2603 2384 2600 3463 2711 2708 2922 
0.g1047 2853 2169 3093 2495 2753 2128 2123 3027 2973 2545 2040 2603 2384 2600 3463 2711 2708 2922 
0.g1048 248 110 247 137 59 58 182 105 164 122 59 369 90 79 212 163 93 116 
0.g1049 565 269 729 227 164 173 697 187 833 194 102 944 277 354 743 319 406 181 
0.g1050 676 442 904 399 613 288 497 427 1069 480 329 545 367 407 815 669 741 387 
0.g1052 1345 292 1200 319 1020 608 2214 1235 7351 838 952 1513 825 1086 1337 1481 3827 439 
0.g1056 0 0 0 0 0 0 0 0 0 0 0 0 0 0 295 0 2 0 
0.g1058 441 481 564 709 338 281 287 385 602 699 209 433 704 200 1114 471 556 446 
0.g1064 347 253 357 50 321 128 130 440 408 172 214 89 345 151 499 239 166 259 
0.g107 75 27 50 30 55 60 156 62 187 79 44 54 58 33 55 85 85 73 
0.g1070 0 0 8 7 0 0 0 0 0 0 0 1 0 0 9 0 0 0 
0.g1072 73 201 151 320 129 72 28 67 365 798 1 297 384 35 5 33 50 76 
0.g1075 2563 1686 3062 2312 1945 2781 3042 2273 2515 1925 1574 1972 2607 3453 3708 2976 2843 1752 
0.g1077 8 8 39 5 4 1 5 1 8 8 6 18 1 2 1 4 4 20 
0.g1078 14 1 0 0 0 0 0 0 1 4 1 0 0 1 0 1 0 2 
0.g1086 109 106 134 171 95 116 85 91 259 169 93 92 99 124 119 117 119 147 
0.g1092 4 7 3 6 4 3 0 3 26 5 3 0 6 8 3 5 0 1 
0.g1094 0 4 0 5 3 1 0 2 16 3 3 2 8 8 4 3 0 4 
0.g1100 562 803 699 552 545 435 328 638 1054 1496 509 925 737 720 452 484 611 482 
0.g1108 2581 1905 2405 2143 4349 2484 1891 4250 5947 3349 3011 2186 2954 6268 3307 4116 3151 1876 
0.g1110 797 669 718 586 2228 525 342 865 2995 868 827 408 782 2039 775 919 844 448 
0.g1122 3558 2859 4167 2431 4293 2353 2428 3526 5515 3199 2045 2737 2390 4580 3419 2710 3886 2340 
0.g1133 335 400 339 653 330 195 282 267 495 647 152 388 462 233 272 253 281 445 
0.g1135 1027 760 1202 866 796 869 1066 1296 1585 1119 621 910 1302 783 825 1096 1451 944 
0.g1136 2512 2266 3077 2599 2721 2313 2507 2977 3489 3753 1742 3184 3044 3051 3155 3135 3177 2247 
0.g1138 1 2 3 6 2 0 2 0 1 0 0 1 1 0 6 0 4 3 
0.g1139 28 26 57 28 34 37 25 57 72 51 23 115 30 21 44 62 44 53 
0.g1143 12904 13217 18323 12405 14811 11451 10989 16854 18557 19181 12032 14149 14660 22536 16973 16066 16664 10878 
0.g1146 4 30 9 12 1 18 21 6 233 207 0 17 161 3 9 45 17 99 
0.g1147 4914 3092 5430 1604 2959 2969 2588 3591 3653 3258 2761 4446 3788 4090 3749 4345 3513 2143 
0.g1148 4914 3092 5430 1604 2959 2969 2588 3591 3653 3258 2761 4446 3788 4090 3749 4345 3513 2143 
0.g1149 4914 3092 5430 1604 2959 2969 2588 3591 3653 3258 2761 4446 3788 4090 3749 4345 3513 2143 
0.g1153 58 52 98 115 45 56 92 57 113 88 48 94 98 51 99 76 76 136 
0.g1155 11574 4725 10118 8213 11189 9612 13653 17434 15641 6807 7160 15005 10655 11558 15375 18132 14651 8011 
0.g1159 25 52 29 100 32 23 11 16 98 143 1 27 86 9 172 4 13 19 
0.g1163 1461 1118 1846 875 1302 811 925 2080 1500 1205 811 832 1042 1528 1751 950 1423 1623 
0.g1165 403 773 508 694 245 293 205 328 850 1368 154 375 623 287 406 276 286 309 
0.g1166 6510 2997 6349 4016 3936 3539 7576 7284 7167 4278 2427 5191 6333 6005 6275 6067 5836 3740 
0.g1167 6510 2997 6349 4016 3936 3539 7576 7284 7167 4278 2427 5191 6333 6005 6275 6067 5836 3740 
0.g1169 2414 1795 3063 1275 2193 2020 2465 3181 3216 2225 1880 2565 1816 2543 2693 2465 2727 1883 
0.g117 158 148 283 218 423 203 118 290 431 299 302 271 164 150 261 190 305 272 
0.g1171 453 306 434 138 295 383 186 294 372 286 241 308 265 297 506 454 417 156 
0.g1185 1287 561 1010 1975 936 830 1231 1049 618 224 677 1151 860 1338 2045 1135 1997 1545 
0.g1189 1422 1742 2034 2889 1347 3527 1257 1409 1686 2854 1128 1620 963 1007 823 1124 783 2961 
0.g1191 4733 5067 7774 4038 8033 5804 12318 10480 9480 7948 9350 7474 7739 9985 7540 7648 9969 3932 
0.g1195 1190 1097 1407 1234 1541 1264 1388 2293 1815 1678 1247 1284 1146 1239 1753 1438 1360 2176 
0.g12 4068 2974 4288 2928 3802 3071 3626 4846 4840 3485 3080 3649 3806 4541 4849 4567 4586 3304 
0.g120 7 33 4 23 84 6 8 123 71 54 18 2 123 5 7 13 6 43 
0.g1205 268 199 291 187 165 172 176 148 268 276 143 189 210 122 246 189 286 161 
0.g1206 3 14 1 11 0 1 2 1 21 26 0 3 29 2 3 13 0 20 
0.g1207 995 825 1080 1571 1090 1002 2308 1933 1183 1183 472 2735 1988 1814 1708 1492 1934 2080 
0.g1209 631 436 611 629 447 469 711 816 567 590 495 559 535 617 616 693 931 1024 
0.g1214 3575 2000 4327 2812 2887 2904 3014 3918 4385 2427 2268 3390 3183 4064 5051 4440 3643 2409 
0.g1222 13 6 16 13 21 7 3 17 14 25 26 24 14 23 17 20 19 13 
0.g1223 1011 1544 1438 1491 1765 1291 906 2177 2763 4867 1899 2877 4272 2722 2342 1591 1519 1064 
0.g1228 11247 1285 5921 13699 798 8444 10223 840 1422 1568 300 719 1584 6328 7137 8697 9814 5425 
0.g123 268 642 422 1717 571 151 151 217 775 1214 50 679 705 150 18 59 160 135 
0.g1231 201 314 222 416 281 333 553 121 466 619 76 325 569 299 233 159 293 642 
0.g1235 9 1 5 12 2 35 12 3 15 6 1 6 26 7 5 31 51 22 
0.g1236 877 804 1428 775 972 1288 758 973 1253 1279 949 997 937 2243 1109 1538 1541 798 
0.g1238 354 893 823 1643 711 410 317 341 2180 3196 140 694 2572 306 206 288 445 498 
0.g1239 10154 7613 11983 6128 9091 8311 6730 9665 11051 9988 9193 7860 8549 19256 10857 11765 10937 5949 
0.g1246 7426 2467 6500 2505 3923 1110 1599 3557 1823 1993 1692 4696 2644 2635 6673 3565 3615 4642 
0.g1247 226 231 1234 1530 1576 254 235 474 332 377 370 1105 441 488 1354 767 427 1065 
0.g1248 10 63 953 1306 1281 23 35 74 14 44 23 866 10 43 857 377 59 882 
0.g1250 13833 10495 20112 9834 21312 12146 16688 18082 20429 14663 9289 20944 11739 13322 19368 13786 18926 14988 
0.g1251 334 650 451 666 431 237 237 189 942 1334 80 552 889 140 107 150 157 170 
0.g1252 2432 1301 2782 1646 1444 1073 2267 2385 3684 1825 1276 3318 1704 1257 1572 1766 1634 1492 
0.g1253 178 131 265 153 155 205 183 252 163 249 162 184 133 200 180 220 315 194 
0.g1254 17 9 10 5 12 7 9 5 9 14 11 11 18 7 5 4 5 12 
0.g1255 62 64 50 46 45 44 34 75 80 92 37 41 71 53 44 92 37 60 
0.g1256 568 437 544 349 416 430 321 759 585 650 684 408 698 676 490 860 491 407 
0.g1257 664 566 592 699 558 629 471 992 922 835 2157 680 1015 1035 3242 1138 717 497 
0.g1264 2405 1601 2291 1779 1323 1798 1239 2244 1938 1933 1422 1244 2000 2665 2593 2229 2066 1290 
0.g1265 2405 1601 2291 1779 1323 1798 1239 2244 1938 1933 1422 1244 2000 2665 2593 2229 2066 1290 
0.g1266 1312 1023 1898 1024 1471 1045 1174 1680 1842 1712 1289 1714 1377 2367 2051 1530 1779 1226 
0.g127 2955 2283 3432 2778 2785 2168 2655 3579 5603 2396 2768 2572 3437 4101 4459 2995 3295 2706 
0.g1271 6947 5168 7693 4966 6369 5085 5334 9795 8635 8328 4940 7281 6266 8984 8065 7407 8166 5690 
0.g1276 10832 12643 14978 16119 14623 15967 11707 18327 18012 15412 18892 14226 9454 17064 12615 17421 12068 17087 
0.g1278 35113 36618 45783 20858 41251 41153 17915 43340 48004 41223 44016 31973 23548 30665 31418 28545 32202 28520 
0.g1279 35113 36618 45783 20858 41251 41153 17915 43340 48004 41223 44016 31973 23548 30665 31418 28545 32202 28520 
0.g128 2955 2283 3432 2778 2785 2168 2655 3579 5603 2396 2768 2572 3437 4101 4459 2995 3295 2706 
0.g1291 6 26 6 74 3 14 5 4 51 37 0 14 35 1 0 1 8 31 
0.g1294 14618 12892 17930 9975 15035 14313 10028 21453 20988 22112 19451 13618 14326 28113 16339 18432 18748 10292 
0.g1296 2251 1678 2516 1699 1725 1931 2587 2455 2849 2111 1685 2426 2097 2513 2840 2395 3186 1878 
0.g1299 3032 2871 4191 3156 3279 3591 3406 3816 4878 3908 3422 3992 3149 3122 4200 3666 4375 3388 
0.g1301 4359 2778 4175 2655 3227 3708 3162 4095 4513 3202 2093 4653 3486 4013 5070 6243 6181 3236 
0.g1305 27146 26639 40988 20975 37722 31197 35142 38655 48932 35410 27119 32820 27672 50070 37028 35464 34430 23615 
0.g1307 10 35 8 68 5 4 3 3 26 49 3 21 35 17 8 5 9 10 
0.g1308 203 596 321 997 216 119 76 84 683 1308 17 489 706 90 33 78 113 210 
0.g1310 1692 1305 2041 1574 1741 1297 1577 2321 1883 1816 1115 1607 1614 1864 2211 1716 2205 1475 
0.g1312 1279 939 1777 1957 1044 1667 2049 1142 1739 1706 1710 2149 1565 1832 2042 1594 2668 1430 
0.g1346 580 368 584 521 477 375 552 518 428 597 255 349 359 323 319 424 422 722 
0.g1347 580 368 584 521 477 375 552 518 428 597 255 349 359 323 319 424 422 722 
0.g1352 355 259 391 433 454 448 388 733 626 638 744 517 2108 1027 1104 3480 564 290 
0.g1361 8 44 8 54 16 13 7 6 49 121 0 10 54 2 0 4 9 17 
0.g1375 24 5 92 221 3 56 138 5 7 6 4 5 6 27 96 58 91 45 
0.g1377 5486 3881 7667 4758 5492 5204 6295 6173 7097 5061 3551 5822 4502 6266 6961 6256 8090 5350 
0.g1379 577 505 678 412 601 632 684 788 983 679 640 595 526 543 704 538 745 785 
0.g1380 1588 1232 1806 1770 1698 1734 1854 2102 1973 2520 2039 1642 1833 1886 2471 2190 2209 2058 
0.g1381 1457 1126 1746 1269 1269 1191 1329 1701 1824 1490 1848 1080 1306 1530 2152 1886 1546 1076 
0.g1382 823 635 1018 617 727 728 821 897 987 868 646 901 681 670 968 840 867 835 
0.g1383 4938 3739 5418 4457 4415 4884 5380 6014 6025 6261 4850 4844 4681 5128 6476 5582 5406 5049 
0.g1384 4938 3739 5418 4457 4415 4884 5380 6014 6025 6261 4850 4844 4681 5128 6476 5582 5406 5049 
0.g1385 4938 3739 5418 4457 4415 4884 5380 6014 6025 6261 4850 4844 4681 5128 6476 5582 5406 5049 
0.g1387 1899 978 1576 1467 1734 1779 2634 2792 3033 1643 770 1800 2341 2685 4161 2004 3315 1128 
0.g1388 1899 978 1576 1467 1734 1779 2634 2792 3033 1643 770 1800 2341 2685 4161 2004 3315 1128 
0.g1390 0 0 1 2 5 0 1 4 4 1 1 1 0 4 3 0 0 1 
0.g1392 2 0 1 0 7 2 0 0 0 5 0 1 1 0 0 0 0 0 
0.g1394 0 0 0 0 0 0 0 1 3 1 0 0 0 0 0 0 0 1 
0.g1396 1 4 28 26 113 1 3 4 0 2 0 55 1 0 56 33 5 51 
0.g14 1555 1192 1789 1937 1515 1256 1894 1672 1762 1284 871 1981 1778 1404 1607 1471 1628 2517 
0.g140 251 926 623 903 559 201 155 391 1190 1391 21 1147 912 97 23 69 139 173 
0.g1404 2059 1725 3072 1666 2476 1987 1978 2855 3600 2678 1831 2870 1960 3484 3390 2816 3199 1967 
0.g1406 5118 5321 8556 5101 8991 6320 5432 9862 10930 8817 7009 7287 6782 18799 8958 10245 8977 6631 
0.g1407 5118 5321 8556 5101 8991 6320 5432 9862 10930 8817 7009 7287 6782 18799 8958 10245 8977 6631 
0.g1408 2525 2459 4130 2200 3415 2847 2723 4800 4976 4092 3201 3016 3030 6294 3657 4429 4714 2358 
0.g141 355 952 738 1052 720 307 190 455 1183 1339 88 1549 1174 288 39 121 217 218 
0.g1413 1161 1183 1646 1003 1467 1189 1028 1808 1757 1441 1490 1138 1293 2481 1701 1440 1740 911 
0.g1414 14383 12003 17184 17261 16748 13983 15506 23445 21961 18504 15109 16149 21764 33543 22620 20284 22256 13283 
0.g1415 14383 12003 17184 17261 16748 13983 15506 23445 21961 18504 15109 16149 21764 33543 22620 20284 22256 13283 
0.g1416 3802 1178 2806 4314 1056 1793 2519 1462 770 544 1215 1888 1469 2131 2231 4494 2398 3129 
0.g1421 181 91 200 181 159 190 235 274 198 267 156 84 273 419 265 305 247 411 
0.g1432 215 106 191 131 228 129 210 182 227 170 159 235 156 126 166 173 181 497 
0.g1433 215 106 191 131 228 129 210 182 227 170 159 235 156 126 166 173 181 497 
0.g1437 36 27 33 24 55 17 50 27 76 64 29 21 65 64 45 53 34 330 
0.g1443 995 688 979 610 768 622 1110 968 873 695 414 1064 680 711 949 712 954 941 
0.g1445 995 688 979 610 768 622 1110 968 873 695 414 1064 680 711 949 712 954 941 
0.g1451 11294 9007 14463 9177 13215 10862 11329 16188 17709 9234 9845 17484 11306 15213 14133 14420 15300 9375 
0.g1454 294 170 803 1132 176 380 823 212 338 214 149 187 201 277 334 598 653 821 
0.g146 7193 6987 9196 3673 9972 7161 4771 12285 13557 13510 11851 9046 7120 12749 7635 9799 9257 6283 
0.g1461 568 446 684 332 450 346 580 703 781 409 441 790 440 459 634 520 594 474 
0.g1462 1548 857 1995 1233 1358 903 1401 1349 1333 1208 680 1075 956 1027 1166 1157 1398 2039 
0.g1463 1548 857 1995 1233 1358 903 1401 1349 1333 1208 680 1075 956 1027 1166 1157 1398 2039 
0.g1465 55 45 52 88 56 54 52 80 95 84 35 54 41 49 83 45 49 95 
0.g1480 450 684 1005 1131 946 677 619 728 1891 2194 356 1580 1559 576 525 477 677 494 
0.g1481 960 684 1409 1215 1884 1005 1552 1699 1594 1289 861 1417 1114 1266 1978 1761 1422 1376 
0.g1483 834 732 643 421 652 468 441 838 900 929 646 517 563 683 623 638 757 583 
0.g1488 18819 14052 20455 16665 15877 13564 20490 17798 18314 14579 12320 26165 12944 17525 16263 12726 22066 22643 
0.g1490 3608 2488 3603 3754 3139 4000 4493 5220 3742 3643 3486 3981 3091 4480 4684 3991 5094 4454 
0.g1492 3608 2488 3603 3754 3139 4000 4493 5220 3742 3643 3486 3981 3091 4480 4684 3991 5094 4454 
0.g1494 3608 2488 3603 3754 3139 4000 4493 5220 3742 3643 3486 3981 3091 4480 4684 3991 5094 4454 
0.g1495 60 57 91 51 94 52 61 169 103 131 78 64 75 88 51 57 110 83 
0.g1496 70 48 153 90 135 90 132 192 223 185 101 86 150 83 118 125 149 121 
0.g1501 2943 2834 4549 2212 4536 2476 2505 4522 6626 3561 2659 3378 3189 4577 2933 2858 3987 2815 
0.g1507 7420 5678 10497 8019 8404 7305 8609 11082 11187 8606 7276 9649 9431 11430 11297 10908 11266 7397 
0.g1510 6941 5650 8220 4804 6642 5255 4994 8937 8940 7231 5705 6034 6295 10183 8283 7682 8952 4762 
0.g1511 6941 5650 8220 4804 6642 5255 4994 8937 8940 7231 5705 6034 6295 10183 8283 7682 8952 4762 
0.g1512 6941 5650 8220 4804 6642 5255 4994 8937 8940 7231 5705 6034 6295 10183 8283 7682 8952 4762 
0.g1513 1474 1110 1872 881 1446 1201 790 1776 2017 1868 1233 1299 1321 2991 1796 1779 2042 1017 
0.g1516 47 101 17 138 23 29 17 12 153 200 4 80 95 13 3 4 20 61 
0.g1517 396 861 644 1215 331 350 149 363 1400 1674 2 1022 1327 143 32 87 217 229 
0.g1520 71 274 146 290 164 72 44 82 466 630 4 239 394 34 4 17 79 67 
0.g1525 266 192 257 291 309 221 126 433 293 420 274 196 215 305 284 318 198 296 
0.g1526 1720 1521 1682 1077 1736 1508 968 2423 2040 2252 1929 1279 1587 2363 1651 1888 1998 1438 
0.g1527 1720 1521 1682 1077 1736 1508 968 2423 2040 2252 1929 1279 1587 2363 1651 1888 1998 1438 
0.g1532 7635 7352 9644 6272 10221 9436 9989 10333 15552 12891 11495 9540 9086 13685 11865 11833 13539 7760 
0.g154 3796 2996 3588 2230 3615 3052 2022 5655 5147 5052 4230 3799 3516 4486 4153 4450 3849 3093 
0.g1544 401 189 375 383 272 309 498 333 474 213 137 330 228 267 348 274 480 522 
0.g155 3796 2996 3588 2230 3615 3052 2022 5655 5147 5052 4230 3799 3516 4486 4153 4450 3849 3093 
0.g1550 228 160 222 138 200 99 115 135 180 128 95 91 134 241 223 317 166 108 
0.g1551 119 119 169 171 217 141 142 338 258 289 263 193 235 187 195 248 209 197 
0.g1554 3260 2102 3590 1956 2930 2220 2708 3690 3467 2128 1705 2730 2874 3472 4049 3352 3719 2283 
0.g1555 3260 2102 3590 1956 2930 2220 2708 3690 3467 2128 1705 2730 2874 3472 4049 3352 3719 2283 
0.g1566 12207 3680 13610 3865 5075 5910 13649 7192 9101 6181 3592 11421 4796 7457 11306 14087 8178 6300 
0.g157 24070 15198 21948 17531 14678 16756 19210 18657 16927 14302 9597 13692 14409 14598 27970 16222 21145 24562 
0.g1572 1228 902 1779 1686 1207 1486 1821 1978 2214 1571 1255 1886 1833 1940 1835 1840 2004 2849 
0.g1574 1882 1246 2278 2187 1516 1297 1305 2106 1515 1196 942 1715 1600 1711 3158 2012 1542 1669 
0.g1575 1882 1246 2278 2187 1516 1297 1305 2106 1515 1196 942 1715 1600 1711 3158 2012 1542 1669 
0.g1577 3407 1868 3445 3532 1951 2004 2777 1731 1919 1581 1034 1682 1441 1955 3029 2485 3543 3556 
0.g1578 1680 943 1998 1686 962 1076 1881 1321 1220 1200 705 974 1098 1360 2087 1888 2163 2102 
0.g1579 1680 943 1998 1686 962 1076 1881 1321 1220 1200 705 974 1098 1360 2087 1888 2163 2102 
0.g158 24070 15198 21948 17531 14678 16756 19210 18657 16927 14302 9597 13692 14409 14598 27970 16222 21145 24562 
0.g1580 1706 1030 2032 2160 1534 1505 1539 2448 1802 2103 1268 1479 1485 2116 2442 2012 2748 2155 
0.g1589 77 112 126 120 83 88 80 105 159 159 66 95 83 88 94 71 81 81 
0.g1591 2344 64 10543 6589 47 5670 15154 132 211 218 147 128 58 1946 4247 3099 5187 4846 
0.g1592 4262 1643 15431 10211 1458 9303 27201 2063 2082 1797 1198 1802 1401 4102 7685 5940 11206 9717 
0.g1595 1426 1590 2253 1109 1956 1439 1318 2048 2389 1424 1684 1579 1549 2167 1650 1728 1922 1150 
0.g1598 159 116 162 143 188 169 190 231 147 153 91 152 164 64 172 176 234 270 
0.g1599 20 13 9 2 9 16 8 10 16 18 8 16 17 8 4 11 13 9 
0.g160 144 95 160 137 114 119 69 182 170 198 307 134 115 145 185 145 116 104 
0.g1600 122 158 148 256 118 105 125 150 280 292 104 198 286 111 66 115 153 192 
0.g1601 13 40 31 99 5 22 8 10 59 88 0 113 58 7 2 2 11 9 
0.g1603 1530 1224 1898 1471 1539 1533 2152 2070 2597 1895 1351 2317 1466 1626 1858 1558 1959 2271 
0.g1604 1827 1388 1973 1217 1738 1577 1649 2160 2399 2024 1644 1920 1595 2565 2487 2091 2365 1371 
0.g1605 3912 2586 5193 3789 5364 4889 4837 7614 6650 5233 3911 5375 5840 7577 8570 6349 7243 4644 
0.g161 3197 3029 3618 2878 3135 2948 2231 2929 3521 3331 1963 3896 3216 2516 3376 2472 3657 2437 
0.g1610 21 8 20 26 20 11 7 15 4 107 13 19 4 9 14 12 20 17 
0.g1612 355 237 542 204 405 200 222 449 649 474 350 255 236 390 372 453 394 418 
0.g1616 4239 3115 4562 3124 4435 3993 4721 5766 5508 4260 3765 4709 4194 3984 5102 4162 5557 4219 
0.g162 23 15 12 34 27 27 21 18 21 9 15 13 18 15 24 22 10 24 
0.g1622 114 248 207 266 165 114 38 121 385 505 27 439 394 58 23 19 79 118 
0.g1625 2775 2390 2921 3187 3355 2466 3577 2952 3624 2701 2321 3689 3475 5318 4369 3235 3969 3993 
0.g1633 14499 11326 18218 9986 13674 12983 12118 18755 19368 15904 11666 14605 12360 21422 18114 16632 20224 10988 
0.g1638 684 600 860 871 646 659 858 918 1031 1042 457 961 879 567 865 737 863 859 
0.g1643 7481 5179 8326 6975 6284 6502 8838 8802 7913 7507 5047 7787 6293 7112 8118 7461 8668 9416 
0.g1645 7481 5179 8326 6975 6284 6502 8838 8802 7913 7507 5047 7787 6293 7112 8118 7461 8668 9416 
0.g1651 5688 4509 7779 6163 6635 6085 9595 7436 7763 5002 4581 7494 6389 8132 8039 7855 7903 6450 
0.g1652 3898 2856 4713 2759 3595 3338 3931 5084 5196 4029 3035 5128 3503 4399 5055 3944 5231 4058 
0.g1661 5917 4540 7025 6497 6083 5486 9420 8115 7688 6304 4871 5769 6275 6052 7449 7399 8160 7451 
0.g1664 378 278 567 1296 726 489 522 3597 749 806 505 953 862 3108 680 820 827 438 
0.g1665 266 212 371 357 736 360 608 760 815 572 510 398 595 703 370 520 592 333 
0.g1667 11 12 17 15 20 7 26 11 20 16 10 5 8 11 13 14 18 17 
0.g1670 38 43 21 38 39 21 25 138 19 53 145 38 42 29 20 26 38 27 
0.g1671 285 188 216 353 180 257 296 215 250 227 112 185 189 127 173 202 192 423 
0.g1675 278 226 239 214 101 255 134 106 206 237 76 144 198 92 146 118 313 432 
0.g1677 4080 2937 3848 3053 4753 3601 3822 6028 5582 4171 3530 3636 4357 6342 4999 4321 6183 2905 
0.g1679 622 494 698 548 432 577 784 639 542 539 360 556 531 446 606 608 620 831 
0.g1682 510 383 1117 555 805 404 472 677 522 499 413 883 617 695 1066 664 605 1001 
0.g1683 510 383 1117 555 805 404 472 677 522 499 413 883 617 695 1066 664 605 1001 
0.g1693 1320 2727 2272 1111 1165 525 3929 1812 4611 614 680 2971 396 451 187 173 1028 2389 
0.g1694 578 430 823 611 705 746 809 778 693 793 480 823 869 536 766 723 652 794 
0.g1696 3450 2245 2925 6538 1838 2758 2946 2864 2743 2269 1441 2063 2384 2289 4163 3435 3687 6936 
0.g1700 712 590 999 1130 868 1138 1094 909 1264 817 717 1278 700 798 973 836 1087 1600 
0.g1701 712 590 999 1130 868 1138 1094 909 1264 817 717 1278 700 798 973 836 1087 1600 
0.g1702 175 146 206 115 254 187 258 266 303 296 254 193 293 960 319 268 270 249 
0.g1703 10030 8671 12370 8870 8920 9566 11570 10221 14706 10367 6556 10960 8843 11091 12183 10585 11012 10136 
0.g1720 510 474 571 354 275 428 304 531 532 464 306 354 479 632 645 416 363 497 
0.g1721 510 474 571 354 275 428 304 531 532 464 306 354 479 632 645 416 363 497 
0.g1728 8205 6632 9729 7766 6945 7509 8250 9708 10713 10106 5858 10091 9475 9099 9803 9172 9348 7422 
0.g1729 11521 9722 16432 11222 13639 14297 13811 15340 21126 16715 13413 13592 14880 21986 16215 17640 16794 14123 
0.g1731 1395 962 1399 938 1407 946 1323 1581 1785 1680 1265 1538 1497 1522 1514 1300 1464 1200 
0.g1733 11320 7860 12307 10176 9260 7577 11356 11195 12847 8272 7052 11823 11393 9758 12717 9985 13875 10371 
0.g1735 711 534 728 573 853 642 626 1159 930 1289 1042 1104 983 1556 1529 1006 848 506 
0.g1743 13662 11765 17516 12881 13471 13578 12199 16805 17949 15614 13231 14031 19380 23571 19197 21291 21062 11077 
0.g1744 13662 11765 17516 12881 13471 13578 12199 16805 17949 15614 13231 14031 19380 23571 19197 21291 21062 11077 
0.g1750 214 150 138 153 92 99 84 162 154 121 77 101 115 118 142 160 128 89 
0.g1751 206 179 202 247 232 167 136 363 245 357 234 193 282 276 272 314 255 267 
0.g1752 1177 961 1090 1024 1512 1022 1000 2098 1727 2061 1879 1260 3730 2478 2460 1771 1594 938 
0.g1754 1177 961 1090 1024 1512 1022 1000 2098 1727 2061 1879 1260 3730 2478 2460 1771 1594 938 
0.g1755 146 71 155 291 283 192 308 315 382 218 137 248 284 282 260 275 288 142 
0.g1758 12718 7702 14047 9861 8614 9979 11212 14046 10951 9885 6637 9192 9463 15952 12440 11369 14251 11072 
0.g1759 12718 7702 14047 9861 8614 9979 11212 14046 10951 9885 6637 9192 9463 15952 12440 11369 14251 11072 
0.g1761 12718 7702 14047 9861 8614 9979 11212 14046 10951 9885 6637 9192 9463 15952 12440 11369 14251 11072 
0.g1765 25662 19086 39272 18478 30281 24961 28602 28619 34082 24876 21117 38883 19021 32570 28198 27187 33724 22018 
0.g1766 2085 1268 2514 17722 1107 1175 1408 2531 1746 1397 992 1418 1223 1327 1683 1357 1829 1210 
0.g1767 683 285 949 16874 40 167 141 1106 55 45 26 44 116 199 225 201 241 91 
0.g1769 12500 10169 15258 38454 15208 14126 14691 20735 20613 17700 14185 14691 15917 20414 17112 20150 18083 27147 
0.g1771 12500 10169 15258 38454 15208 14126 14691 20735 20613 17700 14185 14691 15917 20414 17112 20150 18083 27147 
0.g1772 12500 10169 15258 38454 15208 14126 14691 20735 20613 17700 14185 14691 15917 20414 17112 20150 18083 27147 
0.g1773 609 585 865 16806 40 111 51 949 18 46 23 8 94 22 21 111 32 48 
0.g1774 2265859 1380141 2325017 1686715 973590 2215551 1233312 1721672 957440 1188772 2315747 1947804 998410 1550702 1289832 1253971 879448 1334994 
0.g1776 158 96 109 172 153 127 208 138 181 177 175 114 257 116 218 238 192 108 
0.g1777 352 291 499 577 633 543 476 834 826 749 492 370 812 807 857 1609 780 364 
0.g1778 714 462 817 614 1531 4675 882 725 603 1177 901 385 1068 3264 1187 8405 1326 327 
0.g1779 109 60 100 245 209 133 147 214 205 245 171 122 394 297 258 447 239 196 
0.g182 2530 3152 3796 1791 1486 1037 2635 1752 3366 1072 1118 645 1509 1289 1808 1780 2344 6429 
0.g19 1139 1089 1364 1172 1405 1067 1589 1797 1759 1801 938 1828 1460 1392 1491 1250 1368 1124 
0.g196 3360 2419 3972 3243 2667 2584 3330 4953 3440 3249 1908 3117 3628 4477 4248 3795 4514 2793 
0.g201 2 2 1 2 0 2 1 2 1 16 0 0 9 3 0 2 1 1 
0.g202 361 279 358 225 508 339 357 556 470 635 576 415 592 1081 676 476 607 199 
0.g204 103248 66984 151839 68848 100280 118755 103320 146778 128681 154320 111456 70562 175908 268885 222233 243106 184483 64209 
0.g206 216 132 232 268 214 201 303 245 295 300 208 222 204 355 363 360 499 191 
0.g207 18632 16455 25686 23739 25512 24641 23753 30102 28215 27408 33455 26849 31357 46125 40422 46987 32604 21141 
0.g208 215 77 199 372 116 579 284 137 141 147 76 78 98 764 381 302 436 167 
0.g209 20 2 12 24 9 51 32 5 7 20 4 10 14 24 31 24 52 8 
0.g21 87 31 61 83 39 48 61 49 36 36 25 14 58 37 103 68 59 64 
0.g212 8 10 7 11 10 10 13 21 25 64 6 4 17 20 23 10 8 8 
0.g214 907 663 1018 1012 843 766 1431 841 1114 1062 833 694 895 1409 976 1010 1287 761 
0.g218 5 13 6 68 18 16 1 6 25 53 0 36 55 7 2 0 11 10 
0.g219 10 15 11 96 14 9 3 5 27 40 0 39 74 7 0 7 14 31 
0.g22 9 6 11 13 4 5 24 11 7 18 18 5 16 11 24 13 15 13 
0.g221 5761 6402 9171 14249 9110 8561 10091 8380 8708 6236 6854 7349 6343 5377 8053 8620 7162 19093 
0.g222 1241 992 1386 748 1131 1378 1033 1509 1557 1259 1146 1290 989 1579 1610 1528 1207 930 
0.g224 222 201 205 202 213 146 222 246 335 299 131 178 239 173 239 207 195 162 
0.g225 222 201 205 202 213 146 222 246 335 299 131 178 239 173 239 207 195 162 
0.g23 256 231 281 388 151 210 358 343 159 228 89 275 220 181 199 260 283 381 
0.g232 18074 15121 24420 6951 14206 13347 12876 25032 27316 26311 13508 31139 12542 21418 16235 16200 34390 20046 
0.g234 10423 6821 12056 10183 10714 7503 17355 15175 12807 9225 13009 27453 13546 16227 24415 14050 12239 13547 
0.g235 10423 6821 12056 10183 10714 7503 17355 15175 12807 9225 13009 27453 13546 16227 24415 14050 12239 13547 
0.g237 1 0 2 3 1 5 0 0 1 12 0 1 0 1 0 0 0 1 
0.g24 256 231 281 388 151 210 358 343 159 228 89 275 220 181 199 260 283 381 
0.g240 132 130 131 126 129 99 74 182 157 159 124 88 153 220 113 110 129 88 
0.g245 2630 1966 3127 2918 2512 2588 2368 4435 3163 2852 2591 2326 2503 4225 3916 4293 3527 2548 
0.g25 6703 5117 7800 5497 7880 5606 5520 8412 9390 7889 5433 7473 6351 8839 8266 7914 8797 5123 
0.g257 5836 5615 7173 4733 6188 5091 4509 6864 8706 8473 5664 6568 5838 8281 5793 6097 6509 4945 
0.g258 5836 5615 7173 4733 6188 5091 4509 6864 8706 8473 5664 6568 5838 8281 5793 6097 6509 4945 
0.g261 9273 8623 10307 12700 7292 8449 9441 12376 10775 10353 8642 10178 9018 6912 9133 10173 9835 11704 
0.g263 9273 8623 10307 12700 7292 8449 9441 12376 10775 10353 8642 10178 9018 6912 9133 10173 9835 11704 
0.g266 5306 4526 6850 5354 5318 5603 7877 6368 8662 6038 3940 6366 4687 6322 6528 7017 7831 6050 
0.g269 13872 16798 32447 15641 22051 19084 13432 28053 32248 25863 26277 30092 17072 36544 23066 23278 12553 14983 
0.g278 5551 4745 6315 3157 6492 5412 2619 9848 9468 10914 8352 4323 6264 14068 6918 8550 7513 2855 
0.g279 1246 995 1531 560 1555 1311 604 2098 2078 2444 1913 1152 1352 3301 1559 1947 1936 708 
0.g280 3533 3223 3983 1582 3824 4651 2037 5655 6959 6854 5273 3013 3526 7946 4687 5278 4701 2373 
0.g283 29296 30808 44919 22658 33945 34340 26823 40514 58552 56039 40427 38453 38443 82760 44555 46753 41311 27819 
0.g284 29296 30808 44919 22658 33945 34340 26823 40514 58552 56039 40427 38453 38443 82760 44555 46753 41311 27819 
0.g287 16746 16055 20188 8173 9661 13286 24350 14918 15804 12495 7172 25105 9442 16470 12328 10305 27861 14423 
0.g289 117105 123754 170356 125108 111165 139301 204794 160033 203899 127649 161993 160476 126609 142053 181122 227266 152478 152099 
0.g290 117105 123754 170356 125108 111165 139301 204794 160033 203899 127649 161993 160476 126609 142053 181122 227266 152478 152099 
0.g313 28 33 13 198 60 17 15 10 67 129 0 50 86 453 119 6 16 63 
0.g314 14 15 33 90 91 15 13 20 35 29 11 4 9 469 153 14 10 17 
0.g315 39 48 60 99 135 23 46 69 69 37 39 42 33 486 246 49 25 62 
0.g320 1 1029 0 78 57 0 0 1887 15 0 0 1 1725 450 2142 3 0 0 
0.g321 1 1030 4 78 58 5 1 1887 16 2 7 2 1729 452 2144 11 0 1 
0.g326 28522 32469 40688 37245 46999 44532 44389 107982 38809 37235 68581 48918 60755 99915 74583 69404 23108 58417 
0.g328 22733 23173 34313 35562 29150 41691 47891 31216 42553 31502 41475 29074 44483 57313 39894 41880 41916 33104 
0.g329 22733 23173 34313 35562 29150 41691 47891 31216 42553 31502 41475 29074 44483 57313 39894 41880 41916 33104 
0.g33 115 339 222 561 230 98 82 120 517 816 22 558 587 36 10 26 104 156 
0.g336 12093 8953 16983 7035 7176 5910 4483 7890 10173 6378 6104 5711 6150 15038 10272 8879 8100 4944 
0.g346 28317 27679 37149 31673 40615 34307 39308 48363 48785 40843 37629 38112 36580 58288 48948 54411 40391 31024 
0.g35 51 47 52 44 41 41 42 77 80 64 57 32 62 47 48 68 54 70 
0.g357 421 300 494 524 1638 1288 1382 466 522 436 1435 359 1469 638 524 548 535 1315 
0.g362 550 377 633 401 1733 1471 1519 570 644 473 1390 605 1457 407 557 452 568 1452 
0.g363 550 377 633 401 1733 1471 1519 570 644 473 1390 605 1457 407 557 452 568 1452 
0.g372 154 112 246 269 1275 1000 1027 63 69 95 1129 33 1137 79 50 120 141 973 
0.g375 2028 1657 2523 1762 3353 2211 3106 3294 2850 1705 2451 1897 2984 2034 2714 2325 2535 3391 
0.g378 6271 5962 8455 4841 7478 6949 8126 6114 8573 7643 4389 8010 6173 4914 7971 6572 8373 7617 
0.g381 19 66 10 36 22 12 17 28 223 221 0 64 151 2 3 44 22 33 
0.g392 1031 870 1184 1079 667 670 1027 1061 1175 1424 681 1101 1672 680 742 592 1071 1653 
0.g393 1031 870 1184 1079 667 670 1027 1061 1175 1424 681 1101 1672 680 742 592 1071 1653 
0.g395 1241 937 1336 885 1038 819 1591 1395 1488 1205 916 893 1178 1446 1251 1176 1162 899 
0.g396 443 284 516 105 103 183 408 44 206 318 140 90 105 340 237 134 127 121 
0.g397 443 284 516 105 103 183 408 44 206 318 140 90 105 340 237 134 127 121 
0.g402 3257 2997 5285 2638 3613 2948 3379 3022 4613 2570 1816 3372 1716 1790 3216 3431 3626 3791 
0.g404 1435 1146 1685 1398 1623 1306 1559 1940 1985 1810 878 1787 1808 1500 1811 1575 1656 1594 
0.g405 1435 1146 1685 1398 1623 1306 1559 1940 1985 1810 878 1787 1808 1500 1811 1575 1656 1594 
0.g406 175 170 207 244 166 215 272 278 371 271 105 285 273 130 281 145 175 236 
0.g414 82 93 65 67 39 64 35 93 39 268 84 164 184 110 19 118 268 47 
0.g422 8238 6466 9929 5745 8863 8746 5900 9748 6005 10282 6349 8858 8100 8428 9318 5922 7994 9218 
0.g433 4368 3020 4826 3234 3053 3242 3570 4310 4500 4318 2910 3947 4431 7067 6078 4600 5809 3235 
0.g435 8824 6579 9492 8434 7580 7141 8194 10067 9564 9330 6992 6834 8809 12092 11939 10719 10683 6617 
0.g436 10900 8506 11934 7172 10621 9049 9469 14681 15577 12548 10854 9836 10690 20574 13057 14574 13233 6770 
0.g437 10900 8506 11934 7172 10621 9049 9469 14681 15577 12548 10854 9836 10690 20574 13057 14574 13233 6770 
0.g438 10900 8506 11934 7172 10621 9049 9469 14681 15577 12548 10854 9836 10690 20574 13057 14574 13233 6770 
0.g440 106 91 115 108 61 95 90 73 106 109 41 98 99 122 111 75 115 113 
0.g441 2 34 4 14 18 21 2 7 35 63 0 20 43 4 0 0 3 2 
0.g443 8205 8206 10147 6774 4479 5853 11552 5986 7323 4975 5085 6517 6705 4565 7451 8445 8441 12718 
0.g444 8205 8206 10147 6774 4479 5853 11552 5986 7323 4975 5085 6517 6705 4565 7451 8445 8441 12718 
0.g445 8205 8206 10147 6774 4479 5853 11552 5986 7323 4975 5085 6517 6705 4565 7451 8445 8441 12718 
0.g457 251 248 293 190 212 169 127 325 284 316 290 241 204 285 247 275 228 219 
0.g463 227 194 213 203 127 115 148 273 205 202 194 159 220 1330 192 238 316 87 
0.g478 19049 14230 24610 14581 18052 16992 20925 25140 23100 18337 15093 22345 18076 24319 27514 22657 27694 12744 
0.g482 116 455 184 82 134 204 143 457 816 351 359 137 38 188 349 105 628 708 
0.g484 5 3 7 1 1 2 3 10 0 5 0 0 15 3 3 0 7 7 
0.g486 153 351 199 236 123 93 97 156 466 463 60 212 384 144 93 99 140 186 
0.g491 3902 2711 4062 2475 2701 2156 2631 3867 2943 2629 2599 3233 2935 3043 3914 3007 3357 3038 
0.g503 1728 1295 2003 1202 1855 1558 1392 1774 2284 1619 1619 1959 1501 2169 1898 1913 2198 1446 
0.g506 453 386 422 534 328 449 750 1090 1148 307 216 553 273 216 435 713 590 1086 
0.g512 7118 5562 8681 5580 6444 6396 6912 7757 8682 7082 6463 6894 6108 8554 8219 9607 8385 5661 
0.g521 1639 1929 1649 798 1027 1888 1947 1615 1576 937 942 1447 612 1369 1419 1051 1678 1307 
0.g523 20 27 22 10 21 20 21 119 49 24 59 34 39 161 20 18 5 26 
0.g524 3 5 2 1 2 0 1 0 3 3 2 1 6 0 1 0 0 2 
0.g526 11 14 9 5 42 13 33 75 157 33 8 25 7 16 9 26 41 4 
0.g528 100 14 94 335 58 120 258 12 13 21 14 30 69 147 187 226 98 140 
0.g53 13577 9556 14932 9405 11093 10750 9384 15795 15881 12047 12275 11800 10985 16585 15824 16323 15406 8286 
0.g536 3212 2188 2993 3942 3353 4009 4764 2975 3894 3572 1654 3279 3944 3997 6580 5134 5305 2866 
0.g539 1257 386 1017 1043 1038 1392 1059 415 445 329 423 310 360 1368 1298 1058 1632 559 
0.g54 5938 5185 7730 5878 5993 4661 3997 6087 7983 7947 5199 6238 5132 11050 7938 5973 7070 4955 
0.g540 1257 386 1017 1043 1038 1392 1059 415 445 329 423 310 360 1368 1298 1058 1632 559 
0.g544 241 462 276 645 211 194 156 206 595 1225 23 447 708 83 48 71 160 158 
0.g546 1310 1413 1368 1338 1345 1091 921 2204 2273 2467 1705 1251 1799 1844 1454 1873 1874 1272 
0.g547 1310 1413 1368 1338 1345 1091 921 2204 2273 2467 1705 1251 1799 1844 1454 1873 1874 1272 
0.g548 1 0 0 0 1 9 0 3 0 0 3 4 3 0 0 0 16 0 
0.g549 1736 1644 2363 2156 2137 1913 2499 2404 3024 2156 1487 3048 1853 2072 1880 2249 1986 2879 
0.g55 8658 5012 9100 6449 6832 7859 6957 7613 9086 5647 3700 5888 6970 12086 7854 8375 9996 6878 
0.g552 1888 1457 3415 1474 3049 2824 2633 4497 4408 4473 3780 3178 2713 3819 3542 3599 4313 2791 
0.g553 11875 9809 13135 8979 11188 11009 10936 14542 15985 14331 12569 11227 12955 18768 14139 16560 15154 8096 
0.g556 678 584 706 388 872 573 485 1219 943 936 877 723 745 1211 851 866 877 741 
0.g561 5947 4781 6439 4804 5082 5863 5419 6010 7468 4969 3609 5547 4301 7829 6707 5356 6468 7072 
0.g562 20881 16084 23642 12969 16188 20954 17768 19008 18247 13134 10848 18400 13413 20060 22337 13749 18395 20282 
0.g564 3771 2063 5467 1573 2377 2420 2705 3216 6351 2558 2168 3750 2027 1794 2498 2543 4871 3601 
0.g568 19521 19178 37030 23283 15711 15684 10203 21318 23472 21805 18130 12277 15332 21040 16958 17909 18768 12490 
0.g570 19521 19178 37030 23283 15711 15684 10203 21318 23472 21805 18130 12277 15332 21040 16958 17909 18768 12490 
0.g573 3851 2620 4561 3175 2645 3021 3919 3574 4043 3042 2015 3756 3175 3154 4232 3188 4187 3444 
0.g575 898 616 920 1250 796 1217 1179 1131 1084 1029 1493 1065 844 906 2035 1311 1260 1217 
0.g58 4172 2790 4999 3171 2844 3571 6286 4885 6047 3620 2647 3878 3784 3870 6230 3655 3957 4369 
0.g582 2152 1845 2502 1907 1871 1786 1740 2472 2759 2655 1992 1500 2175 4751 2325 2966 2276 1523 
0.g584 132 101 160 257 85 96 187 75 192 173 77 127 103 74 193 119 163 144 
0.g586 307 285 313 599 491 285 320 707 345 544 326 437 362 445 601 386 310 610 
0.g588 243 230 217 366 179 149 275 182 331 310 150 269 426 127 239 195 154 186 
0.g591 62127 63980 84959 54284 42242 50318 64916 84233 92346 38125 59424 83119 55342 19457 94379 19719 39584 97670 
0.g593 100947 88838 120227 58162 50872 62670 96765 137779 108006 30655 73788 97580 58821 33444 102669 39512 64318 75922 
0.g596 10 9 48 4 18 15 0 10 44 3 7 8 28 19 20 28 43 3 
0.g597 55 11 63 65 32 38 33 28 87 17 15 15 65 22 137 61 59 48 
0.g599 1130 278 1195 1127 219 812 612 207 192 168 350 281 366 1117 1533 659 762 251 
0.g609 1 3 2 5 14 3 30 10 12 5 2 0 5 3 0 5 4 2 
0.g610 2655 2277 3472 3702 2876 6696 5426 4119 5381 3742 2859 5629 3698 2978 3410 7455 5438 6792 
0.g611 4 12 9 460 44 438 33 50 173 73 98 681 28 47 326 171 29 695 
0.g612 3 17 8 3 23 19 3 9 22 77 0 3 29 1 3 1 0 10 
0.g615 3 4 3 7 1 8 0 0 4 6 0 4 0 8 2 7 6 15 
0.g616 18 18 6 98 43 153 717 1 119 161 5 26 95 24 43 490 387 434 
0.g630 1559 1450 2022 1573 2313 1353 3004 1447 2269 1655 1251 1816 1517 2111 2386 1712 2522 1818 
0.g631 1228 1129 2648 3591 3127 577 1828 1537 1656 987 1276 2066 1206 1109 3093 1679 1370 4800 
0.g636 75 224 131 107 65 97 28 55 286 840 3 134 370 46 11 46 86 49 
0.g637 2 5 76 62 119 11 2 4 6 2 1 128 7 2 121 81 3 46 
0.g638 6 16 48 67 35 6 5 12 28 15 6 24 11 7 20 21 11 45 
0.g644 963 859 1109 891 876 860 841 1337 1128 977 797 1069 1301 1511 1250 1158 1214 908 
0.g645 3743 2040 4150 2779 2779 2980 2935 2451 2475 3014 2151 2140 1942 2946 3580 3856 4808 2555 
0.g647 288 163 112 86 96 62 53 75 231 258 75 112 156 137 70 83 75 95 
0.g648 593 1060 1034 1373 1009 627 531 832 1784 2378 202 1379 1889 399 353 403 644 544 
0.g651 466 942 584 1098 483 462 232 909 1593 1618 125 834 1127 386 575 174 1202 636 
0.g654 13909 11103 17016 8925 13332 13504 10791 15289 16126 14994 10360 13219 11170 17287 16794 15339 16150 9535 
0.g655 13909 11103 17016 8925 13332 13504 10791 15289 16126 14994 10360 13219 11170 17287 16794 15339 16150 9535 
0.g662 15980 13494 17533 13891 12915 13014 16855 16713 22663 17862 11461 18275 17003 20235 17701 16556 20538 13488 
0.g663 1412 1338 1472 1469 791 844 876 1268 1172 1120 750 974 1171 1865 886 1244 1151 1377 
0.g664 1412 1338 1472 1469 791 844 876 1268 1172 1120 750 974 1171 1865 886 1244 1151 1377 
0.g665 1412 1338 1472 1469 791 844 876 1268 1172 1120 750 974 1171 1865 886 1244 1151 1377 
0.g670 16465 9050 15375 14629 24401 21035 21689 16476 15290 14364 14027 28460 10590 20214 15887 23633 15653 17987 
0.g671 16465 9050 15375 14629 24401 21035 21689 16476 15290 14364 14027 28460 10590 20214 15887 23633 15653 17987 
0.g675 7011 5256 6989 7189 5821 5480 4349 7706 7534 7414 5648 5330 6152 7053 7090 7118 6710 9164 
0.g677 7011 5256 6989 7189 5821 5480 4349 7706 7534 7414 5648 5330 6152 7053 7090 7118 6710 9164 
0.g681 4072 2850 4984 3024 3047 3439 3949 4293 5345 3588 2949 3732 2990 3355 4052 3323 5601 4550 
0.g69 7406 6085 10751 5625 10132 8242 10176 11591 13809 10230 7337 9701 7959 12524 13392 11989 11604 7625 
0.g691 2116 1469 2852 2786 2414 2025 3438 3091 8520 2523 1391 4654 3883 1120 5047 3440 3565 2463 
0.g694 7414 5041 10694 8024 5430 5052 9504 4917 10082 4777 3303 6665 7311 4363 15333 5215 3244 9013 
0.g695 7414 5041 10694 8024 5430 5052 9504 4917 10082 4777 3303 6665 7311 4363 15333 5215 3244 9013 
0.g696 6 26 8 27 6 8 5 6 24 53 0 18 44 2 6 4 9 18 
0.g697 6 26 8 27 6 8 5 6 24 53 0 18 44 2 6 4 9 18 
0.g698 22 88 32 149 20 22 19 28 138 155 2 40 154 5 9 8 34 32 
0.g706 46 49 68 67 47 46 37 79 80 57 60 46 79 71 84 54 41 96 
0.g71 7406 6085 10751 5625 10132 8242 10176 11591 13809 10230 7337 9701 7959 12524 13392 11989 11604 7625 
0.g714 29460 24744 40329 16627 34716 27318 16626 48800 36508 46650 42203 27076 34278 71403 35521 39159 37527 15176 
0.g715 616 511 894 612 483 778 755 801 757 498 372 981 667 958 664 928 843 1058 
0.g716 803 697 1100 1021 545 188 430 482 371 238 616 509 309 616 655 677 451 713 
0.g721 429 300 635 311 420 381 440 433 570 409 395 489 444 793 579 661 518 260 
0.g73 4855 3756 4600 3173 4442 3540 2872 7171 6467 6428 4732 4018 4930 8971 5351 5674 5862 3845 
0.g731 49909 44799 65064 31916 49316 45359 34811 71719 65295 54991 61420 55194 50251 75898 64118 62449 48946 37440 
0.g732 49909 44799 65064 31916 49316 45359 34811 71719 65295 54991 61420 55194 50251 75898 64118 62449 48946 37440 
0.g735 8252 5634 10825 5546 8020 6440 8070 9070 11121 6094 5011 10694 6009 7953 9406 7721 9952 6540 
0.g74 4855 3756 4600 3173 4442 3540 2872 7171 6467 6428 4732 4018 4930 8971 5351 5674 5862 3845 
0.g741 4993 4388 6489 7278 5634 4850 7824 6885 5759 4930 5826 5297 4849 4832 7018 6763 5723 8024 
0.g75 4855 3756 4600 3173 4442 3540 2872 7171 6467 6428 4732 4018 4930 8971 5351 5674 5862 3845 
0.g750 109 134 199 296 194 131 186 249 296 237 200 248 296 131 152 187 240 195 
0.g768 8553 4387 9421 6236 6700 6310 7878 8638 8133 6281 5072 7391 6353 8505 12757 8252 9945 6737 
0.g769 1755 1342 1978 1634 1393 1413 1556 1304 1558 1358 1159 1126 1268 2185 1573 2055 2104 1141 
0.g770 1755 1342 1978 1634 1393 1413 1556 1304 1558 1358 1159 1126 1268 2185 1573 2055 2104 1141 
0.g773 81 77 70 134 57 104 70 106 101 136 66 132 140 74 97 86 64 113 
0.g777 6279 5459 8517 4775 7796 5416 5785 9181 8978 6792 6102 8707 7000 9345 8689 8052 8650 4397 
0.g778 6279 5459 8517 4775 7796 5416 5785 9181 8978 6792 6102 8707 7000 9345 8689 8052 8650 4397 
0.g779 8539 4336 7911 6077 6498 5750 6545 8036 7828 5539 6343 5824 5729 8302 9296 7560 7590 4641 
0.g78 1429 1055 1933 1020 1573 1218 1039 1392 1988 1007 783 1731 943 1394 1677 1426 1517 1413 
0.g780 8539 4336 7911 6077 6498 5750 6545 8036 7828 5539 6343 5824 5729 8302 9296 7560 7590 4641 
0.g781 1556 1119 1973 1459 1625 1675 1876 1917 2169 1805 1784 1579 1577 2156 2482 1871 2108 1577 
0.g783 13832 11404 16288 13805 13361 15220 13776 16513 21448 18264 12745 13840 15828 27359 20389 19468 18081 14155 
0.g784 13832 11404 16288 13805 13361 15220 13776 16513 21448 18264 12745 13840 15828 27359 20389 19468 18081 14155 
0.g792 127804 135452 195033 113017 138090 185902 157959 201857 242344 188580 170637 178477 142909 243561 191516 222440 157259 128592 
0.g793 127804 135452 195033 113017 138090 185902 157959 201857 242344 188580 170637 178477 142909 243561 191516 222440 157259 128592 
0.g795 127804 135452 195033 113017 138090 185902 157959 201857 242344 188580 170637 178477 142909 243561 191516 222440 157259 128592 
0.g796 127804 135452 195033 113017 138090 185902 157959 201857 242344 188580 170637 178477 142909 243561 191516 222440 157259 128592 
0.g797 127804 135452 195033 113017 138090 185902 157959 201857 242344 188580 170637 178477 142909 243561 191516 222440 157259 128592 
0.g798 127804 135452 195033 113017 138090 185902 157959 201857 242344 188580 170637 178477 142909 243561 191516 222440 157259 128592 
0.g801 127804 135452 195033 113017 138090 185902 157959 201857 242344 188580 170637 178477 142909 243561 191516 222440 157259 128592 
0.g802 3089 2725 3579 3511 2984 2863 2847 3539 4440 3349 2525 3388 3536 4009 4368 3347 3821 2955 
0.g806 4306 3449 5331 4522 4411 4394 4746 4862 5492 5392 4717 3983 4840 5219 6448 6613 7381 4173 
0.g81 1 13 3 25 1 1 1 5 89 11 18 5 18 4 2 6 0 3 
0.g810 688 497 868 821 659 844 1047 812 1340 781 466 751 739 621 1411 1123 1240 806 
0.g814 5432 3327 5676 3260 4521 3338 3428 7019 5344 5043 4557 4999 5681 5922 6625 5275 5792 4548 
0.g818 97 2 42 194 33 580 245 10 6 9 5 3 184 751 1599 368 393 73 
0.g819 174 431 271 378 99 139 60 76 528 933 12 372 439 53 6 22 102 134 
0.g821 3234 2401 3857 2656 3320 3459 3426 3889 4420 4099 3767 3616 3159 4672 4271 4450 4612 2608 
0.g822 3234 2401 3857 2656 3320 3459 3426 3889 4420 4099 3767 3616 3159 4672 4271 4450 4612 2608 
0.g824 0 3 2 1 2 0 0 0 0 2 1 4 0 11 0 17 5 0 
0.g83 27 31 31 27 45 20 18 25 112 40 82 59 28 12 39 39 40 44 
0.g830 14637 13348 18749 13025 15503 13450 13422 19548 22377 20334 15967 12385 16220 29796 21450 21920 17546 10614 
0.g831 49 120 64 159 104 23 13 39 177 207 35 122 121 15 15 7 42 70 
0.g832 49 120 64 159 104 23 13 39 177 207 35 122 121 15 15 7 42 70 
0.g834 6 7 2 34 0 4 2 0 51 41 32 11 8 1 0 0 22 22 
0.g835 11 15 1 28 1 3 5 0 44 62 32 5 11 1 0 0 24 22 
0.g837 49 38 60 33 13 23 18 6 58 52 44 22 26 7 14 21 45 33 
0.g85 5922 3279 5155 5458 3873 6000 7326 5302 7393 5009 1937 18364 5412 6119 7397 6927 7499 7800 
0.g855 142 109 166 11 4 1 88 8 173 92 28 121 16 105 127 19 150 41 
0.g856 163 164 184 140 27 21 101 12 243 178 29 167 81 110 127 19 162 70 
0.g857 5866 4846 8194 5409 5521 5030 5137 6679 6753 5669 4101 6388 4860 7141 8175 4803 7402 5966 
0.g859 1299 726 1386 615 635 984 1641 742 1216 926 458 944 649 1005 1677 1280 1609 1876 
0.g86 15741 10657 25615 1174 1040 1584 3486 16014 482 1765 2986 19717 1039 461 359 1087 1168 3269 
0.g860 396 284 459 526 464 373 582 391 494 269 191 551 392 375 467 460 412 875 
0.g866 482 1185 839 1061 823 333 328 365 1329 2548 72 1500 1432 234 216 118 376 305 
0.g868 10470 3813 7621 7900 4288 10102 7281 3458 4772 4894 1711 4429 3254 5275 5128 8141 8624 10356 
0.g87 79679 66052 124208 6647 6765 11541 8138 30993 9906 12053 9093 50723 4749 5836 3812 10602 11211 16906 
0.g877 171 133 247 32 32 42 122 58 215 138 79 182 32 131 162 57 175 106 
0.g878 2968 2445 3597 1771 2379 2327 2350 3416 3932 3442 3588 3096 1531 3522 2522 2926 3211 2533 
0.g883 6983 5781 9158 6046 7977 7734 6875 12278 13388 10758 10399 11706 7214 16986 8951 11568 11471 3693 
0.g887 16 20 16 22 8 13 15 3 28 51 4 8 41 3 6 2 8 22 
0.g888 31 124 1281 361 1007 27 42 59 47 146 36 617 46 23 459 178 75 835 
0.g889 31 124 1281 361 1007 27 42 59 47 146 36 617 46 23 459 178 75 835 
0.g892 0 1 41 0 3 0 11 3 0 1 0 0 1 0 17 0 3 38 
0.g894 1 0 4 1 2 2 10 2 2 2 1 0 3 3 1 0 2 0 
0.g901 7519 6634 10693 6497 7152 6979 6801 8728 11264 9624 9311 11738 9322 16065 13284 11163 9896 5583 
0.g905 817 2022 1550 1804 1326 1092 934 739 2537 3109 153 2073 1663 376 470 319 842 801 
0.g910 327 354 366 325 381 363 282 463 489 711 291 543 500 618 522 476 402 201 
0.g920 750 492 715 546 682 342 760 771 814 506 478 417 580 603 552 764 538 797 
0.g928 106 90 136 136 135 98 100 141 212 154 83 122 125 99 178 114 146 90 
0.g929 36 14 41 88 118 95 80 60 92 58 219 154 36 46 78 34 32 8 
0.g933 3734 2768 4797 3754 3699 3308 3167 5913 4267 4160 2541 3520 3997 4043 4143 3840 3453 3699 
0.g94 129 380 259 631 231 174 58 78 496 763 18 272 500 56 12 32 65 158 
0.g941 4638 3867 6200 4168 5708 5405 5587 6251 6432 4796 3408 6664 4568 4754 5860 5230 6007 5388 
0.g945 446 586 592 417 505 350 326 661 899 1133 416 557 619 430 387 364 548 363 
0.g946 204 330 228 483 97 143 87 146 571 634 74 380 677 151 99 92 126 176 
0.g947 40 51 59 59 52 38 27 99 45 87 59 45 51 82 64 59 71 18 
0.g951 26 14 19 7 16 8 12 35 22 19 23 8 14 9 59 12 18 16 
0.g954 0 1 0 0 2 0 0 5 3 0 0 0 1 0 19 0 0 0 
0.g958 33187 30518 38943 10361 12167 11338 26521 30601 46295 9343 17449 41878 18092 29445 33527 20770 30420 12778 
0.g959 33187 30518 38943 10361 12167 11338 26521 30601 46295 9343 17449 41878 18092 29445 33527 20770 30420 12778 
0.g96 1257 4146 2699 2663 1637 996 533 705 3832 8222 38 4039 3860 435 48 287 583 826 
0.g968 631 414 785 571 596 602 679 492 747 390 469 574 619 625 868 590 656 548 
0.g969 39 22 42 16 18 66 47 32 36 10 22 19 27 14 61 27 34 40 
0.g970 78 40 85 63 32 81 57 56 84 24 44 42 72 32 131 80 54 65 
0.g971 0 1 1 3 0 1 2 0 0 1 14 1 1 0 19 0 1 18 
0.g979 242 195 492 578 2301 4685 141 237 1228 2222 3330 9660 9630 1313 1119 609 756 6844 
0.g982 62 55 60 91 55 60 50 53 86 59 56 72 54 9 77 69 60 154 
0.g990 12 6 9 3 1 5 5 8 2 13 163 5 7 9 23 5 3 21 
0.g993 9 11 21 27 3 10 10 3 7 23 22 3 17 4 32 12 15 31 
0.g996 63 160 115 149 39 34 34 147 84 194 22 183 229 30 52 18 46 37 
0.g997 67 58 83 49 56 35 33 46 49 82 43 108 102 37 110 47 42 38 
0.g998 3685 2664 4269 2809 3007 2531 3203 5143 4593 4050 3256 3919 4205 4189 4683 3459 4702 2584 
1.g1002 13161 8519 23156 8116 7914 5991 12504 27487 14205 5476 5152 17973 9177 4308 6499 6808 6472 25337 
1.g1006 262 336 299 874 721 1128 862 273 372 685 112 194 289 240 434 342 406 847 
1.g1009 5075 3880 5375 3604 4558 4385 4003 6746 6437 5525 4964 4351 5256 7190 5703 5629 5804 3571 
1.g101 6865 5256 7634 3586 5367 6557 5398 6514 8352 6917 5045 5706 6568 11099 9243 8186 8534 4534 
1.g1010 5075 3880 5375 3604 4558 4385 4003 6746 6437 5525 4964 4351 5256 7190 5703 5629 5804 3571 
1.g1012 27421 17711 27679 17224 23454 24726 41151 32262 37567 21376 22114 35905 18382 33423 25633 34592 43290 22765 
1.g1013 5861 4659 7239 5254 5866 5260 5075 6941 6589 6445 5417 6962 5867 8976 6919 8418 6417 4763 
1.g1017 1308 889 1438 618 548 579 670 1700 950 576 372 678 651 844 1738 926 1141 753 
1.g1018 2440 2327 4074 650 1163 1448 809 3838 1641 3371 1406 1587 613 1630 1212 1952 2987 1900 
1.g1019 354 429 444 1228 182 526 548 417 603 622 149 544 707 285 414 398 552 710 
1.g102 99 37 65 134 73 83 76 108 128 124 56 54 42 41 120 76 117 117 
1.g1021 264 98 288 195 280 161 167 288 130 161 59 342 182 114 362 172 159 408 
1.g1024 750 376 758 628 796 411 1155 713 1132 1015 883 643 570 1106 872 905 700 600 
1.g1027 162 165 172 173 164 112 97 165 287 296 165 143 199 182 114 127 153 173 
1.g1030 14178 10103 17303 10309 11687 10946 9044 14093 14341 10846 9265 10686 11766 19410 16846 15290 15748 8978 
1.g1033 637 781 2433 1885 1553 483 433 887 1024 1254 577 1263 1038 795 1185 1065 671 2365 
1.g1043 3414 3356 8965 7411 6947 3506 4447 5316 5669 5590 3507 6377 6284 4139 8380 5980 6108 9802 
1.g1047 11990 11746 17031 8336 11283 15598 8285 13550 19932 12699 15958 12541 13437 29518 19659 23114 17322 11478 
1.g105 54 32 50 44 60 36 76 75 61 53 60 74 56 22 71 78 38 63 
1.g1050 143 472 218 746 313 196 116 73 975 1184 2 522 763 67 10 74 113 219 
1.g1051 3555 2788 4983 4153 3861 3753 4243 4264 4360 3756 3965 4510 3516 3797 4433 4029 4479 5329 
1.g1053 3731 3076 5254 3410 5299 3821 4179 5192 6270 5245 5146 6075 4612 7609 4880 5155 4903 3863 
1.g1056 7301 6523 8217 4850 7107 6443 4363 10939 11500 9977 8419 6089 7324 12806 8251 8785 8988 5609 
1.g1057 7301 6523 8217 4850 7107 6443 4363 10939 11500 9977 8419 6089 7324 12806 8251 8785 8988 5609 
1.g1066 3985 3029 3659 2648 3979 3395 2088 6544 6105 7064 5149 3063 4758 7731 4249 6352 4951 2309 
1.g1067 673 519 663 476 625 579 350 988 1643 983 1060 560 800 1302 715 695 873 389 
1.g1074 9714 9684 14148 5288 10562 8278 6323 11609 14071 14663 13100 10178 5802 18365 7978 9918 10786 6776 
1.g1079 364 208 385 682 202 212 567 248 164 205 173 389 202 142 483 256 386 753 
1.g1081 1 5 3 3 2 3 0 3 5 5 1 10 5 1 8 0 4 0 
1.g1092 10240 6269 10125 9032 7356 7197 8257 8803 7134 8513 5634 6264 6831 5537 12978 7164 7867 11634 
1.g1094 60 24 5 21 54 149 34 38 39 70 3 17 27 25 3 5 171 5 
1.g1099 137 84 134 287 165 59 215 230 486 108 43 171 115 101 286 68 200 570 
1.g11 459 301 754 353 557 526 754 501 610 453 377 622 323 488 840 476 631 637 
1.g1100 4000 8031 6790 8150 6023 4377 2723 3553 13612 19610 960 12386 12290 2974 1964 2831 3593 3231 
1.g1102 1654 981 2344 1154 1790 1438 1947 2067 2649 1070 952 2809 1201 1536 2236 1531 2680 1565 
1.g1103 235 221 311 544 217 222 267 273 330 339 125 228 279 235 279 377 376 288 
1.g1112 1196 750 1314 1033 560 1004 1231 619 920 765 321 822 679 823 1286 1058 1324 1828 
1.g1129 107 80 124 121 107 127 125 89 114 94 65 100 104 73 133 100 96 197 
1.g1132 12323 10334 14959 15264 13110 12355 15108 22523 19241 13453 11744 16903 16242 13114 17138 14976 17040 15235 
1.g1141 920 539 987 870 1180 954 1183 988 1180 1011 559 1107 461 816 665 973 1059 1039 
1.g115 328 305 315 272 276 250 190 502 429 458 440 258 363 414 271 325 258 265 
1.g1150 943 531 887 475 461 707 774 898 882 351 364 858 618 190 1094 725 800 650 
1.g1155 882 730 926 843 821 738 1094 898 1252 1285 511 1141 1069 708 967 854 1012 845 
1.g116 327 255 337 353 368 322 206 575 489 449 474 332 270 458 339 397 413 430 
1.g1166 2913 1614 2292 3682 1786 2858 4176 2314 2864 1539 1024 2820 2505 1607 3228 2511 4057 6676 
1.g1170 0 0 2 0 0 1 0 0 0 1 0 1 1 1 0 0 0 3 
1.g1174 24 27 19 41 13 17 11 17 37 47 10 34 36 6 16 15 17 35 
1.g118 15654 13005 18046 5789 16519 11456 7941 21027 25971 21413 20664 16616 11532 22933 15402 16296 15678 7656 
1.g1185 55 43 41 59 37 44 56 42 35 28 18 33 60 18 53 39 40 106 
1.g1189 103 83 118 337 207 246 319 311 371 245 168 264 300 318 303 402 237 420 
1.g1192 67 66 83 101 55 120 62 66 215 72 61 67 124 61 128 92 70 267 
1.g1212 107 115 124 265 53 52 51 38 132 201 25 67 135 54 51 56 39 98 
1.g1221 0 15 160 188 110 3 0 10 0 4 4 97 0 6 43 53 14 196 
1.g1222 9 23 15 1 1 1 1 2 2 2 0 1 0 0 1 1 0 0 
1.g1223 1 0 2 0 0 0 0 1 0 1 2 0 3 1 0 0 2 0 
1.g1229 4 15 239 178 323 12 2 41 4 4 62 111 4 3 188 110 9 367 
1.g1230 4 15 239 178 323 12 2 41 4 4 62 111 4 3 188 110 9 367 
1.g1232 412 268 764 736 1045 345 495 373 447 456 310 672 284 506 870 791 428 662 
1.g1234 2 12 24 59 45 0 1 4 0 2 0 18 8 0 37 11 1 56 
1.g1238 594 485 706 1603 916 673 905 1329 797 769 610 856 826 1031 1075 1086 1053 513 
1.g1250 179 172 162 132 139 132 110 283 193 237 224 142 188 192 161 188 150 144 
1.g1251 88 116 93 84 154 75 98 158 181 211 183 100 177 104 89 123 118 126 
1.g1267 698 566 921 784 606 556 750 751 831 601 511 609 714 431 769 716 621 993 
1.g127 54 31 71 82 17 21 29 20 55 17 10 8 65 15 26 32 9 37 
1.g1271 2471 2070 3504 3652 3261 3821 3161 5321 5505 3182 2020 4046 3831 3208 6214 3640 4111 3803 
1.g1276 148 397 151 329 105 97 68 53 473 837 9 211 609 42 12 42 66 95 
1.g1277 148 397 151 329 105 97 68 53 473 837 9 211 609 42 12 42 66 95 
1.g1278 148 397 151 329 105 97 68 53 473 837 9 211 609 42 12 42 66 95 
1.g1279 487 462 522 531 885 499 409 992 830 770 838 501 979 1232 678 909 648 485 
1.g128 20383 15965 26981 18586 14126 14227 20167 13639 14569 13946 10017 11414 12988 18537 16707 19132 15896 13099 
1.g1280 28 29 39 30 51 16 29 51 30 22 31 21 48 23 36 42 33 25 
1.g1281 61 48 56 49 75 56 39 126 90 76 108 53 72 101 75 106 60 64 
1.g1286 5217 3791 6429 3836 5768 4969 4840 6707 6588 5687 4420 5519 4845 7082 6924 6946 6885 3968 
1.g129 20383 15965 26981 18586 14126 14227 20167 13639 14569 13946 10017 11414 12988 18537 16707 19132 15896 13099 
1.g1291 9053 6539 9776 6637 7696 6394 7800 9195 9162 8914 5606 6370 6911 10804 10187 9813 9914 6079 
1.g1292 9053 6539 9776 6637 7696 6394 7800 9195 9162 8914 5606 6370 6911 10804 10187 9813 9914 6079 
1.g1294 5 19 281 227 536 21 22 49 6 29 17 279 34 22 324 216 23 558 
1.g1296 1156 1221 1280 740 957 1306 1372 3492 3595 1677 797 2593 1713 1521 4394 568 1211 3813 
1.g1297 2 0 1 0 0 1 0 3 0 0 0 1 2 4 0 0 1 1 
1.g1298 472 432 462 586 953 418 635 635 1058 588 380 581 629 652 556 643 729 785 
1.g1299 938 831 872 1226 1209 894 2695 1094 1622 897 884 797 1294 1455 1007 1379 1196 1197 
1.g13 9460 6792 13692 9620 9299 8502 12892 11417 11280 9770 6458 10338 7314 11261 11807 9876 13758 10472 
1.g1300 938 831 872 1226 1209 894 2695 1094 1622 897 884 797 1294 1455 1007 1379 1196 1197 
1.g1301 44 36 57 49 27 24 32 70 33 50 10 13 37 32 15 23 60 66 
1.g1305 496 704 810 429 390 527 902 312 678 371 338 747 536 592 559 490 668 712 
1.g1309 138 375 247 263 215 129 102 136 347 697 86 215 442 86 33 91 110 174 
1.g1310 3725 2198 3687 2035 1138 2080 2944 1751 2708 1914 997 2315 2629 2621 2337 2328 2908 1716 
1.g1313 3629 2934 3671 2128 4313 3355 1654 5459 5356 6490 4458 3139 3109 7063 4308 5122 5095 2438 
1.g1318 0 0 0 0 0 0 0 0 0 0 0 0 0 1 0 0 0 0 
1.g1321 215 220 274 252 157 381 258 385 569 498 301 322 461 531 416 433 633 279 
1.g1323 1442 1365 1508 1828 1342 1281 1343 1657 2179 2733 1473 1677 3043 1778 2011 1432 1514 1202 
1.g1324 413 361 448 751 396 311 497 266 501 368 316 510 428 259 444 542 432 1371 
1.g1329 4271 3286 5812 3857 4441 4759 4118 5286 6179 5253 4240 4213 4851 8128 7347 5914 6427 3327 
1.g1333 55 98 184 187 21 48 40 19 220 254 2 52 176 13 9 3 35 50 
1.g1336 8753 5351 6351 2428 1509 5549 2466 2533 3041 8549 2561 6509 7472 8983 7005 3263 10439 7747 
1.g1337 468 1757 1038 2663 1278 442 463 553 2664 3504 78 2209 2297 277 43 183 468 764 
1.g1339 127 485 685 820 610 313 113 146 921 1124 38 710 780 126 232 188 146 684 
1.g1344 465 515 353 104 204 105 15 15297 177 437 8 294 51 37 11 322 104 18 
1.g1345 112 102 102 62 72 44 65 139 111 113 82 54 112 145 98 103 94 75 
1.g1347 1415 1277 1555 1017 1299 1149 1356 2231 2025 1812 1550 1357 1588 2138 1642 1882 1858 1346 
1.g1354 10 21 18 12 14 21 12 29 30 20 26 23 17 39 15 28 28 31 
1.g1355 509 491 589 418 659 463 347 947 909 1023 628 647 803 962 615 748 763 650 
1.g1356 1706 1425 2397 1177 1672 1335 1882 2787 1989 1764 2336 2012 1943 3198 2149 2201 2265 1219 
1.g1357 28 28 27 35 18 29 28 35 40 35 46 25 36 23 37 42 35 38 
1.g1358 356 278 416 169 135 368 202 506 352 186 298 179 457 446 230 285 479 250 
1.g1359 400 284 393 285 227 274 249 481 346 268 342 306 314 718 320 317 535 197 
1.g1360 2690 2225 3148 2365 2748 2069 2638 3871 3835 3323 3456 3097 2955 4600 3394 3303 3118 2199 
1.g1361 2690 2225 3148 2365 2748 2069 2638 3871 3835 3323 3456 3097 2955 4600 3394 3303 3118 2199 
1.g1386 2169 2710 3007 2964 2255 1557 1997 3166 4113 4187 1382 3505 3411 1672 2634 1973 2131 2251 
1.g1389 1715 1129 2520 2581 1215 1743 1879 1928 2236 1077 1215 1481 1671 1279 2234 1484 1952 3003 
1.g140 158 114 195 176 128 245 184 198 226 180 114 201 141 114 212 167 221 284 
1.g1400 506 409 749 694 643 306 627 461 564 407 247 789 450 219 531 494 668 1216 
1.g1405 476 364 559 603 473 634 621 679 688 626 428 567 700 442 529 634 572 719 
1.g1406 849 729 1082 784 642 630 630 918 1025 1071 540 765 852 892 619 751 823 595 
1.g1408 13629 6004 18239 8365 8063 6437 11456 16556 11729 7888 4876 10884 11577 13773 20220 15069 14563 9323 
1.g1413 404 313 476 637 162 588 216 1046 651 748 419 416 537 694 1337 417 451 756 
1.g1421 17 13 22 17 5 3 12 2 18 2 1 2 3 13 8 3 8 13 
1.g1425 7892 5687 8175 8642 12056 6804 16595 10159 12180 10819 4336 10444 7748 6248 8354 7180 12642 20362 
1.g1427 7892 5687 8175 8642 12056 6804 16595 10159 12180 10819 4336 10444 7748 6248 8354 7180 12642 20362 
1.g1428 7892 5687 8175 8642 12056 6804 16595 10159 12180 10819 4336 10444 7748 6248 8354 7180 12642 20362 
1.g1429 0 0 1 1 10 0 2 2 0 0 1 0 0 2 0 0 1 0 
1.g1432 540 337 566 369 455 464 447 570 561 479 363 447 479 500 698 531 506 458 
1.g1433 3766 2932 3625 2189 3884 2553 2807 3477 4740 4220 2910 2747 3472 4631 3922 4096 3913 2717 
1.g1434 3766 2932 3625 2189 3884 2553 2807 3477 4740 4220 2910 2747 3472 4631 3922 4096 3913 2717 
1.g1435 3766 2932 3625 2189 3884 2553 2807 3477 4740 4220 2910 2747 3472 4631 3922 4096 3913 2717 
1.g1436 274 240 284 214 277 295 225 345 343 281 355 192 189 389 399 246 224 220 
1.g1439 13 15 16 21 20 8 10 6 11 4 1 6 19 5 10 13 9 14 
1.g1442 368 378 637 302 351 331 282 399 556 340 457 460 362 771 605 526 518 262 
1.g1445 319 271 310 238 275 255 546 456 267 531 215 245 385 253 335 217 505 730 
1.g1449 5503 3313 6111 6866 5239 5468 7611 4464 5255 4850 3046 4615 3954 5671 7061 5845 6688 6722 
1.g146 63 37 58 43 31 64 67 53 73 27 38 43 61 62 97 49 117 65 
1.g1460 55 22 27 11 52 39 45 31 47 35 28 58 65 55 22 22 37 38 
1.g1471 5287 3141 5592 4387 4819 5228 5735 5776 7029 3873 3264 6134 5452 5499 8034 6615 7301 3895 
1.g1472 1721 1251 1676 2018 1246 1714 2376 1633 2085 1320 1099 2119 1422 1160 2068 1746 2168 2526 
1.g1478 187 115 193 620 119 241 349 366 233 207 85 229 224 68 208 97 138 561 
1.g1480 3901 2548 4415 3128 3916 2971 3642 5296 5218 3385 2538 4563 4303 4295 4741 4483 5116 3543 
1.g1484 24237 18858 34490 19675 22172 20998 20379 24999 32290 27115 16247 20650 21318 35618 30802 29950 33848 14942 
1.g1485 24237 18858 34490 19675 22172 20998 20379 24999 32290 27115 16247 20650 21318 35618 30802 29950 33848 14942 
1.g1486 4685 3815 6573 8172 6261 5681 6423 6358 7449 5162 4759 6690 5731 7282 6491 6194 6550 10060 
1.g1487 34452 39679 62377 55897 58412 33261 62227 52658 68603 39445 53625 58109 41205 48296 47410 54056 47958 87039 
1.g1488 3859 1887 4295 3794 2826 3098 2721 3004 2892 2277 966 2492 2559 4232 3624 3106 3804 2696 
1.g1494 2201 1888 2389 1855 1784 1368 1120 2335 2225 2503 1594 1524 1948 2493 2199 1960 2214 1170 
1.g1495 342 256 347 240 390 219 235 966 381 247 384 190 361 1624 398 428 332 138 
1.g15 18721 13836 23778 17190 18912 19041 27078 20411 23092 17425 10951 22851 16250 19713 24181 17783 26878 22214 
1.g1500 212 72 183 319 127 163 701 298 198 123 129 418 176 119 220 278 286 526 
1.g1502 16 28 23 148 100 142 43 49 211 203 76 136 126 57 113 82 142 85 
1.g1505 31 34 24 32 28 18 27 37 43 51 10 18 51 24 26 22 34 17 
1.g1509 1208 839 1443 1084 940 1057 1153 1343 1377 1089 865 1153 1211 1337 1371 1318 1577 975 
1.g151 4 11 12 15 13 13 12 19 15 19 18 6 18 20 20 24 7 7 
1.g1515 50 77 66 173 38 43 26 34 78 192 4 80 127 24 22 19 11 58 
1.g152 50 27 52 20 28 12 83 32 56 15 3 50 23 30 74 44 37 23 
1.g1539 856 657 831 899 633 557 912 1454 984 798 865 890 759 1066 924 889 1154 948 
1.g155 399 1420 683 753 600 363 145 241 1948 3407 4 1137 1176 136 20 198 151 295 
1.g1551 134 512 231 598 250 134 73 125 694 1211 8 536 585 48 12 39 69 147 
1.g1552 164 381 250 1100 365 116 83 129 559 883 4 607 797 31 17 49 107 254 
1.g1556 451 1329 889 1235 732 464 323 546 2006 2854 179 1476 1749 357 171 315 418 302 
1.g1564 35687 27111 36744 34932 60262 43560 92025 87681 110787 22993 21621 91057 73753 29918 89174 33421 74349 130326 
1.g1566 74 76 84 66 94 103 61 140 128 145 149 100 99 193 143 121 79 93 
1.g1568 5643 4428 6930 6027 7475 5238 6414 7470 8254 6519 4994 6603 7036 7355 7871 7771 7698 6462 
1.g1569 5643 4428 6930 6027 7475 5238 6414 7470 8254 6519 4994 6603 7036 7355 7871 7771 7698 6462 
1.g1570 5643 4428 6930 6027 7475 5238 6414 7470 8254 6519 4994 6603 7036 7355 7871 7771 7698 6462 
1.g1573 16268 11441 21507 14556 16829 15125 25787 16490 20442 15318 11197 17927 15507 14238 24023 17144 23361 19265 
1.g1579 5231 3574 5117 5294 5350 4669 6927 7726 8868 4347 4405 10478 5017 5876 9283 6446 6650 7321 
1.g1584 23768 21279 33707 35875 31121 26546 35846 39115 31995 32025 31898 33154 41655 45290 39736 48988 33524 28768 
1.g1587 16134 15025 21160 19862 17281 18790 26016 18740 24607 15026 12609 26522 18913 14977 21070 19518 21778 31800 
1.g159 52 213 129 121 88 58 36 44 229 502 1 242 212 19 2 40 38 27 
1.g1595 2 1 2 1 4 3 5 4 8 1 0 3 7 5 14 6 1 2 
1.g1599 154 6 80 161 9 201 128 4 19 9 2 14 84 229 372 373 162 50 
1.g1601 595 536 810 504 885 600 553 1092 1182 1205 1091 713 790 1355 644 934 896 701 
1.g1603 198 197 202 112 353 132 122 312 360 502 269 217 118 127 239 126 176 215 
1.g1605 67 146 96 157 39 53 43 30 207 320 5 98 253 32 18 24 53 62 
1.g1606 67 146 96 157 39 53 43 30 207 320 5 98 253 32 18 24 53 62 
1.g1624 1791 1090 2504 1887 1522 1531 1746 1486 1470 1056 657 1304 1282 1283 2413 1665 2034 1828 
1.g1625 1791 1090 2504 1887 1522 1531 1746 1486 1470 1056 657 1304 1282 1283 2413 1665 2034 1828 
1.g1627 57 103 92 17 56 17 52 28 47 16 34 46 44 61 32 40 53 76 
1.g1629 668 523 956 1083 335 530 896 1194 1119 715 244 1077 519 674 840 552 652 852 
1.g163 1290 1116 1584 1884 1404 1325 1248 1504 2307 2472 1181 1550 2000 1253 1404 1354 1414 1234 
1.g1630 6340 4644 8469 3963 3887 3245 6079 5740 5575 5045 4177 4825 2862 3996 5651 5275 6022 4621 
1.g1634 863 702 686 732 659 707 531 1229 1150 1391 666 687 604 811 761 907 962 1192 
1.g1635 585 543 641 311 676 565 309 925 695 981 762 580 452 800 510 619 649 447 
1.g1637 2101 1552 3169 1660 3083 1971 3144 3564 3270 2114 1495 3705 1885 1473 2931 2212 2987 2900 
1.g1638 35 37 63 83 36 29 37 23 72 38 19 36 42 32 41 39 49 79 
1.g1639 6590 4846 8119 5499 6462 6163 6598 8806 7781 6268 5528 7248 7286 8769 8933 9122 8317 5454 
1.g1648 28800 19231 32885 27488 22469 20456 21905 30156 26436 23722 16949 20594 22357 27798 36824 27710 30394 25336 
1.g1652 28800 19231 32885 27488 22469 20456 21905 30156 26436 23722 16949 20594 22357 27798 36824 27710 30394 25336 
1.g1657 20602 14657 25203 17572 21099 16293 19768 26412 25482 21800 12499 21652 21669 23782 26118 22743 26992 17883 
1.g1663 737 515 737 698 677 616 805 892 1036 666 532 736 794 637 974 824 865 934 
1.g1672 28 49 18 75 4 18 89 32 67 113 11 53 94 25 68 62 75 79 
1.g1674 6623 6007 9417 7430 7572 5994 7229 11539 9981 8411 7985 6969 8370 12771 10262 10397 8770 6570 
1.g1676 21 16 22 100 9 18 11 8 22 28 21 59 36 21 17 24 16 34 
1.g168 63261 66156 94113 53226 77037 88773 83073 64180 122118 61565 71416 87152 61911 82899 74492 79034 74254 83544 
1.g1680 1007 496 1074 1331 832 1239 1445 957 827 574 758 1013 624 507 1958 1406 1042 1400 
1.g1683 610 444 681 685 862 577 756 614 730 548 372 754 544 492 748 690 902 918 
1.g1685 2468 1697 2627 3137 1351 1881 2173 2378 1903 2004 1110 2191 2051 1896 2391 2301 3881 3326 
1.g1692 759 603 582 268 763 450 338 1824 736 649 389 616 431 528 238 496 276 728 
1.g1698 6329 4511 8868 4968 6485 6922 7873 6213 9712 7225 4639 7801 5512 9055 8925 7965 11022 6289 
1.g1701 621 504 632 671 528 517 744 659 827 756 368 729 842 604 678 659 806 711 
1.g1702 322 469 481 585 461 384 486 713 664 703 261 629 641 360 499 382 607 744 
1.g1703 136227 217988 175227 72019 162829 107044 113588 273315 412222 195535 245816 151778 43559 129860 96909 118889 157936 93256 
1.g1704 136227 217988 175227 72019 162829 107044 113588 273315 412222 195535 245816 151778 43559 129860 96909 118889 157936 93256 
1.g1706 136227 217988 175227 72019 162829 107044 113588 273315 412222 195535 245816 151778 43559 129860 96909 118889 157936 93256 
1.g1708 161 143 200 124 224 102 199 465 281 322 281 148 294 238 262 183 244 165 
1.g171 11586 7440 10781 6956 7599 6974 10113 7150 8043 7502 5654 8421 7152 8750 10258 10121 14328 7676 
1.g172 731 581 719 988 781 480 677 1012 1022 1017 1002 753 1565 1789 1332 2205 1136 348 
1.g1725 8815 8025 12686 7774 10804 8578 6989 11253 16794 10186 7526 9393 9131 11859 12626 10693 10838 8051 
1.g1727 1100 813 986 738 1120 891 559 1598 1719 1590 1350 1094 1059 1809 1033 1278 1201 871 
1.g173 2495 2429 2735 2023 3046 2292 1974 4429 4345 4507 3432 3107 2655 3329 2328 2640 3021 2548 
1.g1731 3047 1899 3053 2477 2124 2659 2650 3390 3054 2513 1591 3538 2298 2456 3480 2841 3551 3268 
1.g1732 124 92 137 100 84 68 70 148 173 198 113 87 135 99 100 115 103 162 
1.g1733 25812 23228 33874 23700 27319 23396 28943 32580 36104 28244 22648 29382 32746 61301 42376 37845 32226 22366 
1.g1734 3193 5660 4486 6815 5224 3083 2503 4793 8881 11475 3095 7919 8136 4497 3242 3756 3701 3054 
1.g1736 2062 1715 2775 1950 1016 742 497 1836 1361 1682 676 2175 737 886 1047 1120 1964 3674 
1.g1737 11977 8238 13098 8555 11555 9861 10422 14512 15349 13240 9620 11074 10571 14402 14423 13009 14581 8514 
1.g1757 935 955 912 1092 806 717 511 1145 1602 1848 898 1192 1186 970 639 769 833 640 
1.g1761 593 955 549 1086 466 531 354 701 1628 2425 570 839 1326 751 602 617 643 626 
1.g1762 3513 3756 4682 5723 4310 4102 3779 4767 6934 7781 2937 4952 7087 7321 5583 5208 5196 3882 
1.g1764 3513 3756 4682 5723 4310 4102 3779 4767 6934 7781 2937 4952 7087 7321 5583 5208 5196 3882 
1.g177 9 7 6 10 4 5 132 16 4 7 3 136 16 43 4 506 82 13 
1.g1773 2359 2032 2825 2340 2517 2131 2336 2937 3656 3972 2052 3382 4933 3372 3787 2905 2856 2160 
1.g1775 2041 2779 3350 1134 3505 1237 1587 1964 5828 868 1936 3527 841 2894 1523 1259 1313 1029 
1.g178 13609 12173 16787 10957 15307 11937 15502 21945 17839 15154 12421 13860 16019 19002 22652 20268 19642 12975 
1.g1781 3 7 34 79 47 5 6 7 3 5 4 35 5 4 25 26 4 81 
1.g1783 1034 696 1203 908 969 853 1066 1196 1270 1096 598 1018 1055 860 1128 978 1128 921 
1.g1784 851 695 933 729 1115 853 528 1843 1588 1464 1356 1041 967 1456 1258 1035 1008 757 
1.g179 1640 1202 2116 1640 1611 1589 1639 1611 2369 1986 1601 1710 1516 2374 2210 2026 1999 1813 
1.g1790 3667 2482 3804 2745 3222 3102 3420 3905 4117 3751 3246 3295 4057 5056 4733 4487 4563 3020 
1.g1794 5650 3030 5410 6526 3186 4813 5227 4496 3782 4539 3298 2776 4518 7302 5434 6146 6714 3684 
1.g1803 4358 2948 4708 3364 3898 3744 3618 4940 5006 3733 2380 4340 3580 5248 4805 4815 4931 3380 
1.g1806 13394 9426 13372 11557 10762 8800 13756 14209 15388 13812 9204 11758 12478 14451 15207 14791 14211 10677 
1.g1807 611 458 569 543 810 607 682 1242 1038 1333 1224 642 2087 1525 1917 949 948 598 
1.g1810 7161 5889 8104 6780 6860 6519 7205 8504 9634 8934 5044 6867 7480 11186 7935 9019 8520 6184 
1.g1815 9 11 10 5 1 15 2 16 9 3 1 3 9 45 11 27 2 7 
1.g1816 10582 7604 12333 9228 10364 12115 10346 17374 15995 13560 11764 11067 13592 33468 18813 16217 15385 8954 
1.g1817 10582 7604 12333 9228 10364 12115 10346 17374 15995 13560 11764 11067 13592 33468 18813 16217 15385 8954 
1.g1818 665 438 548 818 991 649 493 1014 664 932 652 521 1423 1345 1077 1095 753 598 
1.g1819 7224 5202 7982 6756 7454 6848 6265 10866 10059 10024 9036 7072 10232 14950 13255 11859 9956 5896 
1.g182 5317 4022 5209 5346 4136 3639 7299 5894 5606 4823 3295 7703 5886 3935 5130 4910 8607 9254 
1.g1820 7224 5202 7982 6756 7454 6848 6265 10866 10059 10024 9036 7072 10232 14950 13255 11859 9956 5896 
1.g1821 4700 3375 5451 5872 4795 5165 4266 6088 6572 6239 4519 4733 6102 8382 6442 7106 6239 6334 
1.g1822 4700 3375 5451 5872 4795 5165 4266 6088 6572 6239 4519 4733 6102 8382 6442 7106 6239 6334 
1.g1823 517 332 531 604 409 373 290 354 332 560 392 237 452 1061 902 1016 444 247 
1.g1825 8548 5815 8895 11457 8465 10198 6744 12897 11133 13207 10805 6602 13307 18560 15855 15395 14044 6612 
1.g1826 8548 5815 8895 11457 8465 10198 6744 12897 11133 13207 10805 6602 13307 18560 15855 15395 14044 6612 
1.g1827 298 188 305 370 759 448 406 607 712 614 532 381 628 753 865 1930 608 267 
1.g1828 759 535 612 67 312 60 442 70 118 681 261 215 490 222 824 488 297 274 
1.g1829 381 293 442 449 282 228 681 419 425 569 353 385 383 269 408 804 619 566 
1.g1830 559 338 559 651 812 408 510 737 1072 1844 517 278 1256 927 803 1229 1021 332 
1.g187 5 5 8 2 1 7 5 3 0 0 3 4 8 7 4 6 4 4 
1.g188 159 186 162 118 160 217 47 139 232 261 162 174 89 265 115 120 104 104 
1.g189 24 13 26 13 12 12 14 24 13 27 14 17 9 15 25 28 21 24 
1.g197 57 65 88 49 60 35 41 83 147 47 41 49 56 70 88 89 64 68 
1.g2 104 120 98 43 93 105 246 236 268 119 125 203 142 81 100 250 110 178 
1.g206 1492 1642 2081 2506 2913 1920 2605 1506 3140 2992 1313 2523 2582 2638 2562 2180 2633 1875 
1.g207 1492 1642 2081 2506 2913 1920 2605 1506 3140 2992 1313 2523 2582 2638 2562 2180 2633 1875 
1.g21 151 148 211 164 137 161 117 245 162 188 160 146 163 166 145 186 131 134 
1.g211 90 212 137 347 98 92 26 48 287 375 0 221 297 36 5 23 54 63 
1.g218 60 128 6755 2766 58 2229 4651 25 89 160 4 81 151 37 230 13 1736 4992 
1.g220 24 64 36 123 17 20 11 19 56 135 0 35 86 14 3 4 11 45 
1.g223 81 120 90 287 103 80 44 45 218 243 10 123 251 36 25 38 45 54 
1.g225 1984 1625 2076 1337 2002 1585 1506 2803 2484 2482 2638 1976 2695 3148 2672 2294 2216 1343 
1.g226 1266 863 1450 878 1029 746 907 1399 1391 1216 902 1127 879 1327 1259 1030 1252 995 
1.g228 3481 2570 4101 4379 3993 4870 4187 4870 6250 2241 1665 4845 4229 2523 5732 2622 8173 6829 
1.g229 2670 2352 2826 2202 2819 2336 3570 3699 4193 5134 3022 2693 2763 3097 2366 2788 3138 2509 
1.g235 123 129 151 212 86 68 28 73 101 203 47 180 126 228 30 54 46 93 
1.g250 62 173 87 424 49 40 21 44 150 208 1 107 235 19 0 11 34 92 
1.g251 23 62 18 137 17 32 13 19 110 162 1 65 139 10 5 20 31 74 
1.g253 449 439 445 247 194 287 216 407 470 360 273 286 440 445 333 408 415 296 
1.g254 124 80 84 46 63 82 39 109 101 110 94 71 79 104 92 80 101 67 
1.g255 103 72 104 74 73 62 41 146 79 79 54 57 126 78 88 99 120 72 
1.g257 699 629 844 623 787 690 731 896 1334 766 551 1297 1176 781 1004 824 1100 604 
1.g258 699 629 844 623 787 690 731 896 1334 766 551 1297 1176 781 1004 824 1100 604 
1.g26 43221 31629 52308 38385 46004 39902 37566 60091 57715 47917 39805 46062 47968 76984 62070 61448 61138 31888 
1.g263 12859 9751 16020 5640 12060 11083 8356 13291 15864 13648 8391 13772 8963 17333 15490 11987 15447 9076 
1.g271 2526 1916 3389 1449 2510 1308 841 1026 1714 1833 1181 662 976 1150 1462 1210 1017 1377 
1.g273 687 576 1181 319 1303 563 1164 1030 1233 1635 983 1376 1260 1665 1181 984 1568 1407 
1.g274 40 46 196 48 147 18 51 23 38 20 10 72 54 18 98 70 65 80 
1.g283 6216 7042 8939 8274 11687 9244 12208 13855 10772 9362 15390 13754 9792 14093 11416 9950 10895 7058 
1.g286 66 60 42 74 62 52 73 54 88 114 50 88 96 36 100 63 90 84 
1.g295 3 5 6 3 1 2 2 8 0 0 1 2 1 2 28 6 6 4 
1.g296 512 249 476 151 281 259 470 386 476 350 224 237 207 516 474 421 734 300 
1.g3 104 120 98 43 93 105 246 236 268 119 125 203 142 81 100 250 110 178 
1.g30 26705 18810 29923 22423 26275 24081 24441 37224 31545 28600 24751 27224 27775 40011 33987 34808 35246 21197 
1.g303 448 339 486 415 492 427 485 605 469 458 416 455 412 341 558 474 560 601 
1.g314 260 14 1252 724 1 2082 2097 0 8 20 24 3 16 362 1647 778 1310 2222 
1.g316 1398 1077 1633 963 1496 1043 1414 1895 1752 1484 1116 1773 1263 1710 2096 1853 1921 1314 
1.g317 2176 1760 2444 2424 2932 1930 2457 2940 3133 2830 2064 2736 3023 2388 3364 2121 2688 2068 
1.g319 101 94 101 87 112 82 57 142 127 126 90 68 89 103 104 115 87 99 
1.g32 908 838 1004 848 1075 834 917 1602 1409 1079 1195 950 1123 1103 1175 1278 1391 954 
1.g325 9083 4596 7110 12120 4341 5040 8040 8133 5119 3523 4333 5866 5271 4253 11092 7120 7375 9836 
1.g326 9083 4596 7110 12120 4341 5040 8040 8133 5119 3523 4333 5866 5271 4253 11092 7120 7375 9836 
1.g328 9083 4596 7110 12120 4341 5040 8040 8133 5119 3523 4333 5866 5271 4253 11092 7120 7375 9836 
1.g329 3862 2223 3747 2795 3352 2816 2560 4302 4333 3039 2253 4088 3036 3826 3887 3889 4642 2444 
1.g341 153 345 276 237 413 99 251 487 491 288 273 284 56 100 239 125 274 473 
1.g344 11922 7551 12546 1936 12788 4345 1440 16466 15001 17024 8612 8869 1656 7665 7111 6419 7711 3994 
1.g345 11922 7551 12546 1936 12788 4345 1440 16466 15001 17024 8612 8869 1656 7665 7111 6419 7711 3994 
1.g346 720 487 836 474 725 462 658 528 727 491 360 542 544 486 701 437 575 783 
1.g351 4526 1231 4155 2734 2023 4558 3477 1976 3008 1032 1027 1473 1490 6124 4694 4221 5950 1855 
1.g354 16092 4422 12140 30446 6785 19666 14102 8098 5988 5640 8591 8652 9742 13738 21146 15749 20520 15048 
1.g355 16092 4422 12140 30446 6785 19666 14102 8098 5988 5640 8591 8652 9742 13738 21146 15749 20520 15048 
1.g356 23 15 22 27 26 17 17 28 25 24 33 19 24 63 26 31 26 15 
1.g358 4471 3417 5137 4154 5066 3838 2671 5820 4972 4598 3609 3985 3407 6103 6174 5322 5522 6414 
1.g359 4471 3417 5137 4154 5066 3838 2671 5820 4972 4598 3609 3985 3407 6103 6174 5322 5522 6414 
1.g360 4471 3417 5137 4154 5066 3838 2671 5820 4972 4598 3609 3985 3407 6103 6174 5322 5522 6414 
1.g362 783 659 816 481 1097 929 394 1357 1386 1207 1146 783 804 1235 931 969 1288 801 
1.g363 618 589 695 295 1021 538 361 735 1056 681 451 508 623 874 417 526 872 428 
1.g364 1671 842 1768 783 1082 1313 1122 1498 1441 1088 918 1056 810 1221 1701 1316 1767 1137 
1.g366 3381 2198 4479 1798 3809 2508 2619 3996 3757 4093 2819 3107 3090 4430 8550 5604 6765 2879 
1.g369 463 1072 787 1130 631 719 710 447 1440 2396 154 1574 1720 348 353 441 572 542 
1.g372 1943 2110 2288 2501 2325 2099 1996 3192 3592 3582 1619 3258 3384 2288 2284 2091 2516 1721 
1.g373 1943 2110 2288 2501 2325 2099 1996 3192 3592 3582 1619 3258 3384 2288 2284 2091 2516 1721 
1.g378 45 165 106 270 39 38 24 35 268 308 8 165 203 33 8 16 50 83 
1.g380 4911 4129 4797 3179 4539 3432 2900 6782 6208 6715 5842 3824 5018 7539 5082 5671 5837 3562 
1.g381 4911 4129 4797 3179 4539 3432 2900 6782 6208 6715 5842 3824 5018 7539 5082 5671 5837 3562 
1.g383 2813 2365 3175 2121 2253 2139 3141 3334 3952 3295 2240 2586 2649 3935 2977 3041 3275 2243 
1.g384 2813 2365 3175 2121 2253 2139 3141 3334 3952 3295 2240 2586 2649 3935 2977 3041 3275 2243 
1.g39 1094 774 1416 1344 1077 1170 1579 1698 2031 1292 1051 1492 1184 832 1105 1091 1328 2143 
1.g396 287 233 365 537 442 435 618 974 540 444 665 574 667 774 694 428 626 958 
1.g397 7 6 80 384 178 20 9 27 14 14 26 109 19 17 102 59 19 280 
1.g399 156 136 179 230 118 80 154 126 142 124 93 148 173 75 136 97 98 221 
1.g4 32 33 47 27 30 42 82 57 72 33 35 49 54 33 46 65 36 33 
1.g402 79 57 111 63 62 70 65 61 93 99 45 83 51 93 69 60 90 69 
1.g403 345 253 369 229 231 286 311 363 350 490 185 282 274 261 415 358 363 241 
1.g407 2828 1953 2954 4788 2549 2888 3058 3375 2710 2516 1639 2555 2175 2690 4577 3291 3686 6380 
1.g415 19774 16583 24852 20220 22108 18623 26674 19013 24321 21470 17639 17438 20509 31499 23589 30408 28569 21096 
1.g418 53 166 83 181 84 38 29 27 362 320 1 70 239 518 1 36 32 66 
1.g420 564 467 554 765 453 438 376 1087 815 800 619 598 411 1112 586 716 895 445 
1.g43 2689 1992 3778 2921 2179 3023 3162 2178 4636 2762 1793 3652 2418 2881 3538 3092 3284 2394 
1.g431 114 93 98 72 67 98 33 70 106 146 60 81 48 142 101 103 52 50 
1.g437 285 252 283 174 273 256 191 419 359 419 406 261 259 525 317 310 340 216 
1.g438 492 449 509 306 553 433 319 778 719 741 594 531 616 1096 546 577 632 415 
1.g439 2866 2289 3325 2375 3214 3291 3384 3810 4668 4208 3086 3634 3613 6825 4994 4343 4371 2607 
1.g443 10792 8156 12598 8779 10356 8463 8536 11400 12251 8850 10854 7556 10332 15776 11379 13552 12128 6418 
1.g445 112 92 161 153 89 151 186 157 126 117 72 211 91 64 145 115 114 263 
1.g455 2572 2430 3315 2245 3406 2230 2478 3304 3988 3407 2351 3407 3443 4056 3909 3065 3209 2039 
1.g46 12660 6295 10669 10735 6552 10747 8705 7529 10921 10684 4272 9697 8293 7358 7487 13213 7492 4284 
1.g462 6 1 4 25 5 3 7 3 4 5 4 77 4 15 11 12 7 7 
1.g47 12660 6295 10669 10735 6552 10747 8705 7529 10921 10684 4272 9697 8293 7358 7487 13213 7492 4284 
1.g470 44 64 66 35 39 103 145 74 133 136 76 255 64 85 58 69 77 190 
1.g475 80 5 802 512 2 380 132 4 10 4 12 75 1 68 61 72 120 355 
1.g477 4210 1861 3752 2710 3719 2657 5334 4343 4209 2819 2377 3831 2751 2810 3886 4203 3821 3238 
1.g48 12660 6295 10669 10735 6552 10747 8705 7529 10921 10684 4272 9697 8293 7358 7487 13213 7492 4284 
1.g480 9598 8466 12483 8551 10993 8368 10133 11048 14642 10621 9119 10447 9255 13069 13208 12512 11080 8274 
1.g482 9598 8466 12483 8551 10993 8368 10133 11048 14642 10621 9119 10447 9255 13069 13208 12512 11080 8274 
1.g484 23 18 31 37 26 19 15 18 25 49 17 24 24 131 32 33 29 37 
1.g494 608 436 604 702 224 396 1148 521 410 207 421 454 538 569 659 529 683 820 
1.g499 1430 1169 1871 1952 1553 1151 1230 2743 2076 2096 1813 1699 1580 2415 1611 1961 2049 1552 
1.g5 1282 1567 1857 1461 1989 1507 3965 1449 2673 2213 1367 1892 1951 2619 2275 2581 2012 2312 
1.g501 105 89 91 83 89 106 65 147 166 138 135 92 124 243 151 187 165 82 
1.g505 5207 4191 7582 4519 4898 5232 4606 7654 7678 7166 4427 6268 4933 5386 6998 5049 6884 3535 
1.g506 1414 1289 1608 1279 1249 1172 1231 1687 1916 1962 1203 1786 1598 1476 1733 1301 1607 1316 
1.g511 9809 6072 11934 8227 10281 10969 10652 13530 11890 10106 9329 11124 10315 14076 15610 11077 11682 9287 
1.g518 7291 6425 10377 5521 8492 6850 6909 9515 13762 10422 7939 8225 9552 13397 9992 10368 10067 6702 
1.g520 37 32 32 10 16 23 36 20 27 19 18 10 18 21 32 31 23 15 
1.g528 590 215 386 365 554 508 515 768 720 498 396 423 668 846 678 781 864 374 
1.g529 524 438 471 588 434 463 367 775 740 659 1519 522 767 868 2521 829 606 409 
1.g533 6510 8196 9687 3700 8251 4777 8930 8443 12855 7419 5359 7414 6103 4709 7571 4204 7881 7637 
1.g537 11280 11133 15651 10020 10879 9507 12923 14084 14247 12660 13883 11982 11068 20366 14085 16401 10623 7386 
1.g546 3749 2310 3592 3656 1594 2560 3604 2539 2421 2851 1580 3038 2690 3314 3382 3326 3841 3032 
1.g547 3749 2310 3592 3656 1594 2560 3604 2539 2421 2851 1580 3038 2690 3314 3382 3326 3841 3032 
1.g549 1393 1105 1506 1422 1537 1307 1493 1849 1736 1628 996 1696 1591 2071 2108 1676 1866 1868 
1.g550 1393 1105 1506 1422 1537 1307 1493 1849 1736 1628 996 1696 1591 2071 2108 1676 1866 1868 
1.g554 1839 1986 2334 3272 1151 1688 2029 1123 3081 3523 488 2552 3312 1045 1358 1110 1822 2238 
1.g556 1839 1986 2334 3272 1151 1688 2029 1123 3081 3523 488 2552 3312 1045 1358 1110 1822 2238 
1.g559 1298 771 1238 989 1051 1221 1887 1211 1372 1006 840 1271 1044 833 1440 1255 1100 1327 
1.g564 0 4 72 21 69 7 1 9 4 4 2 21 3 11 27 15 3 38 
1.g565 1 1 6 6 11 0 3 2 2 7 4 9 0 2 2 6 5 6 
1.g566 1 9 22 15 64 8 3 1 17 57 2 46 7 0 32 10 4 27 
1.g567 588 561 1140 911 431 347 146 350 548 333 328 467 274 404 361 361 438 576 
1.g568 12846 11991 22286 14299 15783 10544 10956 16740 18699 11550 12371 14012 9530 13873 11316 13874 16398 13077 
1.g572 729 454 710 446 485 461 766 513 516 469 249 533 568 398 647 453 749 776 
1.g58 2 2 2 1 0 2 0 3 3 0 2 0 2 1 1 1 4 5 
1.g585 2554 2021 2846 1554 1930 1752 1743 2857 2664 1960 1470 2105 1753 2345 3089 2221 2375 1733 
1.g586 2554 2021 2846 1554 1930 1752 1743 2857 2664 1960 1470 2105 1753 2345 3089 2221 2375 1733 
1.g589 800 438 920 824 670 515 647 842 745 437 345 678 497 415 774 707 693 805 
1.g598 1429 1074 1556 1206 935 889 1367 1189 1319 1102 717 1054 1104 1745 1227 1414 2481 1039 
1.g603 30 30 125 16 13 24 28 32 21 12 8 5 15 897 22 14 32 4 
1.g613 0 1 0 1 0 0 0 0 2 0 0 2 3 0 0 0 1 2 
1.g616 77 75 79 116 51 76 74 66 124 127 43 58 112 42 65 58 68 101 
1.g618 2056 1943 2281 2014 1944 1466 1746 2640 2974 3039 2032 1824 1931 2537 1930 1840 2269 1840 
1.g624 11 32 15 45 13 16 16 35 24 26 11 19 21 22 23 29 13 13 
1.g626 9373 6691 11042 5633 8432 8021 16136 9712 12453 7993 7273 14133 7501 10774 8833 9725 14506 12647 
1.g628 9373 6691 11042 5633 8432 8021 16136 9712 12453 7993 7273 14133 7501 10774 8833 9725 14506 12647 
1.g634 3514 1575 3543 4831 2458 4278 4935 2053 3512 2136 1241 2573 1893 1991 4961 3959 4384 5616 
1.g638 2221 5740 3392 4486 3253 2177 1903 2865 10168 11732 651 9095 6715 1442 964 1109 2424 1420 
1.g64 1605 1142 2208 1392 2347 1311 1142 1695 1383 1303 810 1575 1178 1640 2038 1923 2191 1496 
1.g640 29 65 41 152 38 15 12 42 61 44 5 63 57 6 22 20 30 39 
1.g642 1009 791 1201 937 1095 798 1484 1870 1889 982 912 1423 1725 1095 1394 1109 1397 818 
1.g647 59 278 69 105 19 52 64 85 231 239 72 193 136 33 70 66 104 93 
1.g651 490 344 463 572 293 317 605 370 425 433 236 419 365 226 636 437 461 836 
1.g658 404 416 400 173 465 259 295 567 492 395 307 537 244 291 316 337 446 256 
1.g661 1 3 0 0 1 0 3 3 0 2 2 1 0 1 0 0 2 2 
1.g662 369 293 454 228 528 588 417 739 734 546 403 450 593 1350 619 736 670 247 
1.g663 240 209 417 467 280 302 410 414 462 405 279 276 361 425 426 404 495 459 
1.g665 2931 3556 5598 3639 3735 2995 2308 3305 4705 3989 3206 3502 2991 3045 2896 3415 3324 3730 
1.g671 128 202 155 300 151 151 106 114 367 466 38 272 268 52 143 96 144 145 
1.g674 81 297 92 400 126 92 76 25 417 761 13 303 360 31 9 22 43 125 
1.g675 617 684 689 1161 792 439 491 833 1243 1608 605 664 1050 965 718 725 695 663 
1.g682 66 105 33 15 1 16 12 31 128 98 7 46 146 8 8 68 18 94 
1.g690 7866 5399 10819 5242 8011 5864 5911 9783 9315 5691 5654 6272 6598 8907 11846 10455 8578 6099 
1.g691 7866 5399 10819 5242 8011 5864 5911 9783 9315 5691 5654 6272 6598 8907 11846 10455 8578 6099 
1.g7 655 554 954 778 573 570 1018 821 1112 623 578 665 679 702 928 529 838 1422 
1.g706 168 144 202 164 68 79 180 287 136 198 90 156 54 142 70 130 117 235 
1.g707 88 220 206 233 89 52 32 65 211 342 27 172 161 28 25 58 81 46 
1.g709 5149 5100 6526 4054 5749 5261 4679 5479 8975 6558 6088 5590 6596 13315 7195 8164 7143 4437 
1.g712 1870 1511 1733 1205 1540 1273 874 2626 2023 2355 1707 1321 1519 2310 1873 1771 1770 1241 
1.g714 3574 2789 3827 2582 1738 2591 3551 2843 3623 4035 1757 2682 3810 1579 3711 3206 3049 2849 
1.g717 176 94 225 202 119 113 283 240 290 176 82 246 321 223 250 270 454 255 
1.g727 188 147 155 113 216 183 192 304 281 299 208 212 268 455 360 266 259 143 
1.g730 7 19 20 16 5 5 11 4 57 152 3 24 43 15 4 11 8 13 
1.g732 1538 610 1687 2030 1840 1161 2859 1492 2131 477 561 1935 1355 870 1868 1591 1617 2307 
1.g734 9098 7197 12009 7263 9753 9577 8021 11812 12715 11082 8605 9869 9008 17828 12847 12317 12644 7500 
1.g740 1050 1068 1064 911 1269 1048 1146 1431 2001 1018 1363 1254 1359 2617 2356 2088 2065 1079 
1.g741 32 15 17 19 60 3 70 33 63 46 34 7 11 120 171 22 76 87 
1.g745 226 191 275 796 203 279 308 203 290 249 144 274 261 166 277 219 237 242 
1.g752 291 194 382 463 248 279 433 325 424 294 614 360 468 339 300 472 1119 687 
1.g753 291 194 382 463 248 279 433 325 424 294 614 360 468 339 300 472 1119 687 
1.g760 2 3 5 5 4 1 1 4 3 1 8 0 6 7 0 2 3 5 
1.g762 9799 7312 12517 7247 9128 8464 9794 15838 13677 8327 6288 12283 7134 8616 11836 9188 12559 9600 
1.g765 11965 11406 14368 12826 11488 14487 12786 12629 17428 16264 10068 14627 16467 23957 19196 16184 17249 10464 
1.g766 1789 1219 1923 1511 1476 1404 1590 2277 2198 1501 1048 1876 2730 2157 2581 2565 2471 1128 
1.g767 26123 25397 29256 19157 16048 23830 18556 32163 26806 17042 12198 23179 20563 22401 24446 25071 33446 23051 
1.g769 26123 25397 29256 19157 16048 23830 18556 32163 26806 17042 12198 23179 20563 22401 24446 25071 33446 23051 
1.g774 42994 35551 54527 31756 39573 34622 28374 60334 56468 43610 41081 38707 36602 63133 48637 47348 47150 25450 
1.g776 173 129 155 83 257 67 176 227 521 168 248 283 229 179 295 286 296 127 
1.g778 66 32 56 28 91 34 71 84 155 50 91 122 61 78 96 93 77 36 
1.g780 1397 1119 1719 1157 1395 1306 1894 1162 1860 1569 1280 1588 1205 1266 1892 1504 1684 1449 
1.g782 4267 3673 4851 3829 5040 4036 7347 4767 5623 5077 2836 6577 3708 3380 5041 4409 5556 4369 
1.g783 4267 3673 4851 3829 5040 4036 7347 4767 5623 5077 2836 6577 3708 3380 5041 4409 5556 4369 
1.g784 1383 1114 1685 1240 1548 1132 1039 1751 1712 1650 1231 1408 1691 2004 1711 1391 1772 1195 
1.g785 7377 5338 9257 5672 8465 6074 8750 15728 11892 5908 5443 9902 9733 11634 11685 9649 10616 9240 
1.g798 9 46 1098 304 779 23 19 35 2 28 15 478 1 21 719 271 60 582 
1.g8 37 28 23 65 41 31 57 25 32 73 26 21 66 31 47 28 51 29 
1.g80 91 152 402 284 543 116 165 226 292 277 155 526 234 216 330 263 191 380 
1.g805 559 385 715 603 644 378 736 739 663 565 446 714 627 501 893 654 740 819 
1.g818 2998 145 1660 2850 152 1376 2015 138 157 103 41 90 144 1163 1869 1840 2558 698 
1.g823 6136 5182 7771 5303 6379 4527 5808 9041 8774 6416 5137 5697 6547 6963 8239 6500 6460 5866 
1.g826 387 333 470 293 564 364 454 533 972 618 245 398 483 261 503 464 751 662 
1.g83 0 5 3 6 5 3 2 9 9 16 9 5 11 4 3 8 7 11 
1.g837 2962 2227 2586 4576 1519 2500 2065 2104 3031 2530 1094 1586 2318 1150 3046 2516 2517 5016 
1.g84 145 143 137 135 178 127 80 271 249 255 228 156 186 206 177 188 164 130 
1.g847 1104 1074 1124 1444 959 955 878 1770 1510 1789 1237 1221 1586 1204 1003 1377 1239 936 
1.g849 3274 2773 3637 3456 2639 2605 2358 4094 3940 3278 2594 2928 3800 4151 3741 4564 4014 2106 
1.g850 3274 2773 3637 3456 2639 2605 2358 4094 3940 3278 2594 2928 3800 4151 3741 4564 4014 2106 
1.g852 0 2 37 48 47 1 0 2 0 1 1 13 1 0 46 10 0 73 
1.g854 855 1129 925 1316 820 583 626 936 1638 1861 644 1116 1102 750 767 771 952 667 
1.g868 509 393 433 524 406 416 372 710 680 571 1508 484 761 744 2301 781 528 364 
1.g869 19 5 13 59 3 14 74 3 13 22 7 23 16 4 20 1 9 36 
1.g875 383 310 427 273 152 244 302 198 287 230 284 234 187 178 260 300 209 343 
1.g876 174 123 177 104 51 81 105 81 89 78 70 96 98 65 130 128 83 139 
1.g878 34254 9001 20146 14225 18187 15314 28592 30654 33770 12541 8885 34873 24170 21380 17253 36860 24806 24138 
1.g881 33 27 43 31 19 19 66 16 43 20 8 20 30 48 26 21 57 25 
1.g883 176599 124821 195359 128319 154813 151383 207640 186660 189087 199937 147716 155622 226378 297918 249629 227235 227956 137780 
1.g884 176599 124821 195359 128319 154813 151383 207640 186660 189087 199937 147716 155622 226378 297918 249629 227235 227956 137780 
1.g885 176599 124821 195359 128319 154813 151383 207640 186660 189087 199937 147716 155622 226378 297918 249629 227235 227956 137780 
1.g888 3046 2736 3741 2067 2778 2501 2761 4010 4138 3156 2684 3426 2546 3817 3040 3012 3622 2364 
1.g889 3046 2736 3741 2067 2778 2501 2761 4010 4138 3156 2684 3426 2546 3817 3040 3012 3622 2364 
1.g895 6 0 2 2 1 0 1 3 6 4 0 1 8 0 0 6 2 1 
1.g899 2776 1797 2808 2189 2037 2549 3818 4003 3087 2025 1650 2343 2491 2049 3570 3115 3256 2766 
1.g900 2776 1797 2808 2189 2037 2549 3818 4003 3087 2025 1650 2343 2491 2049 3570 3115 3256 2766 
1.g902 656 713 1056 938 808 1536 865 860 1118 983 751 962 966 619 1073 630 546 891 
1.g906 2384 2578 2991 2224 1854 2374 3056 2132 3459 1740 1203 2341 1724 2158 2321 1967 3121 2422 
1.g910 2963 2251 3693 2259 2973 2477 2812 4484 3733 3261 2253 3297 2921 3625 4267 3525 3510 2571 
1.g912 771 622 1199 812 826 891 937 758 948 747 434 935 718 490 864 903 954 1015 
1.g919 213 261 228 386 130 239 182 189 378 410 88 232 362 121 133 155 233 320 
1.g920 213 261 228 386 130 239 182 189 378 410 88 232 362 121 133 155 233 320 
1.g922 13792 12659 18935 16010 8098 21270 39085 24290 29369 7744 17524 58900 3829 6301 17319 5882 12881 51962 
1.g929 3220 4034 4294 3098 3069 2967 5203 4561 5245 5209 2832 3199 4858 2914 2844 4254 5215 4299 
1.g930 2 3 13 2 4 3 5 8 8 9 1 2 13 12 8 5 9 8 
1.g931 856 470 956 547 682 417 1225 579 802 443 293 671 545 599 745 695 940 666 
1.g934 2180 1554 2483 2624 2207 2453 2916 2630 2422 2513 1314 2023 2121 2067 3160 3066 2943 4126 
1.g935 247 170 257 424 252 281 379 293 207 216 184 205 228 186 343 336 293 560 
1.g937 11 8 17 80 5 16 13 9 17 24 14 7 33 11 35 10 7 45 
1.g95 46 55 43 38 10 31 15 13 80 42 10 18 26 21 28 43 17 37 
1.g952 13284 9384 16308 9367 9996 11422 10628 13038 12938 10577 6454 10790 9081 13818 12082 11826 18350 9885 
1.g953 13284 9384 16308 9367 9996 11422 10628 13038 12938 10577 6454 10790 9081 13818 12082 11826 18350 9885 
1.g955 4059 2963 4189 5289 4119 4715 4446 5766 5429 4090 4007 3776 5003 6311 6117 5588 6571 3988 
1.g956 5039 5082 7483 6144 6794 6081 7978 8921 9718 6000 5939 7100 6789 7136 7775 7894 7993 8768 
1.g966 4217 3353 5308 3195 3612 2584 3421 5679 4425 3537 2928 3799 3912 4338 5113 4457 5373 4459 
1.g97 40 24 31 34 17 26 31 24 22 25 16 25 21 15 34 32 33 55 
1.g970 5086 5002 6713 6855 7380 6829 8878 7914 6540 9165 7561 6604 7288 12748 6283 11116 7194 9781 
1.g971 5086 5002 6713 6855 7380 6829 8878 7914 6540 9165 7561 6604 7288 12748 6283 11116 7194 9781 
1.g972 2630 1747 3053 2468 2966 2628 3299 2505 2769 2353 1677 2078 1931 3178 2567 2613 3665 2367 
1.g973 2630 1747 3053 2468 2966 2628 3299 2505 2769 2353 1677 2078 1931 3178 2567 2613 3665 2367 
1.g975 1158 839 1320 1390 1181 1094 1667 1401 1320 1341 738 1382 1108 852 1757 1385 1490 2115 
1.g979 265 286 321 156 333 303 145 296 431 289 252 213 162 192 215 235 242 236 
1.g980 4488 2253 6109 5479 3806 5087 4044 6367 4381 1981 2348 5279 3278 9344 11920 8043 8821 3708 
1.g990 7831 6498 9153 5739 8134 9923 9717 8994 11669 8349 5715 9776 8255 9722 11577 9485 10510 5926 
1.g993 7831 6498 9153 5739 8134 9923 9717 8994 11669 8349 5715 9776 8255 9722 11577 9485 10510 5926 
1.g994 7831 6498 9153 5739 8134 9923 9717 8994 11669 8349 5715 9776 8255 9722 11577 9485 10510 5926 
1.g995 7831 6498 9153 5739 8134 9923 9717 8994 11669 8349 5715 9776 8255 9722 11577 9485 10510 5926 
1002.g347 10 12 14 32 4 16 9 13 19 16 7 2 25 19 15 19 15 5 
1002.g348 227 204 228 171 308 234 220 346 305 351 331 285 389 580 435 362 352 151 
1002.g349 71 60 73 68 54 50 42 101 61 95 79 57 147 57 116 116 65 63 
1003.g350 9 7 34 23 3 80 19 35 2 16 23 7 14 113 15 5 20 7 
1006.g351 218 160 213 191 165 286 130 334 416 496 220 127 368 532 322 366 274 133 
1007.g352 2 0 2 2 10 1 1 0 6 4 2 2 10 1 6 1 3 2 
1008.g353 295 193 248 52 319 122 123 291 348 171 213 86 325 118 478 304 163 245 
1011.g354 1 1 1 3 3 1 2 2 8 2 3 0 1 0 2 3 1 7 
1013.g355 155 82 103 90 91 90 75 225 194 125 155 75 200 220 230 192 90 65 
1014.g356 12 7 32 108 13 17 2797 19 355 31 6 5 36 139 74 78 161 24 
1015.g357 41 26 48 88 2134 39 2308 394 833 91 58 32 185 137 97 100 845 250 
1017.g358 231 141 122 187 252 115 149 120 125 281 268 52 845 246 277 625 347 49 
1031.g359 141 101 128 149 163 148 107 202 226 263 166 111 252 279 223 222 185 97 
1033.g360 35 22 21 23 127 16 3 12 111 35 21 12 61 32 11 33 19 19 
1035.g361 75 45 53 137 124 61 81 182 113 170 100 53 161 224 198 252 97 107 
104.g40 814 397 631 152 71 399 507 305 177 249 125 266 223 300 246 384 216 120 
105.g41 14 28 11 43 18 12 15 13 50 66 4 16 117 10 0 5 33 11 
1050.g362 42 46 70 27 32 23 22 47 63 54 24 31 46 27 113 118 41 27 
1053.g363 20 16 13 11 21 44 22 51 24 31 28 15 35 10 53 17 38 27 
1058.g364 126 127 144 126 172 121 131 254 204 269 137 102 436 222 189 255 173 134 
1059.g365 3 9 14 7 7 5 6 10 9 12 11 6 11 7 8 29 11 9 
106.g42 17 63 27 162 18 21 10 19 70 99 4 49 121 10 7 11 17 37 
1060.g366 243 193 313 260 284 302 276 363 411 323 246 281 325 422 378 326 395 250 
1061.g367 17 15 13 19 14 9 5 29 19 35 4 8 10 11 34 25 8 10 
1066.g368 1 0 0 1 35 50 33 54 43 51 5 9 49 1 5 4 58 33 
1068.g369 41 61 46 56 313 40 9 22 439 45 31 18 96 145 9 128 67 13 
1072.g370 202 146 185 224 145 180 79 176 162 347 118 81 216 308 256 238 185 92 
1077.g371 29 16 25 53 34 33 28 59 42 51 99 20 74 74 57 72 40 25 
108.g43 401 171 442 1090 528 413 96 55 639 2451 375 264 418 278 851 970 538 64 
1083.g372 7 4 9 35 4 11 1 8 25 9 5 3 36 8 3 3 6 5 
1088.g373 24 13 24 49 22 24 6 13 29 31 19 15 36 8 20 102 42 6 
109.g44 5812 3883 7831 5994 5890 5518 5938 8529 7796 8241 6690 4260 9944 13718 12342 12570 9623 4199 
1092.g374 119 79 93 94 85 47 64 139 77 86 122 35 265 121 174 289 110 668 
1093.g375 45 47 102 74 55 24 64 53 49 63 21 51 53 22 63 128 89 40 
1100.g376 5714 3655 5400 4219 1175 3789 5393 2724 3434 2508 1308 1744 3380 3278 4684 5761 4227 3612 
1105.g377 256 210 232 271 344 315 311 440 432 617 401 317 529 644 498 493 443 188 
1105.g378 11 5 8 22 4 2 8 10 15 67 8 3 18 26 31 27 29 5 
1115.g379 60 44 62 13 19 11 38 39 22 17 16 13 109 31 59 105 35 317 
1119.g380 3138 2535 3856 2287 1562 2912 3502 9113 4995 5464 1771 14401 3425 2671 2227 4861 7604 19420 
1121.g381 457 359 554 671 31 874 880 5 130 425 16 723 2080 2079 46 2436 1629 448 
1129.g382 316 246 147 106 328 58 232 100 123 664 229 91 123 157 104 128 322 212 
113.g45 68 52 65 135 66 111 46 101 98 175 102 65 151 142 274 150 131 138 
1131.g383 3 2 2 11 4 1 1 3 3 6 4 5 8 6 3 3 3 8 
1132.g384 5 5 1 18 6 1 1 3 9 10 1 4 29 1 0 1 3 2 
1137.g385 27 11 26 40 16 28 24 28 23 50 29 7 45 31 54 61 48 23 
1140.g386 238 210 335 20 3 1 2 3 8 26 1 86 37 8 9 153 0 11 
1142.g387 375 258 443 433 322 393 191 499 417 756 420 174 524 602 547 655 419 211 
1144.g388 68 42 86 71 77 61 28 76 56 82 44 39 96 86 113 100 72 25 
1149.g389 2 2 4 8 5 0 5 4 4 4 0 2 9 2 6 13 4 2 
115.g46 110 124 82 30 57 26 29 44 74 42 28 27 55 59 105 63 27 24 
1155.g390 1 1 1 1 2 1 1 1 0 2 2 0 9 2 2 1 0 6 
1163.g391 101 87 129 123 95 91 108 194 126 212 111 68 183 163 227 235 153 78 
1165.g392 2 3 2 3 1 0 3 5 2 1 4 0 11 1 3 4 3 5 
1166.g393 321 233 344 332 325 338 340 617 442 666 386 353 441 702 474 659 481 293 
1169.g394 5 2 0 2 0 4 0 4 1 2 0 0 5 1 1 1 4 6 
117.g47 61 32 59 97 50 88 43 119 78 168 107 27 107 97 151 190 114 159 
117.g48 0 0 1 1 0 2 0 8 4 0 1 1 4 0 2 3 2 3 
1171.g395 692 557 926 568 798 509 738 964 1153 829 669 850 884 1340 934 1014 915 586 
1174.g396 398 277 473 352 343 287 148 373 352 566 327 145 447 492 465 493 331 163 
118.g49 23 10 17 57 17 10 8 33 18 19 11 12 26 24 45 59 35 26 
1183.g397 1 2 3 0 5 5 1 14 7 8 9 7 9 16 15 17 10 5 
1183.g398 61 40 66 32 50 20 92 61 66 66 29 42 66 51 72 110 47 41 
1187.g399 6 8 3 24 2 2 3 1 16 11 0 1 41 0 3 0 3 3 
1190.g400 14 4 13 8 15 4 7 11 10 18 4 11 14 13 18 21 12 6 
1192.g401 194 129 228 232 195 200 194 385 250 414 221 160 387 274 441 474 279 148 
1194.g402 7 9 14 13 14 8 73 24 16 32 11 4 35 27 16 25 32 5 
1196.g403 2 2 1 7 3 3 2 1 13 8 1 2 8 0 0 1 1 6 
1198.g404 8 0 0 321 16 21 29 5 68 2 11 643 15 7 152 109 83 9 
1198.g405 5 4 3 3 2 3 1 1 1 0 1 1 1 4 2 7 7 8 
1199.g406 1669 1140 1194 1193 768 579 529 634 774 1015 361 425 654 1270 579 1630 1885 987 
12.g2 55 61 74 83 59 74 40 87 94 111 60 36 107 159 103 101 72 35 
12.g3 992 696 896 780 1204 831 796 1404 1337 1747 1448 934 2607 2253 1907 1590 1383 552 
1201.g407 1952 1264 2511 327 3349 13055 2671 674 317 1818 1121 1467 815 12903 2720 13063 2709 235 
1202.g408 273 181 296 494 301 381 219 559 435 806 457 193 700 733 527 382 516 216 
1203.g409 119 90 108 174 71 170 15 30 102 108 1 43 112 213 312 120 244 220 
1208.g410 7946 7383 12114 60 42 11 53 303 28 61 55 3037 233 16 293 3995 38 60 
1210.g411 30 28 31 22 19 9 26 21 37 55 37 31 64 33 34 52 43 21 
1210.g412 9 3 7 27 39 5 13 9 8 11 51 42 20 8 5 9 13 35 
1210.g413 7 3 4 3 502 341 381 367 477 463 8 65 495 10 15 13 486 284 
1210.g414 64 42 74 66 112 44 54 86 78 169 65 30 168 121 102 132 108 35 
1210.g415 55 112 39 296 27 26 52 24 183 182 6 60 418 27 11 50 69 73 
1212.g416 145 109 117 143 126 107 111 233 195 219 118 92 173 202 176 194 250 95 
1214.g417 21 14 26 28 6 11 20 18 28 24 14 23 45 32 21 36 15 21 
1215.g418 79 58 70 97 79 73 54 151 86 106 54 56 160 145 122 69 84 52 
1216.g419 101 173 78 436 60 48 87 56 287 301 12 87 658 40 19 70 125 123 
1220.g420 54 32 60 60 35 104 22 122 54 568 88 116 148 57 99 83 100 143 
1221.g421 17 6 16 11 6 5 16 9 9 11 16 11 9 13 14 12 16 7 
1233.g422 115 82 82 185 237 139 71 46 133 390 185 100 214 344 32 122 189 59 
1239.g423 23 35 15 29 15 16 7 13 31 50 15 28 38 19 22 25 15 4 
1240.g424 192 103 178 122 173 255 133 331 300 357 164 145 237 554 299 356 259 127 
1244.g425 219 138 179 258 104 177 156 151 148 149 32 152 272 410 298 285 489 307 
1245.g426 43 16 34 50 22 40 20 48 42 65 34 18 59 44 54 94 51 20 
1248.g427 176 129 219 298 212 246 115 292 237 488 260 104 355 432 306 373 273 104 
1254.g428 250 172 218 252 166 262 173 230 251 222 187 159 286 509 320 325 281 167 
1261.g429 65 32 41 66 30 51 23 62 52 72 69 17 101 105 94 133 73 29 
1265.g430 13 9 7 37 2 5 2 5 36 10 1 12 42 14 7 17 8 4 
1267.g431 51 16 36 34 23 41 69 54 32 15 14 27 27 16 42 53 43 47 
1271.g432 40 33 73 105 196 65 103 106 130 112 60 47 124 124 135 124 140 48 
1271.g433 4 5 3 22 16 11 2 19 13 15 5 0 30 12 6 4 11 1 
1273.g434 41 23 41 33 37 33 33 60 51 55 53 29 56 88 79 48 41 25 
1277.g435 22 12 38 44 15 24 12 49 19 53 46 14 56 40 184 125 45 20 
1277.g436 40 32 66 77 32 37 32 102 65 83 65 30 61 80 242 187 61 41 
1283.g437 117 61 123 123 136 99 54 138 89 131 74 60 153 166 198 162 129 55 
1296.g438 116 83 94 116 104 63 31 97 103 180 43 51 106 67 246 72 88 70 
1299.g439 7 5 4 1 0 3 1 2 0 2 0 1 2 1 0 2 0 1 
1300.g440 53 33 26 50 355 36 22 45 360 87 56 41 202 164 25 89 111 32 
1306.g441 6766 4395 7102 4062 8126 20372 6031 7231 5009 9492 6394 4368 5632 20026 11885 26444 10171 2685 
1306.g442 121 62 98 165 73 86 62 180 75 204 150 87 112 76 290 225 160 75 
1306.g443 201 113 170 142 57 88 62 94 70 178 118 70 79 62 193 163 122 57 
1306.g444 137 60 173 125 65 80 40 123 106 165 108 63 130 78 230 246 123 65 
1306.g445 254 152 360 181 273 151 81 263 196 200 246 139 230 151 600 637 214 104 
1306.g446 327 221 456 205 384 246 122 341 284 297 289 184 309 237 741 774 378 136 
1306.g447 2081 1548 2009 2451 2460 2207 2248 3120 3242 4127 3316 2011 4171 4416 4155 3952 6482 1480 
1306.g448 2081 1548 2009 2451 2460 2207 2248 3120 3242 4127 3316 2011 4171 4416 4155 3952 6482 1480 
1307.g449 7 8 7 12 47 7 2 5 23 21 1 2 25 5 2 12 6 1 
1307.g450 37 20 30 44 22 27 25 48 48 66 28 23 44 48 49 52 38 19 
1307.g451 77 60 67 115 95 92 67 123 78 106 97 61 191 179 131 132 65 68 
1310.g452 98 71 105 3 5 1 102 41 67 23 2 111 207 3 44 107 65 19 
1311.g453 13 14 9 18 12 22 7 14 44 15 9 6 19 14 13 8 11 7 
1318.g454 59 37 62 160 187 89 2956 7 8 2 4 2 132 105 1607 48 283 72 
132.g50 4 4 7 11 4 6 4 8 11 8 2 2 6 2 6 3 8 8 
1325.g455 55 46 73 57 172 52 93 96 82 126 131 76 84 150 113 128 123 52 
1328.g456 55 143 34 262 49 42 72 37 216 216 8 69 447 25 11 42 76 96 
1337.g457 741 401 597 338 226 645 485 240 722 304 289 450 347 420 601 599 539 312 
1337.g458 925 499 809 319 159 369 280 307 181 173 102 207 247 205 322 398 506 175 
1338.g459 1 1 2 6 1 4 1 0 3 8 2 1 6 2 3 0 3 0 
1339.g460 46 30 38 40 30 36 53 100 38 58 65 34 103 25 93 65 47 53 
134.g51 2 1 1 1 1 1 0 1 0 3 0 0 3 2 0 2 0 0 
1341.g461 122 80 75 358 549 275 117 731 725 260 364 212 157 213 191 35 279 177 
1346.g462 50 112 27 207 46 34 51 42 194 214 15 59 437 39 6 36 72 48 
1351.g463 124 309 215 825 196 115 83 84 459 663 4 536 607 42 7 26 111 193 
1359.g464 190 504 581 722 527 214 193 551 1279 1729 20 1058 1240 532 38 118 513 210 
1360.g465 8 8 5 8 4 1 2 4 4 14 5 3 10 6 10 15 10 6 
1362.g466 51 52 63 53 44 35 36 84 57 89 72 45 82 80 111 110 58 52 
1363.g467 6 4 2 3 2 3 4 4 3 1 1 1 2 1 6 4 2 3 
1365.g468 634 421 389 385 436 444 350 596 717 621 541 459 552 1170 588 633 666 276 
1366.g469 12 11 12 8 6 9 8 8 16 4 4 7 10 14 12 8 7 9 
138.g52 13 12 8 16 11 9 8 21 17 26 18 18 17 14 17 8 17 7 
1383.g470 6 5 3 12 4 11 2 9 12 17 20 2 8 17 22 12 12 7 
1383.g471 146 102 167 150 181 142 130 218 172 210 193 168 226 381 261 285 183 101 
1386.g472 171 102 146 178 268 178 156 239 163 180 138 156 407 297 259 293 169 181 
1387.g473 6 5 4 12 1 6 2 8 7 13 4 7 12 6 7 19 13 4 
1389.g474 23 13 15 36 81 7 13 21 17 25 83 62 44 14 16 31 16 34 
1393.g475 33 25 44 16 64 61 24 149 111 24 34 23 38 383 83 94 31 10 
1396.g476 7 4 12 19 5 4 16 9 11 22 9 6 20 4 12 28 26 9 
1396.g477 630 475 741 413 735 558 557 862 833 917 766 626 919 1356 1047 1014 936 435 
1398.g478 49 28 24 13 10 19 18 18 26 14 13 41 24 37 12 130 13 10 
1400.g479 34 96 31 228 29 26 55 30 142 153 4 50 356 21 8 25 58 67 
1401.g480 2 2 1 14 14 4 1 5 4 9 2 2 9 3 8 13 24 4 
1403.g481 129 101 131 115 191 126 137 222 212 212 179 141 220 459 247 208 213 103 
1404.g482 150 114 125 102 185 208 136 400 260 254 163 118 200 250 243 141 545 202 
1405.g483 152 125 159 185 146 129 118 177 150 116 91 86 131 387 192 215 147 131 
1406.g484 33 22 48 27 30 19 23 48 43 33 15 31 46 43 41 31 27 41 
1407.g485 23 10 18 12 5 7 5 33 14 33 10 8 26 8 12 60 14 13 
1409.g486 226 172 241 263 259 349 395 282 298 258 167 238 219 331 428 354 400 276 
1411.g487 76 68 58 345 170 40 10 25 717 99 87 68 106 146 11 98 82 94 
1414.g488 128 91 130 130 104 89 58 161 170 165 122 80 212 178 148 174 140 59 
1414.g489 1056 724 1033 1411 1052 1081 1011 1547 1774 1726 1168 992 2414 2318 1891 1757 1500 704 
1416.g490 0 2 0 1 1 2 1 3 0 3 2 2 1 1 2 3 0 2 
1417.g491 417 273 418 230 499 597 292 696 793 626 341 499 456 1314 651 796 767 273 
1419.g492 17 5 13 13 7 8 8 12 12 14 11 5 29 10 25 24 11 2 
142.g53 3 6 6 17 7 10 8 24 5 16 12 12 10 13 9 28 20 6 
1428.g493 275 183 290 423 321 298 303 528 384 494 312 250 559 429 584 615 368 280 
1429.g494 99 97 107 107 2019 71 85 372 235 429 236 68 993 404 105 160 185 71 
1431.g495 38 28 33 23 25 16 6 40 27 24 33 26 38 33 83 70 28 19 
1438.g496 6 3 2 10 7 3 6 8 9 23 10 4 17 7 15 14 13 1 
1439.g497 2 0 0 3 0 9 0 4 3 3 9 1 10 0 9 5 6 1 
1441.g498 1 2 1 4 1 5 1 1 8 11 3 0 14 6 11 22 9 0 
1443.g499 57 31 51 32 16 22 55 44 34 32 18 12 70 29 38 62 32 35 
1445.g500 30 20 32 29 31 34 53 48 48 74 38 38 47 84 107 67 57 22 
1445.g501 3 11 9 14 10 11 5 20 22 18 13 13 14 15 23 30 16 14 
1447.g502 1 3 2 5 1 2 2 4 2 3 1 1 8 10 7 3 3 1 
1449.g503 15 3 11 12 18 12 8 11 37 25 6 7 53 7 12 11 30 1 
1451.g504 93 61 96 114 63 85 49 108 111 106 100 56 119 169 213 196 111 51 
1463.g505 80 54 60 78 61 61 45 116 81 115 118 53 119 100 136 138 111 72 
1465.g506 8 5 10 24 8 10 11 28 29 12 8 3 28 403 203 25 41 12 
1469.g507 24 59 16 104 31 19 25 16 100 96 17 33 223 24 6 21 35 33 
1469.g508 416 326 524 650 787 380 349 924 620 678 697 329 763 639 1576 1191 925 392 
1471.g509 144 99 180 137 96 101 453 173 203 177 79 129 417 199 200 286 144 216 
1476.g510 19 18 7 21 13 10 26 35 25 23 12 17 43 17 18 22 19 15 
1479.g511 362 246 418 575 20 584 649 3 112 305 26 529 1417 1354 62 1711 1162 408 
148.g54 105 48 77 109 67 87 52 68 73 121 77 48 110 102 155 20 74 60 
1482.g512 59 52 67 43 43 39 32 74 45 69 68 28 123 58 121 133 56 231 
1484.g513 1 0 3 2 3 3 1 4 3 2 0 1 4 0 3 3 3 0 
1484.g514 132 61 95 162 77 138 49 140 105 213 173 35 236 159 249 231 160 302 
1484.g515 27 31 52 88 85 54 20 51 94 109 25 90 386 62 68 113 246 28 
1484.g516 269 188 265 125 545 186 178 344 611 262 242 142 781 160 806 449 221 278 
1485.g517 6 3 1 5 31 2 2 3 3 13 7 7 14 1 2 4 4 3 
1487.g518 40 26 56 74 18 41 42 63 42 84 70 26 69 64 253 149 53 34 
1491.g519 6 2 3 15 4 0 5 5 27 7 2 1 6 4 2 4 9 0 
1492.g520 449 281 490 441 251 406 222 377 648 582 437 242 413 1055 697 848 603 233 
1493.g521 244 229 346 142 288 191 293 294 347 272 143 290 295 213 319 240 385 223 
1494.g522 90 62 110 83 56 37 111 60 43 42 41 130 27 55 110 33 87 199 
1494.g523 2 23 562 216 461 5 8 20 4 11 6 234 4 5 400 90 6 305 
1496.g524 65 42 69 104 72 52 56 92 93 119 76 38 133 104 110 135 89 66 
1496.g525 34 23 30 93 41 53 72 85 51 54 49 75 51 82 66 64 61 48 
1496.g526 5 6 11 12 4 6 3 20 14 7 2 4 18 12 10 19 4 6 
1499.g527 45 28 27 131 19 65 37 45 82 221 118 104 66 252 75 125 108 40 
15.g4 30 21 29 54 65 33 58 95 44 63 49 32 75 104 113 112 59 47 
1500.g528 68 52 89 62 123 124 75 200 148 148 77 107 119 267 144 192 170 74 
1502.g529 7 4 0 9 10 3 5 15 5 8 6 5 9 19 6 15 6 6 
1506.g530 35 33 59 33 33 27 37 31 46 42 39 43 45 40 93 72 34 186 
1506.g531 3467 3251 4829 36 10 7 29 151 21 27 36 1354 125 13 105 1866 16 35 
1515.g532 57 79 35 258 30 23 41 24 147 152 3 41 313 21 13 40 70 70 
1516.g533 50 39 60 53 43 41 26 80 66 90 87 20 79 59 99 109 51 119 
1517.g534 105 60 94 150 103 119 96 176 116 203 122 75 259 161 198 189 128 90 
1519.g535 64 48 88 48 371 96 73 568 317 25 210 39 98 1492 107 153 68 32 
1521.g536 429 283 526 645 353 423 295 661 505 875 602 281 843 697 1353 1384 657 328 
1521.g537 313 188 303 308 237 219 660 433 456 409 311 368 728 541 413 597 360 425 
1521.g538 93 45 63 105 165 73 115 149 169 183 89 43 274 110 112 172 150 53 
1523.g539 160 83 132 290 72 142 38 68 81 188 107 75 169 126 84 329 163 43 
1525.g540 94 50 82 109 111 96 42 198 153 210 167 41 139 99 139 196 96 174 
1529.g541 585 447 901 240 287 227 887 2443 494 1649 244 693 409 187 345 917 519 240 
153.g55 2 0 4 3 1 4 0 2 1 0 5 1 3 2 2 5 2 0 
153.g56 81 18 50 88 39 81 105 35 21 37 18 18 29 44 120 83 57 28 
1530.g542 28 22 29 39 18 29 20 39 17 28 40 9 50 53 51 62 44 25 
1533.g543 810880 585214 1107325 1320230 506859 823153 971786 788693 845775 843779 677458 855376 607390 857263 1144970 734760 707220 1150956 
1537.g544 170 140 168 110 188 170 237 230 251 272 243 222 320 412 345 263 260 95 
154.g57 63 50 63 48 46 34 17 85 59 80 61 14 85 37 87 88 44 166 
1540.g545 2 1 2 4 50 4 1 24 4 12 9 2 16 3 6 12 7 4 
1544.g546 59 32 51 37 25 33 36 53 128 78 36 24 107 72 54 67 60 41 
1545.g547 57 42 76 102 55 49 23 106 66 120 61 36 132 69 222 182 73 59 
1549.g548 18 12 7 41 44 25 10 19 37 64 23 16 51 65 21 38 13 27 
1549.g549 47 31 47 50 45 41 23 77 51 89 42 20 65 70 67 74 57 39 
1549.g550 43 31 29 60 69 37 20 69 39 77 37 40 129 102 55 82 49 29 
1549.g551 26 13 30 36 56 15 8 21 27 63 20 30 92 36 36 44 13 17 
1549.g552 94 42 90 48 202 35 45 90 146 118 58 35 163 49 91 164 54 40 
1550.g553 27 18 22 23 26 32 22 52 36 60 37 15 54 47 54 57 34 25 
1552.g554 48 23 17 16 10 10 5 5 1 12 13 0 0 8 3 6 7 5 
1553.g555 192 135 121 228 112 183 108 403 165 240 202 91 348 596 429 381 250 125 
1557.g556 248 186 221 152 323 259 219 360 337 394 312 289 309 677 428 414 393 158 
1561.g557 100 58 60 122 126 49 119 187 106 167 135 90 189 242 162 273 166 114 
1563.g558 346 277 295 375 286 308 263 474 466 375 964 339 440 542 1676 583 342 276 
1564.g559 13 4 8 4 6 5 0 1 5 8 0 1 0 0 0 3 1 0 
1565.g560 83 44 85 106 61 84 21 100 98 139 120 24 123 75 140 139 90 165 
157.g58 107 92 139 134 124 130 113 247 181 320 114 118 287 174 229 269 167 106 
1578.g561 10 10 11 18 24 10 6 15 23 7 7 8 15 11 36 28 19 10 
1578.g562 524 346 466 827 667 543 458 512 808 1030 645 515 925 845 859 997 812 193 
1581.g563 118 71 111 61 136 102 108 205 208 228 239 141 1307 287 461 202 156 89 
1585.g564 79 49 92 87 87 76 46 111 145 200 77 46 152 177 139 179 123 52 
1587.g565 14 7 24 31 26 6 24 11 10 7 13 19 12 14 33 22 18 49 
1589.g566 26 19 20 55 20 30 11 31 18 23 11 18 42 27 30 27 16 27 
159.g59 27 70 11 89 20 16 25 17 96 107 11 37 203 12 4 17 40 23 
1591.g567 5 3 4 13 11 4 4 5 4 5 11 7 10 2 5 12 4 6 
1591.g568 4 3 6 16 28 3 8 6 8 8 36 38 16 5 3 6 9 22 
1593.g569 41 16 53 76 109 49 40 98 46 73 72 47 148 106 153 150 61 55 
1594.g570 0 0 0 0 0 0 2 0 1 2 0 0 0 0 1 2 0 0 
1595.g571 142 91 133 146 97 109 149 145 110 113 44 92 260 291 169 262 301 166 
1597.g572 1 1 1 2 3 4 3 2 3 2 2 3 10 1 2 6 1 5 
1604.g573 335 279 321 399 313 316 242 473 531 407 1636 357 466 620 1600 559 406 265 
1607.g574 22 6 11 13 95 30 42 27 30 26 10 16 58 46 26 30 37 14 
1607.g575 14 1 0 12 46 7 24 179 23 13 0 10 22 13 9 13 23 43 
1607.g576 67 36 28 35 121 77 134 256 109 145 18 30 57 134 162 39 74 22 
1607.g577 20 14 7 45 243 7 8 12 14 58 6 6 12 20 22 25 15 12 
1608.g578 46 42 56 42 85 95 63 146 87 100 49 63 87 209 98 122 96 47 
161.g60 214 172 150 66 41 219 527 906 163 628 40 12 89 296 646 33 231 23 
1610.g579 50 22 43 52 24 42 67 117 61 77 50 42 56 70 78 93 48 38 
1614.g580 0 0 0 1 1 0 0 1 0 0 0 0 1 0 1 1 0 0 
1615.g581 9 11 6 17 10 8 2 17 8 21 4 17 21 13 15 42 13 5 
1616.g582 12 11 22 25 5 0 5 5 9 13 6 16 12 7 7 54 3 2 
1618.g583 102 70 78 97 82 88 82 149 112 161 83 62 171 94 173 171 121 68 
1620.g584 15 12 14 30 522 15 546 89 186 25 21 10 49 45 28 24 180 53 
1621.g585 1 0 0 0 0 0 0 0 0 0 0 0 0 0 0 0 0 0 
1622.g586 129 100 174 141 145 141 126 281 161 318 162 98 223 196 306 343 202 110 
1623.g587 38 29 35 45 31 26 24 51 24 40 39 10 90 48 61 86 35 175 
1628.g588 11110 6753 9324 11901 3951 10651 15974 9117 11444 9023 3712 3782 10352 9758 17004 8408 12789 10196 
1635.g589 5846 3122 4973 3091 2904 3754 3844 3963 2969 4172 3112 1640 6047 8868 11552 11433 7109 1730 
1640.g590 12 5 5 14 10 8 7 1 9 18 9 18 20 6 31 0 34 15 
1640.g591 312 240 194 388 436 293 144 189 271 505 299 320 598 440 584 235 507 297 
1640.g592 86 65 108 228 142 103 86 188 177 274 509 146 351 270 622 279 361 102 
1642.g593 252 215 272 169 355 221 262 431 414 488 776 307 1536 616 1028 344 344 207 
165.g61 3 3 4 7 3 4 5 16 10 6 10 19 6 3 8 5 11 8 
1653.g594 21 11 15 19 16 13 9 29 22 31 21 7 27 18 24 41 12 64 
1654.g595 34 52 51 134 61 67 33 71 62 58 58 60 67 45 51 52 60 34 
1656.g596 98 69 104 148 64 46 102 113 89 136 66 127 176 64 120 186 132 140 
1660.g597 3 6 0 0 0 0 0 0 1 1 0 1 0 5 1 0 1 0 
1665.g598 49 32 38 35 13 21 13 29 18 33 22 12 19 7 33 43 26 13 
167.g62 20 76 10 123 32 22 47 28 115 132 6 35 264 22 4 22 66 43 
1670.g599 122 72 86 54 133 66 51 218 312 74 91 75 113 158 164 157 71 56 
1671.g600 52 65 52 120 57 60 27 73 151 213 43 62 213 91 62 57 61 55 
1677.g601 1 0 3 9 1 4 0 3 1 4 1 1 8 5 10 4 2 1 
1677.g602 486 304 469 570 732 651 417 823 891 862 634 420 904 1310 977 1016 635 346 
1678.g603 5642 3032 4842 2877 2929 4795 4334 4372 3436 4213 3134 1524 6615 9417 11863 11783 7169 1966 
1683.g604 484 363 484 560 43 688 836 8 174 431 43 592 1660 1476 96 1940 1271 409 
1684.g605 0 0 0 2 0 1 0 1 0 0 0 0 0 1 13 0 0 0 
1690.g606 91 55 78 107 88 67 50 218 99 149 104 54 107 175 127 140 124 57 
1693.g607 17 11 21 36 24 17 10 41 19 34 23 12 39 34 37 48 26 24 
1695.g608 27 15 17 32 20 17 23 34 33 33 25 8 42 49 66 58 24 32 
1697.g609 1 0 0 0 1 2 0 1 0 2 0 0 5 0 2 2 0 3 
1699.g610 174 138 206 169 178 167 159 248 254 242 219 186 237 330 350 346 272 183 
1699.g611 264 265 148 23 520 18 250 24 31 84 33 11 317 27 30 18 25 9 
1701.g612 6 4 6 4 6 4 2 12 4 11 5 6 12 7 6 7 5 10 
1702.g613 56 31 48 103 84 51 43 85 34 60 60 48 139 92 95 115 52 69 
1712.g614 14 8 4 19 8 7 19 9 33 7 8 8 11 21 6 10 16 63 
172.g63 1 0 0 6 2 1 2 4 2 4 0 1 1 3 3 1 0 0 
1726.g615 10 14 17 15 7 10 4 3 29 41 0 8 19 1 2 0 5 3 
173.g64 136 92 150 182 122 177 140 217 174 273 154 134 257 213 301 291 216 110 
173.g65 503 313 549 608 485 510 485 900 627 988 566 359 957 766 975 1025 705 398 
173.g66 52 22 48 60 17 41 27 56 66 202 37 17 85 80 90 87 52 36 
1739.g616 27 13 16 12 13 31 13 10 11 28 29 20 30 20 37 44 15 11 
1753.g617 18 12 19 20 33 34 20 35 24 49 40 17 37 41 47 18 34 13 
1767.g618 3 2 1 4 3 4 3 4 2 10 1 1 4 6 5 9 4 2 
1769.g619 152 148 184 115 184 126 206 196 221 180 201 112 449 248 190 280 445 138 
1774.g620 28 20 21 34 30 18 17 57 34 51 36 14 53 39 60 55 32 28 
178.g67 420 221 237 1047 1426 718 252 1998 1929 725 987 619 432 681 522 318 918 594 
178.g68 80 43 57 149 120 62 16 54 87 113 45 48 172 111 82 69 66 37 
1787.g621 3 1 4 4 9 2 4 6 4 6 9 0 12 4 4 8 1 3 
1787.g622 41 25 37 108 104 34 24 62 51 67 41 63 117 38 71 75 57 129 
1806.g623 0 0 0 1 0 1 14 0 0 0 0 0 0 0 0 0 0 0 
1811.g624 8 5 8 11 6 5 7 12 8 6 13 3 16 7 17 13 3 3 
1817.g625 495 301 351 365 535 445 371 642 630 714 544 534 598 1018 771 677 601 332 
1817.g626 51 23 40 36 18 18 13 50 70 34 14 12 38 26 41 69 34 16 
1817.g627 93 53 74 93 78 63 54 131 185 92 76 42 101 156 143 121 88 60 
1817.g628 95 54 70 41 74 40 40 145 159 80 67 46 88 162 121 112 70 44 
1819.g629 9 3 8 27 45 5 13 11 12 11 52 44 21 11 5 11 13 38 
1823.g630 2613 1104 1980 579 358 1606 1975 1132 558 676 635 989 899 1288 720 1048 874 417 
1824.g631 0 0 0 0 0 0 0 0 0 0 0 0 0 0 0 0 0 0 
1832.g632 229 184 187 257 192 183 154 290 331 243 1095 190 282 367 925 329 275 193 
1836.g633 779 582 719 471 467 478 651 984 893 701 471 610 736 815 819 740 683 734 
1840.g634 113 80 119 102 105 91 128 107 160 85 80 102 68 90 92 110 104 154 
1843.g635 27 14 26 16 40 25 23 41 63 44 29 26 42 43 52 50 37 10 
1850.g636 1 1 1 2 0 0 0 1 0 0 0 0 2 0 0 0 3 0 
1853.g637 33 22 32 25 9 11 5 11 32 20 9 8 28 14 17 6 15 8 
1863.g638 7 4 4 4 7 5 6 9 9 14 6 1 21 4 13 8 3 4 
1865.g639 125 98 128 73 276 166 130 203 211 223 133 183 114 402 224 245 243 100 
1866.g640 98 54 83 57 56 27 62 91 38 47 77 17 181 84 116 176 66 346 
1868.g641 374 258 387 368 493 374 334 505 1171 796 340 326 893 761 703 1122 631 216 
1868.g642 23 9 32 26 112 1612 25 34 33 33 27 13 53 27 40 32 31 41 
187.g69 9 3 9 14 1 3 5 8 3 11 3 4 10 10 3 30 23 2 
1871.g643 134 93 127 155 85 146 70 149 197 267 101 60 200 235 163 248 144 84 
1875.g644 33 24 29 41 44 22 21 25 18 51 33 7 86 15 27 74 40 17 
1876.g645 10 7 9 16 10 6 2 106 46 26 1 4 24 4 3 4 10 3 
1876.g646 1 1 0 2 1 0 0 2 3 0 0 0 0 4 4 1 0 1 
1880.g647 290 225 346 12 18 9 210 86 126 32 3 248 487 6 64 310 171 39 
1881.g648 1012 785 942 1037 999 909 751 1319 1500 1527 2181 1017 1623 1664 3147 1531 1163 798 
1882.g649 8 9 8 19 314 7 390 62 126 13 17 7 28 24 16 16 108 33 
1890.g650 152 116 220 270 148 173 186 212 140 163 86 179 158 90 171 214 158 319 
1890.g651 166 116 213 89 167 148 326 148 111 72 77 138 90 96 179 175 180 196 
1891.g652 11 3 5 0 12 0 0 0 11 2 0 0 0 6 0 1 0 0 
1894.g653 119 63 169 157 40 26 216 75 85 235 105 113 65 55 67 485 297 69 
1896.g654 52 81 27 218 25 30 49 31 125 143 4 43 311 25 7 33 68 74 
1898.g655 275 220 353 279 288 267 262 568 346 501 348 202 449 607 606 743 388 267 
19.g5 13 7 7 44 24 12 13 13 23 22 6 7 45 21 18 14 14 9 
190.g70 28 19 21 25 25 6 10 20 17 24 9 8 13 26 38 10 16 15 
1902.g656 3 2 1 3 148 99 179 136 141 104 6 31 189 2 13 8 147 111 
1903.g657 103 63 79 128 132 101 84 158 84 119 90 71 227 120 156 160 90 93 
1907.g658 129 84 132 91 216 112 95 863 261 53 234 64 172 1817 151 202 70 52 
1909.g659 326 237 221 184 409 379 255 439 425 402 435 329 657 758 466 488 368 212 
1921.g660 41 31 42 59 30 19 26 44 62 61 14 24 53 112 25 90 59 33 
1922.g661 276 135 274 1271 277 295 38 41 442 1084 231 170 258 158 343 586 357 36 
1924.g662 17 12 19 20 13 18 11 32 15 16 16 10 25 20 40 47 21 8 
1929.g663 11012 3675 12774 6386 1494 3027 8281 2917 8956 1156 1608 4326 3494 1936 19419 5049 2369 10297 
193.g71 1 3 2 5 1 4 5 5 5 4 2 1 16 4 1 14 2 5 
1935.g664 4 15 5 14 3 4 0 6 13 17 2 3 46 9 4 2 13 6 
1936.g665 57 37 53 84 45 49 36 63 52 104 96 15 100 64 124 141 90 129 
1939.g666 567 384 622 528 496 488 464 1071 637 627 586 584 965 938 1027 834 1095 417 
1941.g667 624 439 687 423 674 475 479 805 740 628 533 704 553 986 717 849 844 326 
1942.g668 23 19 41 16 36 42 17 36 49 18 23 15 31 27 21 14 8 16 
1943.g669 3 3 3 5 3 1 0 4 4 5 3 1 10 5 15 5 5 5 
1945.g670 110 73 44 254 127 83 51 938 965 266 373 69 252 207 91 40 190 100 
1946.g671 89 54 78 78 118 79 114 133 121 144 117 102 169 180 168 131 111 54 
1946.g672 9 0 7 9 7 4 3 5 4 10 4 5 4 6 7 8 9 4 
1946.g673 0 0 1 5 1 1 6 0 2 11 5 1 1 2 4 0 6 2 
1952.g674 142 73 84 162 82 102 50 51 57 126 93 42 75 129 103 189 113 45 
1957.g675 32 14 28 116 456 19 419 128 214 59 34 27 119 76 66 60 314 94 
1961.g676 279 232 390 9 37 18 9 23 18 4 3 247 13 22 16 18 9 6 
1962.g677 365 291 480 141 422 121 22 141 99 159 153 41 118 269 129 584 136 35 
1965.g678 11 11 10 17 380 11 465 91 139 16 20 11 41 29 21 24 133 39 
1968.g679 151 109 190 139 113 118 65 207 149 216 151 91 252 165 213 516 173 61 
1968.g680 3 0 0 3 2 2 2 4 4 2 2 0 3 1 4 2 11 0 
1968.g681 99 80 75 311 73 80 115 99 156 118 108 63 117 332 236 438 132 52 
1969.g682 411 286 524 481 446 399 193 517 412 770 445 179 602 677 601 674 415 223 
1970.g683 5078 3920 6588 3697 2507 8956 4047 3320 6318 8819 6400 5606 2143 9447 8714 5420 4466 3360 
1975.g684 3 2 2 10 1 7 4 8 6 11 6 2 11 7 8 6 11 3 
1981.g685 0 0 4 27 6 1 29 11 7 9 1 325 6 11 29 7 14 19 
1982.g686 24 16 20 32 27 16 15 32 32 29 22 9 31 24 26 25 26 10 
1988.g687 7 12 2 6 70 3 3 38 8 9 3 5 29 6 9 7 10 25 
199.g72 8 4 4 3300 25 28 30 29 29 44 17 5 1364 6076 4364 849 3053 1983 
1990.g688 300 264 361 94 736 104 469 42 225 198 165 19 417 83 173 457 31 19 
1994.g689 22 20 28 37 6 8 2 13 16 18 12 0 9 14 9 106 11 4 
1999.g690 21 39 33 87 238 39 2 82 117 273 5 41 197 55 47 49 173 40 
1999.g691 14 8 17 29 10 13 11 30 17 20 17 10 24 14 20 15 14 6 
2.g1 199 127 242 162 202 188 173 249 243 244 167 170 228 316 350 361 300 145 
2.g10 1205 1497 1663 1746 1767 1098 981 1716 2540 2594 1300 1989 2091 2007 1363 1628 1666 1184 
2.g1000 0 0 0 0 0 8 1 0 0 0 0 0 0 1 0 0 13 155 
2.g1001 0 2 0 0 0 9 2 0 0 0 1 0 0 0 0 0 13 152 
2.g1002 0 0 0 0 0 8 1 0 1 0 0 0 1 0 0 0 13 161 
2.g1006 408 387 464 247 415 312 217 585 593 592 470 326 462 604 520 461 396 527 
2.g1010 8 27 60 22 77 33 17 31 13 25 28 53 16 15 9 47 27 163 
2.g1014 234 184 299 339 100 181 166 210 272 194 111 104 276 258 314 154 212 538 
2.g102 2116 1695 2484 2384 2362 2709 3095 3353 3498 3177 3097 2516 3876 4284 3785 3727 3651 2768 
2.g1024 356 263 478 160 288 224 264 252 443 252 173 246 313 292 345 300 418 353 
2.g1047 1506 1210 1525 1179 919 730 643 1922 1440 1330 1588 1010 1173 1649 1276 1314 1451 846 
2.g1052 9653 8072 8561 12424 2836 6557 5548 11322 20148 6911 7005 5205 5373 43575 3767 30952 10824 4686 
2.g1058 36 112 83 143 86 41 13 21 102 198 0 156 179 27 3 9 23 48 
2.g1059 8 32 13 24 25 14 4 5 41 40 3 18 37 6 1 4 13 13 
2.g106 38069 27417 45399 29057 34774 32191 31217 43826 50073 40670 30358 32360 33222 55070 53331 46902 50719 27866 
2.g1079 0 0 0 0 0 0 0 0 0 1 0 0 0 0 0 0 0 0 
2.g1081 98 150 404 124 147 118 119 114 177 171 58 169 133 136 307 230 151 202 
2.g1082 98 150 404 124 147 118 119 114 177 171 58 169 133 136 307 230 151 202 
2.g1084 2581 2447 4362 1309 1797 2271 1678 1553 2969 2152 1396 1971 2027 3153 2584 2650 2689 1480 
2.g1085 24 31 74 88 33 32 5 22 36 77 9 51 45 47 54 17 24 38 
2.g1086 24 31 74 88 33 32 5 22 36 77 9 51 45 47 54 17 24 38 
2.g1089 1170 711 1374 1456 588 1683 1178 604 884 1253 386 1151 1080 902 1383 715 1612 1242 
2.g109 5406 5074 8134 6040 6929 5850 6216 6873 10688 8581 4153 9085 6938 5789 6486 6143 6647 6373 
2.g1090 44 176 72 161 35 23 17 16 153 325 1 71 163 17 21 7 30 51 
2.g1091 44 176 72 161 35 23 17 16 153 325 1 71 163 17 21 7 30 51 
2.g1093 1272 857 1337 697 1168 1210 1072 1447 1491 1355 1379 1103 686 2253 1118 1146 1403 905 
2.g1099 16293 17215 20562 15141 16590 13804 12479 19834 25037 27260 14833 17487 22442 24171 19286 19286 19237 13662 
2.g1101 16293 17215 20562 15141 16590 13804 12479 19834 25037 27260 14833 17487 22442 24171 19286 19286 19237 13662 
2.g1102 16293 17215 20562 15141 16590 13804 12479 19834 25037 27260 14833 17487 22442 24171 19286 19286 19237 13662 
2.g1103 16293 17215 20562 15141 16590 13804 12479 19834 25037 27260 14833 17487 22442 24171 19286 19286 19237 13662 
2.g1123 1841 1461 2049 1248 1373 1378 1790 1871 1985 1554 1096 1431 1677 1760 2402 1715 1940 1912 
2.g1125 6226 5199 7763 5053 7940 6073 7143 8110 8475 8094 5768 8213 7075 12532 10811 8389 9943 6022 
2.g1138 6444 4798 8520 5151 6052 5301 6456 6657 7899 4662 3612 6776 6982 6891 8676 5653 7566 7567 
2.g114 3144 876 2063 1929 2412 3553 16392 5428 3246 3286 603 7242 1417 1920 4299 2946 2404 3510 
2.g1140 3484 2486 3317 2893 1668 3284 2874 2341 3158 2753 1355 3546 2187 2121 3926 2983 3956 4215 
2.g1141 2 0 1 6 5 3 0 2 6 8 3 3 0 25 0 2 2 0 
2.g1143 37 77 31 72 21 31 14 35 131 159 17 43 175 40 13 21 21 60 
2.g1148 4535 3224 4866 3141 3280 3420 3727 6131 4629 4322 4070 3493 4003 5576 5460 4654 4706 3348 
2.g1150 1782 1597 2245 1233 1610 1417 1423 1719 2078 1590 1611 1746 1799 1859 2349 1861 2042 1516 
2.g1151 1782 1597 2245 1233 1610 1417 1423 1719 2078 1590 1611 1746 1799 1859 2349 1861 2042 1516 
2.g1153 1130 744 1247 1356 1059 860 1108 1010 961 966 651 1162 1070 1284 2071 1247 1236 898 
2.g1160 8906 8101 11511 8608 6866 5596 7241 9413 8986 7816 8878 7626 10222 14501 10800 13834 9460 7654 
2.g1161 8906 8101 11511 8608 6866 5596 7241 9413 8986 7816 8878 7626 10222 14501 10800 13834 9460 7654 
2.g1162 625 620 659 558 473 542 542 663 906 1225 423 650 836 481 634 659 624 535 
2.g1168 14 2653 8 13 4 44 16 526 39 7 5 168 16 66 16 80 58 1301 
2.g117 5944 4494 6688 5670 10996 19717 5981 6689 6554 11105 4613 4297 5939 27224 10742 20784 12171 2508 
2.g1177 5563 4818 6773 4276 4831 7135 4774 5567 7559 3870 2015 4537 5548 4671 7339 7363 11063 6945 
2.g1178 316 203 313 117 98 82 97 124 182 175 106 78 199 200 104 123 125 138 
2.g118 5944 4494 6688 5670 10996 19717 5981 6689 6554 11105 4613 4297 5939 27224 10742 20784 12171 2508 
2.g1180 8425 6456 11563 4343 6731 4207 8128 7809 12510 3394 5012 7924 5232 7252 8465 4363 12402 7905 
2.g1187 1387 1198 1668 799 1046 910 718 1347 1543 1179 803 1064 1345 1052 2163 1484 1523 1564 
2.g1188 5044 4634 9249 2666 3754 3978 2428 4965 4890 6597 1062 2100 3901 5624 7480 4146 5544 6522 
2.g119 5944 4494 6688 5670 10996 19717 5981 6689 6554 11105 4613 4297 5939 27224 10742 20784 12171 2508 
2.g1193 2420 1692 2722 1678 1885 1487 1387 2056 2036 1603 1379 1615 1932 2006 2667 2285 2601 1847 
2.g1194 97 160 190 247 40 65 25 65 229 389 1 248 206 92 11 13 22 68 
2.g1195 625 1189 1361 1527 296 387 263 445 2013 2715 3 1778 1624 231 28 139 251 221 
2.g1196 770 1150 1338 1730 475 442 397 818 1550 2466 222 1331 1446 937 406 457 484 375 
2.g12 8700 6483 9784 7250 9204 8197 9179 12321 12016 12240 8486 9099 10833 14700 12832 11353 11694 7318 
2.g120 620 521 674 483 595 490 367 929 848 871 657 404 676 801 661 742 690 456 
2.g1205 116 86 149 49 35 44 56 31 54 44 28 40 59 93 133 52 117 83 
2.g1207 53 37 56 34 40 79 18 35 77 34 32 60 31 98 66 49 68 83 
2.g121 3898 3256 4280 3259 4301 3743 2810 6158 5836 5937 4780 3539 4819 6696 4410 5038 4937 3301 
2.g122 415 506 469 529 448 306 365 560 834 926 343 538 588 518 347 408 463 496 
2.g1228 1528 1062 2121 1550 1106 1365 3680 2886 2049 1173 965 3060 1332 675 1901 1427 1386 4321 
2.g1229 281 196 249 180 310 180 332 458 410 436 537 258 1116 580 684 407 383 285 
2.g123 75 100 53 102 22 40 40 34 152 206 21 66 158 69 37 35 38 48 
2.g1230 1603 1093 1955 1194 1057 1184 2128 1144 1651 1031 364 1601 1246 677 851 984 1252 2947 
2.g1231 5296 5361 4481 3523 2702 3512 2711 10106 4797 3327 2688 2748 2911 3807 4633 4381 5617 6429 
2.g1232 486 426 541 441 324 488 481 584 584 681 483 434 608 550 837 638 554 407 
2.g1233 208 225 257 223 264 158 253 331 259 471 264 265 276 173 214 271 177 256 
2.g1238 2968 2278 3243 2026 2556 3129 2722 3345 3824 2868 2663 3082 2707 3229 3694 3267 3407 2470 
2.g1239 3 10 2 2 1 3 0 1 186 0 87 1 109 15 0 9 0 2 
2.g1241 209 130 208 131 360 257 699 556 621 368 702 367 562 915 395 431 482 143 
2.g1242 6321 1606 7436 2666 10345 1884 1953 4697 4594 1754 1054 5130 1383 6753 1264 5446 9125 2998 
2.g1250 2125 1630 2608 1186 2016 1839 1342 2390 2720 2304 1705 2131 1687 3075 2401 1962 2383 1326 
2.g126 4779 4206 6231 5231 5600 4484 4793 5390 7650 7134 3504 6532 5739 4341 5404 5013 6028 5777 
2.g1260 76504 44850 85289 19952 66684 40919 44235 74704 89279 23750 30545 107815 67310 93570 57283 70990 84992 31801 
2.g1263 76504 44850 85289 19952 66684 40919 44235 74704 89279 23750 30545 107815 67310 93570 57283 70990 84992 31801 
2.g1268 606 405 670 377 740 971 451 992 766 823 598 637 607 1982 894 1992 911 443 
2.g1270 115 161 208 225 29 216 60 63 234 365 36 159 351 227 56 191 78 56 
2.g1273 2322 1711 2291 1902 1681 1326 2159 2457 1950 2412 1648 1792 2238 2074 2917 2273 2114 1950 
2.g1275 3912 3422 5674 2577 3277 3398 3446 4867 5314 4057 2824 3564 4104 5031 4820 4948 4743 3316 
2.g1278 1485 1152 1823 960 1250 1059 1052 1508 1748 1568 1611 1454 1563 1738 2121 1449 1635 1121 
2.g1281 2729 2186 3521 1576 2931 1809 2459 3134 2524 1671 1917 2472 2607 2292 3132 2441 2449 2098 
2.g1282 2729 2186 3521 1576 2931 1809 2459 3134 2524 1671 1917 2472 2607 2292 3132 2441 2449 2098 
2.g1283 112 73 117 103 66 59 43 57 42 64 68 86 99 41 93 70 152 65 
2.g1298 332 190 335 276 293 267 355 326 373 225 196 296 303 197 475 301 380 399 
2.g1302 194 140 251 177 109 108 122 83 103 111 40 128 134 196 119 119 148 276 
2.g1303 74 49 121 24 20 17 57 71 28 28 24 11 42 26 31 40 30 40 
2.g1307 2513 1639 2436 1569 1861 1472 1847 2258 2123 1955 1719 2155 2308 2481 3367 1921 2205 1979 
2.g1312 653 678 1220 802 933 690 1371 432 857 636 458 591 1708 733 1321 1150 731 879 
2.g132 5166 4842 6137 3612 6265 3290 4848 7490 6031 5821 4822 5719 5406 8497 6074 5292 4845 4477 
2.g1323 77 66 89 38 94 59 52 49 69 28 31 79 64 38 79 62 59 42 
2.g1327 41 35 57 116 39 33 78 157 89 79 19 60 94 37 61 62 97 178 
2.g133 5100 4311 5710 3560 4493 4098 4876 7195 6642 5722 4781 5092 6351 5220 6623 4323 4756 3966 
2.g1330 131 105 171 197 88 63 84 74 109 68 80 67 141 95 143 106 108 222 
2.g1334 12 8 14 13 6 7 6 14 19 25 6 7 23 21 10 8 12 18 
2.g1335 6 6 1 4 1 5 1 1 5 15 0 2 4 4 0 0 2 8 
2.g1337 10548 7673 10962 8505 6960 7646 6729 11329 10275 9488 9111 8711 11627 13040 12634 11765 12786 6384 
2.g134 5100 4311 5710 3560 4493 4098 4876 7195 6642 5722 4781 5092 6351 5220 6623 4323 4756 3966 
2.g1344 2799 1860 3208 3922 2654 2994 3024 2695 2511 2250 1656 2693 1873 2454 3920 3069 2596 4354 
2.g1348 433 447 547 335 273 210 389 440 625 303 270 580 555 211 602 459 476 621 
2.g1354 286 422 687 859 750 151 122 181 430 650 78 471 592 189 505 202 152 528 
2.g1361 19 12 11 26 32 11 17 40 30 40 32 20 20 33 21 21 30 35 
2.g137 20237 15713 25223 17777 21592 21659 16411 25239 25785 25494 17464 23175 24763 31582 28980 27481 28884 20753 
2.g1373 355 221 341 282 396 299 268 639 604 722 887 477 2486 983 1562 577 515 278 
2.g1384 13851 10659 15211 8429 7457 7875 10823 10539 12002 11495 6070 11801 7091 10031 13925 7854 14226 12166 
2.g1386 13851 10659 15211 8429 7457 7875 10823 10539 12002 11495 6070 11801 7091 10031 13925 7854 14226 12166 
2.g140 762 654 802 619 939 850 675 1739 1064 1131 1176 724 1238 4167 964 1020 1047 692 
2.g1409 1157 1298 1445 1350 1394 1079 977 1932 2385 2893 1247 1834 2235 1219 1258 1116 1342 1051 
2.g141 527 507 552 417 658 591 398 744 871 706 667 583 757 3602 652 645 758 450 
2.g1410 1157 1298 1445 1350 1394 1079 977 1932 2385 2893 1247 1834 2235 1219 1258 1116 1342 1051 
2.g1411 1157 1298 1445 1350 1394 1079 977 1932 2385 2893 1247 1834 2235 1219 1258 1116 1342 1051 
2.g1419 16650 11878 23526 13348 15815 16986 19928 19954 20687 14209 12127 18011 15627 20873 22011 18494 22357 14865 
2.g1421 60 36 53 19 19 22 27 30 31 62 42 16 52 23 65 21 31 43 
2.g1423 130 122 155 166 145 179 234 208 209 133 130 221 132 88 199 186 216 222 
2.g1435 209 103 233 135 143 109 144 157 142 135 86 98 190 153 209 136 155 124 
2.g1443 13 8 5 45 6 8 8 31 7 16 9 4 14 13 10 4 5 28 
2.g145 8710 6604 9240 8007 8587 7022 9511 11584 10656 9413 7513 9720 10206 11978 11079 9959 10319 8271 
2.g1451 1066 709 1412 556 975 500 873 1011 1094 676 377 1218 882 445 1468 910 1126 1115 
2.g1453 4527 3740 5700 3221 3746 2995 3735 5993 4360 4044 4451 4177 5313 4097 6307 4558 5409 3662 
2.g1459 3 6 14 28 14 0 0 49 0 78 0 1 3 0 14 244 0 5 
2.g146 8710 6604 9240 8007 8587 7022 9511 11584 10656 9413 7513 9720 10206 11978 11079 9959 10319 8271 
2.g1461 13 8 5 32 24 5 2 50 16 92 0 8 5 26 5 250 6 8 
2.g1466 2981 2435 3774 1809 2582 2104 2370 4293 3716 3324 2350 2593 2825 4086 2817 2992 3793 2056 
2.g147 8710 6604 9240 8007 8587 7022 9511 11584 10656 9413 7513 9720 10206 11978 11079 9959 10319 8271 
2.g1481 731 325 766 275 98 276 518 121 145 112 81 143 413 370 788 162 561 461 
2.g1485 7933 7816 11216 8863 9269 8488 8816 9267 10979 6809 6425 8601 13324 15454 14426 12998 9629 10945 
2.g1487 7933 7816 11216 8863 9269 8488 8816 9267 10979 6809 6425 8601 13324 15454 14426 12998 9629 10945 
2.g1490 3178 3400 4408 2352 3404 2761 2764 3555 5314 5699 2534 4125 3387 3656 3132 2890 3706 2534 
2.g1496 45 31 59 51 28 170 345 44 22 41 29 39 34 309 32 38 414 48 
2.g1504 87428 89939 114931 81300 106263 93629 90549 103811 124583 89662 105841 100480 121217 176716 120027 146766 107509 103366 
2.g1505 87428 89939 114931 81300 106263 93629 90549 103811 124583 89662 105841 100480 121217 176716 120027 146766 107509 103366 
2.g1506 87428 89939 114931 81300 106263 93629 90549 103811 124583 89662 105841 100480 121217 176716 120027 146766 107509 103366 
2.g1510 244 222 261 364 181 418 579 335 597 527 137 237 324 543 282 246 656 331 
2.g1511 1948 1373 2302 2243 1504 2019 2090 1166 2078 748 528 1595 1631 1309 3451 1600 1797 3305 
2.g1512 11985 6475 11274 6615 4010 7847 7165 5378 6461 6067 3259 4603 6561 10649 12617 9287 9887 5338 
2.g1513 5423 3692 5498 2675 2069 3542 3130 3559 3506 3545 2628 2301 3827 6342 6695 4102 4976 1989 
2.g1519 1432 634 1237 1403 1098 1083 865 1166 1602 754 416 943 1656 1253 2391 1344 1123 1863 
2.g1520 1432 634 1237 1403 1098 1083 865 1166 1602 754 416 943 1656 1253 2391 1344 1123 1863 
2.g1528 1533 1118 1706 933 1009 1062 1021 1645 1944 1910 984 1030 1105 1729 1265 1397 1636 1026 
2.g1531 17410 18267 19862 16871 18917 14544 14942 23647 22977 20659 24498 15837 19696 41436 37123 28103 23809 17787 
2.g1536 281 227 296 339 298 236 200 391 333 416 308 278 263 262 312 334 317 302 
2.g1537 160 152 163 107 200 142 74 199 188 181 149 149 134 159 208 178 148 119 
2.g1539 704 528 773 842 826 1284 1109 1176 1054 866 497 1020 715 1009 1859 1286 1423 749 
2.g1543 3813 1335 2644 1054 318 1353 874 706 322 92 1118 613 1347 559 4335 1526 1899 1781 
2.g1545 712 880 759 1089 756 382 419 433 1517 1392 164 743 1407 213 793 308 397 683 
2.g155 5976 4341 6676 4841 6518 6198 8354 6379 7919 5347 3551 7114 6394 8164 7841 6359 6991 6569 
2.g1552 2980 2363 2939 1703 2282 1766 1486 2923 3316 4106 2476 2140 2983 3134 3072 2637 2913 2150 
2.g1554 453 56 54 26 30 26 75 68 117 915 45 73 52 24 49 57 253 109 
2.g1555 492 57 85 90 95 58 47 68 59 901 42 53 79 92 81 99 309 82 
2.g156 3321 2093 3149 3353 1500 2792 4955 2581 2784 907 1253 4132 2383 5115 2637 2131 5302 6654 
2.g1563 791 327 387 247 271 262 461 346 377 1224 144 361 534 190 650 223 513 362 
2.g1564 664 208 762 598 209 265 698 254 596 930 98 367 207 241 741 527 1035 2244 
2.g1565 1479 999 1055 279 398 364 955 498 458 1255 411 612 539 209 1186 252 516 656 
2.g1567 3220 2378 3736 1502 2684 2090 1814 3383 3891 3945 2508 2901 2442 4179 3583 2978 3467 1968 
2.g1569 1348 789 1185 846 624 623 696 900 945 1726 644 876 600 833 896 809 1182 1063 
2.g1570 451 43 27 82 30 102 312 59 52 930 45 46 88 91 80 47 296 53 
2.g1577 3576 2320 3440 2271 2018 2484 1959 2064 2408 3329 1571 2365 2323 2092 3697 2603 3596 3377 
2.g1579 54446 42802 60203 25154 25897 28429 23390 37486 42804 45667 33447 31435 46703 69031 54660 40250 38391 21263 
2.g158 82730 80863 114167 130258 115934 127526 233947 129615 152487 135749 172410 113261 170414 231653 179045 199385 156803 115880 
2.g1580 54446 42802 60203 25154 25897 28429 23390 37486 42804 45667 33447 31435 46703 69031 54660 40250 38391 21263 
2.g1582 35 264 45 182 126 101 44 145 141 666 874 129 99 274 362 143 115 155 
2.g1583 41 266 43 142 72 99 46 145 140 667 875 103 109 281 345 139 112 51 
2.g1586 1762 861 787 9 24 30 114 156 210 12 843 4 74 42 49 18 32 208 
2.g1588 6 39 15 25 7 1 7 2 35 103 781 7 83 3 5 4 214 14 
2.g1590 4076 1318 11206 37066 964 9753 11420 1318 1548 990 1582 1577 780 5658 5404 5272 7075 11501 
2.g1593 3648 3966 4394 1173 1773 598 3136 9773 2211 985 2278 4023 1109 970 1484 1503 1364 5822 
2.g1595 1999 836 1767 1089 2150 844 1414 2002 1749 758 1502 1323 2260 1177 2279 1473 1557 1549 
2.g1596 1999 836 1767 1089 2150 844 1414 2002 1749 758 1502 1323 2260 1177 2279 1473 1557 1549 
2.g1600 3372 2947 4098 3413 3687 3010 3025 3599 4972 3554 3010 3737 3319 4252 3882 4310 3954 2208 
2.g1606 36 20 32 27 14 11 75 30 52 18 823 15 104 22 20 28 23 70 
2.g161 3076 2382 3636 2362 2799 2265 2517 3101 3642 3033 2401 2482 2916 4113 3692 3223 3901 2590 
2.g1611 526 463 558 291 769 537 700 877 815 976 1390 995 533 568 706 626 1151 889 
2.g1615 56 239 162 200 89 81 40 35 436 516 806 210 331 26 6 28 46 71 
2.g1618 673 835 837 1012 657 602 525 565 1072 1218 1102 825 851 458 903 475 642 789 
2.g1619 913 745 972 843 848 889 823 1277 1150 841 1439 900 885 675 1218 976 1009 860 
2.g1620 1972 1513 3125 3142 3367 2093 1642 2574 2536 2624 3137 2117 1961 3048 3171 2714 2468 3428 
2.g1622 329 41 331 48 10 111 292 19 90 8 32 58 12 7 37 53 78 92 
2.g1624 9 17 10 30 2 7 7 2 49 1 23 5 3 2 3 4 1 9 
2.g1627 1 6 10 2 1 7 0 0 36 2 26 3 3 0 0 0 0 0 
2.g163 170 119 166 222 109 151 231 177 149 136 63 164 133 117 163 137 215 363 
2.g1630 1110 1027 1168 675 1175 857 590 1409 1616 1609 1171 883 1067 1411 1009 1143 1266 921 
2.g1637 3118 2739 3658 2775 3599 3908 5565 3309 4856 2395 2863 3233 2182 3875 4607 4092 4940 3260 
2.g1638 11 22 31 46 50 30 57 42 39 18 16 44 32 32 13 47 30 30 
2.g1643 6410 5103 8302 3624 6657 6332 5639 6273 7841 6721 4854 7556 4312 8239 6259 7125 7317 5116 
2.g1645 5 70 5 13 3 3 2 5 11 15 2 7 19 0 2 3 1 25 
2.g165 648 406 625 1221 424 654 672 502 608 484 423 666 498 432 741 713 724 1643 
2.g1651 220 212 233 205 272 258 204 395 367 269 264 244 305 442 237 274 337 212 
2.g1660 111 97 137 169 66 86 102 90 100 107 47 131 94 69 83 79 53 121 
2.g1661 111 97 137 169 66 86 102 90 100 107 47 131 94 69 83 79 53 121 
2.g1662 3 3 5 0 0 0 0 0 1 0 0 0 0 0 0 0 2 0 
2.g1673 6 9 12 19 9 23 13 10 12 16 10 14 9 4 21 6 6 21 
2.g1676 437 698 613 583 604 456 291 662 874 1152 468 724 825 646 407 394 575 351 
2.g1684 1311 4005 2459 3369 2691 1476 490 1069 5622 7306 30 7050 7042 451 87 307 771 863 
2.g1689 172 432 344 563 306 142 88 156 560 925 28 607 697 63 6 55 118 121 
2.g169 4225 3485 5475 2941 4143 4417 4153 4636 7024 5017 3753 4433 3914 6566 4387 4849 5740 3493 
2.g1701 169 180 205 358 212 289 416 317 262 205 107 188 212 98 246 146 202 274 
2.g1702 169 180 205 358 212 289 416 317 262 205 107 188 212 98 246 146 202 274 
2.g1706 1603 893 1608 1214 776 2508 1166 1444 1778 1182 711 1288 1216 1306 961 1373 846 1580 
2.g1709 188 329 384 507 328 381 112 203 389 287 123 832 273 96 272 261 157 364 
2.g1711 40 58 60 80 72 326 35 78 55 73 71 67 64 74 49 76 41 92 
2.g172 31 37 61 46 105 39 116 80 109 50 51 63 87 93 86 104 123 83 
2.g1721 929 723 1014 82 34 38 47 37 41 42 20 49 579 42 68 39 205 54 
2.g1722 2654 1998 2949 1553 1961 1873 1828 2071 2454 1832 1457 1864 3125 2312 2541 2342 2427 1528 
2.g1723 1466 1241 1221 1722 1277 941 1062 1156 1384 1464 594 1227 1310 894 1053 1427 1444 1892 
2.g1726 5904 2239 5857 4647 2078 4859 5179 2947 3966 1945 2535 3121 1575 5499 5276 4885 6130 3493 
2.g1728 7126 4991 9601 6523 7227 6314 8515 8094 8567 6032 6419 6558 6622 10727 10161 8846 9587 5774 
2.g1729 7126 4991 9601 6523 7227 6314 8515 8094 8567 6032 6419 6558 6622 10727 10161 8846 9587 5774 
2.g173 13631 11776 15878 10769 13382 10913 11061 18787 15745 18369 9561 12838 14310 19428 13876 14370 15538 9110 
2.g1732 56 62 60 39 22 55 20 36 96 48 36 20 22 23 34 27 51 94 
2.g1738 384 272 419 458 343 377 494 420 448 360 212 473 377 219 404 364 362 662 
2.g174 13631 11776 15878 10769 13382 10913 11061 18787 15745 18369 9561 12838 14310 19428 13876 14370 15538 9110 
2.g1753 465 331 436 453 326 438 382 615 538 495 523 365 535 541 616 424 436 454 
2.g1754 106 78 127 139 155 164 115 204 224 165 127 164 181 245 210 194 174 114 
2.g1756 164 129 206 205 83 161 162 164 143 119 62 130 142 79 172 138 137 270 
2.g1758 1095 846 1499 804 1244 980 932 1335 1550 1262 787 1566 837 1825 1122 1060 1132 954 
2.g1759 1095 846 1499 804 1244 980 932 1335 1550 1262 787 1566 837 1825 1122 1060 1132 954 
2.g176 15431 12318 19170 8642 10071 7722 9616 16307 12877 13032 7299 11344 10017 13398 12011 10784 11753 8477 
2.g178 15431 12318 19170 8642 10071 7722 9616 16307 12877 13032 7299 11344 10017 13398 12011 10784 11753 8477 
2.g1780 3393 2393 4051 2433 3351 3026 3917 4361 4919 3419 2788 3093 2895 3594 4405 3855 4342 3706 
2.g1781 3393 2393 4051 2433 3351 3026 3917 4361 4919 3419 2788 3093 2895 3594 4405 3855 4342 3706 
2.g1784 2119 2449 2801 1947 2922 2976 3404 3241 3100 5062 5294 2511 4473 2787 2818 2815 3045 3531 
2.g179 234 146 403 136 272 167 329 253 231 252 193 246 247 231 402 283 349 253 
2.g1792 136 110 148 136 165 123 125 413 219 266 215 150 158 226 189 202 187 213 
2.g1793 8 7 13 44 18 15 11 31 20 20 10 6 17 18 20 20 14 54 
2.g18 336 308 344 310 352 322 289 652 571 661 433 331 381 628 347 455 448 396 
2.g1801 3165 2353 4066 2686 2842 2541 2066 3566 3448 2401 1689 3847 3172 4529 4471 3747 4366 2469 
2.g181 3039 1528 2794 2838 2094 1829 2811 2177 2047 1971 1167 1649 2462 3144 4099 2331 2470 1836 
2.g1819 105 75 69 52 31 21 38 74 37 59 56 41 73 49 88 44 46 58 
2.g1820 4 15 6 1 3 2 4 17 8 9 7 2 8 10 9 1 6 6 
2.g1826 2854 2536 3190 12554 5120 5995 5417 5723 4471 4880 4584 3642 5662 6611 5528 6917 3995 15474 
2.g183 1356 787 1312 3676 1232 962 3674 840 968 592 199 1800 533 409 2132 1054 1922 1351 
2.g184 4135 4150 4847 4393 4916 3536 3189 6251 7975 6948 5378 4352 7100 6115 5736 6649 5027 4082 
2.g1848 22 11 31 22 6 9 32 20 29 20 17 15 36 21 23 24 26 26 
2.g185 1206 849 1233 1329 823 709 3769 1418 1654 1356 846 1414 3071 1776 1465 1910 1261 1763 
2.g1852 13 18 20 50 11 20 41 19 29 34 14 13 20 10 20 19 30 22 
2.g1854 75 72 76 37 43 47 39 81 57 82 64 60 93 79 80 118 62 250 
2.g1855 5 1 4 2 2 2 5 8 3 8 1 4 8 2 2 8 0 7 
2.g1856 126 103 168 98 114 81 90 191 122 180 156 147 128 125 95 114 77 161 
2.g1861 1521 1319 1466 1465 1242 1405 1600 1258 1460 1522 463 1741 1014 1418 1747 1247 1787 1010 
2.g1863 1958 1667 2639 1486 2425 1919 1666 2494 2797 2537 2192 1967 1926 3869 2458 2629 2474 2008 
2.g1864 120 66 113 52 92 61 41 144 156 170 117 96 86 125 171 96 117 69 
2.g1865 10003 7177 11781 7924 9049 8726 8378 12181 13944 9287 6967 10386 10428 14691 13497 11469 12247 7861 
2.g1868 213 180 265 472 257 252 559 422 298 197 272 474 466 403 646 311 271 310 
2.g1871 63 149 108 393 122 59 34 46 211 351 8 206 310 56 28 31 45 121 
2.g1874 835 1149 1061 1738 1195 1019 554 1824 2087 1891 721 1526 1562 1764 894 1098 1063 790 
2.g1880 642 601 832 291 649 495 407 674 996 1045 672 737 521 1043 778 774 891 396 
2.g1882 213 170 279 207 279 240 289 376 335 335 230 229 346 211 378 276 381 222 
2.g1883 22 4 19 17 5 4 13 11 11 11 12 0 19 41 41 15 9 6 
2.g1885 1721 1197 2749 1769 2348 2481 1885 2104 2948 1956 1465 2617 1084 2953 1896 2046 2114 1631 
2.g1895 3007 2587 4209 3004 5139 3136 3931 2480 3935 3257 2791 3291 2429 4433 2835 3747 3856 2803 
2.g1897 120 114 191 146 217 153 156 129 200 154 108 132 121 223 127 179 154 138 
2.g1903 426 368 491 506 373 421 378 536 636 606 288 405 503 520 589 438 460 552 
2.g1904 476 283 763 970 586 697 764 478 596 278 462 937 718 512 893 683 597 871 
2.g1908 2836 2142 3590 4504 2652 2220 2882 2626 2673 1943 1959 2806 2758 1458 3428 2926 2733 7216 
2.g191 3438 1993 3013 3413 3023 2996 3208 3885 4299 3155 3327 3000 4437 6127 5590 4467 4239 2556 
2.g1910 2794 2323 3431 2590 2906 2801 2638 4120 3715 3109 2807 2709 3160 3457 4043 3349 3370 2383 
2.g1913 215 177 305 223 241 318 357 283 240 219 151 263 244 164 307 280 263 274 
2.g1921 1315 1411 1877 1091 1379 1148 1380 1918 1977 2109 1413 1602 1714 1774 1318 1940 1575 1340 
2.g1922 1315 1411 1877 1091 1379 1148 1380 1918 1977 2109 1413 1602 1714 1774 1318 1940 1575 1340 
2.g1926 5132 3957 5699 3269 4590 4053 4020 5946 6491 5152 4234 5454 3998 5773 5159 4890 5536 3721 
2.g1929 6075 4604 5767 7479 5740 5663 3946 8352 6826 7765 7263 5031 6322 7294 6270 7105 6772 8415 
2.g193 316 305 544 344 326 365 572 400 418 274 201 342 324 368 334 346 580 374 
2.g1931 4547 651 2447 4729 299 3766 3155 898 495 442 278 467 583 4232 2368 3566 2862 2046 
2.g1938 47 24 123 43 43 37 27 29 43 62 23 21 44 42 73 43 67 35 
2.g1947 580 380 556 426 513 640 435 729 681 709 555 434 489 669 796 537 638 508 
2.g1952 1015 893 1189 655 967 561 888 1202 1206 940 816 812 767 741 1075 781 986 764 
2.g1955 157797 37 72883 364685 8 187556 122363 45 333 8 11 7 604 106904 111439 148801 154728 125435 
2.g1956 101 62 209 146 149 81 190 198 196 83 80 266 146 109 257 132 226 110 
2.g1959 154 145 183 0 0 44 80 109 319 157 43 137 65 59 43 89 72 90 
2.g1961 4857 3772 4428 2641 5807 2721 1949 584 7756 5092 2368 397 3928 3971 798 4806 631 3845 
2.g1962 4857 3772 4428 2641 5807 2721 1949 584 7756 5092 2368 397 3928 3971 798 4806 631 3845 
2.g1963 4857 3772 4428 2641 5807 2721 1949 584 7756 5092 2368 397 3928 3971 798 4806 631 3845 
2.g197 6367 4656 7654 5789 5817 5426 5541 9032 8852 7243 5154 6829 5621 7681 8005 7341 9108 5914 
2.g205 3 11 27 44 18 4 2 1 5 1 0 4 21 0 10 24 1 3 
2.g207 47 157 126 233 63 53 40 73 237 388 4 278 293 16 6 57 44 42 
2.g211 47 44 68 78 58 41 43 64 59 86 50 71 47 27 53 61 39 45 
2.g220 285 348 450 394 466 309 418 453 658 535 381 484 383 607 441 448 512 290 
2.g221 5 19 12 70 11 7 5 3 23 40 0 17 46 1 0 1 5 19 
2.g230 1311 1234 1649 879 976 914 832 1434 1737 1656 808 1152 1247 1509 924 888 1453 951 
2.g24 3804 2721 4360 2939 3903 3159 4320 6405 5925 3885 2836 4169 4185 4944 4771 4965 5333 3860 
2.g240 447 362 533 298 396 330 469 515 607 400 201 458 432 384 524 360 471 406 
2.g242 164 139 183 103 171 118 129 229 227 198 151 204 190 197 227 182 219 138 
2.g25 3999 2925 4420 3832 4021 3428 3420 5780 4725 4118 3389 3723 4052 5379 5652 4879 5218 3690 
2.g260 1311 917 1358 866 1275 992 1219 1562 1543 1185 1041 1190 1146 1256 1480 1293 1472 1151 
2.g268 0 2 0 0 0 1 1 1 1 0 0 0 2 0 0 0 1 1 
2.g281 49 77 182 93 25 47 4 41 262 202 1 191 168 35 12 8 41 20 
2.g288 4676 3514 5173 2230 2279 2664 3569 4014 3318 3941 1365 3423 2320 2815 2550 2304 3877 5115 
2.g3 3174 2226 3443 3530 5001 3422 4168 6028 5745 5592 4217 3100 6336 7433 6450 6849 5754 2478 
2.g305 11 15 19 3 1 1 0 2 7 31 31 4 6 8 19 0 1 26 
2.g314 419 363 471 434 388 313 351 510 579 431 357 345 419 347 386 387 433 706 
2.g315 488 371 522 410 607 310 479 495 991 603 395 686 466 552 582 442 698 500 
2.g32 57571 60742 89641 57602 82476 65760 89280 80377 106932 81130 74889 76758 69131 63812 66606 74279 65658 91918 
2.g320 11738 9264 14563 8239 9531 8166 14042 11706 11792 11744 4296 17215 9170 12569 13268 12686 21577 12248 
2.g33 57571 60742 89641 57602 82476 65760 89280 80377 106932 81130 74889 76758 69131 63812 66606 74279 65658 91918 
2.g330 6883 5269 6870 5741 7082 6137 5664 11125 9474 9446 7582 5901 9136 10547 9079 9035 9476 5789 
2.g339 836 610 812 857 954 704 748 1265 1165 1329 1125 836 1278 1577 1220 1110 1070 621 
2.g341 325 271 356 294 280 237 247 508 492 366 389 283 344 551 413 435 371 292 
2.g343 951 854 1104 879 801 664 709 1304 1198 1044 972 888 918 1317 1022 1182 1007 876 
2.g347 6705 7565 8590 4186 5355 3769 7798 13515 9433 4738 3817 9476 4115 18024 4720 7627 10974 10562 
2.g349 1393 1207 1662 1810 1236 1569 1228 1155 789 1455 748 1088 733 1238 1785 1335 1293 1689 
2.g35 8770 7289 16191 9066 11293 12701 13254 16445 14944 12056 9158 12793 11420 16840 16173 14288 17022 9776 
2.g355 16761 12764 17226 17849 15606 14288 13321 23856 35753 14377 13251 14278 15699 55522 19718 39708 22289 13070 
2.g356 16761 12764 17226 17849 15606 14288 13321 23856 35753 14377 13251 14278 15699 55522 19718 39708 22289 13070 
2.g359 19 16 18 17 29 17 26 29 18 23 6 27 13 34 24 33 18 112 
2.g36 12482 5047 10573 13186 5605 10053 7453 6122 6996 6519 6681 10193 5198 7458 19785 12472 12487 15653 
2.g361 14 22 32 125 90 93 194 67 89 76 188 36 117 95 106 41 494 50 
2.g365 4819 3469 5510 4462 6309 5455 5371 8252 6093 7592 5901 4875 5297 5510 7477 6046 7610 4736 
2.g366 4819 3469 5510 4462 6309 5455 5371 8252 6093 7592 5901 4875 5297 5510 7477 6046 7610 4736 
2.g367 4819 3469 5510 4462 6309 5455 5371 8252 6093 7592 5901 4875 5297 5510 7477 6046 7610 4736 
2.g369 4467 3963 5214 4719 5175 4268 3944 6835 6130 5591 5200 5002 4902 7462 5875 5762 5427 4227 
2.g370 20 19 33 32 25 41 13 35 27 31 30 40 35 65 29 34 59 66 
2.g373 1378 999 1350 696 1008 1036 1239 1212 1291 1329 787 1325 2029 1240 1560 1503 1531 920 
2.g379 0 17 524 243 295 5 10 20 0 4 14 245 1 13 261 198 10 317 
2.g387 4039 2587 3446 2961 2912 3495 3182 4255 3846 3941 3136 3225 3317 5450 4084 4344 4406 2368 
2.g388 4039 2587 3446 2961 2912 3495 3182 4255 3846 3941 3136 3225 3317 5450 4084 4344 4406 2368 
2.g399 11518 8327 15731 7211 12414 10037 8128 12818 15150 12141 9334 11988 11967 29069 14780 13685 15660 8456 
2.g40 17838 14476 22107 17312 20091 18830 21919 27164 25314 23938 19839 21996 26532 35421 28000 26643 24892 18003 
2.g400 8 11 19 121 22 14 12 28 29 47 4 26 54 231 12 14 18 53 
2.g404 100 185 179 292 97 100 63 72 452 371 1 202 412 41 12 28 68 82 
2.g406 9531 8331 11428 6890 14907 11785 14762 15221 18493 14468 12639 12976 11842 17005 13439 12870 14500 9866 
2.g410 3129 5049 4435 3388 3743 2486 1460 4029 7962 10173 2700 6829 4984 4078 2272 2707 2962 2074 
2.g412 405 204 469 446 257 229 643 1019 577 236 153 428 665 369 750 411 591 565 
2.g413 405 204 469 446 257 229 643 1019 577 236 153 428 665 369 750 411 591 565 
2.g417 1866 2443 2568 3223 2264 2667 4339 7525 2953 2391 2010 6724 2741 10357 3034 6663 5597 6984 
2.g418 1866 2443 2568 3223 2264 2667 4339 7525 2953 2391 2010 6724 2741 10357 3034 6663 5597 6984 
2.g420 30 31 43 73 31 51 29 40 103 159 34 65 48 28 55 41 59 25 
2.g422 5130 3010 6209 7221 3547 4203 4243 3982 4197 3156 1793 2838 3620 4737 7907 4712 4978 4159 
2.g423 5130 3010 6209 7221 3547 4203 4243 3982 4197 3156 1793 2838 3620 4737 7907 4712 4978 4159 
2.g424 489 414 522 232 503 495 283 765 574 574 714 521 322 691 466 644 496 313 
2.g432 6 8 5 48 1 3 6 5 30 43 3 14 24 3 1 0 5 9 
2.g434 2520 1803 2579 2006 2191 1994 2069 2679 2754 2378 2064 2196 2330 2737 2745 2721 2817 1877 
2.g435 2520 1803 2579 2006 2191 1994 2069 2679 2754 2378 2064 2196 2330 2737 2745 2721 2817 1877 
2.g436 2520 1803 2579 2006 2191 1994 2069 2679 2754 2378 2064 2196 2330 2737 2745 2721 2817 1877 
2.g438 2301 2234 2728 3218 3097 2217 2368 3300 3635 3338 2542 2830 3302 3116 3067 2914 3785 2887 
2.g439 2301 2234 2728 3218 3097 2217 2368 3300 3635 3338 2542 2830 3302 3116 3067 2914 3785 2887 
2.g440 11267 17024 12105 7981 7272 6829 11323 28710 15304 10442 5417 12947 9336 17038 12316 18101 18622 18150 
2.g445 2676 1340 3382 1543 1789 868 2984 2610 2095 1654 1698 4282 1866 2642 2560 3011 3295 1592 
2.g46 2611 1229 2562 2220 2002 2247 3333 2876 3814 1371 1254 3009 1570 1405 2712 2426 2407 2433 
2.g461 250 839 382 867 572 208 119 136 763 1567 9 773 878 110 22 64 140 156 
2.g463 12 21 21 57 14 17 6 7 26 39 2 33 73 3 3 11 6 20 
2.g468 4848 3345 4769 3180 3661 3457 3173 5164 5221 3965 4002 4000 4856 5246 6234 5482 5734 2850 
2.g47 602 474 791 823 702 664 1082 747 799 694 411 782 786 665 1098 702 897 945 
2.g470 1873 398 1372 1498 711 2154 1955 877 373 374 768 515 862 2563 3825 2072 2082 748 
2.g471 1873 398 1372 1498 711 2154 1955 877 373 374 768 515 862 2563 3825 2072 2082 748 
2.g473 1717 1173 1831 2293 1504 1529 2474 2030 2022 1462 1142 1949 1504 1189 1971 1945 2133 3053 
2.g474 1717 1173 1831 2293 1504 1529 2474 2030 2022 1462 1142 1949 1504 1189 1971 1945 2133 3053 
2.g475 938 796 1144 983 1138 1025 966 1538 1354 1348 1014 1038 1131 1296 1559 1175 1375 821 
2.g48 602 474 791 823 702 664 1082 747 799 694 411 782 786 665 1098 702 897 945 
2.g497 10423 6304 10457 6241 6745 6902 6208 7740 8684 6289 4185 7908 5289 6564 10145 8237 9133 7227 
2.g5 13358 9439 14456 13160 18890 12834 23835 22143 21558 15462 13690 16541 17759 22892 19854 21655 19427 13112 
2.g500 29 64 895 405 1214 64 53 79 38 54 44 677 7 70 538 361 92 829 
2.g505 108 81 126 110 162 129 100 223 183 183 182 124 116 203 128 154 142 113 
2.g512 1207 813 1456 944 817 969 901 1075 964 747 620 853 1247 1231 1675 1280 1347 740 
2.g513 1207 813 1456 944 817 969 901 1075 964 747 620 853 1247 1231 1675 1280 1347 740 
2.g527 4 3 12 31 11 10 4 6 12 8 2 2 10 4 8 9 4 6 
2.g556 194 82 143 104 191 138 271 171 246 62 97 190 132 136 265 225 217 154 
2.g557 2391 1315 2810 367 1076 1089 1247 1039 1940 332 1398 2687 863 794 812 1507 1593 2071 
2.g559 33 1 332 31 19 104 70 0 0 2 0 0 3 3 141 77 15 594 
2.g562 3 3 2 0 19 4 9 0 0 2 0 0 3 0 6 0 1 3 
2.g566 5 6 9 31 22 6 5 7 25 51 0 7 32 2 0 2 6 10 
2.g572 2 4 6 6 18 4 6 0 3 0 2 2 0 4 0 3 5 2 
2.g573 100 22 64 294 246 30 436 235 95 15 128 220 36 106 480 192 226 308 
2.g575 1123 3 420 407 317 329 690 189 247 252 126 105 324 424 374 799 626 302 
2.g582 94 95 108 169 184 143 37 67 154 190 96 111 134 124 119 126 87 101 
2.g583 1950 1620 2514 1597 1533 1304 2256 1909 2405 1989 1167 2040 2695 1316 2269 1750 1849 1988 
2.g586 701 565 888 193 357 339 306 448 397 586 345 501 436 414 333 413 628 519 
2.g594 3 1 1 1 0 5 0 0 0 0 0 0 84 2 86 0 3 21 
2.g598 2868 1947 2987 6606 2674 2686 3100 3332 2468 2138 1521 2507 2338 2154 3682 3117 3150 8450 
2.g613 35 18 15 31 5 5 17 3 29 20 0 11 101 9 106 32 12 31 
2.g617 21 26 38 2 2 4 0 3 3 9 3 3 19 4 13 1 3 12 
2.g631 40 21 58 89 40 41 45 51 56 92 43 48 70 52 56 43 59 74 
2.g639 1996 2422 2806 2449 2088 1621 1882 2210 3298 3848 898 3206 3009 1382 1374 1311 1688 1697 
2.g643 23 27 106 53 620 404 30 43 112 81 234 54 37 30 33 30 21 49 
2.g655 2875 2576 3513 1453 2586 1757 2760 2634 3270 2631 1884 2527 2279 2364 2261 2118 2339 1342 
2.g657 13 8 74 3 595 357 0 11 11 9 224 12 15 10 13 10 9 3 
2.g66 80 31 17 89 28 11 35 25 9 4 7 10 29 7 71 27 25 59 
2.g660 438 244 562 877 1063 918 576 610 353 342 589 519 225 535 529 421 611 835 
2.g667 3301 2355 3549 2700 4245 3033 2406 4910 4001 3440 3048 2939 3439 4658 3861 3849 4064 2527 
2.g668 205 168 417 147 856 651 788 357 777 1996 1459 88 650 23299 402 517 1346 64 
2.g669 4 10 3 7 3 2 0 8 269 8 0 5 6 2121 1 1 4 4 
2.g671 75 37 54 22 13 19 22 16 271 18 16 6 45 2157 58 19 18 35 
2.g672 107 41 74 44 29 86 44 39 284 25 38 14 34 2181 66 42 33 44 
2.g674 2195 2031 2325 1218 2476 1832 1322 3293 3726 3399 2417 2225 1916 7587 2004 2628 2620 1603 
2.g680 2114 1728 2310 1316 1604 1772 2042 2737 2777 2022 1835 2683 1947 4263 2324 2421 1999 1897 
2.g683 8 14 3 13 10 7 14 31 273 27 157 19 16 2128 7 9 10 15 
2.g69 23 3 21 111 2 29 26 8 2 8 0 2 19 22 118 45 29 5 
2.g7 324 219 360 388 373 330 452 659 452 585 388 263 655 472 685 781 435 290 
2.g70 907 909 1208 958 1505 820 1103 1484 1574 1083 1280 1255 1798 1811 1478 1587 1562 1219 
2.g713 84 69 83 42 18 66 35 94 50 48 11 136 102 2186 66 56 80 67 
2.g715 444 418 701 483 406 78 267 212 325 375 229 285 432 2705 282 239 326 304 
2.g716 748 623 992 1172 821 190 473 667 505 637 396 350 840 2955 469 420 676 468 
2.g72 1149 874 1287 759 1172 908 1169 1345 1576 1259 896 1354 1068 1125 1130 1185 1360 1291 
2.g722 1163 918 1327 728 727 557 895 914 871 875 513 723 778 636 1022 728 1131 930 
2.g723 1163 918 1327 728 727 557 895 914 871 875 513 723 778 636 1022 728 1131 930 
2.g726 122 213 157 171 148 136 113 135 231 257 49 289 270 87 119 104 111 212 
2.g735 20543 15531 19710 10175 13854 15365 13584 18859 15132 18224 11571 16446 18721 19818 26386 19194 23522 12219 
2.g737 157 204 192 83 164 121 117 245 293 217 197 269 171 172 128 152 196 240 
2.g738 8250 3544 6607 3025 3242 2314 5176 4162 3047 3707 2283 5184 3081 7496 7361 5335 6854 3162 
2.g742 3191 1074 3061 860 1388 956 2639 1731 1063 751 474 1175 1187 848 2260 958 1368 2807 
2.g744 1079 1058 1371 1098 1072 1051 1300 1362 1798 1491 597 1676 1311 827 1172 1076 1384 1446 
2.g747 7040 6306 9148 4272 7692 5970 4575 8621 9466 9143 7779 6904 7538 10998 9668 7981 8696 4879 
2.g748 7040 6306 9148 4272 7692 5970 4575 8621 9466 9143 7779 6904 7538 10998 9668 7981 8696 4879 
2.g75 543 365 560 312 399 439 430 498 674 434 429 400 500 413 554 609 579 476 
2.g753 133713 94065 98769 25581 40758 40716 70344 79852 61025 66968 29918 40934 125324 126712 79026 105240 67097 53382 
2.g754 137 106 105 113 75 145 46 82 121 150 71 169 156 203 90 90 87 253 
2.g755 448 341 455 408 354 344 376 435 414 423 217 382 528 394 770 378 494 517 
2.g757 36 134 85 280 106 48 18 31 183 248 0 211 247 27 11 12 22 59 
2.g76 28 15 21 28 24 21 25 35 35 28 16 14 39 22 35 31 33 23 
2.g768 4824 2309 4211 3614 2664 3628 3177 3533 3263 2818 2306 3067 2917 3962 4416 4788 4460 3360 
2.g769 4157 2896 4196 2097 2518 2544 2510 3789 3765 2989 2534 2719 3658 4210 5141 3402 3781 2672 
2.g77 151 122 170 350 150 104 130 196 174 121 176 118 150 300 234 605 149 71 
2.g771 4157 2896 4196 2097 2518 2544 2510 3789 3765 2989 2534 2719 3658 4210 5141 3402 3781 2672 
2.g773 4157 2896 4196 2097 2518 2544 2510 3789 3765 2989 2534 2719 3658 4210 5141 3402 3781 2672 
2.g780 749 668 941 871 653 944 1108 895 946 686 510 994 572 331 858 745 860 1352 
2.g781 76 62 86 81 32 56 35 32 47 27 30 44 58 37 35 760 35 116 
2.g782 30 52 36 108 4 9 15 12 53 62 0 19 112 2 5 3 8 41 
2.g785 1073 3816 2096 5406 2936 786 771 1110 5497 6742 35 4628 5185 320 60 261 661 1266 
2.g787 1554 1276 2470 1261 1386 1384 1738 2051 1888 1427 1497 1586 2104 2023 3172 2421 2116 1277 
2.g788 335 212 304 379 191 319 164 387 253 314 49 228 360 549 578 394 781 642 
2.g79 3131 2431 3126 2610 2456 3070 3386 3561 2946 2927 2913 2424 3450 4164 4252 4080 3745 2078 
2.g791 5023 3853 5864 2804 2855 3535 4349 2777 4735 3481 1607 3989 3832 2773 5860 3130 5083 4270 
2.g799 154 145 174 51 71 97 58 68 117 91 71 57 73 87 109 58 75 84 
2.g8 662 429 587 715 411 657 386 851 544 822 195 369 893 1069 1280 845 1290 1074 
2.g800 97 96 95 38 49 41 45 76 59 65 55 46 47 51 70 52 74 63 
2.g804 3559 1762 2890 2177 1130 1219 2578 1538 1309 1191 1224 1441 1980 793 4188 1802 1914 3856 
2.g806 3313 2397 3617 2633 2670 1974 2776 4391 3437 2926 2439 2816 4327 3646 4420 3134 3455 2724 
2.g808 2749 1989 3018 2798 3088 1934 6136 4771 5237 2897 1917 3828 5118 1969 6812 3413 4720 6815 
2.g81 287 144 257 46 72 110 20 64 49 46 20 46 94 166 93 70 81 22 
2.g813 3539 2720 3933 1958 3788 2822 2679 5139 5511 4329 3352 3851 3575 5416 4226 3520 4353 2708 
2.g817 1383 787 6660 11370 617 3263 11520 269 574 371 275 309 501 2216 3445 2264 5047 10423 
2.g818 1383 787 6660 11370 617 3263 11520 269 574 371 275 309 501 2216 3445 2264 5047 10423 
2.g822 1712 1554 2117 1030 1694 1274 927 2559 2273 2252 1730 1480 1653 2334 1752 1768 1942 1223 
2.g823 1712 1554 2117 1030 1694 1274 927 2559 2273 2252 1730 1480 1653 2334 1752 1768 1942 1223 
2.g825 672 578 872 226 475 429 473 532 716 536 296 487 798 466 782 470 487 404 
2.g834 3585 2541 3616 3998 2957 2315 3260 3970 3270 3177 2648 2796 4497 3784 5321 3729 4043 3151 
2.g836 758 685 944 508 412 377 424 596 549 506 444 451 830 751 758 548 486 368 
2.g84 1854 1997 2990 2927 2175 2459 2423 2122 3000 1909 1628 1869 1357 1532 2194 2546 2390 4572 
2.g841 834 721 1251 549 948 901 883 983 1350 1202 700 1002 977 1311 1006 871 1246 652 
2.g844 9 5 9 21 14 13 4 12 12 12 14 11 13 14 11 5 8 9 
2.g849 3221 2524 3509 2453 3134 2432 2834 3828 3730 2938 2483 3203 3695 3083 4645 3106 3437 2974 
2.g85 1348 1027 1550 1296 1105 985 1402 1471 1449 1506 819 1135 1274 1157 1598 1387 1448 1407 
2.g853 1120 850 1274 679 783 865 781 1172 1135 928 1007 833 1121 942 1290 1026 1069 1056 
2.g858 1156 997 1208 852 621 554 697 797 1130 794 493 815 1353 718 1385 610 1176 956 
2.g86 14848 8629 23054 4228 5224 4110 4421 13066 3240 3461 2592 3695 2876 4814 6357 4626 6613 4199 
2.g860 2 2 2 2 0 0 0 3 0 3 4 1 17 2 4 0 2 2 
2.g863 17 25 11 19 6 6 6 7 11 22 2 6 34 11 46 9 85 26 
2.g864 6 5 16 7 1 11 8 2 9 8 1 2 3 6 36 3 79 4 
2.g865 1273 1012 1540 627 571 513 861 858 835 585 483 937 968 434 1893 530 971 1018 
2.g867 813 839 1027 678 641 815 659 3885 1169 1340 973 646 801 1249 798 829 1430 658 
2.g870 523 422 597 362 450 881 614 1023 754 196 232 771 822 183 1051 193 566 2373 
2.g873 1 5 7 13 23 35 4 6 7 12 30 6 9 0 7 5 93 5 
2.g876 13 198 3986 497 1661 57 34 102 1 34 55 1051 10 52 1677 597 123 1412 
2.g895 6456 5407 8250 5907 4832 4768 5079 7296 7493 5201 5338 4769 5228 6357 7679 6456 6505 4802 
2.g896 6456 5407 8250 5907 4832 4768 5079 7296 7493 5201 5338 4769 5228 6357 7679 6456 6505 4802 
2.g902 1188 885 1578 1344 1130 967 1082 1193 1563 1234 890 1319 1107 1586 1415 1628 2034 990 
2.g907 3237 2259 3246 1942 1730 1471 2183 3047 1588 2108 1654 1578 2931 3084 3105 2748 3154 1713 
2.g908 7068 5950 8378 4734 7428 7296 5450 8792 10756 7600 6553 6994 6744 10122 8406 8647 9348 6302 
2.g910 7068 5950 8378 4734 7428 7296 5450 8792 10756 7600 6553 6994 6744 10122 8406 8647 9348 6302 
2.g911 7068 5950 8378 4734 7428 7296 5450 8792 10756 7600 6553 6994 6744 10122 8406 8647 9348 6302 
2.g912 4689 2156 4501 3739 3137 4814 4334 3366 3810 3493 2051 3668 2672 3685 4645 4257 5377 4026 
2.g914 13964 12129 16483 9384 9779 11711 9740 16857 14575 13608 9386 12828 14409 25058 20109 16668 22525 8277 
2.g920 48 16 41 68 6 34 66 4 12 3 3 2 24 625 56 28 22 50 
2.g925 5459 3318 5592 4284 3435 3372 5181 4454 4448 3031 3146 3548 5384 5654 7338 4772 5542 3394 
2.g926 5459 3318 5592 4284 3435 3372 5181 4454 4448 3031 3146 3548 5384 5654 7338 4772 5542 3394 
2.g927 5459 3318 5592 4284 3435 3372 5181 4454 4448 3031 3146 3548 5384 5654 7338 4772 5542 3394 
2.g933 1936 1773 2402 1186 2123 1407 1357 1992 2926 2191 2030 1622 2251 4228 2023 2584 3075 1288 
2.g96 11356 7254 12177 11860 9527 11615 10898 12808 13127 10340 9448 10607 11573 17447 16989 14769 14656 8520 
2.g969 8 14 6 0 1 3 0 2 0 1 0 1 2 0 1 2 2 2 
2.g971 4862 4779 6700 4813 7661 3805 5017 6655 7906 8613 7618 7143 9232 12351 5242 8601 6299 6647 
2.g972 4862 4779 6700 4813 7661 3805 5017 6655 7906 8613 7618 7143 9232 12351 5242 8601 6299 6647 
2.g99 10919 7939 12032 8016 11960 7950 9555 13425 15198 11456 8680 11859 9704 11085 14018 10802 13999 9404 
2.g990 163 226 145 394 62 164 69 82 490 669 13 203 466 64 86 66 136 254 
2.g991 447 90 324 224 78 266 199 95 75 60 96 58 129 325 579 343 377 293 
2.g992 47 31 56 20 16 21 9 18 24 12 13 19 42 28 48 26 37 177 
2.g997 2338 1588 2411 1776 1805 1796 1733 2243 2154 1376 1270 2130 2279 1690 2548 1588 2026 2067 
2.g999 6 11 7 1 1 10 2 0 1 4 0 1 0 0 1 1 13 162 
20.g6 629 273 639 1949 1006 561 156 94 852 5166 785 569 506 258 1522 1098 719 79 
2000.g692 2 0 0 4 337 233 168 226 320 355 5 32 283 3 5 11 319 160 
2001.g693 15 29 22 41 17 11 6 17 29 50 6 28 89 35 8 11 15 14 
2002.g694 4 5 2 8 6 8 7 7 8 10 5 5 14 22 19 16 10 6 
2004.g695 2 2 2 3 5 1 0 1 0 3 1 2 5 3 6 4 4 5 
2005.g696 1 6 2 12 0 5 0 3 12 14 1 5 18 0 0 0 7 5 
2012.g697 173 125 160 154 630 214 146 1133 691 85 491 85 307 2817 333 330 166 69 
2014.g698 102 78 97 60 136 109 92 130 112 145 120 118 162 273 164 144 137 90 
2016.g699 12 11 12 7 118 5 6 10 60 30 32 5 44 47 7 15 31 4 
2017.g700 360 177 354 1142 469 381 66 53 493 1597 467 252 379 211 494 818 430 49 
2018.g701 47 35 50 82 57 52 19 36 45 59 64 25 81 51 45 210 73 12 
202.g73 142 99 140 97 87 47 88 143 84 92 137 30 309 141 208 319 109 655 
2020.g702 6 2 3 18 4 2 5 3 7 10 4 4 13 8 7 10 7 4 
2020.g703 62 43 63 204 110 63 68 129 144 155 63 86 232 108 124 136 111 180 
2020.g704 70 41 72 190 104 55 39 118 147 137 62 70 251 91 122 118 114 128 
2025.g705 186 109 148 143 300 141 127 125 107 203 258 51 719 199 235 386 491 49 
2026.g706 122 61 102 156 237 68 153 348 190 225 197 84 261 337 351 367 157 183 
2026.g707 242 165 271 308 221 256 308 299 361 417 222 244 394 363 481 419 379 401 
2026.g708 293 200 248 94 296 157 150 410 513 230 276 94 331 305 532 281 189 204 
2027.g709 30 26 27 21 16 10 15 11 27 17 17 14 49 24 37 57 55 134 
2028.g710 13 25 20 26 28 34 22 19 70 61 12 40 33 12 6 14 17 24 
2028.g711 1190 1373 2167 640 855 1802 559 1842 1522 1528 815 1787 472 679 816 826 784 855 
2033.g712 195 138 172 263 42 273 347 2 83 161 53 220 600 496 91 624 436 200 
2035.g713 1615 1252 2097 2131 64 2838 3436 30 560 1247 74 2652 7003 5967 151 8901 5486 1562 
2036.g714 98 73 76 71 125 89 91 150 168 153 182 86 159 253 214 166 192 60 
2037.g715 108 71 107 114 95 92 87 159 151 182 59 75 165 179 163 282 138 70 
2038.g716 10 10 9 33 71 10 6 14 19 23 19 50 35 32 7 24 13 16 
2040.g717 803 343 820 2403 1189 733 181 106 1109 5841 941 663 715 399 1866 1547 966 104 
2042.g718 4 4 1 8 2 1 5 1 1 4 2 3 12 6 3 3 3 2 
2042.g719 20 16 13 32 13 6 9 21 13 18 14 5 33 9 20 21 21 11 
2042.g720 47 29 45 131 41 68 43 47 94 367 70 66 102 171 86 115 66 36 
2042.g721 157 91 142 136 203 157 191 218 231 278 224 156 309 918 664 221 251 94 
2042.g722 12 8 2 16 4 6 2 8 44 22 1 1 33 6 1 4 8 2 
2047.g723 82 40 59 70 72 71 62 182 165 73 109 59 122 151 173 112 60 67 
2049.g724 796 548 963 129 1548 4603 923 266 125 1136 461 338 508 4902 1755 7507 1836 59 
2056.g725 37 21 34 39 36 31 24 35 38 50 88 18 49 79 69 65 45 21 
2056.g726 28 9 28 44 126 20 95 37 77 38 81 22 36 42 43 42 66 22 
206.g74 301 218 344 298 378 324 229 485 369 418 277 252 463 678 535 509 449 204 
2063.g727 17 11 13 28 11 20 17 13 18 32 26 5 38 22 37 66 31 10 
2068.g728 33 20 19 69 30 17 15 44 57 48 15 19 86 31 34 45 41 34 
2072.g729 61 62 53 75 104 25 25 13 81 21 16 6 78 16 6 46 18 25 
2076.g730 0 0 0 0 5 1 0 3 0 0 1 1 0 1 2 3 7 0 
208.g75 221 155 243 194 257 275 192 409 350 298 211 203 277 570 331 411 307 165 
2081.g731 34 37 75 48 82 67 37 83 114 90 37 81 72 43 60 33 69 41 
2085.g732 26 18 29 15 160 8 20 26 84 29 48 13 57 82 17 43 75 7 
2087.g733 46 33 38 122 95 37 69 127 90 115 54 43 130 143 151 182 75 64 
2090.g734 3 3 1 5 8 1 5 2 0 9 3 1 13 3 2 5 1 2 
2092.g735 318 264 251 181 258 252 215 484 416 450 292 294 644 737 446 369 353 219 
2098.g736 2 1 3 8 111 107 85 108 132 142 6 20 147 2 4 14 119 71 
21.g7 12 7 13 14 14 11 6 25 8 26 10 5 26 14 30 26 22 18 
2103.g737 9 8 10 17 56 7 0 14 19 36 49 39 53 13 5 35 19 10 
2111.g738 594 409 776 493 747 448 865 617 604 616 550 549 1029 515 1314 1514 1127 283 
2111.g739 50 33 44 79 72 37 25 77 60 67 36 137 136 36 84 85 59 207 
2117.g740 33 33 42 64 32 49 31 75 53 62 32 25 74 56 65 89 61 23 
2122.g741 50 45 33 57 36 81 25 53 77 154 53 30 96 60 253 55 63 137 
2127.g742 17 4 5 13 19 14 2 9 19 19 16 9 19 15 39 27 9 5 
2134.g743 45 25 23 33 20 33 17 59 29 57 33 8 43 46 66 46 39 25 
2138.g744 101 56 110 475 95 160 83 126 107 252 131 61 149 101 88 179 93 60 
2140.g745 75 94 76 99 91 70 74 94 132 112 262 84 94 166 474 142 85 60 
2141.g746 9 8 15 47 20 14 13 25 21 27 37 8 24 32 26 32 18 21 
2142.g747 45 36 61 84 117 45 41 119 105 69 81 58 120 62 79 97 77 59 
2147.g748 14 14 12 49 50 18 13 26 20 27 11 35 54 16 25 33 23 48 
2147.g749 169 98 104 506 382 219 120 484 654 266 284 204 434 265 239 141 360 225 
2147.g750 41 15 25 92 27 11 30 38 39 54 31 42 107 28 49 37 51 95 
2147.g751 87 44 111 151 67 98 52 181 218 186 120 53 220 247 198 166 149 64 
2147.g752 15 8 12 21 9 16 12 15 34 28 7 10 59 16 12 12 15 8 
2147.g753 294 224 332 424 364 244 332 466 529 678 610 340 804 655 629 520 507 227 
215.g76 132 101 130 163 52 69 55 29 76 129 19 56 140 111 241 157 278 93 
2150.g754 873 395 776 2717 1138 777 165 117 1123 5127 904 627 705 360 1534 1566 1004 123 
2152.g755 44 29 38 69 47 50 37 93 60 99 58 36 71 63 91 78 64 49 
2155.g756 683 476 723 577 679 816 416 956 1251 1289 719 657 1076 1492 985 1317 946 510 
2156.g757 4 3 4 2 1 7 0 4 7 0 1 1 4 5 7 2 1 0 
2159.g758 24 43 38 101 20 38 13 24 61 62 18 41 55 43 20 35 35 20 
216.g77 38 22 39 63 26 54 32 82 51 128 71 27 83 87 74 101 57 27 
216.g78 105 59 82 106 140 60 25 163 83 123 69 59 164 102 346 309 97 50 
2162.g759 1018 688 861 1735 824 629 590 803 906 1271 439 572 739 1576 508 2080 2319 1433 
2167.g760 288 261 305 254 365 321 237 353 456 449 327 312 451 613 403 633 364 147 
2167.g761 34 27 23 47 60 29 79 83 70 83 37 26 149 48 51 71 70 26 
2172.g762 72 20 42 112 75 13 105 30 23 30 87 24 69 13 17 72 17 28 
2179.g763 4 6 4 14 11 8 9 7 12 13 7 9 13 7 19 15 13 7 
218.g79 21 66 22 58 18 15 29 24 167 215 1 22 131 12 0 13 34 48 
2198.g764 159 94 148 123 85 133 62 156 175 211 160 118 210 95 262 341 197 81 
22.g8 16 10 16 8 6 4 5 3 8 8 4 1 13 2 16 9 8 63 
2201.g765 77 66 72 73 61 93 81 98 67 103 63 91 98 94 103 94 87 57 
2207.g766 76 49 122 99 46 63 69 116 71 123 86 47 152 65 297 274 96 55 
2208.g767 175 121 161 98 113 179 315 555 146 495 11 38 112 257 510 53 247 36 
2208.g768 292 209 309 226 322 255 220 417 401 430 338 275 584 477 970 399 408 185 
2208.g769 246 163 230 265 222 201 205 366 269 363 236 174 398 341 416 407 300 196 
2209.g770 9 4 15 12 4 4 7 19 11 16 12 11 14 7 26 28 13 7 
221.g80 7 2 4 5 17 2 2 0 23 16 0 3 11 2 1 4 2 3 
2215.g771 13 5 10 36 21 20 9 15 13 68 20 17 36 23 51 9 45 21 
2218.g772 79 51 49 35 34 48 40 60 49 67 39 45 52 91 98 70 72 53 
2218.g773 27 25 89 54 26 32 9 60 44 47 44 21 76 23 169 109 54 23 
2218.g774 111 64 109 116 94 91 64 63 67 106 85 42 78 193 194 243 101 60 
2223.g775 0 0 2 1 1 3 1 6 1 7 4 2 6 2 5 5 6 4 
2228.g776 154 107 136 83 56 62 33 115 78 231 82 51 115 81 101 85 89 38 
2228.g777 95 102 117 121 54 103 54 209 161 153 51 49 193 135 68 152 74 42 
2228.g778 235 146 203 366 296 201 187 330 234 362 235 161 489 395 420 394 231 215 
2228.g779 192 137 152 208 235 57 177 238 469 211 175 110 109 488 177 208 196 76 
223.g81 13 7 12 2 12 10 7 4 6 15 16 5 18 13 12 10 14 13 
2231.g780 2 1 2 3 1 5 2 5 6 2 0 2 7 0 2 6 9 2 
2237.g781 1 0 1 0 4 14 7 2 5 11 7 5 10 16 18 6 14 8 
2239.g782 38 18 34 76 39 25 25 68 55 65 35 48 120 38 85 77 68 154 
2241.g783 246 165 256 149 232 255 203 342 304 321 220 244 225 575 302 398 312 149 
2244.g784 34 27 34 27 45 24 65 41 53 60 42 42 48 94 92 70 58 23 
2248.g785 30 13 24 26 36 32 24 53 38 64 26 19 51 50 58 44 34 21 
2249.g786 1042 794 1612 944 1095 910 1391 1625 1636 1301 1175 1206 1361 1169 2163 1840 1456 1392 
2249.g787 83 72 96 120 96 59 48 162 97 143 70 59 120 122 243 155 84 68 
2249.g788 345 219 286 397 539 291 220 536 351 416 256 294 810 726 509 518 374 290 
2249.g789 26 12 19 55 13 14 12 47 34 41 25 16 36 66 53 55 40 30 
225.g82 42 31 54 35 44 64 32 64 83 113 57 49 91 97 95 89 78 35 
2250.g790 196 99 244 168 228 168 206 301 244 221 147 233 206 384 392 258 257 178 
2251.g791 3 5 3 7 27 5 1 10 8 8 11 3 11 9 10 10 9 11 
2251.g792 3 2 1 5 6 1 2 1 4 5 1 1 12 0 1 5 3 1 
2251.g793 56 30 57 208 116 220 70 153 231 189 109 59 83 314 115 131 193 63 
2258.g794 137 120 160 22153 1010 100 426 161 430 138 265 163 5627 25929 18684 3896 11925 10545 
2259.g795 191 150 178 213 348 203 104 336 211 256 180 210 435 553 343 343 239 185 
2260.g796 47 43 45 22 339 14 54 44 77 46 63 32 176 109 23 81 127 14 
2265.g797 152 109 173 129 94 131 49 117 127 260 90 65 168 206 173 167 122 72 
2272.g798 13 14 6 13 10 11 5 11 17 19 8 8 26 18 20 20 14 6 
2272.g799 194 123 143 228 149 163 128 322 276 301 144 103 229 313 271 248 253 116 
2277.g800 17 20 19 38 82 17 1 34 62 114 0 20 67 19 23 16 106 20 
2278.g801 15 3 7 10 6 5 6 11 4 19 7 4 13 6 20 5 6 7 
2284.g802 16 10 32 12 52 9 17 18 16 36 28 13 70 28 40 64 33 10 
2287.g803 27 18 19 63 21 15 18 43 30 42 28 17 40 48 40 45 28 22 
2288.g804 38 23 35 69 37 41 28 57 46 94 58 17 86 62 84 107 61 98 
2289.g805 224 181 272 192 362 251 258 472 366 487 362 259 425 508 499 538 335 192 
2292.g806 477 406 664 378 417 389 499 676 664 525 353 460 584 515 683 535 627 372 
2296.g807 28 49 76 156 40 77 91 54 152 215 22 84 197 43 84 57 101 141 
2299.g808 6 12 9 20 8 10 10 11 13 21 31 6 18 19 23 21 22 15 
2301.g809 3 0 1 5 7 1 1 8 7 1 2 0 2 1 1 1 2 3 
2302.g810 180 114 269 115 210 95 48 192 155 97 168 111 164 105 422 468 149 66 
2304.g811 13 2 9 8 4 1 3 4 8 8 3 2 9 10 4 15 5 13 
2308.g812 77 50 79 109 115 69 82 139 109 243 72 50 227 134 127 204 144 55 
231.g83 21 18 19 44 819 23 908 164 310 39 33 18 84 58 40 39 281 92 
231.g84 213 159 240 437 616 284 481 389 553 607 736 315 651 528 739 595 1097 219 
231.g85 287 194 316 297 362 250 216 381 339 451 251 177 533 356 529 567 356 230 
231.g86 223 124 253 352 282 226 225 375 285 500 246 169 560 338 467 458 320 173 
231.g87 55 27 56 64 74 25 31 76 63 80 32 30 104 67 67 94 63 31 
231.g88 191 151 209 44 61 30 114 89 132 120 29 183 408 63 117 222 146 54 
2312.g813 60 45 45 75 26 59 132 31 42 163 33 31 43 39 221 39 84 48 
2313.g814 8 14 13 22 59 7 1 22 49 71 0 11 45 13 20 15 85 14 
2315.g815 122 73 108 13 7 11 41 19 10 27 3 18 13 11 23 66 8 8 
2320.g816 1 2 3 12 6 3 8 11 5 6 12 6 13 10 10 11 2 4 
2321.g817 71 47 64 61 66 52 60 105 85 94 81 40 144 106 143 124 95 46 
2321.g818 1 0 0 0 0 0 0 3 0 0 1 2 0 0 1 0 1 0 
2321.g819 20 21 26 37 10 24 12 56 33 37 21 22 47 41 72 52 46 12 
2321.g820 219 163 237 251 176 264 102 342 358 520 259 150 595 221 1196 338 278 535 
2322.g821 151 113 147 44 174 45 4 41 23 52 41 9 46 87 42 233 29 11 
2324.g822 37 21 38 52 40 29 27 47 51 43 45 38 40 72 75 99 49 22 
2325.g823 146 133 163 108 162 198 229 229 146 187 132 96 180 232 211 292 226 145 
2326.g824 3794251 2896188 4410609 6129513 2638741 6419507 3337780 3907056 3039739 4072103 6035949 4293713 2337416 3673078 4106796 3159161 2744463 5717732 
2327.g825 208 149 213 219 319 250 234 322 298 315 228 209 467 422 355 363 285 193 
2327.g826 90 62 99 488 94 151 45 138 200 485 1434 236 568 197 1082 600 798 109 
2327.g827 64 50 68 230 68 78 33 76 125 203 451 104 261 128 521 219 319 66 
2332.g828 63 131 37 291 43 27 51 27 166 207 5 56 432 26 10 45 89 86 
2333.g829 6 5 10 0 1 9 0 10 11 0 1 1 3 62 17 10 1 0 
2338.g830 37 19 27 111 268 27 208 99 112 53 35 25 80 80 52 63 204 59 
2339.g831 142 99 119 94 294 54 2 8 636 45 30 30 50 223 18 104 63 14 
2340.g832 21 4 18 34 10 12 9 21 16 24 28 6 23 19 25 38 23 14 
2340.g833 606 419 626 407 739 584 581 717 723 711 648 605 1084 967 1286 1182 858 258 
2340.g834 101 70 77 207 40 43 50 114 111 92 73 50 139 189 112 414 70 48 
2343.g835 23 12 13 23 24 9 25 23 12 21 21 11 44 58 28 52 21 22 
2344.g836 407 272 493 48 299 307 190 519 491 677 414 331 663 25 641 646 304 195 
2345.g837 87 57 94 35 116 78 113 131 149 107 119 80 122 237 168 172 111 46 
2346.g838 130 88 105 111 46 14 7 21 36 45 37 11 59 92 29 298 40 14 
235.g89 9 14 2 22 7 7 8 2 31 26 3 7 59 5 1 18 12 11 
235.g90 87 73 77 70 611 49 89 86 448 124 149 71 290 179 39 254 209 49 
235.g91 2068 1481 2475 21389 5189 15103 7495 1052 2382 4126 1742 1158 11289 12399 8128 15358 4382 3415 
2355.g839 217 110 116 329 289 124 234 417 251 378 317 165 406 448 427 555 277 251 
236.g92 35 23 23 49 17 20 24 49 30 56 49 19 72 38 90 89 42 26 
2368.g840 1780 749 727 2693 692 1259 3964 487 757 657 821 704 795 480 4576 1763 1091 1453 
2369.g841 39 29 33 17 24 5 14 32 18 41 16 17 16 14 31 41 24 12 
2369.g842 292 180 251 226 250 161 307 319 287 318 172 162 373 434 367 562 257 144 
2370.g843 44 29 49 62 58 40 29 66 77 77 37 36 127 45 112 77 71 135 
2383.g844 260 192 290 189 231 284 160 364 408 498 288 162 453 565 454 471 315 156 
2383.g845 25 23 33 26 12 14 7 14 27 37 16 13 44 7 34 26 17 16 
2383.g846 57 27 40 31 6 9 0 4 34 20 0 8 85 3 2 5 8 10 
2383.g847 573 370 601 543 531 430 304 593 610 912 526 362 1000 978 763 671 591 279 
2383.g848 40 32 51 40 24 26 30 41 35 56 36 26 102 19 46 34 27 27 
2383.g849 39 26 55 45 54 22 14 35 49 79 21 10 62 54 40 47 35 17 
2386.g850 41 18 64 24 28 22 8 15 217 91 13 12 138 55 64 74 56 29 
2388.g851 36 23 27 40 28 20 19 65 29 61 39 16 52 44 64 76 41 23 
2389.g852 36 24 33 100 73 30 14 50 52 63 23 69 123 39 61 74 68 144 
2389.g853 1 0 3 6 0 0 0 1 5 2 0 1 9 1 0 0 1 3 
2389.g854 371 287 350 322 502 383 458 672 663 758 864 465 1580 891 1019 592 518 333 
2393.g855 35 80 22 147 44 23 39 25 140 144 17 40 317 30 6 26 58 47 
2396.g856 39 33 41 29 54 55 56 61 69 95 63 68 77 124 94 89 57 29 
2407.g857 32 64 17 134 26 26 35 28 124 152 9 35 274 21 5 33 56 43 
2416.g858 351 291 737 161 452 285 109 524 389 228 326 187 386 212 1307 1243 402 128 
242.g93 3 7 4 34 6 5 5 1 42 41 1 5 21 2 0 4 5 17 
2420.g859 320 205 402 158 233 185 148 322 229 131 108 278 176 330 276 227 246 113 
2421.g860 387330 262046 369260 358435 109285 397790 263667 238235 285424 339611 274446 266854 208451 527228 440425 352732 247520 294972 
2430.g861 1 1 1 4 1 4 0 5 1 3 2 0 2 2 4 15 4 2 
2438.g862 0 2 5 9 1 7 3 2 10 4 3 9 13 9 10 3 4 3 
2439.g863 161 115 160 132 226 60 34 92 94 110 52 30 171 150 69 280 102 38 
2439.g864 108 62 136 162 80 94 80 169 109 190 144 69 223 134 504 421 138 81 
244.g94 0 0 0 1 0 1 1 3 0 4 6 0 1 0 0 1 1 0 
2443.g865 74 49 97 95 40 68 116 42 44 53 40 35 61 52 135 75 60 36 
2444.g866 1527321 1248432 1444949 2277803 965783 2994248 1082604 1358592 1014500 1573987 3167797 1542781 722502 1188763 1267069 1007665 903120 2303904 
2450.g867 7 3 0 0 0 2 1 1 0 2 0 1 1 0 0 2 0 1 
2456.g868 175 112 142 269 192 228 101 326 235 443 308 63 318 253 379 455 263 405 
2456.g869 68 58 79 108 69 58 40 114 97 133 131 33 136 93 175 176 89 169 
2459.g870 4 6 5 3 42 4 1 10 9 5 0 10 29 5 8 12 2 5 
2466.g871 2 2 0 2 2 0 1 2 2 2 0 0 3 1 0 1 1 3 
2467.g872 11 1 46 13 1 5 45 83 5 11 177 25 29 9 8 13 11 11 
2468.g873 93 66 42 175 248 150 77 417 418 172 259 113 97 101 135 42 173 117 
247.g95 130 91 118 78 640 35 80 114 170 99 201 98 287 253 51 67 292 48 
2472.g874 37 28 44 45 39 37 29 62 34 48 51 32 80 32 97 125 36 15 
2476.g875 169 123 162 183 182 156 148 293 190 400 169 111 359 240 308 309 227 111 
2476.g876 184 102 147 226 222 126 114 236 223 208 141 250 307 214 282 214 229 292 
2479.g877 48 45 54 33 43 30 36 46 30 66 62 28 119 54 134 130 52 227 
2485.g878 14 16 24 100 84 61 144 44 73 63 147 26 94 64 71 29 375 55 
249.g96 2 0 4 3 3 2 3 1 4 5 0 0 6 0 2 5 6 2 
2494.g879 72 43 51 109 74 78 39 123 86 167 124 37 151 70 156 182 87 177 
2498.g880 63 121 104 163 87 78 67 119 169 291 61 138 230 80 66 85 121 54 
25.g9 227 155 263 254 206 203 128 303 246 373 220 117 314 365 321 353 248 136 
250.g97 78 41 94 328 246 283 404 226 145 43 87 57 117 122 862 89 131 216 
251.g98 213 131 198 262 162 179 85 108 134 234 178 83 159 349 291 349 196 100 
2516.g881 26 18 25 17 7 7 27 19 19 22 10 4 41 15 22 22 19 17 
2516.g882 42 32 39 43 26 32 17 35 40 31 29 19 100 51 39 75 43 12 
2516.g883 648 398 590 189 843 877 424 535 312 625 333 131 846 406 77 640 366 138 
2519.g884 117 93 130 97 148 129 109 229 166 185 119 138 159 306 204 195 178 132 
2522.g885 882 652 925 616 698 684 702 1063 1175 551 538 748 722 836 831 858 1086 613 
2528.g886 121 110 124 155 99 110 88 131 195 207 275 83 123 257 384 176 138 104 
253.g99 18 9 18 30 24 12 9 33 25 32 14 45 60 14 39 33 24 84 
2530.g887 753 487 838 627 776 707 539 1130 851 1064 864 626 1023 1459 1196 1187 968 462 
2530.g888 119 88 129 109 105 88 59 175 104 136 113 90 113 237 159 159 166 80 
2530.g889 611 497 679 524 787 526 565 1122 878 935 802 643 622 815 636 728 789 722 
2533.g890 2 1 1 2 1 0 0 1 1 1 0 0 0 0 1 0 2 0 
2539.g891 280 182 229 453 576 332 122 78 247 902 392 164 477 814 77 106 428 152 
2540.g892 27 22 22 44 16 21 19 50 38 60 38 17 55 54 78 64 49 23 
2554.g893 268 186 255 251 223 290 127 286 272 311 254 165 348 425 308 468 310 114 
2556.g894 0 0 1 0 4 1 1 1 1 0 0 0 2 1 2 1 1 0 
2566.g895 0 0 1 4 0 0 0 3 4 2 0 5 9 1 4 1 7 2 
2570.g896 397 277 430 776 365 523 274 703 547 817 565 537 395 1704 505 688 608 303 
258.g100 22 7 14 26 8 9 4 21 13 50 3 9 40 18 21 25 25 5 
2582.g897 28 17 24 50 34 17 34 34 28 38 31 17 37 35 35 28 30 23 
2586.g898 34 24 42 73 2347 32 1818 397 732 88 61 44 165 118 110 91 719 222 
2587.g899 14 6 6 10 6 7 25 4 4 12 2 4 14 13 6 11 7 3 
2588.g900 32 27 46 42 26 23 14 31 46 47 19 13 58 61 43 47 33 17 
2591.g901 46 23 35 34 27 45 36 58 44 42 57 25 39 40 40 29 46 57 
2596.g902 22 8 25 24 44 21 47 43 48 50 18 11 68 30 24 47 27 18 
2596.g903 75 62 98 64 101 70 42 90 68 150 73 37 138 129 138 188 106 37 
2603.g904 34 20 42 63 49 26 1302 6 3 0 0 1 50 37 634 21 86 26 
2606.g905 127 116 84 67 84 107 196 161 174 187 145 65 100 97 138 105 202 72 
261.g101 26 19 26 55 27 18 17 37 29 41 27 22 48 17 36 48 33 25 
2610.g906 2189 1459 8691 11701 13103 754 8887 8968 2289 4681 27417 17350 18061 2571 20 12652 4742 5927 
2611.g907 47 27 71 126 62 40 27 95 52 113 36 19 93 109 68 112 147 35 
2612.g908 24 7 14 21 9 20 11 14 16 15 14 4 24 38 39 40 29 15 
2617.g909 75 53 78 97 66 47 38 39 54 81 45 26 62 125 145 129 48 41 
2617.g910 62 40 56 45 114 25 48 48 110 70 46 26 124 49 66 93 55 48 
2617.g911 22 13 17 9 32 12 12 23 44 44 15 17 43 10 26 32 16 12 
2621.g912 84 41 70 130 96 114 50 166 116 209 163 47 163 94 170 231 103 172 
2641.g913 347 200 284 90 90 66 84 103 128 96 112 94 55 119 188 176 122 53 
2647.g914 0 0 0 3 8 0 1 1 4 4 0 1 7 1 1 1 1 0 
265.g102 186 118 213 111 243 199 169 270 295 221 197 222 274 481 284 322 249 128 
2652.g915 1223 962 1615 1398 32 1899 2554 25 396 803 49 1893 4878 3419 100 6320 3700 1117 
2655.g916 27 19 20 73 29 16 45 67 71 11 3 19 52 33 98 39 95 83 
2656.g917 8 7 7 16 5 6 5 13 6 17 12 2 12 12 20 10 13 8 
2659.g918 14 18 24 93 86 59 146 47 73 63 144 26 104 67 74 31 396 54 
266.g103 69 39 65 67 97 75 57 95 129 107 89 53 150 135 99 137 119 52 
2662.g919 85 68 88 3 3 2 57 23 32 11 1 78 134 1 32 90 56 14 
2664.g920 1 0 0 0 0 1 0 0 0 0 0 1 0 0 0 0 0 1 
2665.g921 20 21 20 34 48 35 27 33 33 43 29 19 82 38 39 49 23 39 
2668.g922 3 3 1 4 20 4 1 2 9 19 1 4 11 2 0 7 4 4 
2669.g923 142 83 137 135 90 106 58 112 100 149 101 50 106 289 268 305 128 37 
267.g104 311 215 421 268 410 561 1198 539 661 2561 3001 188 1515 31366 287 1033 1761 102 
2673.g924 20 14 27 34 25 29 13 33 35 49 35 12 50 41 53 50 30 21 
2674.g925 56 40 72 69 28 35 24 28 34 26 32 12 142 33 52 93 28 15 
2679.g926 25 13 19 37 18 21 18 38 19 43 22 12 46 34 44 36 17 23 
2684.g927 68 57 53 85 348 36 31 31 681 58 66 52 125 380 30 133 163 21 
2690.g928 30 19 18 14 15 15 19 20 17 21 5 7 16 39 26 23 10 8 
2695.g929 0 0 0 0 0 1 1 0 0 0 0 0 0 0 0 0 0 0 
2699.g930 595 412 664 294 621 389 374 650 731 548 443 525 460 774 718 686 702 414 
270.g105 1351 537 999 244 208 724 1004 415 251 333 306 456 466 621 335 613 422 204 
2706.g931 194 119 205 156 170 170 127 223 180 212 176 127 249 310 234 329 238 87 
271.g106 11 1 3 36 4 4 3 7 17 17 0 4 45 2 0 3 13 2 
2711.g932 231 119 239 254 309 193 203 324 288 423 250 118 399 457 368 530 295 165 
2713.g933 2999 2219 1810 1743 1088 1309 2398 2082 1195 1604 1151 1457 3562 764 3700 1164 1866 2710 
2714.g934 211 166 245 62 199 56 7 43 35 45 44 7 55 77 36 301 29 8 
2716.g935 136 107 131 99 192 156 117 193 205 195 175 153 218 330 195 188 173 84 
2719.g936 130 76 118 105 85 109 72 188 139 160 156 118 181 202 205 273 166 82 
2723.g937 1 0 0 0 17 12 19 9 15 19 0 7 15 0 3 3 12 15 
2727.g938 346 288 341 408 336 322 309 514 551 448 1150 373 494 574 1725 590 390 265 
2727.g939 211 170 247 209 119 85 116 110 71 77 212 61 142 202 151 331 89 72 
2727.g940 112 107 119 150 165 150 277 213 216 187 276 105 353 245 178 203 629 121 
2727.g941 8 11 9 9 5 9 4 7 14 9 11 2 15 8 9 15 9 7 
2728.g942 314 280 348 133 1056 396 162 1922 1054 114 488 170 473 3024 533 499 251 100 
2729.g943 101 68 76 177 150 78 73 155 95 126 104 87 222 146 158 195 102 107 
2734.g944 9 8 12 13 13 12 11 16 13 16 10 8 21 19 19 22 7 8 
274.g107 109 97 135 76 176 136 228 390 193 243 146 217 98 121 181 145 146 131 
2740.g945 536 390 640 685 600 513 778 626 922 336 221 800 381 355 703 398 691 1559 
2742.g946 8 6 13 25 4 13 6 16 18 21 10 3 18 13 14 60 9 9 
2744.g947 173 112 345 194 412 276 266 474 456 434 236 321 423 437 444 331 576 274 
275.g108 14 10 11 8 10 8 16 11 17 13 14 15 8 14 29 12 14 14 
2752.g948 221 161 237 254 234 230 239 378 281 416 258 153 453 363 449 522 355 214 
2755.g949 15 9 9 12 10 7 7 16 14 18 4 6 14 13 10 17 9 12 
2756.g950 0 0 0 0 0 0 0 0 0 0 0 0 0 0 0 0 0 0 
2757.g951 498 371 507 576 783 574 449 966 870 869 813 596 1081 1260 1234 968 798 405 
2757.g952 2 0 0 11 0 0 1 3 12 5 0 1 21 3 0 0 3 0 
276.g109 22 36 26 36 29 26 35 20 47 41 15 13 91 23 6 6 45 14 
2760.g953 700 377 376 1289 2532 1027 514 3902 3114 1362 1891 1035 702 1262 922 125 1219 806 
2762.g954 3 1 3 1 9 1 1 7 2 1 3 2 3 0 4 0 1 7 
2765.g955 40 22 32 153 49 42 19 42 67 119 249 59 154 77 359 137 192 49 
2777.g956 781 620 1463 1349 1237 689 1388 1127 2484 1172 1171 835 1442 1656 1745 948 1096 1530 
2778.g957 133 1092 4332 2382 25 271 172 56 56 46 26 43 133 46 67 69 36 175 
2779.g958 83 69 105 3 3 3 68 31 36 8 0 67 147 0 28 95 41 12 
278.g110 810 619 3038 3855 3703 2964 4498 3796 5068 3353 2610 6613 4428 4537 4607 3965 7152 6042 
2780.g959 179 98 185 86 90 89 164 121 143 88 93 88 116 83 149 141 140 98 
2784.g960 57 37 41 100 158 69 122 234 118 144 127 61 161 243 291 238 115 117 
2786.g961 176 125 137 196 250 124 106 262 170 205 122 117 425 300 274 272 189 156 
2793.g962 11 11 16 41 10 16 17 35 24 40 26 11 43 39 53 52 21 18 
2794.g963 405 265 376 568 985 286 566 996 558 795 615 351 979 976 1013 1225 612 536 
2805.g964 1784 1168 1981 1994 1689 1574 1280 2385 2269 2756 1827 1244 2917 3509 3041 3623 2538 1072 
2807.g965 95 70 77 125 150 138 82 165 104 126 97 68 243 148 174 157 99 83 
2819.g966 6 25 15 28 30 6 6 7 38 64 0 22 71 1 1 3 6 5 
2821.g967 90 56 78 68 34 29 109 110 74 63 38 18 162 82 87 156 57 52 
2822.g968 62 32 78 70 40 67 16 77 68 104 101 22 96 64 112 121 80 125 
2824.g969 46 24 43 59 55 44 28 74 49 56 35 23 57 83 66 86 57 14 
283.g111 13 22 22 108 59 58 119 69 86 98 136 32 112 88 75 23 279 30 
2830.g970 29 14 48 29 63 21 15 35 19 47 26 7 46 30 73 129 37 13 
2832.g971 0 0 0 1 0 1 0 1 1 1 0 0 2 1 3 1 0 0 
2833.g972 4 0 2 1 2 0 6 7 2 1 3 0 0 1 0 2 7 1 
2834.g973 85 57 101 104 76 64 42 95 84 123 37 35 107 111 112 90 84 47 
2834.g974 120 72 99 135 138 72 54 149 142 232 68 47 191 146 249 123 132 88 
2838.g975 277 177 363 367 280 295 155 350 340 476 244 140 428 499 390 441 343 157 
2840.g976 168 158 199 47 374 202 69 683 433 47 158 61 213 1147 258 232 94 59 
2842.g977 7 6 6 9 5 3 1 7 18 10 10 8 23 20 27 61 17 16 
2845.g978 26 18 31 59 37 19 22 44 43 51 21 45 89 29 58 47 42 131 
2848.g979 144714 107135 118633 90648 52247 162651 86454 77487 110939 142504 121989 113045 61918 164974 169104 117583 90714 82838 
2859.g980 1 1 0 1 0 0 0 1 2 0 0 1 0 2 0 1 0 0 
2865.g981 3 1 0 2 0 1 2 3 0 1 1 1 0 0 4 1 0 1 
2869.g982 85 41 69 129 102 113 49 179 124 205 158 44 157 93 152 223 101 166 
287.g112 0 0 0 4 4 5 1 6 1 7 1 0 7 0 2 11 11 3 
2870.g983 0 1 2 2 1 2 1 2 2 7 2 2 3 0 5 1 4 2 
2873.g984 0 3 0 1 13 0 2 2 0 5 32 0 5 5 11 20 11 5 
2880.g985 9 4 11 4 15 5 9 23 2 12 9 7 10 7 12 21 15 9 
2882.g986 14566 9409 13089 10930 4019 11699 17162 9471 10834 7809 4519 5488 10445 9686 15249 12183 12932 11811 
2884.g987 3 2 1 0 0 1 0 1 2 1 2 1 4 0 0 2 0 0 
2887.g988 94 79 112 122 117 125 43 105 104 134 80 57 145 169 138 141 121 60 
2892.g989 404 275 397 287 441 343 348 673 547 805 785 409 1175 918 956 657 564 242 
2895.g990 173 121 164 137 215 186 182 238 279 210 206 206 242 419 343 251 285 132 
2899.g991 24 13 26 38 18 23 18 13 15 37 11 12 25 34 39 35 27 12 
2902.g992 13 19 6 43 17 12 13 5 33 49 3 13 69 8 1 6 20 11 
2902.g993 47 80 23 193 25 24 47 26 138 151 5 51 336 32 9 43 69 65 
2906.g994 69 63 92 57 98 91 140 257 119 143 105 150 50 59 106 86 78 96 
2909.g995 0 0 0 4 0 0 0 1 0 1 2 0 0 1 1 1 1 1 
2914.g996 1610 1309 2268 872 1430 1328 1081 1942 2099 1648 1368 1560 1185 2388 1981 1811 2110 1117 
2920.g997 13 10 23 30 22 8 8 29 16 33 21 11 44 34 117 80 23 6 
2921.g998 11 3 5 14 12 14 12 13 6 13 15 6 20 14 19 17 5 10 
2922.g999 44 29 30 54 76 42 55 142 49 89 67 33 148 56 99 99 63 48 
2925.g1000 5 1 7 6 5 6 1 7 9 3 6 2 12 5 7 6 2 3 
293.g113 1350 853 1388 1308 1463 1450 1126 1950 1535 2265 1568 1082 2260 2267 2534 2829 1867 913 
293.g114 27 14 14 30 21 19 53 17 27 33 24 6 34 63 26 48 34 16 
293.g115 168 116 153 230 280 160 111 268 171 210 162 151 354 441 242 301 159 140 
293.g116 67 40 58 115 84 51 49 114 71 118 72 51 137 131 143 154 83 77 
2932.g1001 175 106 186 150 135 96 342 199 221 226 139 170 386 260 264 323 149 185 
2938.g1002 6 3 5 19 6 8 6 9 8 20 10 6 13 13 14 18 11 8 
2938.g1003 60 40 46 78 59 24 42 61 47 62 60 26 67 140 65 84 70 28 
2938.g1004 18 12 25 17 72 38 8 32 58 21 16 17 14 22 26 38 9 22 
2941.g1005 8 5 5 24 17 12 10 23 10 32 7 10 28 27 26 43 22 13 
2944.g1006 193 109 163 161 99 149 45 245 143 191 32 97 176 221 335 162 326 333 
2945.g1007 2 3 1 1 2 2 1 0 1 6 1 0 3 3 1 4 0 3 
2948.g1008 183 101 163 123 120 205 88 163 136 209 167 87 185 237 205 438 216 95 
295.g117 65 52 61 46 44 52 76 99 61 128 67 52 95 105 129 3 65 37 
2953.g1009 16 10 16 7 13 27 11 38 15 25 15 13 30 24 24 7 11 5 
2954.g1010 8 4 1 7 2 6 4 2 2 9 7 0 0 6 5 6 2 7 
2955.g1011 47 22 23 71 40 36 29 65 53 60 36 20 74 88 64 57 40 13 
2956.g1012 9 13 4 21 11 4 4 2 18 16 0 7 20 3 1 4 12 8 
2958.g1013 0 0 0 3 1 4 1 2 0 0 4 0 0 1 5 11 6 0 
2959.g1014 5 4 3 5 1 5 2 3 5 8 2 0 3 4 9 12 5 0 
296.g118 19 19 13 41 49 15 49 45 26 64 34 19 61 66 66 68 47 44 
2963.g1015 83 74 92 58 108 107 145 260 126 162 102 144 69 87 133 107 104 105 
2970.g1016 152 101 170 139 162 128 15 92 94 121 114 36 95 246 75 219 101 44 
2971.g1017 104 63 102 102 85 72 60 168 105 130 88 71 190 112 118 67 93 67 
2971.g1018 45 21 54 67 53 46 34 83 66 65 55 31 83 58 82 99 65 31 
2971.g1019 31 38 37 190 51 55 21 280 61 60 59 39 254 60 440 126 59 58 
2971.g1020 11 8 13 61 14 24 8 33 35 26 12 7 71 14 51 50 22 14 
2974.g1021 44 24 23 45 29 32 17 60 26 54 39 30 47 99 69 67 31 23 
2978.g1022 119 96 83 87 122 99 73 178 167 132 98 122 149 288 189 138 150 79 
2981.g1023 24 18 20 77 32 39 35 268 49 40 50 17 266 28 335 36 47 34 
2982.g1024 33 19 21 48 45 15 43 78 47 54 43 17 44 53 107 100 45 42 
2983.g1025 19 7 12 11 7 8 3 14 9 49 8 6 26 11 9 21 22 1 
2985.g1026 160 115 146 248 124 130 96 247 165 227 555 91 218 335 213 267 239 115 
2986.g1027 24 16 22 58 14 26 18 49 46 77 36 16 54 67 78 51 35 20 
2988.g1028 14 15 29 31 21 26 20 32 40 51 25 20 58 27 43 40 35 16 
2994.g1029 336 232 355 328 222 276 268 287 311 280 230 246 323 398 405 560 598 270 
2995.g1030 27 6 8 44 12 13 11 40 16 23 17 8 27 30 36 30 29 10 
2999.g1031 177 143 209 203 180 153 263 253 224 247 123 136 308 287 340 413 238 153 
2999.g1032 96 80 126 91 130 82 84 139 137 115 65 60 202 106 276 242 126 69 
3.g10 47 59 61 67 91 65 172 100 128 78 76 30 78 121 250 57 95 100 
3.g100 1403 2789 2027 2408 2447 1492 994 1818 4543 6415 1247 8837 3960 2105 1391 1237 1979 1214 
3.g1000 143 214 170 271 150 194 155 196 392 588 116 248 486 217 279 170 183 159 
3.g1002 16678 13981 17700 10849 12491 12735 11791 13416 16465 14573 13101 14690 10003 12759 12941 14692 11426 16242 
3.g1003 2801 2337 4300 2539 2357 2374 3147 2925 3051 2309 2052 2362 2651 3634 3748 3116 3206 3124 
3.g1008 91 73 122 60 56 60 347 82 120 76 246 81 190 233 83 229 136 196 
3.g1009 225 158 240 141 178 158 199 241 194 293 188 198 177 216 309 217 203 228 
3.g1012 34 49 58 27 30 64 50 42 88 33 14 39 33 148 41 132 141 138 
3.g1013 2 12 10 18 12 1 36 7 8 53 2 12 12 65 3 15 6 17 
3.g1014 5518 3577 11522 5886 9949 5358 7096 8467 6680 6481 4700 10072 6392 7394 10905 8029 10386 4789 
3.g1025 1142 1084 1378 1055 1417 991 1024 1653 1625 1521 1177 1052 1127 1484 1286 1275 1351 863 
3.g1030 6022 6160 10065 7949 8081 7067 7901 7280 9587 6303 5346 6031 5013 5134 6661 7086 6461 12010 
3.g1031 2335 1780 2401 1621 2066 2108 1912 3225 2622 2471 1943 1918 1903 2581 2404 2288 2647 1997 
3.g1032 2335 1780 2401 1621 2066 2108 1912 3225 2622 2471 1943 1918 1903 2581 2404 2288 2647 1997 
3.g1039 3442 2278 3766 2737 2990 2617 2705 4104 3222 3117 2283 2942 2709 4125 3626 3874 3762 2492 
3.g1040 1010 164 577 764 184 951 664 236 308 294 209 175 214 1496 708 426 779 296 
3.g1042 48 8 23 39 38 29 31 6 27 19 1 3 5 14 14 23 39 9 
3.g1043 204 78 158 135 151 111 111 95 89 134 48 155 104 147 165 148 143 268 
3.g1045 5690 4238 6604 3952 4718 4872 4539 5523 5656 5290 4196 4579 4357 9062 7844 6166 6979 4433 
3.g1048 5316 4084 6353 4515 5117 4319 4812 5700 6553 5384 3638 4843 4631 7062 6488 5651 5531 4490 
3.g1049 3282 2540 4265 3244 2376 2773 2695 2995 3493 2580 1768 2563 2287 2731 3219 2830 3235 3471 
3.g1051 12053 9463 14046 10001 13106 11506 6932 16873 14659 17994 17522 10331 19166 31966 18427 23259 18134 7071 
3.g1052 12053 9463 14046 10001 13106 11506 6932 16873 14659 17994 17522 10331 19166 31966 18427 23259 18134 7071 
3.g1055 4738 3238 5504 4280 4568 4701 6037 3870 4909 4636 2866 5167 4225 4744 5729 4775 6423 4852 
3.g1063 606 462 597 418 761 556 502 1031 992 1178 1227 769 1678 1248 1797 966 739 429 
3.g1064 606 462 597 418 761 556 502 1031 992 1178 1227 769 1678 1248 1797 966 739 429 
3.g1068 2957 2130 3685 2113 3204 2563 2508 4634 4316 3777 3054 3582 3065 5026 4602 4033 3774 2182 
3.g1073 6541 4875 6524 5610 5083 4959 6948 5523 7958 4497 3413 6845 4498 4997 5986 5629 7974 5714 
3.g1074 158 339 254 847 254 129 93 204 371 432 66 453 411 158 105 116 135 347 
3.g1077 670 708 915 601 396 523 660 766 596 653 483 670 512 491 536 452 790 1072 
3.g1079 1954 1202 2066 1552 1382 1695 1504 1513 1576 1189 1186 1419 1233 1565 2016 1795 1922 1579 
3.g1083 662 528 673 499 520 644 561 899 833 739 676 647 675 1118 702 999 939 445 
3.g1085 1483 1359 2000 1801 1662 3025 1784 2424 2741 2280 2444 1872 1770 1950 2285 2270 2443 1564 
3.g1088 50 42 37 50 18 23 93 32 41 122 20 77 115 30 71 40 41 45 
3.g1090 64 101 80 229 87 53 45 88 115 189 57 183 121 88 81 63 55 117 
3.g1093 10250 6836 10844 6011 8265 7974 7580 12165 11808 9549 5959 8234 6711 11517 12073 9885 12188 6594 
3.g1095 1863 1545 1977 1505 1962 1924 1567 2913 3285 2868 2385 2034 1983 3083 2290 2343 2606 1808 
3.g1099 123 112 153 152 121 140 149 194 194 200 122 167 98 101 130 134 120 179 
3.g1108 1994 592 1961 1488 812 713 2260 1734 714 289 471 1885 1143 391 4331 1685 2313 1887 
3.g1109 34 51 19 25 20 16 7 3 60 105 1 18 40 15 0 9 7 18 
3.g112 5324 3012 5084 5001 3454 5347 4392 4229 4323 3603 2560 9075 3591 4667 6516 4917 5572 5179 
3.g1125 96 196 154 146 122 80 60 270 371 320 39 208 208 92 70 33 80 93 
3.g1132 3593 2683 4065 2859 3105 3248 2898 3829 3786 3618 3253 3794 3528 6713 4685 4742 4538 2672 
3.g1133 7224 5158 7186 5063 5830 6341 6734 7262 5829 5840 5106 5907 4449 7777 7540 8147 8210 5644 
3.g114 2415 1797 2176 2331 2495 2395 1357 2808 3393 3504 2743 7232 2420 5609 5230 3701 3546 1755 
3.g1141 1693 1200 1801 975 1837 1436 1107 1964 2023 1782 1480 1897 1631 2235 1901 1557 1951 1035 
3.g1145 2811 1732 2967 1966 2194 2198 2615 2833 2536 1897 1246 2210 1898 2200 3473 2019 3156 2497 
3.g1148 4682 4232 5945 6291 4004 4636 4008 5066 5365 4055 4789 5559 2743 5848 2979 3970 5461 10601 
3.g115 271 197 1689 370 272 280 182 382 401 391 422 5516 331 761 736 574 432 231 
3.g1153 22 14 34 27 11 25 31 25 29 25 11 12 20 22 31 28 24 65 
3.g1155 13 8 7 12 2 2 15 4 18 16 8 12 11 15 11 15 6 58 
3.g116 287 135 1640 452 321 339 334 307 341 269 350 5604 303 462 774 423 408 309 
3.g1160 17 50 31 23 44 14 11 33 46 65 16 32 27 18 18 10 7 62 
3.g1163 6 1 4 3 3 67 3 0 1 1 10 4 1 3 0 2 0 48 
3.g1165 2460 2150 2444 1488 2491 2560 1562 3409 3431 3313 2959 2131 2421 4929 3033 3571 3180 1735 
3.g1169 2943 3130 2802 3704 2444 2779 3538 2310 3659 4842 1622 3153 4360 2749 3367 2354 3217 2921 
3.g1170 2943 3130 2802 3704 2444 2779 3538 2310 3659 4842 1622 3153 4360 2749 3367 2354 3217 2921 
3.g1171 2943 3130 2802 3704 2444 2779 3538 2310 3659 4842 1622 3153 4360 2749 3367 2354 3217 2921 
3.g1172 2943 3130 2802 3704 2444 2779 3538 2310 3659 4842 1622 3153 4360 2749 3367 2354 3217 2921 
3.g1175 17141 12584 21261 13293 13750 14847 14348 15393 15879 14428 11278 14759 13954 17572 19026 15756 17238 13302 
3.g1176 17141 12584 21261 13293 13750 14847 14348 15393 15879 14428 11278 14759 13954 17572 19026 15756 17238 13302 
3.g1177 17141 12584 21261 13293 13750 14847 14348 15393 15879 14428 11278 14759 13954 17572 19026 15756 17238 13302 
3.g1178 17141 12584 21261 13293 13750 14847 14348 15393 15879 14428 11278 14759 13954 17572 19026 15756 17238 13302 
3.g1179 17141 12584 21261 13293 13750 14847 14348 15393 15879 14428 11278 14759 13954 17572 19026 15756 17238 13302 
3.g1185 3683 2788 3986 2804 3326 2767 2570 4610 3839 3225 2380 3059 3236 4186 4096 4005 3982 2189 
3.g1186 3683 2788 3986 2804 3326 2767 2570 4610 3839 3225 2380 3059 3236 4186 4096 4005 3982 2189 
3.g1187 632 502 664 516 543 415 413 669 651 494 355 463 571 568 579 596 553 402 
3.g1188 1823 1559 1796 1810 1604 1143 987 2323 2351 2798 1748 1439 1958 3138 1942 3023 1969 1478 
3.g1190 1823 1559 1796 1810 1604 1143 987 2323 2351 2798 1748 1439 1958 3138 1942 3023 1969 1478 
3.g1192 1693 1689 1986 1083 1955 1718 931 3017 2637 2733 2712 1474 1868 2762 1898 1954 1767 1319 
3.g1194 2681 2087 2842 2132 2235 1971 2457 3010 2719 2513 1716 1957 2153 2213 2858 2306 2573 2802 
3.g1201 12215 8977 16475 8031 13239 11736 10417 17393 16720 14601 9419 13274 13327 21175 18126 15172 17966 9443 
3.g1202 12215 8977 16475 8031 13239 11736 10417 17393 16720 14601 9419 13274 13327 21175 18126 15172 17966 9443 
3.g1203 2670 2053 3237 2240 2548 2628 2173 3295 3577 3547 2564 3190 3280 4836 3283 3927 3453 2124 
3.g1208 4719 3147 5034 3510 3756 3987 4554 4448 4615 3237 3035 3836 3523 3701 4837 4418 5338 3419 
3.g1210 13 21 26 17 16 11 11 38 48 24 41 14 17 35 33 39 30 25 
3.g1211 198 484 242 631 183 178 119 260 522 673 156 369 535 208 161 310 183 324 
3.g1213 1311 1026 1574 1039 1341 1499 1078 1610 1849 1719 1670 1482 1537 1913 1779 1640 1833 1032 
3.g1214 554 878 1108 822 961 482 620 1481 1239 1797 931 1501 1105 1041 825 881 656 638 
3.g1216 195 174 246 242 171 180 250 256 299 212 213 286 221 149 328 262 239 411 
3.g1229 3524 4656 4430 4235 3863 3301 2338 4884 7193 8890 4277 5452 4871 7245 4375 4500 4680 2787 
3.g123 4619 3218 6287 4444 4337 4310 5989 6258 5567 4529 4017 10374 5080 4291 5480 8970 5974 5612 
3.g1230 3524 4656 4430 4235 3863 3301 2338 4884 7193 8890 4277 5452 4871 7245 4375 4500 4680 2787 
3.g1233 740 166 612 760 475 337 1138 654 565 102 247 461 966 435 860 831 552 696 
3.g1236 2170 2004 3034 1473 1986 2154 2426 2119 2613 2163 1229 2659 1866 2794 2133 2274 2444 1958 
3.g124 4619 3218 6287 4444 4337 4310 5989 6258 5567 4529 4017 10374 5080 4291 5480 8970 5974 5612 
3.g1240 38 108 54 89 76 27 21 44 160 270 26 61 134 46 28 56 31 59 
3.g1241 14 11 9 9 38 12 11 29 19 19 16 10 25 10 16 16 10 14 
3.g1242 4 31 14 65 25 15 6 6 54 68 0 21 67 5 8 7 7 16 
3.g1244 2607 2583 3655 2279 2275 2210 3814 2404 4062 2672 1538 2836 1667 1947 2452 2546 2726 3118 
3.g1245 6595 4655 5877 5268 3948 4977 3957 6314 5247 5437 3923 4058 4962 8235 5718 6163 6299 4862 
3.g1246 414 237 389 531 220 172 437 254 454 323 87 195 279 263 327 317 284 559 
3.g1247 4518 1896 4247 2814 3095 2285 8266 3739 4077 2464 1506 3227 2746 2775 3774 3913 3008 2811 
3.g1249 8856 7104 10587 7751 8227 7765 9319 9513 10728 9847 6531 9177 8154 9225 10424 8679 9828 8955 
3.g1252 8856 7104 10587 7751 8227 7765 9319 9513 10728 9847 6531 9177 8154 9225 10424 8679 9828 8955 
3.g1261 0 1 0 9 0 2 1 0 14 4 0 8 9 0 0 0 0 0 
3.g1263 5144 4402 5550 7203 7039 6057 5530 8770 7244 8259 5586 9362 7021 10868 9202 7949 7904 7397 
3.g1264 379 235 419 301 343 380 217 448 485 585 394 219 433 727 669 661 458 184 
3.g1265 5605 4175 5670 6446 5977 5375 4518 8811 7769 10498 7781 5383 9365 11137 10696 7327 8107 3887 
3.g1266 52 50 69 71 74 60 54 115 70 154 103 70 116 122 123 2 80 64 
3.g1267 4793 3365 5269 5225 5878 4713 4122 7230 6416 9220 7374 5112 8634 9994 8486 7684 9548 3494 
3.g1268 1532 1013 1683 22324 1899 1534 1764 3103 2157 2719 2265 1624 8152 29272 21630 6493 14219 11701 
3.g1278 8890 7631 10543 10485 8950 9619 11645 15426 13354 10056 8956 11082 11768 16815 14680 14051 13038 11751 
3.g1279 8890 7631 10543 10485 8950 9619 11645 15426 13354 10056 8956 11082 11768 16815 14680 14051 13038 11751 
3.g1280 656 491 837 482 575 548 593 820 952 591 556 635 643 850 901 771 746 594 
3.g1281 1316 1035 1856 982 1242 1303 1162 1601 1725 1341 1088 1387 1208 1552 1613 1403 1554 1163 
3.g1283 2973 2524 3349 2672 3117 2869 2850 3785 4421 3369 2450 2625 2942 3957 4320 3818 4697 3123 
3.g1284 4132 3358 3849 2929 4194 3336 2821 6246 6764 5872 5023 3522 3911 4679 4388 4430 4761 3779 
3.g1285 1216 843 1227 1503 1191 1135 1314 1765 1687 1373 977 1341 1319 1581 1540 1598 1364 1486 
3.g1287 497 374 510 404 494 389 610 650 656 778 497 444 736 1035 649 942 728 350 
3.g131 1373 910 2897 1251 1040 1269 1541 1314 1397 1182 783 6681 1089 1411 1576 4859 1595 1799 
3.g14 31 27 55 65 38 27 140 131 93 70 29 56 157 41 536 42 213 42 
3.g140 48 36 67 122 257 190 6927 64 10219 165 218 12754 7148 59 184 7787 180 1890 
3.g141 35 25 48 122 302 196 6930 93 10240 184 208 12764 7137 86 189 7808 215 1912 
3.g148 39194 31548 48748 39792 46322 43453 46760 61269 46282 55932 44481 49091 46818 92962 70450 69083 67824 41882 
3.g149 1456 1186 1733 1295 1486 1124 1604 1564 2017 1606 1373 1603 1733 1508 1760 1502 1726 1619 
3.g15 1085269 658743 1384496 637440 510022 784069 643504 443390 725047 522805 155468 465064 582779 785711 1163385 838086 880204 596928 
3.g157 13157 13108 19195 13379 16071 14705 17194 14289 20002 13551 13348 15866 13337 17506 16257 18260 15585 18549 
3.g169 100 63 75 87 67 90 107 99 100 64 60 90 74 33 96 53 81 154 
3.g171 803 575 908 752 760 775 904 969 1015 837 599 877 688 794 966 843 1134 885 
3.g175 1441 1051 1444 1079 1463 953 701 1750 1406 1534 1573 1446 955 799 1055 1086 1058 1642 
3.g176 711 602 742 646 614 629 528 757 696 547 499 514 581 570 462 541 742 819 
3.g179 221 200 280 195 224 219 183 280 285 257 211 306 253 190 241 258 240 288 
3.g18 316 145 265 497 194 194 220 255 163 177 153 223 206 143 243 251 236 703 
3.g195 501 508 593 335 568 582 336 795 814 888 733 566 461 737 607 612 601 637 
3.g198 183 225 211 352 162 181 179 174 392 453 129 272 274 163 187 184 175 405 
3.g199 66 97 60 107 116 79 74 70 151 233 56 138 100 76 50 47 50 92 
3.g204 17674 11223 21711 10567 14223 12987 9754 19805 17385 12274 7699 16589 19248 23070 17802 14356 18926 15471 
3.g207 4024 3235 4535 3100 4056 3669 2844 7994 6243 6547 6034 3479 5028 8945 5636 6347 6818 2610 
3.g208 4024 3235 4535 3100 4056 3669 2844 7994 6243 6547 6034 3479 5028 8945 5636 6347 6818 2610 
3.g210 3038 7235 5021 4776 5408 3087 2188 3330 11389 13014 1778 10197 8614 2092 1602 1856 2705 2822 
3.g211 3038 7235 5021 4776 5408 3087 2188 3330 11389 13014 1778 10197 8614 2092 1602 1856 2705 2822 
3.g212 801 2072 1405 1666 1147 916 605 663 2209 3085 172 2107 1956 390 380 508 686 828 
3.g216 1590 1385 2039 1574 1460 1599 1495 1973 2189 1879 1429 1643 1814 3093 2027 2168 2013 1192 
3.g22 6864 6210 7745 2800 7535 5690 3752 8985 9927 9867 8244 7094 5551 10204 6907 6877 8725 4473 
3.g23 6864 6210 7745 2800 7535 5690 3752 8985 9927 9867 8244 7094 5551 10204 6907 6877 8725 4473 
3.g232 1 5 105 64 109 4 0 9 1 6 1 29 2 3 67 30 5 80 
3.g234 5044 5280 6372 5912 6054 5531 4503 7221 9327 9627 5246 7308 7839 9716 7556 8058 7574 4183 
3.g235 5044 5280 6372 5912 6054 5531 4503 7221 9327 9627 5246 7308 7839 9716 7556 8058 7574 4183 
3.g237 15677 17045 19999 30076 13214 15940 5956 15946 16557 21136 16073 14155 4403 10291 11631 13355 4693 36818 
3.g238 6513 5164 7769 6284 6732 6932 8165 8731 9136 7226 6463 7218 8322 12640 11611 9802 10694 6154 
3.g239 6513 5164 7769 6284 6732 6932 8165 8731 9136 7226 6463 7218 8322 12640 11611 9802 10694 6154 
3.g24 1878 1481 2308 714 2686 2165 2405 3562 4088 1171 1189 2591 2354 1826 2939 1142 2580 1520 
3.g241 9701 7770 11831 7966 11602 8814 9318 12606 14211 11969 8176 12644 10912 14589 13854 11918 13810 8477 
3.g242 9701 7770 11831 7966 11602 8814 9318 12606 14211 11969 8176 12644 10912 14589 13854 11918 13810 8477 
3.g243 10 6 6 16 2 4 2 1 15 20 0 8 9 8 4 2 7 5 
3.g244 9068 7008 11075 7079 9163 8809 9792 11108 11446 9216 6798 9556 8265 11006 11406 10218 12487 8805 
3.g247 846 776 1163 831 1486 908 694 1886 1453 1421 974 833 1305 1259 2392 1319 1710 763 
3.g249 5323 4144 6210 3781 5574 5347 4704 6649 6855 6293 5001 5146 5164 8262 6438 6672 6862 3296 
3.g250 19445 14094 24296 11943 18518 17870 16038 24589 23785 20014 16643 19728 16513 29846 25081 21850 25908 12457 
3.g251 19445 14094 24296 11943 18518 17870 16038 24589 23785 20014 16643 19728 16513 29846 25081 21850 25908 12457 
3.g254 379 287 1032 1526 808 835 815 1092 1632 1084 1420 684 926 1924 1405 543 738 742 
3.g255 27067 21838 32614 25294 26781 27215 26026 35002 38156 34380 27102 25010 33896 51897 41835 39824 37489 21993 
3.g258 27067 21838 32614 25294 26781 27215 26026 35002 38156 34380 27102 25010 33896 51897 41835 39824 37489 21993 
3.g262 168 155 226 83 114 179 99 179 274 251 157 144 140 201 159 216 195 170 
3.g263 1053 784 1037 646 1058 1035 1144 1409 1190 1489 1448 987 1425 2087 1283 2532 1480 962 
3.g266 274 299 259 264 121 298 675 856 531 612 158 162 361 230 297 523 414 195 
3.g267 274 299 259 264 121 298 675 856 531 612 158 162 361 230 297 523 414 195 
3.g269 108 68 133 123 41 168 113 130 122 168 44 67 198 138 212 146 191 68 
3.g273 2305 1125 2388 1782 1737 1827 2644 2109 1991 1430 1339 2292 1637 1578 2590 2384 2882 2273 
3.g284 573 368 683 455 568 635 1018 691 884 307 394 564 560 419 733 590 656 342 
3.g285 573 368 683 455 568 635 1018 691 884 307 394 564 560 419 733 590 656 342 
3.g288 224 146 280 290 275 288 437 220 323 156 153 256 162 166 281 244 287 350 
3.g291 453 314 542 187 554 223 127 713 407 710 445 348 131 272 290 234 266 271 
3.g296 78 33 87 100 36 58 72 38 62 29 13 132 46 55 83 73 87 87 
3.g298 1276 913 1439 1472 949 1216 1216 1081 1142 1049 791 1096 1061 1135 1662 1321 1446 1585 
3.g305 12157 11762 14611 12539 17502 16033 19861 18474 23676 18485 16198 16734 18052 25634 22358 17465 22086 14972 
3.g307 12157 11762 14611 12539 17502 16033 19861 18474 23676 18485 16198 16734 18052 25634 22358 17465 22086 14972 
3.g308 12157 11762 14611 12539 17502 16033 19861 18474 23676 18485 16198 16734 18052 25634 22358 17465 22086 14972 
3.g309 777 729 879 630 997 757 849 946 936 819 912 762 824 1103 885 1028 803 820 
3.g31 604 419 661 828 503 534 553 676 593 494 364 632 432 491 638 500 639 1031 
3.g312 694 544 819 554 707 582 471 889 1348 1098 895 579 800 1061 796 797 984 570 
3.g317 3378 2411 4529 1465 2203 2079 2016 3586 2796 2286 1789 2528 1675 3459 3123 2823 3998 2434 
3.g318 3378 2411 4529 1465 2203 2079 2016 3586 2796 2286 1789 2528 1675 3459 3123 2823 3998 2434 
3.g322 1311 1117 1568 1170 1247 1140 874 1674 1596 1605 1258 1069 1104 1380 1396 1284 1694 1402 
3.g326 20 9 11 22 6 14 14 15 13 22 23 7 11 2 16 12 11 35 
3.g327 3422 2472 4262 2469 3638 3074 3114 4286 4117 3420 3205 3892 3027 4840 4292 3916 4337 2506 
3.g330 3204 2785 3255 2910 3084 2940 2639 3155 3451 2429 3053 3879 3297 4332 3939 4003 3337 2898 
3.g34 3571 2867 3910 3141 3140 2988 2597 3951 3697 3101 2798 2903 2895 4169 3719 3878 3949 2792 
3.g341 347 89 270 356 274 428 579 360 454 207 135 378 313 313 412 524 312 581 
3.g345 2895 2399 3443 2062 3354 2553 2884 3893 4006 2980 2564 2798 2921 3841 3508 3695 3686 2220 
3.g347 2901 2377 3035 2012 2312 2245 2231 3090 3384 3146 2404 2203 2257 2901 3177 2659 3188 2167 
3.g35 3571 2867 3910 3141 3140 2988 2597 3951 3697 3101 2798 2903 2895 4169 3719 3878 3949 2792 
3.g358 262 705 360 403 401 199 111 210 916 1392 78 622 611 380 99 179 147 140 
3.g36 3571 2867 3910 3141 3140 2988 2597 3951 3697 3101 2798 2903 2895 4169 3719 3878 3949 2792 
3.g361 739 496 777 678 723 671 703 855 917 733 609 802 632 733 1033 778 847 774 
3.g363 364 261 501 362 341 368 438 444 399 408 263 361 332 396 465 502 424 346 
3.g365 196 116 239 207 217 222 265 259 243 205 137 190 200 198 334 242 269 213 
3.g366 2679 2019 3080 2754 2476 2582 3003 3350 3417 2856 2145 2897 2331 2539 3410 2765 3042 3389 
3.g367 44 81 241 167 74 238 46 218 144 156 50 119 166 345 52 37 59 63 
3.g368 14398 15065 19685 15854 13625 15942 15797 26317 26856 20650 19522 18490 22466 30329 20816 17481 18569 15180 
3.g371 4138 2365 5580 2884 4135 4200 4682 7159 7007 2978 3398 8764 4286 4207 6289 4862 4887 3745 
3.g372 592 467 748 258 456 508 274 821 759 796 548 487 446 845 452 555 608 331 
3.g376 4618 3493 5483 4035 4705 5050 5671 5879 5371 4529 4662 5823 5000 5610 5591 6016 4979 3810 
3.g378 4728 3911 5127 3492 4774 5174 3540 7143 6934 7365 5608 5156 5046 9792 6211 7350 5977 4295 
3.g379 4728 3911 5127 3492 4774 5174 3540 7143 6934 7365 5608 5156 5046 9792 6211 7350 5977 4295 
3.g380 4728 3911 5127 3492 4774 5174 3540 7143 6934 7365 5608 5156 5046 9792 6211 7350 5977 4295 
3.g382 4000 2793 4777 1840 3472 3760 2804 3464 4576 3775 2941 4042 3029 5479 4668 4406 4963 1827 
3.g383 1888 1260 1941 992 1368 1398 1286 2008 2024 1586 1303 1324 1454 2333 2280 2041 1998 948 
3.g387 7225 6312 9432 4447 7469 6504 5639 10493 13707 10775 6508 7649 8497 14800 9892 9565 11401 6324 
3.g388 920 779 1123 829 798 769 666 1492 1332 1247 696 893 2479 1548 1132 1202 1144 511 
3.g389 3329 2678 4114 2685 2626 3331 3176 4369 4244 2888 2681 3154 5278 5062 4614 4029 4299 3187 
3.g394 6269 5118 7078 4520 5929 4932 4576 7691 7825 7955 5654 5832 5751 8570 6588 6617 6482 4780 
3.g396 176 182 192 205 127 159 167 155 167 240 98 169 239 137 228 134 259 146 
3.g397 181 144 182 226 86 120 162 134 101 96 61 117 134 211 131 132 213 253 
3.g398 4903 3410 5981 3793 4722 4100 3957 4277 4489 4194 2874 5146 3737 4797 5691 4800 6621 4788 
3.g403 524 403 555 410 586 556 439 701 693 591 467 603 616 563 536 579 557 493 
3.g405 2671 1752 3374 2289 3146 2363 3149 3363 3740 2104 2250 3486 1772 3027 4025 3476 3047 1999 
3.g411 6850 5208 7506 5629 6372 6120 8667 8723 9946 10015 6200 9462 7427 11704 10260 9394 11865 7821 
3.g412 6850 5208 7506 5629 6372 6120 8667 8723 9946 10015 6200 9462 7427 11704 10260 9394 11865 7821 
3.g415 61081 82780 68987 28545 69829 29264 27478 123106 109207 57064 42510 52566 19850 60015 39402 41169 82566 51083 
3.g416 61081 82780 68987 28545 69829 29264 27478 123106 109207 57064 42510 52566 19850 60015 39402 41169 82566 51083 
3.g42 3364 2366 4197 2606 2964 3111 3157 2782 3480 2802 1928 3514 2227 3416 3414 3569 3841 2840 
3.g421 23504 25739 34117 25320 41627 42680 39029 38401 45613 39599 51784 36582 39842 59814 41840 42044 38577 25026 
3.g423 6215 4841 6733 5169 5560 5143 4992 7258 6987 6247 4954 4662 6430 10911 8088 7893 8108 3904 
3.g431 1564 1219 1765 1032 1624 1417 1294 2031 1762 1636 1103 1629 1449 2380 1856 1919 1930 1159 
3.g432 1564 1219 1765 1032 1624 1417 1294 2031 1762 1636 1103 1629 1449 2380 1856 1919 1930 1159 
3.g449 126 8 391 887 10 424 1376 10 45 22 20 14 9 319 191 475 644 524 
3.g452 3094 2302 4270 2381 3031 3393 3562 4161 4035 3258 2484 3875 2757 5144 3990 3896 4338 2356 
3.g454 717 519 935 754 646 788 715 800 1015 751 502 1045 772 941 1016 934 920 702 
3.g456 128 111 45 197 19 58 62 68 176 247 10 75 243 54 83 129 93 75 
3.g457 2817 2283 3167 1315 1523 1594 1123 4190 4283 2954 2074 2531 1409 2677 1612 1585 2899 4262 
3.g458 1713 1392 1777 1108 1873 1422 1527 2154 2467 2091 1985 1365 2167 2864 2079 2097 1927 1173 
3.g467 144 82 142 176 210 277 160 240 282 129 121 176 162 142 231 203 182 90 
3.g468 386 321 334 463 380 487 449 662 738 406 410 1099 621 831 907 710 553 263 
3.g470 10937 9414 12980 15164 10268 7766 12403 15394 15322 14421 8887 12434 10765 12103 12288 19652 14981 20922 
3.g472 14890 10842 15101 16900 15121 15692 18560 23945 22505 14838 13070 19645 16864 16462 17956 20213 22245 25545 
3.g475 14890 10842 15101 16900 15121 15692 18560 23945 22505 14838 13070 19645 16864 16462 17956 20213 22245 25545 
3.g476 14890 10842 15101 16900 15121 15692 18560 23945 22505 14838 13070 19645 16864 16462 17956 20213 22245 25545 
3.g488 2636 2207 2793 1729 2419 1941 1519 3384 3498 3594 3027 2504 2209 4148 2507 2928 2945 2215 
3.g489 2636 2207 2793 1729 2419 1941 1519 3384 3498 3594 3027 2504 2209 4148 2507 2928 2945 2215 
3.g493 342 353 416 273 397 327 296 208 316 232 246 319 217 342 338 461 341 286 
3.g495 3804 3593 4470 3730 4352 3414 2802 4791 5885 5374 3604 3911 5044 5908 4799 3997 4466 3066 
3.g498 3804 3593 4470 3730 4352 3414 2802 4791 5885 5374 3604 3911 5044 5908 4799 3997 4466 3066 
3.g50 33 29 33 42 29 12 83 54 40 77 12 32 63 25 27 29 24 18 
3.g506 1087 1290 1330 1056 1354 1151 751 1626 2352 2394 1142 1346 1418 1804 1124 1155 1396 773 
3.g51 7841 5664 8532 4172 6383 5083 4223 7551 7226 7032 6368 6049 5656 9099 5908 6846 9937 4470 
3.g511 741 481 867 614 501 593 745 671 867 454 365 689 545 432 745 639 673 942 
3.g515 11 91 5 44 5 6 10 6 50 118 0 11 65 4 0 28 4 41 
3.g523 890 753 748 1585 670 475 278 653 892 1424 374 448 838 1648 325 2243 2068 1301 
3.g524 4 30 3 16 1 2 2 1 13 31 0 15 35 0 2 24 0 40 
3.g525 177 458 181 680 100 198 130 68 1247 1427 3 675 1215 48 9 25 132 213 
3.g532 9203 6416 10308 8982 8208 7669 9473 11947 10556 7952 6702 9307 9207 9598 11803 11210 11892 7804 
3.g54 5213 4092 5637 4189 4570 4504 4719 5600 6103 4722 4552 5175 5089 9339 9701 7732 6117 3121 
3.g545 128 145 200 196 104 109 105 164 170 129 98 128 91 107 183 44 148 93 
3.g546 197 262 288 235 173 113 323 288 357 172 203 171 52 102 149 135 231 422 
3.g559 17639 13044 20736 16896 13853 21100 23505 15609 24736 16146 15857 22389 17127 24320 25028 18939 23921 26554 
3.g56 1070 633 922 988 1154 787 776 1274 1124 987 812 922 879 936 1535 1168 1047 934 
3.g565 813 744 832 710 1117 712 738 1774 1434 1346 1209 947 791 830 862 1459 916 1123 
3.g567 6017 5443 7478 7037 6519 5871 6962 11408 9694 7420 6232 5494 5713 6094 7296 8337 8212 12655 
3.g568 6017 5443 7478 7037 6519 5871 6962 11408 9694 7420 6232 5494 5713 6094 7296 8337 8212 12655 
3.g569 6017 5443 7478 7037 6519 5871 6962 11408 9694 7420 6232 5494 5713 6094 7296 8337 8212 12655 
3.g58 1070 633 922 988 1154 787 776 1274 1124 987 812 922 879 936 1535 1168 1047 934 
3.g583 9214 4993 10428 5918 6746 7828 9144 7076 8331 5760 3603 9302 4730 8513 8156 7111 9410 6954 
3.g585 9214 4993 10428 5918 6746 7828 9144 7076 8331 5760 3603 9302 4730 8513 8156 7111 9410 6954 
3.g590 509 357 467 282 468 462 497 620 776 923 498 427 541 935 763 741 857 410 
3.g592 353 261 380 301 270 369 396 426 349 516 203 377 329 346 425 430 455 285 
3.g593 8118 5236 9758 6575 7618 8516 9280 8572 11895 7193 4181 11349 6459 8937 9936 7869 12451 9773 
3.g597 809 821 1022 469 983 824 439 1275 1260 1530 1017 877 574 1560 883 1125 1036 682 
3.g598 809 821 1022 469 983 824 439 1275 1260 1530 1017 877 574 1560 883 1125 1036 682 
3.g600 22 23 34 100 80 66 128 44 76 296 129 30 79 60 80 83 337 67 
3.g601 2040 1808 2812 1508 2519 1874 2331 2888 3152 3016 2134 2150 1270 3294 2959 2827 3144 1980 
3.g606 4601 4649 6272 8230 6399 7785 6788 7048 6813 7109 6427 5383 5670 8687 7235 7106 7521 6795 
3.g607 1534 640 1731 1040 1396 1287 2293 1898 2056 932 727 1746 1378 1024 2111 1758 1838 1236 
3.g608 6535 5121 8319 5320 6344 6557 6161 7099 8041 6956 5398 6283 5284 10281 7440 7613 8197 5374 
3.g610 10565 7574 13950 5556 10362 10606 8316 10179 12890 11293 6967 11787 7931 13720 13049 10818 14755 8040 
3.g611 17571 13921 18441 11986 16305 17180 9552 28881 26251 31322 23313 13420 21857 44202 21711 27638 24729 10372 
3.g612 17571 13921 18441 11986 16305 17180 9552 28881 26251 31322 23313 13420 21857 44202 21711 27638 24729 10372 
3.g614 2829 2108 3361 1563 2447 2637 1873 3238 3336 3507 2957 2554 2048 3549 2828 2751 2738 1783 
3.g619 727 509 779 641 550 529 843 741 665 767 434 642 684 635 845 608 667 678 
3.g62 251 158 279 161 194 168 187 161 189 156 174 181 181 154 235 189 201 201 
3.g63 6359 4959 7490 3608 5729 5916 4963 6112 7462 6694 5397 5591 5319 7450 7977 7493 7614 3974 
3.g630 591 557 743 765 591 600 471 441 751 788 686 456 621 825 817 889 581 661 
3.g640 2267 1790 2823 2115 2462 2250 1998 2976 2876 2312 1826 2469 1544 2112 2754 2633 2512 3139 
3.g646 17880 16103 25100 15620 20592 20050 19840 21427 30781 23694 22093 18182 21711 39559 26435 29445 26789 15580 
3.g65 7148 5794 8207 5160 7326 5627 5214 8320 9562 8222 6194 6708 5039 11375 7874 8398 8373 5677 
3.g656 1771 1275 1690 2426 1443 2032 1508 1889 2227 1947 1916 1250 3108 5117 3028 3900 3090 1896 
3.g657 1418 1558 1703 2145 1620 1846 1529 1612 2184 2217 2008 1458 2521 3828 2533 3375 2632 1686 
3.g658 97 323 108 858 87 77 42 43 410 437 20 251 460 26 14 36 66 194 
3.g659 1337 4945 2710 4138 2203 1103 591 1149 6316 8902 85 4637 4728 399 152 623 774 1529 
3.g66 7148 5794 8207 5160 7326 5627 5214 8320 9562 8222 6194 6708 5039 11375 7874 8398 8373 5677 
3.g660 7055 5579 8453 4444 7430 6783 6428 8433 9639 7863 5432 8235 6845 10962 8788 8466 8969 5274 
3.g661 7055 5579 8453 4444 7430 6783 6428 8433 9639 7863 5432 8235 6845 10962 8788 8466 8969 5274 
3.g674 1124 969 1210 1305 805 999 1007 901 1267 1256 666 1008 1037 910 1130 1016 852 2118 
3.g682 1957 1555 2322 2101 1632 1889 2782 2481 2112 1863 1531 2241 1352 2329 2024 1924 2287 2470 
3.g683 1957 1555 2322 2101 1632 1889 2782 2481 2112 1863 1531 2241 1352 2329 2024 1924 2287 2470 
3.g685 1169 991 1360 784 1494 1132 730 2021 1906 1892 1793 1171 1271 2056 1302 1349 1555 954 
3.g689 1271 1095 2064 1183 1473 1214 1061 1265 1818 1282 1342 1796 1108 1946 2321 1469 1429 1169 
3.g696 117 123 138 215 97 162 198 80 198 173 69 113 397 85 154 147 119 213 
3.g7 1999 1519 2063 1725 2173 1524 1908 2657 2621 2317 1619 1760 2371 2853 2530 2504 2235 1915 
3.g702 5433 5782 6776 4509 6685 5723 5153 6413 6641 7275 5586 7254 5565 7538 6448 7061 5521 7238 
3.g703 511 503 517 322 470 319 277 642 590 706 581 359 465 718 526 592 504 350 
3.g718 31 16 24 42 13 45 31 56 34 43 65 45 64 48 44 34 27 56 
3.g72 255 221 324 348 192 153 234 244 209 189 134 143 290 159 244 254 216 532 
3.g721 7403 5473 8301 5930 4500 6297 5473 5349 6719 5731 3986 6207 4162 8144 6624 6389 7128 6022 
3.g724 1094 842 1184 1183 877 1070 1179 1063 1167 1087 756 1070 1116 991 1399 1007 1141 1271 
3.g727 577 426 664 649 696 516 810 579 766 664 468 732 565 519 1617 628 656 788 
3.g733 76 20 43 9 118 35 187 281 74 103 18 1196 206 41 119 73 58 337 
3.g734 5069 3783 6209 3207 5110 4276 3955 6147 6359 5226 4358 5150 4234 5953 5404 5621 5826 3392 
3.g738 655 444 776 495 613 703 742 649 771 735 697 710 545 838 861 740 759 619 
3.g739 655 444 776 495 613 703 742 649 771 735 697 710 545 838 861 740 759 619 
3.g74 402 372 483 395 255 182 290 287 279 276 288 144 623 195 356 398 362 632 
3.g740 27546 35016 60751 30840 56752 44678 48578 44125 72632 35480 46322 48838 32168 64075 45481 50829 44264 42342 
3.g742 9777 7569 12797 8103 11096 6950 7202 9642 11754 11034 7241 7398 7494 14564 10660 10255 12928 7184 
3.g743 2606 2265 3093 3446 2471 2614 2717 2694 3218 2625 2152 2578 2656 2345 2827 2730 2730 3949 
3.g745 4221 3230 4238 2518 4887 4077 2354 7459 6141 6940 5692 4428 5324 7808 4892 7010 5855 3552 
3.g746 4221 3230 4238 2518 4887 4077 2354 7459 6141 6940 5692 4428 5324 7808 4892 7010 5855 3552 
3.g75 2495 1830 2817 2185 2323 2218 2804 2345 2741 2497 1648 2629 2319 2566 3114 3315 3000 2828 
3.g753 1519 1152 1526 1353 1351 1269 1390 1858 1618 1463 1199 1487 1373 1921 1614 1509 2003 1468 
3.g755 1519 1152 1526 1353 1351 1269 1390 1858 1618 1463 1199 1487 1373 1921 1614 1509 2003 1468 
3.g756 1556 1060 1727 967 1302 894 966 1604 1228 1014 841 1051 1053 1728 1494 1286 1330 986 
3.g761 5253 1990 2683 10373 2069 2744 2276 2724 1303 2210 2769 1929 2607 1332 3626 3266 2759 8107 
3.g764 970 154 578 996 303 485 812 244 428 320 207 428 135 253 301 812 321 277 
3.g767 35006 28998 43276 18796 31564 32669 25487 38378 45221 37512 26637 30393 23834 44926 38317 32086 41866 24808 
3.g772 339 261 305 298 261 280 371 435 235 254 169 227 272 184 352 269 340 395 
3.g774 1190 843 869 1448 831 780 1411 1174 865 718 622 845 1002 1016 1203 1117 963 2249 
3.g776 14153 10543 16690 12792 12576 13362 13896 20028 16739 17793 15888 12089 16642 32817 22405 21504 21736 9400 
3.g777 14153 10543 16690 12792 12576 13362 13896 20028 16739 17793 15888 12089 16642 32817 22405 21504 21736 9400 
3.g784 1841 1235 1796 1476 1607 1989 1322 1800 1986 2051 1513 1867 1747 2679 2189 2284 2087 1496 
3.g79 217 167 242 197 156 271 209 223 413 502 216 163 335 474 333 391 251 165 
3.g790 350 335 475 350 343 325 351 371 443 504 239 472 411 538 415 303 456 485 
3.g791 1382 951 1753 969 969 1106 1571 963 1447 823 909 1165 849 1094 1682 1657 1860 1236 
3.g793 1070 971 1534 756 1032 1054 1033 1356 1382 679 1002 1256 1072 1340 1326 1034 1098 878 
3.g798 1260 931 1523 1011 1163 1155 1197 1590 1532 829 743 1155 1200 1505 1715 1069 1341 1214 
3.g80 514 435 577 334 554 575 306 618 764 924 699 458 615 1333 739 745 706 376 
3.g803 5399 4424 6238 4079 5182 4497 6291 6226 6657 4898 4177 6554 4163 7299 5923 5727 6619 4875 
3.g81 98 83 93 103 84 120 55 99 154 142 132 71 218 277 163 196 197 111 
3.g814 196 115 208 115 142 111 174 170 222 131 92 158 204 165 223 278 156 106 
3.g815 1264 860 1526 1414 1612 1008 1643 1662 1750 703 900 1863 1465 1102 1580 1506 1252 1094 
3.g817 7515 6588 8590 5470 6492 6036 5412 8587 10878 11937 6306 7754 8845 9150 7763 7816 7788 4843 
3.g818 7515 6588 8590 5470 6492 6036 5412 8587 10878 11937 6306 7754 8845 9150 7763 7816 7788 4843 
3.g824 5445 4121 6623 3696 4348 5286 4182 6892 7310 5487 5379 5129 4872 7722 7983 6935 7096 3923 
3.g825 5445 4121 6623 3696 4348 5286 4182 6892 7310 5487 5379 5129 4872 7722 7983 6935 7096 3923 
3.g826 5445 4121 6623 3696 4348 5286 4182 6892 7310 5487 5379 5129 4872 7722 7983 6935 7096 3923 
3.g829 1325 885 1610 1200 1105 807 1316 1485 1247 940 711 1129 1020 715 1582 1047 1232 1476 
3.g834 1605 1041 1781 1178 1479 1127 1679 1310 1836 1057 836 1482 1171 1359 2341 1316 1827 1537 
3.g836 13013 8577 14386 8115 9433 9739 9778 13814 12808 9941 7802 10754 9178 15858 13365 10657 12132 7796 
3.g846 586 886 684 251 253 1168 279 1068 705 550 623 768 664 836 410 633 2998 293 
3.g85 679 480 681 486 658 545 428 871 928 794 693 657 616 859 657 717 787 586 
3.g850 32 64 28 183 19 23 13 355 153 118 93 279 401 14 3 14 55 70 
3.g851 5202 4050 6167 4220 4817 4959 4881 5816 6556 6030 4034 6237 4872 6893 5607 5698 6416 4522 
3.g852 5202 4050 6167 4220 4817 4959 4881 5816 6556 6030 4034 6237 4872 6893 5607 5698 6416 4522 
3.g857 14967 10157 18036 17556 8587 15735 11952 11289 10845 12161 6179 11133 7855 9878 15288 12553 20509 20669 
3.g86 727 549 755 760 640 642 511 915 985 899 754 670 832 1132 732 922 782 646 
3.g860 7163 6661 9861 6703 8052 3554 6420 7593 10297 9571 7553 9956 5258 6394 6939 7895 7606 7910 
3.g863 10541 8061 11152 6273 9714 9327 8979 11703 11240 10507 7300 9097 8305 13122 13859 11345 11824 7778 
3.g865 4235 3145 4324 2572 3577 3552 2667 3845 4184 3833 4367 3096 3518 6798 5707 5251 4686 2035 
3.g866 451 725 580 704 751 409 500 782 1235 1664 1109 1015 2954 1014 1059 672 650 353 
3.g867 328 1001 388 1455 309 456 183 236 1433 2304 11 870 1903 179 41 94 236 479 
3.g868 23 97 64 58 22 41 22 64 110 130 24 112 138 23 18 14 25 35 
3.g87 727 549 755 760 640 642 511 915 985 899 754 670 832 1132 732 922 782 646 
3.g870 96 121 94 115 64 39 66 80 123 121 44 57 52 28 58 68 90 106 
3.g871 5353 7700 7815 6322 6449 5177 4323 7427 13615 13791 4165 11060 9658 6830 6558 5657 6255 4422 
3.g876 226 126 196 132 180 137 113 190 180 172 175 132 140 260 203 241 222 78 
3.g877 1397 1030 1525 1349 1375 932 1190 1644 1561 1317 1114 1278 1494 1330 1592 1849 1276 1200 
3.g878 3893 2497 4418 1129 1120 2567 1544 2041 2197 1465 542 1318 1970 4634 1946 2790 2142 1221 
3.g881 2926 2741 3757 2706 4228 3034 3345 6156 5735 2478 2826 3893 3168 3548 3475 2469 3870 4499 
3.g882 2926 2741 3757 2706 4228 3034 3345 6156 5735 2478 2826 3893 3168 3548 3475 2469 3870 4499 
3.g889 1813 1415 1932 1243 1587 1685 1074 2557 2021 2134 2022 1432 1705 2190 2623 2220 1988 1160 
3.g891 7120 5386 7978 3494 5813 5428 4076 6489 7633 6532 4798 6078 4624 11262 7903 7871 7487 3431 
3.g897 53346 33686 56007 21724 36985 39936 67245 40577 58217 27751 23824 79533 32734 36905 51119 43978 45660 35010 
3.g900 6443 4293 7192 3850 4451 4544 5349 6593 6218 5373 3733 10268 4478 5355 5897 4862 8312 10619 
3.g905 871 722 811 384 876 578 555 984 1181 925 874 713 677 951 964 1091 887 659 
3.g909 265 164 210 228 324 178 188 271 331 107 204 243 180 194 314 162 227 375 
3.g911 7799 6263 8109 4304 7724 6764 3695 12311 11651 12715 8794 5328 9242 13101 10063 10300 12241 4759 
3.g912 7799 6263 8109 4304 7724 6764 3695 12311 11651 12715 8794 5328 9242 13101 10063 10300 12241 4759 
3.g913 7799 6263 8109 4304 7724 6764 3695 12311 11651 12715 8794 5328 9242 13101 10063 10300 12241 4759 
3.g931 12635 9752 17608 7259 15076 10725 8857 19450 17570 14841 12842 15157 12420 20036 15779 15181 20053 9016 
3.g944 13136 11493 18026 10438 13320 13396 12536 15425 22558 13666 11869 15002 9610 20151 17638 18287 18206 12726 
3.g948 53 60 48 76 40 257 131 65 115 77 111 57 50 158 243 55 179 202 
3.g954 1276 983 1574 1032 1426 1563 1061 1462 1878 1379 1431 1888 1246 2464 1859 1545 1645 1224 
3.g96 1846 1381 2368 1784 2146 2033 2331 2226 2476 1830 1633 2169 1783 2266 2317 2105 2360 1994 
3.g963 8256 7258 10424 8325 11739 8260 10562 12682 12966 12345 11425 11982 12578 17615 13999 13631 12867 8620 
3.g964 8256 7258 10424 8325 11739 8260 10562 12682 12966 12345 11425 11982 12578 17615 13999 13631 12867 8620 
3.g973 1377 1421 1966 754 1922 1423 1106 1421 2775 1146 898 1257 899 1974 1626 1400 1688 1093 
3.g976 203 226 306 168 135 535 327 251 399 423 416 268 238 334 461 383 325 444 
3.g977 585 543 709 529 721 1705 526 648 2104 1645 1651 1449 940 3105 1703 1673 1041 992 
3.g983 2490 2804 3152 3510 1517 4242 2489 1802 4678 4384 6274 2195 5042 5941 7162 4064 5487 1563 
3.g986 15 13 13 23 20 14 15 22 42 19 8 14 18 77 17 15 14 18 
3.g988 5750 4857 6919 4589 6511 4631 6082 7115 8078 6138 5158 6461 7028 7915 6316 6513 7042 4863 
3.g989 5750 4857 6919 4589 6511 4631 6082 7115 8078 6138 5158 6461 7028 7915 6316 6513 7042 4863 
3.g99 4044 3728 4134 3797 4166 4007 3023 6118 6137 7187 5124 3695 5258 6958 5373 5864 5889 3174 
3.g991 933 823 1292 973 1112 1094 848 1910 1796 1967 1708 1076 1308 1877 1293 1609 1595 973 
3.g994 15 11 17 11 18 7 5 4 18 12 26 7 6 98 15 9 13 7 
3.g995 336 455 596 353 192 79 56 120 381 462 54 254 253 382 89 33 112 104 
3.g998 736 497 764 522 557 510 631 551 495 401 418 630 424 851 614 605 557 554 
30.g10 61 41 81 133 463 61 39 189 232 308 107 64 559 138 212 196 248 43 
30.g11 233 177 252 375 719 1828 436 420 396 389 300 236 491 817 411 466 929 301 
30.g12 10 13 3 10 36 578 16 16 23 16 10 10 27 8 28 9 23 10 
3001.g1033 66 35 49 154 177 45 11 36 842 72 49 35 104 175 22 109 120 32 
3009.g1034 59 22 28 0 0 0 0 1 1 0 0 0 3 1 2 0 0 1 
3012.g1035 30 85 41 96 40 34 45 34 276 338 32 38 218 49 4 48 69 68 
3012.g1036 4 3 4 1 2 6 0 2 3 3 0 19 3 3 0 0 0 1 
3013.g1037 5 2 9 7 2 0 2 10 0 6 0 3 8 8 12 23 6 4 
3014.g1038 429 361 763 356 397 368 409 460 639 455 350 389 482 506 762 471 629 455 
3017.g1039 96 57 111 147 192 92 103 216 210 167 126 101 269 194 235 208 202 65 
3022.g1040 2 2 1 0 2 0 0 0 3 1 0 0 8 0 0 0 4 0 
3024.g1041 3 3 4 5 2 1 5 0 3 4 1 0 3 6 6 4 8 2 
3035.g1042 181 114 175 171 142 93 257 203 142 266 109 153 225 169 152 239 222 189 
3036.g1043 0 0 1 1 5 0 2 1 2 2 0 0 6 0 5 4 2 1 
3039.g1044 0 2 3 0 0 2 1 2 1 14 2 1 5 3 1 3 0 0 
3040.g1045 65 36 72 41 50 58 52 86 65 78 63 57 44 96 78 72 65 40 
3041.g1046 22 11 16 37 15 27 18 16 22 40 20 10 39 20 41 31 28 13 
3046.g1047 87 59 89 125 69 109 43 153 86 184 161 29 152 124 259 213 141 278 
3048.g1048 34 27 40 28 24 12 8 28 31 40 32 5 62 15 90 69 17 81 
3049.g1049 677 500 997 219 301 223 969 2122 428 1550 236 709 466 164 335 828 518 230 
305.g119 1 0 1 0 0 0 2 1 0 1 1 0 1 1 0 3 0 0 
3050.g1050 24 29 29 39 14 16 19 16 32 38 19 28 20 18 21 9 21 7 
3050.g1051 22 18 43 45 33 37 57 38 42 27 5 16 35 20 19 23 53 40 
3051.g1052 36 55 95 91 89 31 29 60 83 68 75 26 99 9 65 75 192 20 
3054.g1053 232 130 234 191 167 172 362 305 325 293 259 300 434 398 315 398 242 277 
306.g120 162 111 100 286 147 103 59 228 211 222 109 104 393 164 219 266 220 210 
3061.g1054 106 109 125 93 131 79 111 201 173 227 105 86 370 170 133 219 143 112 
3063.g1055 26 12 25 46 38 13 7 44 47 26 13 13 62 82 53 66 46 15 
3063.g1056 84 43 90 11 11 4 55 42 48 16 2 68 154 7 38 99 43 28 
3064.g1057 11 6 4 7 3 4 104 9 9 15 6 4 12 3 5 14 19 7 
3066.g1058 79 69 115 52 98 72 102 213 248 141 151 116 149 302 297 190 107 67 
3067.g1059 128 85 131 54 78 88 44 28 98 85 28 41 125 110 281 131 259 80 
307.g121 257 194 338 343 252 278 135 385 332 536 299 121 472 465 408 442 377 150 
3071.g1060 201 148 166 317 177 237 154 244 307 453 233 215 252 570 387 388 309 142 
3074.g1061 0 1 2 4 0 0 2 1 2 3 1 2 7 0 0 0 0 0 
3074.g1062 20 12 14 61 29 9 36 44 62 11 2 9 50 22 65 30 75 68 
3078.g1063 178 169 124 73 164 90 0 0 36 87 38 7 0 18 23 1 1 26 
308.g122 10 10 8 15 11 11 3 12 17 22 6 8 43 12 7 17 9 12 
3081.g1064 0 0 0 0 0 0 0 1 0 2 0 0 1 1 1 1 2 0 
309.g123 63 32 50 145 58 43 21 83 89 105 34 63 184 73 65 97 71 130 
3090.g1065 106 219 63 443 56 54 82 56 315 370 20 113 699 48 15 79 133 123 
3094.g1066 0 0 1 0 1 1 1 0 2 1 0 8 5 0 2 5 3 1 
3094.g1067 196 201 238 147 45 27 18 58 76 52 66 148 63 124 65 675 60 23 
3096.g1068 84 77 108 173 66 81 53 158 125 217 124 49 140 148 439 293 131 96 
3098.g1069 72 44 105 81 70 64 16 90 68 101 118 30 178 56 167 161 87 178 
31.g13 130 116 141 111 155 153 110 224 209 263 212 139 217 368 223 279 215 114 
3100.g1070 55 56 101 133 338 75 115 162 149 133 85 111 247 116 108 123 117 174 
3103.g1071 17 19 22 49 27 21 14 37 36 35 18 15 36 32 40 57 27 20 
3103.g1072 345 239 324 388 424 387 249 554 645 695 352 327 747 719 494 648 630 257 
3103.g1073 12 11 14 18 13 10 10 21 18 24 16 8 47 17 31 28 6 9 
3107.g1074 0 0 0 0 0 0 0 0 0 0 0 0 0 0 0 0 1 0 
311.g124 74 45 59 100 87 101 67 227 91 118 75 47 123 116 103 75 280 111 
3113.g1075 10 7 2 3 2 3 3 18 27 13 2 14 19 11 16 5 4 2 
3113.g1076 13 9 19 5 2 0 4 13 12 9 0 1 8 7 12 20 3 3 
3115.g1077 3 3 3 8 7 5 2 6 8 8 8 0 18 8 3 20 4 7 
3126.g1078 10 5 12 3 9 10 1 19 10 18 33 31 4 2 5 20 4 2 
3129.g1079 67 71 86 74 32 10 11 21 35 32 39 11 38 48 35 266 42 13 
3129.g1080 9 2 10 7 38 5 3 16 17 11 11 8 24 12 18 44 15 8 
3132.g1081 14 37 29 118 14 12 13 8 50 89 0 49 80 4 1 6 2 25 
3142.g1082 69 44 79 159 59 42 42 105 92 104 40 78 202 56 111 135 111 145 
3142.g1083 258 145 300 482 248 203 187 209 366 423 173 242 662 422 256 303 360 170 
3145.g1084 4 4 2 6 3 8 1 3 4 9 4 2 2 11 9 9 7 1 
3148.g1085 84 63 105 79 93 122 48 128 229 274 118 79 184 283 151 210 141 56 
3155.g1086 78 54 63 80 44 65 106 126 88 89 65 27 187 155 136 259 79 61 
3157.g1087 2 4 6 6 5 6 4 15 8 8 10 4 12 4 22 26 9 4 
3160.g1088 654 490 621 1172 38 948 1110 5 193 520 36 888 2625 2174 103 2968 1954 691 
3165.g1089 100 78 94 127 162 94 147 182 197 201 119 60 342 146 157 215 161 55 
3169.g1090 139 70 99 86 112 108 124 162 127 154 162 130 167 59 164 173 118 106 
3176.g1091 1 1 2 3 3 3 3 4 1 4 3 1 11 2 2 7 7 4 
3178.g1092 24 10 13 57 10 16 7 11 23 49 113 21 52 26 85 55 53 22 
3178.g1093 15 14 15 26 17 10 14 32 31 24 7 13 41 29 23 16 11 12 
3182.g1094 3 1 1 1 2 2 1 1 1 1 2 0 0 4 0 1 1 1 
3186.g1095 6 3 1 8 6 4 3 8 4 3 0 3 10 5 2 3 9 1 
3187.g1096 11 39 10 44 13 10 15 11 50 54 6 12 111 15 2 9 15 15 
3188.g1097 48 30 43 96 26 55 35 92 75 148 92 37 94 128 230 135 76 42 
3189.g1098 15 8 11 9 15 6 7 20 10 18 15 10 13 17 36 48 15 8 
319.g125 0 0 0 3 0 0 0 0 1 0 0 0 1 1 1 2 0 1 
3197.g1099 47 28 24 131 268 138 52 371 310 94 164 78 61 132 80 9 127 64 
3200.g1100 392 338 470 349 377 439 525 642 552 451 390 256 357 474 580 566 623 431 
3201.g1101 98 49 73 71 97 88 66 125 98 152 101 50 104 142 210 164 123 55 
3201.g1102 387 236 393 357 294 324 209 516 375 437 296 233 456 638 507 682 412 182 
3201.g1103 37 24 47 85 57 31 24 96 54 75 32 42 112 56 151 87 81 91 
3204.g1104 280 221 282 350 198 258 103 276 237 523 197 131 328 464 373 328 276 134 
3207.g1105 5 6 3 10 7 2 4 5 5 9 3 6 9 7 4 4 8 10 
3207.g1106 50 41 37 66 50 30 45 29 77 95 12 56 59 10 37 37 33 78 
3213.g1107 41 23 31 84 45 27 29 79 52 50 34 90 128 35 81 68 65 270 
3217.g1108 136 93 135 60 355 160 164 81 62 148 158 61 331 154 28 183 134 70 
3218.g1109 74 49 62 12 82 12 3 16 7 5 3 1 16 27 12 98 4 5 
3221.g1110 2 3 4 3 1 2 1 6 3 4 2 2 6 0 8 8 4 3 
3222.g1111 11 5 5 18 10 7 4 17 12 21 2 8 17 16 15 25 10 11 
3223.g1112 5 7 9 23 106 24 9 65 22 15 38 10 23 26 22 24 29 11 
3229.g1113 6 0 2 17 2 2 2 3 10 37 8 2 13 14 19 13 16 3 
3233.g1114 21 18 34 36 38 11 9 33 28 45 16 13 37 19 75 17 21 23 
3233.g1115 49 38 45 49 59 22 11 66 47 63 13 19 48 45 162 42 42 16 
3235.g1116 1122 906 1005 1377 470 819 783 1368 2337 1057 901 666 833 4409 439 3557 1606 904 
3238.g1117 14 4 32 92 14 16 2131 19 264 22 3 5 40 94 50 75 127 15 
3240.g1118 321 250 270 353 270 309 232 461 441 365 885 319 394 556 1583 498 332 242 
3242.g1119 1 0 2 1 0 1 0 2 0 0 2 0 0 0 2 2 1 1 
3244.g1120 27 20 30 151 41 52 28 52 64 174 399 96 193 76 283 229 252 31 
3249.g1121 231 138 256 140 281 307 251 364 398 342 267 248 279 673 375 453 310 171 
325.g126 19 17 6 92 15 9 6 25 78 55 2 16 183 26 1 2 26 32 
3251.g1122 4 11 8 10 20 9 1 18 18 11 2 6 28 17 5 8 4 3 
3256.g1123 80 41 106 97 63 73 22 103 92 140 133 39 180 70 254 181 89 282 
3265.g1124 62 34 59 83 59 77 50 95 78 156 74 39 124 106 140 127 93 39 
3269.g1125 5 0 0 3 0 2 0 6 2 5 1 2 0 1 2 10 0 3 
3271.g1126 18 5 8 22 8 6 12 15 26 89 14 5 38 14 34 29 32 5 
3271.g1127 18 11 16 25 8 16 13 21 18 38 24 17 29 14 25 28 24 11 
3276.g1128 59 45 65 43 80 52 140 102 97 70 100 67 80 165 138 129 89 49 
3277.g1129 152 116 152 180 146 131 138 233 175 245 132 79 283 184 288 317 227 115 
3283.g1130 13 7 5 12 7 8 1 14 9 25 8 18 23 10 22 36 11 8 
3285.g1131 171 134 254 229 133 143 107 297 189 222 173 105 301 163 599 474 245 129 
3288.g1132 48 30 117 63 41 13 69 41 45 64 34 46 34 22 59 145 86 54 
3289.g1133 3996 2830 3765 5247 7087 4369 4500 5958 5900 7889 6038 2909 11808 7904 7654 10410 8173 2393 
3289.g1134 2613 2005 2708 2341 3853 3058 2704 4543 5271 4855 3877 3023 4343 7171 5193 5152 4178 1987 
3290.g1135 1 1 2 1 0 3 1 0 0 2 2 13 1 0 0 0 1 0 
3296.g1136 2 2 1 5 3 1 4 7 2 8 6 1 6 3 9 16 2 5 
3297.g1137 0 0 0 2 0 0 1 1 0 0 1 0 0 0 0 1 0 0 
3298.g1138 7 5 5 18 10 15 1 8 9 19 15 8 10 22 5 14 10 4 
3299.g1139 35 23 29 110 78 12 20 39 85 28 131 54 57 54 33 58 171 53 
3299.g1140 5 1 4 8 628 450 467 476 630 619 14 90 652 8 18 30 625 360 
33.g14 2 0 0 2 5 0 0 1 1 1 0 1 3 3 0 0 0 0 
33.g15 57 33 45 65 41 44 34 53 77 94 48 49 106 68 87 91 67 44 
3302.g1141 139 96 132 195 122 113 120 228 158 210 114 99 275 150 277 304 186 114 
3304.g1142 228 120 230 158 132 125 639 246 297 247 215 324 625 377 261 373 183 371 
3306.g1143 3 1 0 0 0 0 0 0 0 0 0 0 0 1 0 0 0 1 
3313.g1144 137 100 117 114 97 177 62 134 271 293 135 71 150 326 173 201 135 73 
3318.g1145 93 90 134 124 119 94 105 137 145 130 131 85 214 214 166 157 177 66 
3318.g1146 195 137 167 230 200 198 132 244 293 379 185 112 406 335 295 340 242 140 
3326.g1147 30 19 22 44 24 20 26 47 37 47 35 16 48 22 32 37 38 26 
3327.g1148 11 14 13 40 15 11 13 16 18 26 14 10 20 32 25 36 18 14 
3328.g1149 16 17 17 264 42 151 53 88 83 136 169 34 75 175 145 153 158 30 
3329.g1150 164 100 122 199 102 127 112 384 238 333 288 155 214 291 245 242 207 140 
3331.g1151 29 16 15 40 28 31 22 36 24 35 23 17 33 30 39 50 32 22 
3335.g1152 37 2 25 14 8 19 22 3 10 6 8 9 13 30 43 22 55 25 
3337.g1153 27 5 15 5 195 27 13 16 33 20 5 22 46 46 28 30 38 11 
3337.g1154 133 120 133 583 466 525 90 466 723 609 167 108 224 921 219 240 585 132 
3343.g1155 138 61 258 135 142 278 108 168 162 740 3737 173 361 152 146 157 129 193 
3343.g1156 538653 371396 577916 582712 264376 527195 502361 440079 419284 443308 409433 437592 310861 438681 604009 446573 381371 505681 
3345.g1157 0 0 0 0 0 0 0 0 0 0 0 0 0 0 0 0 0 0 
3346.g1158 291 146 269 1132 287 280 44 44 584 1067 272 192 271 211 408 584 359 38 
335.g127 172 94 116 81 61 95 76 255 258 112 141 75 140 255 263 204 118 93 
3352.g1159 30 22 20 43 19 21 14 47 35 43 35 15 41 29 41 44 31 14 
3356.g1160 18 15 36 64 40 48 7 25 37 62 26 38 81 132 35 56 62 16 
3359.g1161 14 7 13 32 13 18 8 25 20 37 16 5 35 24 56 38 16 21 
3373.g1162 76 49 58 106 118 93 65 130 67 104 72 52 196 114 129 135 81 66 
3376.g1163 133 126 139 166 161 161 125 304 243 234 186 169 391 276 325 367 708 115 
3377.g1164 328 240 341 285 366 427 268 508 517 604 297 314 454 860 528 555 416 228 
3378.g1165 97 79 106 70 127 103 127 197 146 157 137 126 153 212 176 195 181 75 
3380.g1166 45 28 49 89 48 47 28 63 60 59 63 43 70 116 91 93 62 36 
339.g128 10 6 8 3 14 7 9 9 8 17 4 7 11 7 22 24 11 0 
34.g16 46 35 85 83 36 46 27 115 59 77 61 42 80 46 230 169 64 55 
3405.g1167 91 46 62 129 101 103 48 153 128 226 151 43 181 81 181 221 108 213 
3406.g1168 241 176 219 172 237 183 141 319 279 279 268 195 344 434 379 340 285 112 
3406.g1169 1 2 1 13 1 0 2 1 3 5 0 1 6 1 3 1 4 4 
3408.g1170 0 0 0 0 0 0 0 0 0 0 1 0 0 0 0 1 0 0 
3409.g1171 13 6 13 20 8 10 8 9 9 20 8 4 8 14 24 24 12 7 
3413.g1172 247 182 238 202 178 285 157 329 431 511 252 145 401 588 416 396 301 140 
3414.g1173 40 26 38 60 25 48 29 69 44 71 38 26 66 44 54 64 48 34 
3415.g1174 17 14 44 16 18 15 12 64 20 33 28 16 17 19 35 123 10 10 
3418.g1175 33 32 32 44 31 67 22 40 61 110 44 30 78 51 173 53 61 94 
3420.g1176 168 154 199 250 596 158 68 38 522 122 86 74 210 196 34 155 102 62 
3427.g1177 7 9 6 12 1 6 1 20 13 21 5 4 27 16 17 19 18 10 
3427.g1178 15 13 10 19 6 10 9 32 17 30 8 15 20 27 21 35 17 11 
3428.g1179 22 47 8 16 11 21 23 36 89 78 2 18 69 18 24 14 8 48 
3432.g1180 62 38 36 207 269 138 59 425 388 142 205 112 64 96 85 23 159 105 
3434.g1181 423 264 435 311 485 521 340 753 643 626 492 463 547 1136 752 785 652 298 
3434.g1182 41 65 37 192 22 23 43 27 118 138 2 41 286 11 9 33 43 65 
3434.g1183 0 7 2 15 4 1 0 2 6 10 1 1 19 2 0 1 3 3 
3436.g1184 7 5 5 1 1 3 2 3 0 0 0 1 2 1 0 2 0 2 
3440.g1185 1 0 0 0 3 5 1 0 0 2 0 0 4 0 2 9 3 0 
3444.g1186 5 1 5 11 5 4 3 7 6 11 6 2 10 4 11 13 3 3 
3445.g1187 31 20 27 15 13 13 23 29 20 17 12 14 18 24 17 15 27 14 
345.g129 26 14 17 25 19 12 16 28 18 24 19 4 57 26 28 52 16 104 
3463.g1188 85 113 101 93 148 120 107 112 209 285 85 199 102 52 44 47 57 93 
3463.g1189 1679 1998 3045 910 1272 2317 817 2400 1911 2029 1174 2707 636 913 1156 1066 1062 1137 
3463.g1190 145 141 176 149 261 256 267 405 318 384 201 314 152 124 190 151 142 198 
3463.g1191 106 72 100 89 171 115 126 168 142 163 133 117 184 296 251 164 184 92 
3471.g1192 0 4 1 4 3 1 3 8 9 5 3 4 2 4 7 9 7 2 
3478.g1193 6 6 6 13 15 2 3 13 4 8 4 2 21 3 16 15 10 4 
348.g130 375 200 344 54 35 97 184 140 127 91 30 85 77 98 73 194 73 52 
349.g131 8 9 6 3 34 2 1 4 2 13 2 9 11 17 5 8 5 7 
3493.g1194 7 5 3 6 20 9 14 14 20 15 9 12 43 24 12 13 17 8 
3496.g1195 368 244 326 453 586 315 267 545 323 496 334 267 834 648 553 609 343 323 
3496.g1196 20 17 7 31 16 13 13 24 20 45 24 10 54 13 40 29 13 23 
3496.g1197 11 7 25 14 8 41 9 20 16 20 6 11 32 6 33 32 17 11 
3500.g1198 0 3 3 2 3 4 7 3 2 7 3 1 9 5 8 6 6 3 
3501.g1199 4 0 0 1 89 58 96 72 88 55 2 22 100 2 3 4 79 63 
3503.g1200 23 18 35 132 60 97 48 79 112 130 62 39 58 155 61 55 120 32 
3503.g1201 381 252 478 434 399 508 278 709 873 925 510 316 795 957 690 845 616 323 
3513.g1202 180 132 152 214 277 164 103 280 215 235 159 158 411 413 315 289 197 167 
3515.g1203 6 3 13 14 6 4 7 9 8 10 12 4 14 18 11 8 9 14 
3519.g1204 17 10 15 25 329 19 87 26 10 12 42 19 67 51 9 7 23 6 
3521.g1205 0 0 0 1 0 1 2 1 0 3 2 1 9 31 6 5 5 6 
3521.g1206 20 7 11 11 4 19 17 16 16 8 12 18 14 25 20 17 14 13 
3521.g1207 25 9 14 30 14 13 17 19 10 18 17 3 19 29 14 25 19 29 
3531.g1208 455 361 397 505 558 419 346 656 708 605 2027 462 729 757 2052 740 555 342 
3532.g1209 3 4 5 3 1 4 2 7 4 3 2 2 12 3 18 18 4 0 
3533.g1210 133 87 149 389 64 143 170 463 360 494 234 151 352 341 564 576 155 131 
3538.g1211 37 26 39 30 56 39 43 54 56 57 52 43 91 97 69 61 52 24 
3547.g1212 42 29 41 15 29 38 32 57 49 49 33 31 40 61 55 56 38 29 
3550.g1213 4 4 0 5 1 2 2 2 1 3 6 3 1 1 5 6 2 1 
3550.g1214 85 50 96 46 69 85 68 79 97 67 73 103 47 71 69 58 85 60 
3550.g1215 483 1449 627 1697 2367 903 327 771 1962 2544 166 1840 2904 1085 262 407 819 283 
3550.g1216 59 44 55 142 95 71 56 105 52 114 64 45 151 120 104 125 72 68 
3555.g1217 151 124 153 127 565 82 25 35 970 96 68 38 138 351 40 200 170 19 
3557.g1218 286 186 327 440 328 388 165 464 391 711 389 158 523 621 465 512 365 156 
3561.g1219 1 3 6 12 4 7 4 7 9 4 5 2 7 10 11 15 14 2 
3568.g1220 15 7 18 13 16 9 7 18 19 24 11 10 16 11 26 30 5 8 
3570.g1221 103 60 71 96 79 49 39 139 87 105 65 56 169 103 105 55 83 57 
3573.g1222 0 0 0 0 0 0 0 0 0 0 0 0 0 0 0 0 0 0 
3580.g1223 44 22 28 40 25 30 15 39 25 42 30 9 31 45 30 116 41 16 
3582.g1224 24 22 14 72 21 6 7 46 61 12 2 6 92 16 45 10 64 24 
3582.g1225 15 14 18 25 126 38 13 13 37 34 103 22 168 11 23 22 59 13 
3588.g1226 437 345 494 345 715 606 542 920 989 770 722 626 745 1164 799 849 843 516 
3588.g1227 381 250 504 483 372 561 245 679 910 953 501 326 817 1102 759 872 654 304 
3591.g1228 117 84 121 147 143 146 117 178 178 249 109 82 282 159 253 279 186 127 
3593.g1229 304 203 300 156 358 205 192 382 454 285 175 169 350 362 307 372 217 190 
3596.g1230 133 81 106 161 185 139 99 181 96 159 93 92 301 162 196 193 120 104 
3598.g1231 317 222 382 438 394 368 331 651 462 654 437 270 649 496 725 822 473 298 
3605.g1232 27 30 30 40 76 40 457 36 40 25 11 12 131 53 290 66 131 42 
3610.g1233 155 154 159 105 27 95 942 1199 205 296 80 39 74 67 72 240 199 99 
3613.g1234 5 3 3 8 8 0 3 1 9 9 0 1 7 2 1 2 6 2 
3629.g1235 163 154 287 701 250 212 246 710 374 664 327 270 606 437 410 630 510 264 
3641.g1236 99 76 215 74 152 73 42 95 112 67 82 56 99 54 317 358 115 35 
3644.g1237 176 131 168 212 168 144 167 293 206 275 156 103 331 204 337 360 250 134 
3646.g1238 172 118 268 99 213 223 506 299 381 981 659 131 456 8005 342 398 809 57 
3646.g1239 64 41 83 54 237 30 50 91 142 137 69 53 161 85 119 144 64 38 
3654.g1240 95 76 124 105 14 1 8 12 24 18 44 3 10 46 14 434 26 4 
3655.g1241 48 36 41 74 56 45 44 104 79 92 79 60 136 83 80 75 142 65 
3659.g1242 87 129 91 134 87 96 73 136 181 124 331 108 142 194 562 193 125 93 
3659.g1243 433 281 449 272 460 448 273 599 605 648 361 470 490 921 632 722 595 257 
3661.g1244 66 56 82 80 71 60 55 33 60 111 68 39 43 86 118 170 69 39 
367.g132 315 234 356 305 275 410 169 457 633 684 393 266 531 768 522 659 416 204 
3675.g1245 9 4 6 11 7 3 6 8 6 6 6 5 10 12 11 10 12 3 
3675.g1246 1 2 2 3 2 2 2 3 6 4 0 1 10 4 1 0 2 0 
3675.g1247 7 3 2 16 6 0 1 9 7 9 4 3 21 7 5 2 5 6 
3677.g1248 54 50 65 24 34 21 30 53 49 43 56 30 97 33 80 135 27 147 
368.g133 301 147 272 331 281 240 237 455 319 507 304 186 573 362 497 522 349 216 
3684.g1249 13 6 11 23 8 4 11 11 7 13 8 6 39 12 10 21 6 22 
3687.g1250 71 53 128 182 156 171 122 174 160 228 119 62 216 239 163 147 190 88 
3687.g1251 0 1 0 9 4 1 5 1 6 7 0 1 4 4 2 6 1 1 
3694.g1252 110 84 130 89 189 131 121 169 146 152 243 127 183 294 216 232 193 82 
3703.g1253 83 57 76 49 97 63 75 121 139 124 97 99 130 192 163 120 98 51 
3705.g1254 351 242 395 487 428 382 373 686 513 689 421 306 754 537 842 901 514 340 
371.g134 188 136 231 199 153 225 116 257 331 356 233 149 364 357 317 398 260 132 
371.g135 790 581 789 909 791 1084 605 1351 1156 3897 1276 1117 1250 1688 1835 1437 1342 912 
3716.g1255 11 9 9 35 16 123 16 23 25 44 11 10 35 20 26 29 51 20 
3719.g1256 6 7 6 17 3 8 4 9 3 12 6 6 2 12 6 12 9 5 
3722.g1257 53 40 63 62 51 58 50 114 87 171 61 53 135 72 103 119 82 55 
3725.g1258 6 1 12 7 3 8 10 13 2 20 13 6 16 8 23 1 7 7 
3726.g1259 47 29 33 70 120 132 43 409 62 160 117 28 102 146 122 16 630 163 
3727.g1260 135 107 124 407 406 432 90 412 581 492 138 117 201 767 199 195 476 128 
3727.g1261 23 5 17 8 227 36 17 22 30 30 7 36 35 35 27 27 35 12 
3732.g1262 4 0 1 2 0 0 1 1 3 1 3 0 3 0 1 0 1 3 
3735.g1263 1 2 2 3 1 0 1 1 2 0 0 0 3 0 4 0 3 1 
3737.g1264 133 130 480 230 118 264 91 53 646 368 283 1 135 189 418 756 1 30 
3740.g1265 191 171 366 161 182 186 197 423 358 193 157 215 226 252 277 268 254 221 
3743.g1266 305 203 338 141 292 117 39 124 98 165 158 59 158 318 120 357 155 54 
375.g136 230 138 229 68 53 300 541 1237 122 1066 20 22 60 464 909 47 276 12 
3750.g1267 27 32 28 13 159 42 38 64 66 178 21 28 96 112 188 76 95 58 
3755.g1268 248 170 253 166 464 348 634 708 692 444 732 454 584 1473 553 552 701 199 
3757.g1269 118 90 135 139 125 106 113 198 203 191 127 120 170 293 187 264 181 96 
3764.g1270 42 37 43 83 11 41 54 65 123 29 32 19 29 211 30 175 45 32 
3767.g1271 163 113 178 70 144 66 5 35 26 56 47 9 40 85 26 179 34 9 
3768.g1272 55 44 81 122 155 104 11 342 17 173 14 186 135 53 117 97 399 105 
3769.g1273 78 70 79 75 159 112 115 126 196 225 93 175 103 54 62 66 68 103 
3771.g1274 674 414 1207 263 481 620 348 811 622 659 310 629 424 1075 666 814 752 416 
378.g137 278 216 277 280 191 165 893 340 359 320 174 253 689 355 362 413 313 373 
3785.g1275 284 274 273 407 447 324 368 406 672 611 407 362 1064 674 456 461 491 219 
3789.g1276 6 4 0 13 0 0 7 2 5 14 1 5 3 1 5 1 3 1 
379.g138 26 23 23 8 20 10 11 25 17 26 17 10 43 24 48 43 10 79 
3790.g1277 24 21 19 26 25 19 14 27 32 43 31 15 60 34 37 70 24 15 
3793.g1278 41 20 39 93 47 31 23 78 65 75 37 62 146 50 93 96 79 221 
3795.g1279 14 1 10 13 56 7 5 8 3 8 9 14 19 8 9 10 9 15 
3795.g1280 23 7 13 44 48 17 27 29 37 56 21 20 53 30 33 27 30 21 
3799.g1281 27 26 24 59 1254 28 1094 266 421 54 37 21 103 105 54 61 451 138 
3806.g1282 72 26 67 124 615 58 488 334 294 125 95 47 257 110 413 145 195 95 
3806.g1283 270 156 249 284 387 284 318 383 400 479 312 273 391 721 372 421 347 177 
3806.g1284 21 8 12 25 29 20 23 21 27 42 22 15 36 20 35 21 21 20 
3810.g1285 4 2 2 5 7 4 3 3 3 8 5 1 5 5 13 13 9 5 
3820.g1286 125 112 203 141 242 163 149 230 253 217 303 183 267 437 296 271 249 97 
3820.g1287 14 92 28 106 113 17 15 16 132 219 1 72 195 6 3 2 9 31 
3820.g1288 5 6 1 12 17 5 5 11 7 14 26 5 12 13 16 25 5 32 
3824.g1289 67 46 51 94 74 70 29 109 96 150 110 22 133 58 144 138 67 176 
3825.g1290 189 121 181 120 804 55 113 168 313 138 299 152 408 402 81 107 369 54 
383.g139 55 39 44 58 35 26 17 63 46 100 58 17 80 56 74 83 72 35 
3832.g1291 1 0 2 4 1 1 0 4 2 4 1 1 4 4 0 21 0 2 
3833.g1292 52 39 39 86 63 49 33 58 47 61 55 36 101 84 90 94 46 62 
3842.g1293 11 8 5 33 17 13 6 8 16 26 21 7 23 31 9 50 22 13 
3844.g1294 10 8 4 16 8 4 9 13 19 18 9 4 22 10 8 11 7 7 
3846.g1295 13 10 13 10 7 4 4 17 16 13 3 3 20 9 11 10 3 9 
385.g140 6 4 3 11 5 4 2 6 3 12 6 3 17 3 4 15 6 9 
3852.g1296 0 0 0 1 2 1 0 0 1 0 0 1 1 0 0 0 0 1 
3853.g1297 4 1 5 6 3 3 3 12 1 0 7 1 13 4 5 13 2 0 
3866.g1298 101 60 57 257 135 79 55 865 957 258 331 70 255 198 80 47 176 82 
3869.g1299 38 34 35 39 36 40 23 100 52 60 71 33 92 58 135 48 45 30 
3871.g1300 89 59 71 78 39 55 93 67 49 42 16 53 125 201 83 148 192 91 
3872.g1301 423 220 281 1095 1201 702 210 1384 1697 728 778 631 333 1001 629 657 1093 631 
3875.g1302 240 159 206 1046 582 656 164 685 991 963 299 210 423 1255 357 382 945 186 
3876.g1303 30 21 16 70 72 44 14 102 112 51 38 22 55 33 27 17 60 39 
3877.g1304 290 159 280 648 286 315 112 213 395 629 311 199 371 222 371 705 386 84 
3879.g1305 2 8 7 3 10 0 6 6 8 8 4 3 24 6 2 6 19 3 
3881.g1306 2 0 2 6 2 1 1 1 4 11 4 0 7 4 4 2 3 0 
3882.g1307 88 30 65 34 32 41 75 69 52 14 19 50 64 36 94 57 84 68 
3893.g1308 110 82 93 116 142 143 106 141 148 153 150 97 161 241 173 184 148 71 
39.g17 5 4 1 1 1 2 1 2 0 0 0 1 2 2 0 4 0 1 
391.g141 66 66 58 265 77 60 113 283 78 288 114 65 102 190 123 181 147 122 
3914.g1309 74 50 99 88 85 71 86 184 133 178 94 43 154 135 119 207 153 65 
3915.g1310 128 103 140 170 136 125 137 233 174 240 134 80 252 181 265 307 209 108 
3919.g1311 407 300 783 218 389 281 101 426 344 244 362 204 352 193 1230 1240 407 126 
3920.g1312 38 82 28 170 19 22 48 21 118 131 6 42 248 21 5 34 62 57 
3922.g1313 11 6 8 9 88 7 10 11 60 15 20 2 30 30 8 25 28 1 
3923.g1314 33 28 36 66 42 24 23 54 35 50 48 27 73 74 63 63 29 38 
393.g142 37 18 36 35 12 26 22 34 24 36 30 20 47 27 91 74 37 23 
3930.g1315 51 38 71 50 56 26 71 59 60 74 32 34 82 87 59 116 61 31 
3953.g1316 360 239 336 149 553 335 341 1698 619 202 497 241 468 3136 536 655 418 112 
3955.g1317 22 19 30 17 24 49 18 46 49 45 16 23 40 64 41 51 46 10 
3958.g1318 4 5 5 15 2 3 7 9 7 9 2 4 9 1 8 8 0 4 
396.g143 120 79 111 140 57 91 84 148 132 240 109 110 198 97 164 170 148 82 
396.g144 183 144 145 149 219 165 201 242 253 259 216 193 276 346 331 270 291 123 
3963.g1319 397 300 406 336 561 342 463 552 538 594 429 444 546 886 643 686 610 297 
3964.g1320 75 50 53 78 111 82 39 110 65 85 35 53 177 157 133 119 63 57 
3966.g1321 76 43 63 129 53 35 24 90 83 109 43 81 166 62 72 104 88 142 
3974.g1322 42 29 34 27 36 33 38 27 51 60 35 28 62 87 57 49 54 24 
3980.g1323 42 29 25 64 39 48 173 49 33 49 53 24 52 76 68 90 58 33 
3981.g1324 1 1 0 2 4 0 3 0 1 4 1 0 2 1 5 5 5 0 
3985.g1325 1375 929 1294 941 580 1132 1504 1178 1073 778 623 668 985 1153 1581 1244 1304 1208 
3991.g1326 99 62 83 97 50 92 27 181 81 112 19 52 107 142 189 114 178 201 
3998.g1327 4 1 1 4 9 0 1 0 8 6 0 1 3 1 1 1 5 1 
4.g1 178 130 157 224 279 157 148 253 201 337 181 130 378 184 358 386 225 103 
4.g100 2745 3085 3568 4653 2764 1868 2325 3173 4245 4485 1800 3878 3775 2940 3353 2463 2759 2463 
4.g1009 3711 2802 4018 2671 4130 3655 3933 5121 4838 4373 3078 3600 3759 4769 4751 4814 4516 3324 
4.g1010 111 76 102 44 92 78 51 169 148 134 132 73 88 84 84 1567 91 80 
4.g1011 162 132 155 90 175 98 70 196 202 219 197 79 117 132 163 1613 101 124 
4.g1013 501 337 507 460 373 435 415 528 612 533 369 430 508 358 533 1946 442 414 
4.g1016 1592 1273 3517 1996 2772 1942 2036 3064 3518 2679 1947 2670 2156 4214 3119 3731 3355 1849 
4.g1018 29 30 41 42 46 26 40 56 70 34 38 65 13 7 19 1497 54 114 
4.g1024 6016 4764 7163 5255 6200 5224 4942 8389 7386 8113 8229 5909 6699 7496 8706 7764 6950 4495 
4.g1025 6016 4764 7163 5255 6200 5224 4942 8389 7386 8113 8229 5909 6699 7496 8706 7764 6950 4495 
4.g1032 420 1634 699 2418 1268 317 255 462 1619 2219 24 1366 1579 94 35 3192 224 1089 
4.g1042 290 178 249 230 129 223 224 288 257 189 148 169 205 88 215 3256 290 358 
4.g1043 290 178 249 230 129 223 224 288 257 189 148 169 205 88 215 3256 290 358 
4.g1045 140 101 116 51 65 55 71 115 198 107 51 130 77 203 105 3117 96 108 
4.g1049 3144 2096 4169 1869 2726 2361 2296 3166 3082 2333 1883 3123 2179 3262 3295 5952 3078 1895 
4.g105 68 137 87 139 72 72 48 54 220 243 20 191 148 31 45 51 66 140 
4.g1050 50 39 53 67 30 41 47 26 53 66 32 39 99 50 59 3132 60 50 
4.g1054 26 24 28 64 29 40 40 41 44 39 41 23 31 16 36 3104 13 105 
4.g1065 785 684 1638 1126 925 832 1197 1775 1430 669 440 1038 1419 1075 2134 4734 981 706 
4.g1068 1051 694 1045 934 635 545 3171 1093 1217 982 674 1067 2421 1370 1203 4736 1002 1427 
4.g1073 6479 5194 7309 4461 6182 4983 4388 7735 9175 6187 5622 5853 5740 8903 7631 10598 8311 4523 
4.g1075 125 348 171 391 213 145 128 84 542 793 31 342 474 41 60 58 77 191 
4.g1078 8 15 16 28 12 18 22 21 35 15 7 23 14 11 6 20 11 51 
4.g1079 440 374 495 227 419 262 483 360 419 193 123 422 276 229 504 233 471 407 
4.g108 8760 5293 9800 9969 7913 10331 14898 9064 9304 6058 5652 9185 11224 8095 16799 11334 11916 10439 
4.g1081 321 207 379 256 297 300 262 354 375 235 217 283 264 246 416 298 311 307 
4.g1090 1897 1067 1836 1005 1565 1210 1877 1653 1573 1136 959 1244 1118 1486 2060 1428 1551 1013 
4.g1097 158 70 184 281 300 296 207 220 275 264 179 234 170 346 271 266 332 191 
4.g1102 410 467 563 350 422 402 324 610 501 634 413 487 447 637 484 570 511 338 
4.g1106 1878 1587 2667 1239 1634 1775 1772 2419 2269 2160 1390 2391 2149 1826 2393 1902 3040 1229 
4.g1107 1878 1587 2667 1239 1634 1775 1772 2419 2269 2160 1390 2391 2149 1826 2393 1902 3040 1229 
4.g111 1911 1403 2629 1092 1797 1545 1203 2433 2499 2414 1873 1792 1623 6094 2284 2498 2222 1307 
4.g1113 15 63 16 147 34 15 8 16 70 124 0 57 83 6 3 10 6 34 
4.g1114 19 30 9 43 8 7 8 18 47 89 1 18 55 3 11 5 10 39 
4.g1115 1771 1461 2453 1282 2322 1291 1956 1996 2721 1869 1836 1720 1904 2871 2537 2314 1825 2493 
4.g1116 80 50 76 73 57 68 64 66 65 76 36 52 88 55 107 77 84 59 
4.g112 3250 2639 3626 2376 2756 2751 2165 3933 4120 4290 3377 2731 3931 8896 4057 4602 3650 2169 
4.g113 2104 2155 2779 2598 2822 3007 2644 6296 4183 4077 2404 2422 4852 4210 2811 3895 2846 4263 
4.g1132 9 14 14 30 12 28 3 17 42 38 4 12 23 117 9 10 13 9 
4.g1133 32 29 41 37 21 104 13 41 95 61 39 25 64 459 46 60 86 19 
4.g1139 218 191 230 452 410 267 476 964 480 200 250 527 373 188 402 340 837 756 
4.g114 690 149 500 408 270 793 807 250 209 305 147 164 155 408 630 591 687 187 
4.g1140 638 416 604 345 610 560 762 713 765 659 442 707 538 700 905 770 793 877 
4.g1141 638 416 604 345 610 560 762 713 765 659 442 707 538 700 905 770 793 877 
4.g1149 991 929 1279 610 1186 1193 528 1683 1832 2000 1610 1126 1067 3044 1245 1472 1496 728 
4.g1150 211 176 166 138 123 144 94 261 262 237 209 112 137 304 196 200 202 156 
4.g1154 71 161 111 152 73 80 93 75 222 208 36 129 242 59 112 82 104 105 
4.g1158 88 61 62 227 36 47 66 38 113 104 32 80 108 40 70 71 88 198 
4.g1164 175 129 227 203 119 137 122 229 164 200 107 209 151 196 234 225 181 209 
4.g1167 2954 2148 3996 2968 2704 2928 4449 3664 4186 2810 1741 4153 2482 2728 3969 3491 4574 4013 
4.g1168 2954 2148 3996 2968 2704 2928 4449 3664 4186 2810 1741 4153 2482 2728 3969 3491 4574 4013 
4.g1177 71430 75735 127388 107064 135007 127534 162555 151992 183002 118020 164294 126156 148440 235747 170225 195664 165966 94604 
4.g1178 71430 75735 127388 107064 135007 127534 162555 151992 183002 118020 164294 126156 148440 235747 170225 195664 165966 94604 
4.g1194 64 65 81 54 59 92 98 72 82 47 36 48 83 38 61 79 68 103 
4.g1209 129584 154126 222782 146815 176095 161976 157216 220839 296307 209730 237636 236964 152138 221180 201763 196353 187556 210905 
4.g1213 3372 2555 3068 3294 2211 6150 5783 3379 3073 2881 2146 2757 5235 4237 8032 6871 6931 2526 
4.g1219 356 282 528 216 460 488 916 764 838 2102 1386 313 940 26434 1789 719 1785 527 
4.g122 254 315 351 431 302 236 272 289 565 531 195 440 436 159 281 237 286 389 
4.g1226 12 3 12 8 4 8 27 19 8 17 5 12 6 2 18 10 5 376 
4.g123 254 189 384 375 273 200 370 441 441 247 202 513 315 166 456 323 344 484 
4.g1234 9 9 7 7 9 3 3 14 5 12 19 3 6 22 10 11 12 372 
4.g1235 4133 3412 5120 4687 5106 5369 3797 5032 5505 6139 4474 5508 4816 3819 6165 6441 7010 4082 
4.g124 254 189 384 375 273 200 370 441 441 247 202 513 315 166 456 323 344 484 
4.g1240 14941 10397 16788 12633 16476 15529 17136 17386 22067 12437 10661 20264 17198 20579 21518 15352 20164 25449 
4.g1241 14941 10397 16788 12633 16476 15529 17136 17386 22067 12437 10661 20264 17198 20579 21518 15352 20164 25449 
4.g1242 14941 10397 16788 12633 16476 15529 17136 17386 22067 12437 10661 20264 17198 20579 21518 15352 20164 25449 
4.g1243 14941 10397 16788 12633 16476 15529 17136 17386 22067 12437 10661 20264 17198 20579 21518 15352 20164 25449 
4.g1244 14941 10397 16788 12633 16476 15529 17136 17386 22067 12437 10661 20264 17198 20579 21518 15352 20164 25449 
4.g1246 2162 2093 2989 1565 2093 2457 1789 2374 3175 2857 2126 3000 1647 2873 2412 2370 2604 1975 
4.g1247 4076 4136 4910 3004 3542 3186 3324 2800 6740 3972 2720 2677 3463 5326 3946 3957 5157 5365 
4.g1249 4688 3958 5558 4982 5162 4577 5195 7176 6772 5609 5130 4764 5823 9870 6088 7699 6871 3725 
4.g1250 4688 3958 5558 4982 5162 4577 5195 7176 6772 5609 5130 4764 5823 9870 6088 7699 6871 3725 
4.g1251 2994 2028 3231 9230 3032 3249 2564 3668 3427 2668 2450 2618 7365 3293 3340 3583 3530 2353 
4.g1260 3347 2757 4275 2890 2863 2928 3204 3649 4442 2656 3166 2717 3856 5110 3947 3689 3163 2631 
4.g1261 5839 3453 5709 12204 4481 8148 5848 5185 3884 4938 3115 11165 4206 5068 6544 8814 7301 21713 
4.g1262 147 107 144 97 155 149 125 211 217 219 175 163 205 355 251 199 181 106 
4.g1264 576 448 547 423 413 499 456 968 631 447 488 278 530 645 577 809 658 530 
4.g1266 776 666 873 789 742 763 802 1233 1267 1129 706 666 734 913 1040 796 1041 1028 
4.g1267 10876 9095 12654 10634 10235 9944 11182 13955 13947 12330 8840 11580 12555 13229 12952 13091 13901 8793 
4.g1269 1005 801 1037 753 1109 927 786 1348 1416 1160 975 888 926 1614 1302 1310 1261 663 
4.g1270 1005 801 1037 753 1109 927 786 1348 1416 1160 975 888 926 1614 1302 1310 1261 663 
4.g1272 1391 1092 1434 718 1016 735 970 1170 1381 992 873 1234 1008 951 1095 1117 1151 899 
4.g1281 20987 23026 41348 26809 12380 19105 8846 22414 27914 30987 22920 25793 7661 19944 11208 21067 10256 21941 
4.g1283 1033 886 1040 753 869 656 678 1515 1042 1231 882 993 1002 1147 920 1040 1104 970 
4.g1288 370 956 794 1199 688 375 218 317 1568 2661 24 1844 1183 181 27 66 186 244 
4.g1294 78 101 121 61 73 52 64 144 164 120 83 80 124 121 181 104 77 87 
4.g1300 1811 5188 2555 3535 2003 2047 664 645 6046 5806 222 2882 3923 483 221 597 888 927 
4.g1302 10066 6880 11961 6263 8555 7842 7656 11999 9712 7970 6937 7212 7679 11065 11294 14162 12179 7451 
4.g1311 885 757 1022 862 738 768 933 839 1046 886 797 1090 1116 1348 922 974 1034 961 
4.g1313 885 757 1022 862 738 768 933 839 1046 886 797 1090 1116 1348 922 974 1034 961 
4.g1320 6915 4898 7637 5450 7184 7450 7316 8214 7912 7157 6387 7227 7221 9948 11852 8954 8828 5394 
4.g1328 208 295 284 423 171 215 405 259 293 224 89 237 204 148 237 175 194 482 
4.g1330 385 412 388 482 385 385 307 649 605 527 1811 407 679 737 1954 719 483 336 
4.g134 2184 2106 2392 3317 2361 2016 1685 3212 3528 3601 3914 2219 3432 3962 4421 3099 2957 1879 
4.g1341 310 302 388 378 263 236 280 267 374 261 250 307 195 357 269 288 360 495 
4.g1344 6035 4538 6596 2423 3105 2401 2600 3588 3488 2356 2383 2505 1550 2557 2560 4803 3483 2228 
4.g1346 8174 5697 9249 10535 7059 6488 5623 7965 8840 6372 4675 7162 6615 12565 11606 14596 9770 6641 
4.g1349 181 227 244 154 275 214 202 420 238 255 184 266 264 254 271 253 212 196 
4.g135 2696 1599 1802 5923 1484 1561 2417 1327 2087 1936 1033 1227 2783 2002 3544 2007 1832 2678 
4.g1353 4904 7357 6781 6776 6379 5004 4463 5299 11465 11034 3932 7278 8533 6327 6145 5405 6142 4597 
4.g1357 140 550 187 368 82 133 59 43 537 804 5 154 578 42 18 67 87 155 
4.g1363 822 87 626 770 234 440 817 329 392 209 53 291 392 402 1001 1127 596 1048 
4.g1366 111 94 179 44 51 29 66 66 57 27 13 43 47 11 80 33 44 59 
4.g1368 552 542 1851 1758 2241 479 393 920 823 752 1055 1105 615 899 3096 1387 1022 1652 
4.g1370 552 542 1851 1758 2241 479 393 920 823 752 1055 1105 615 899 3096 1387 1022 1652 
4.g1371 552 542 1851 1758 2241 479 393 920 823 752 1055 1105 615 899 3096 1387 1022 1652 
4.g1372 4 2 35 3 21 1 1 5 1 5 0 13 6 6 4 4 7 7 
4.g1374 4496 2083 4064 2557 2352 3690 3668 2327 2896 2627 1802 2307 1931 4239 4216 4157 5345 2757 
4.g1375 4496 2083 4064 2557 2352 3690 3668 2327 2896 2627 1802 2307 1931 4239 4216 4157 5345 2757 
4.g1376 4496 2083 4064 2557 2352 3690 3668 2327 2896 2627 1802 2307 1931 4239 4216 4157 5345 2757 
4.g1384 147 303 240 285 91 193 83 212 110 164 232 803 84 70 40 154 283 736 
4.g1389 0 2 31 4 16 0 0 0 2 5 0 2 6 6 0 0 0 0 
4.g1390 10 33 36 30 30 25 9 11 27 48 0 28 46 6 3 6 10 14 
4.g1393 875 858 1098 1270 966 1172 762 948 1679 1742 741 1257 1335 953 978 684 1080 931 
4.g1394 875 858 1098 1270 966 1172 762 948 1679 1742 741 1257 1335 953 978 684 1080 931 
4.g1427 307 330 337 350 339 200 156 322 589 445 317 299 329 362 301 320 278 274 
4.g1429 1 0 0 21 2 5 0 5 4 1 1 4 1 1 1 0 2 0 
4.g1435 8742 8608 11785 6450 7592 6449 7688 9379 11392 8270 7783 9904 11222 19282 9358 13688 13224 7318 
4.g1443 450 318 470 343 307 352 481 405 374 356 220 287 351 272 509 393 402 380 
4.g1446 3487 2315 3914 1823 2910 2772 3435 6656 9870 2266 1561 5691 2783 3010 6945 2473 4048 5524 
4.g1450 584 556 574 397 586 423 310 1324 821 825 680 526 690 711 596 632 689 452 
4.g1451 1414 1313 1470 1078 1247 1128 747 2164 1699 1859 1781 980 1485 1887 1543 1902 1510 962 
4.g1452 17862 13308 18565 11828 17564 16269 11785 18167 18991 16188 12606 15279 16360 24495 19955 20255 18130 11146 
4.g1453 98 148 139 105 39 116 193 330 123 74 288 48 116 9 31 231 658 205 
4.g1455 83 65 90 13 15 5 2 11 26 12 11 7 23 7 10 141 11 12 
4.g1457 128 264 253 174 109 221 428 436 387 188 205 337 341 139 169 315 273 239 
4.g1458 440 603 774 359 194 360 1087 656 580 380 474 663 341 290 289 734 486 496 
4.g1463 477 490 472 796 441 460 330 670 754 765 1409 648 903 649 1890 642 509 361 
4.g1465 311 133 256 366 235 248 456 344 388 314 366 254 311 650 503 492 450 225 
4.g1466 0 0 1 4 0 1 7 0 8 3 1 4 0 6 0 2 0 0 
4.g1472 1 0 0 0 0 0 0 1 0 0 0 0 0 1 0 0 0 0 
4.g1473 0 3 0 0 0 2 17 0 0 0 0 1 1 1 0 0 9 0 
4.g1478 121 81 72 117 203 287 113 684 224 257 194 81 222 212 211 61 1018 297 
4.g1479 3 6 25 24 65 10 13 14 17 12 6 21 87 20 10 6 4 2 
4.g1482 32 30 36 32 33 34 42 20 24 35 13 20 26 16 104 27 21 30 
4.g1483 2261 1926 2799 2204 2786 2570 2690 3317 3902 2768 2363 3214 3098 3869 3607 3568 3249 2532 
4.g1484 2601 1976 3034 1697 3311 2188 2126 3387 2974 2647 2441 2459 2739 3739 3593 3665 3194 1585 
4.g1487 13 49 638 327 677 19 30 30 5 20 10 445 5 32 372 103 24 738 
4.g1491 2773 2077 3119 2027 2987 2176 3365 3484 3031 2558 2265 2948 2560 4097 3330 3158 3488 2242 
4.g1492 2773 2077 3119 2027 2987 2176 3365 3484 3031 2558 2265 2948 2560 4097 3330 3158 3488 2242 
4.g1497 396 274 361 347 241 223 298 388 360 254 279 228 436 650 381 405 589 296 
4.g15 6165 5314 7277 4214 6878 5471 6475 7111 7509 6431 4190 6654 5183 6418 6798 6636 7692 6495 
4.g150 11947 8621 12207 10417 10197 11131 11182 14456 16724 10303 12631 12197 14607 15949 15184 20511 16155 9227 
4.g1505 273 993 554 893 585 248 176 215 1276 2196 6 968 1229 114 21 91 206 224 
4.g1507 90 59 78 222 23 175 57 105 54 55 68 56 75 25 167 160 512 256 
4.g151 11947 8621 12207 10417 10197 11131 11182 14456 16724 10303 12631 12197 14607 15949 15184 20511 16155 9227 
4.g1514 14 9 8 11 4 3 8 17 10 16 3 10 37 3 8 10 5 11 
4.g1517 5792 4599 6112 3160 5638 4610 4222 8866 7483 7688 5984 4855 4892 10169 5495 6749 6039 4149 
4.g1518 5792 4599 6112 3160 5638 4610 4222 8866 7483 7688 5984 4855 4892 10169 5495 6749 6039 4149 
4.g1519 492 362 439 259 307 239 204 342 428 334 476 292 381 750 572 514 480 322 
4.g1522 2655 2318 4012 1289 3354 2371 1611 3361 4065 3207 2150 2892 2202 4827 3428 2587 2842 1858 
4.g1526 1829 2172 2533 3348 2388 1529 1301 1935 3030 3644 1170 3095 2913 953 1963 1744 1632 2335 
4.g1527 31 67 65 164 55 148 287 170 497 694 227 201 314 121 114 27 150 131 
4.g153 2945 2172 4125 2941 4040 2829 3984 4079 3587 2726 2251 3323 3696 3032 3863 5190 3355 3924 
4.g1530 12 41 685 405 809 16 25 41 3 16 103 321 12 7 396 336 41 655 
4.g1533 35801 38639 61794 36168 48709 39987 50185 43244 59818 36379 40811 43206 38253 28472 34412 42870 42956 44645 
4.g1539 387 247 403 169 196 193 285 349 243 141 273 168 204 146 261 264 373 242 
4.g1540 13301 12225 16743 10187 13838 13128 13317 17437 17256 17337 12691 13181 15664 30166 19699 17642 18803 11978 
4.g1544 4 2 0 2 3 2 4 4 5 3 106 5 6 1 8 7 4 1 
4.g1546 1539 1383 1567 1027 1532 1609 1257 2350 2151 2013 2167 1212 1647 2610 1823 2086 1708 1190 
4.g1548 1404 1194 1350 1174 1109 1498 1017 1800 1784 1640 2730 1065 1576 1830 3292 1801 1545 1096 
4.g1550 40 117 43 81 30 125 25 37 63 290 14 126 140 54 11 6 28 28 
4.g1551 3 5 5 18 1 6 0 1 4 0 2 4 2 2 0 0 7 2 
4.g1555 1085 724 1064 1250 962 951 1123 1299 1230 1041 620 923 858 648 1133 1005 933 1385 
4.g1557 779 953 1105 646 1017 623 786 958 1553 1444 382 1469 1397 640 677 383 876 625 
4.g1559 11 19 13 127 45 52 18 18 30 40 9 38 47 6 26 43 84 47 
4.g1561 776 739 1024 508 619 586 700 861 1116 1447 712 673 1107 1395 1049 1086 848 817 
4.g1563 1891 1398 2334 1327 1934 1415 1716 1542 2495 1516 955 1725 1425 1462 2050 1703 1667 1357 
4.g1566 404 253 455 298 478 273 586 386 464 430 351 323 334 411 345 354 456 597 
4.g1570 3666 1930 4572 4511 3272 3100 6497 3359 7741 998 2121 6794 3540 1469 3517 4607 3990 7548 
4.g1571 1078 944 1163 561 1174 887 669 1670 1483 1504 1209 912 1226 2275 1064 1450 1232 956 
4.g1572 1883 1684 2294 1263 2246 1886 1287 3251 3179 3316 2987 1874 2060 3610 2024 2435 2572 1739 
4.g1577 44 57 79 60 35 48 59 118 77 114 81 54 79 70 80 114 84 48 
4.g158 552 382 617 440 423 499 621 496 622 426 330 548 361 360 577 445 556 558 
4.g1591 3832 3204 4455 3424 3943 3100 3277 4779 5373 4658 3417 3696 3883 6323 4399 4722 4791 2874 
4.g1598 421 374 333 299 364 471 274 594 391 491 528 271 399 490 434 463 375 277 
4.g16 6165 5314 7277 4214 6878 5471 6475 7111 7509 6431 4190 6654 5183 6418 6798 6636 7692 6495 
4.g1608 60 52 62 57 36 37 49 51 40 86 40 53 57 49 95 62 39 59 
4.g1616 10091 8200 11435 7358 10029 11318 10368 10816 14437 10797 9239 9336 11095 19075 15760 18301 12965 8614 
4.g1617 10091 8200 11435 7358 10029 11318 10368 10816 14437 10797 9239 9336 11095 19075 15760 18301 12965 8614 
4.g162 519 265 368 412 367 446 443 600 325 386 470 343 351 485 442 378 366 283 
4.g1624 53 33 47 66 46 59 49 76 52 77 44 37 72 68 87 34 53 36 
4.g1634 15576 9355 14872 11342 9160 9504 12433 13772 10983 9412 10241 10174 8128 10188 19507 12822 12675 13934 
4.g1637 15576 9355 14872 11342 9160 9504 12433 13772 10983 9412 10241 10174 8128 10188 19507 12822 12675 13934 
4.g1640 386 302 544 355 509 439 500 446 609 529 380 403 408 351 581 477 451 532 
4.g1642 600 455 744 361 466 535 338 738 665 648 318 464 476 857 692 589 753 453 
4.g1646 8441 6232 8832 7439 7695 5704 12506 7742 8632 6592 7552 6269 6555 8967 12459 7541 7098 5118 
4.g1647 18056 12438 19537 11563 11699 13901 14969 19472 18855 15190 9761 14399 15536 23095 20130 18147 23561 10264 
4.g1648 18056 12438 19537 11563 11699 13901 14969 19472 18855 15190 9761 14399 15536 23095 20130 18147 23561 10264 
4.g1649 18056 12438 19537 11563 11699 13901 14969 19472 18855 15190 9761 14399 15536 23095 20130 18147 23561 10264 
4.g1658 217 662 289 1041 351 233 156 158 1036 1412 10 638 976 84 26 64 96 309 
4.g1659 4991 4104 5688 3786 5476 3663 5295 6526 6550 4208 4553 4614 5881 7771 4520 6002 6730 3328 
4.g1665 1442 938 1234 1024 886 1053 1056 1276 1107 1066 1245 916 1202 1254 1639 1253 1387 880 
4.g1667 105 118 170 101 91 141 169 117 207 118 120 99 147 306 161 199 204 145 
4.g1668 417 341 612 488 299 482 811 495 575 381 406 306 650 898 704 816 800 417 
4.g1669 3954 1344 3283 2108 1766 3536 2473 1338 1292 796 714 1045 1228 3047 6214 1964 3574 1807 
4.g1670 747 617 959 381 1135 568 688 1291 869 696 314 576 523 1222 801 829 905 489 
4.g1674 9801 6223 11344 8133 10387 8694 11773 12291 10446 10120 7674 11392 9786 14943 10864 11557 12027 7266 
4.g1675 9801 6223 11344 8133 10387 8694 11773 12291 10446 10120 7674 11392 9786 14943 10864 11557 12027 7266 
4.g1680 9801 6223 11344 8133 10387 8694 11773 12291 10446 10120 7674 11392 9786 14943 10864 11557 12027 7266 
4.g1683 8 9 6 13 1 4 169 1035 5 0 1 2 5 4 1 2 4 7 
4.g169 241 671 442 819 358 262 139 200 834 1310 39 903 936 155 44 109 208 214 
4.g1692 244 138 330 802 555 745 1088 1687 350 163 163 262 372 268 2545 379 405 829 
4.g1693 42 23 52 9 7 8 169 1039 18 78 6 52 9 28 25 2 8 8 
4.g171 120 75 113 97 96 81 121 157 151 175 74 93 163 117 158 141 166 121 
4.g1710 4630 3458 5463 3913 3658 4043 4016 6167 5219 3646 3234 3770 4367 6126 6330 5162 4978 4328 
4.g1711 4630 3458 5463 3913 3658 4043 4016 6167 5219 3646 3234 3770 4367 6126 6330 5162 4978 4328 
4.g1722 9 28 12 88 8 8 163 1026 33 33 0 25 42 4 3 2 7 28 
4.g173 34718 15751 43100 21055 23313 35112 54613 32075 110680 20265 18630 46067 31135 23362 93652 42420 68108 84107 
4.g1730 39 41 127 98 324 51 450 1049 34 38 161 69 44 46 243 64 124 103 
4.g1731 0 0 0 0 0 1 156 1023 0 1 1 0 0 0 0 0 0 0 
4.g1732 168 236 202 255 262 201 348 1293 347 191 200 195 168 218 196 263 290 277 
4.g1737 168 156 273 204 281 117 405 1123 170 98 252 198 93 122 227 217 176 308 
4.g174 34718 15751 43100 21055 23313 35112 54613 32075 110680 20265 18630 46067 31135 23362 93652 42420 68108 84107 
4.g1741 2180 1897 2821 2196 1605 1891 2646 3207 2455 1762 1687 1512 1840 2269 2601 2270 2472 2021 
4.g1742 2180 1897 2821 2196 1605 1891 2646 3207 2455 1762 1687 1512 1840 2269 2601 2270 2472 2021 
4.g1743 15 9 13 23 14 33 168 1049 18 15 8 23 25 40 21 19 10 33 
4.g1748 453 319 432 333 439 292 483 1526 431 355 207 281 327 341 510 324 390 372 
4.g1750 1 5 4 0 0 0 156 1024 8 1 0 1 2 1 0 1 0 0 
4.g1751 37 135 69 274 119 54 183 1056 202 244 1 150 285 13 2 18 21 56 
4.g1754 25 17 28 5 99 4 169 1036 8 8 3 7 3 673 10 4 15 224 
4.g1755 12 3 16 6 6 1 156 1031 1 3 1 2 0 665 3 2 6 212 
4.g1766 4035 2996 4489 3500 3673 3862 4231 4801 4087 3842 2943 3935 3362 4964 4748 3996 4616 3695 
4.g177 15570 10424 17185 12046 15777 15349 16202 21773 20072 15936 13314 14936 18857 23082 23279 23234 20788 12372 
4.g1773 287 376 303 581 356 259 380 183 431 401 108 346 410 220 261 679 440 523 
4.g1776 179 166 197 142 234 285 223 826 430 338 243 296 367 872 406 462 329 207 
4.g1777 145 121 115 94 146 114 84 213 184 219 180 109 134 206 129 198 143 112 
4.g1779 5712 4519 7981 3746 6291 4988 5595 7350 8564 6561 4816 6672 5866 8580 6968 7027 7792 4624 
4.g178 15570 10424 17185 12046 15777 15349 16202 21773 20072 15936 13314 14936 18857 23082 23279 23234 20788 12372 
4.g1780 5712 4519 7981 3746 6291 4988 5595 7350 8564 6561 4816 6672 5866 8580 6968 7027 7792 4624 
4.g1781 460 301 429 243 335 388 396 378 391 423 316 448 300 369 584 559 563 254 
4.g1788 7635 5431 8588 5682 6761 6363 4901 8379 8294 7424 5672 5585 5976 11403 9182 7757 8683 5094 
4.g1789 7635 5431 8588 5682 6761 6363 4901 8379 8294 7424 5672 5585 5976 11403 9182 7757 8683 5094 
4.g179 15570 10424 17185 12046 15777 15349 16202 21773 20072 15936 13314 14936 18857 23082 23279 23234 20788 12372 
4.g1792 1140 798 1592 1097 1263 1042 965 1657 1645 1353 615 983 1044 1078 1002 767 1533 1887 
4.g1802 3448 3440 4651 1721 3461 3455 1354 4442 5112 4081 3604 3133 2849 5990 4067 3999 3396 1988 
4.g181 592 477 621 607 729 533 804 712 840 851 574 648 736 910 887 791 891 649 
4.g1811 5345 3905 6263 4061 4277 5078 5904 6255 5672 5164 4615 4791 4079 4419 6014 5798 5850 6111 
4.g182 12577 4779 11025 13198 10612 7248 16627 4472 5652 5397 8343 9467 6150 4940 22031 13378 16169 10151 
4.g1821 871 927 950 1087 1626 994 2636 2352 1334 1043 674 1762 1254 847 813 1149 1750 2093 
4.g1823 277 270 360 606 382 394 354 430 466 397 232 441 284 283 336 354 363 273 
4.g1830 15 30 199 152 157 25 62 9 1129 4 4 144 25 70 68 95 889 179 
4.g1831 24778 24384 34228 27785 34407 24528 28107 42080 48307 31084 26318 33676 35162 59043 35632 37945 37393 28253 
4.g1832 24778 24384 34228 27785 34407 24528 28107 42080 48307 31084 26318 33676 35162 59043 35632 37945 37393 28253 
4.g1833 24778 24384 34228 27785 34407 24528 28107 42080 48307 31084 26318 33676 35162 59043 35632 37945 37393 28253 
4.g1835 2270 1822 2653 2634 2409 1908 2684 3097 3115 2522 2084 2570 2997 4109 3081 3465 3522 1927 
4.g1837 61 50 66 54 97 70 90 139 90 73 86 99 59 103 160 102 111 92 
4.g1838 153 196 208 88 105 143 207 206 125 188 112 244 211 301 225 118 212 239 
4.g1839 399 320 603 513 670 563 610 883 980 781 538 595 709 940 891 902 580 831 
4.g1840 3656 2993 4600 2863 3998 3214 3568 5420 4758 4101 3467 4411 3702 5108 3592 4469 4794 3390 
4.g1842 3656 2993 4600 2863 3998 3214 3568 5420 4758 4101 3467 4411 3702 5108 3592 4469 4794 3390 
4.g1845 624 464 764 503 689 691 653 958 792 704 560 877 675 755 1012 758 909 704 
4.g1847 1421 1100 1565 1272 1674 1684 1409 2339 1685 1928 1413 1562 1720 1723 1793 1735 1785 1406 
4.g185 2180 1833 2886 1743 2489 1875 2512 3744 2559 2944 2986 3554 1727 3280 2714 2843 3422 2713 
4.g1858 2 5 2 3 0 6 3 10 7 9 1 44 7 1 46 3 5 29 
4.g186 5601 3956 6218 11337 4944 6116 8373 6158 6144 4176 3899 5603 5287 4586 8846 6481 6789 13340 
4.g1864 6185 5461 8705 4656 7321 7130 6199 7097 11554 9631 5928 9585 7487 10187 9101 8487 8535 4800 
4.g1867 3994 4250 5156 3737 3468 3208 5968 2411 5226 2422 2966 4461 3272 4296 2860 4199 5232 4277 
4.g1871 3431 1147 2315 3065 1501 2558 1503 1736 1418 1514 1163 1251 1230 4053 2919 3261 3210 1818 
4.g1876 29 51 64 40 30 21 36 28 28 21 15 29 22 49 19 33 59 33 
4.g1877 389 374 781 245 610 463 298 821 855 1040 732 494 609 1009 571 639 757 406 
4.g1879 1347 1220 1879 825 1877 1816 1021 2334 2555 2726 2358 1643 1725 3226 2181 2196 2250 1350 
4.g188 34 17 37 34 8 22 29 32 44 38 30 30 52 15 25 27 47 22 
4.g1880 3259 2824 3440 1904 3054 2360 1542 4299 4348 4354 3693 2388 2726 4995 2918 3597 3511 1858 
4.g1881 1327 976 1435 1351 1187 1445 1643 1416 1498 892 1076 1296 1412 1432 1596 1501 1361 1414 
4.g1882 107 77 140 82 97 97 111 90 57 85 51 79 73 37 75 83 92 142 
4.g1886 9062 9233 11477 6702 6758 9131 7425 8452 11052 7843 6684 8687 7717 8554 8230 8137 7253 8379 
4.g1889 20753 13091 20290 19336 14946 12013 14905 17347 17512 18385 8369 14376 14353 19096 18648 15419 23010 24414 
4.g1898 19 15 69 20 122 16 15 33 30 22 13 41 10 12 63 267 19 58 
4.g1902 1545 1175 1396 1497 1370 1541 1407 2405 2104 1656 1427 1544 1523 1829 1435 1751 1481 2886 
4.g1904 5972 5600 8352 3292 5208 5577 5649 7084 7082 5731 5806 6627 5475 9122 9148 8586 7926 4707 
4.g1905 5972 5600 8352 3292 5208 5577 5649 7084 7082 5731 5806 6627 5475 9122 9148 8586 7926 4707 
4.g1907 848 762 1093 835 921 1031 646 1036 1152 1190 781 1197 937 1043 997 1197 1010 790 
4.g1910 308 303 360 356 365 291 279 582 482 657 448 595 350 568 447 753 578 318 
4.g1911 3202 2351 3819 2246 3083 3006 3461 3916 4397 3214 2327 3808 3071 4237 3835 3695 4490 2396 
4.g1916 1 4 11 4 0 8 1 20 5 8 1 4 4 7 1 4 4 3 
4.g192 1678 1209 2155 2094 1820 1763 2737 2452 3038 1453 1787 1730 2542 2778 3713 3329 2210 1413 
4.g1921 6028 8879 4710 3578 4609 9889 3838 12324 7973 19531 10412 13648 6533 5829 3760 6531 6738 13791 
4.g1922 682 598 835 451 692 544 550 883 895 917 834 647 734 1076 674 667 689 703 
4.g1925 107 106 113 104 76 64 75 108 107 139 108 53 122 120 108 99 129 75 
4.g1934 43 128 76 161 98 40 38 33 171 288 2 146 124 12 2 14 31 52 
4.g1940 525 442 587 486 484 616 434 669 698 602 485 459 443 668 746 909 633 643 
4.g1943 500 393 539 1407 397 418 720 417 404 438 316 465 421 205 482 426 532 1013 
4.g1944 500 393 539 1407 397 418 720 417 404 438 316 465 421 205 482 426 532 1013 
4.g1945 39 21 44 26 26 11 30 28 20 36 15 16 22 36 43 20 47 18 
4.g1947 14 5 17 6 10 7 2 10 5 19 3 9 8 4 4 5 6 6 
4.g1949 49 61 107 37 56 64 50 158 97 56 46 41 70 67 95 48 266 63 
4.g1955 83 60 82 95 64 61 69 61 71 43 33 58 31 80 78 71 58 106 
4.g196 6463 4588 6830 5095 4931 5703 6998 5283 7081 5282 2531 5766 5441 6135 8516 6177 8899 7130 
4.g1960 89 123 120 150 65 82 125 22 49 46 41 72 81 89 80 54 117 185 
4.g1969 2356 1572 4545 233 1451 336 6027 6934 973 2354 1547 6213 528 2546 2670 12544 5076 4087 
4.g1970 7838 5235 10994 2637 3577 5611 9188 4352 8054 3959 2589 12141 2626 3403 7287 7203 3966 9938 
4.g1972 1461 435 1104 416 404 548 631 907 506 214 479 839 610 762 202 1152 619 265 
4.g1973 1636 2786 2126 355 1650 709 2690 6602 3468 1438 3081 1784 565 727 1064 914 2944 2513 
4.g1979 1 4 4 2 0 0 2 7 6 2 5 0 22 0 14 3 11 0 
4.g1983 76 75 87 158 94 61 83 112 190 138 35 81 142 97 77 78 88 125 
4.g1987 0 2 0 1 0 0 0 0 2 2 0 2 3 0 0 0 0 2 
4.g1997 17 18 195 329 438 10 23 27 78 22 32 205 22 22 189 107 20 450 
4.g1998 4 4 12 29 18 4 9 8 42 12 10 27 16 16 16 28 4 9 
4.g1999 8 2 7 7 1 2 1 13 6 0 2 9 1 7 9 0 3 7 
4.g20 11403 8615 13933 9650 10521 9865 11540 12296 12110 10083 7971 9688 10514 13344 15454 12074 13277 10364 
4.g2003 1272 1133 1731 1238 1544 1084 1204 2445 2080 2196 1953 1393 1342 1621 1378 1674 1807 1389 
4.g2004 15900 12027 17031 12740 16072 16079 14284 21785 17915 16229 14728 17563 17778 21340 21410 18574 20955 10724 
4.g2008 14 18 12 5 7 4 4 15 11 8 6 6 11 5 6 3 12 14 
4.g2009 158 122 183 91 120 99 155 183 200 139 86 150 117 92 261 125 184 161 
4.g201 37 28 40 63 27 10 26 34 21 17 38 41 17 15 29 56 50 36 
4.g2016 407 333 346 192 393 320 204 594 549 472 457 321 514 309 404 350 320 297 
4.g2020 4 42 547 156 778 16 13 18 2 10 4 224 1 4 243 184 34 355 
4.g2025 2164 1617 2232 605 1461 379 520 1651 1204 2547 1642 767 526 691 577 679 1168 883 
4.g203 1927 1622 2471 2179 1929 1893 1739 3044 2509 2620 1993 1906 2637 3053 2436 3013 2574 1848 
4.g2037 0 1 0 20 0 0 2 3 2 0 1 2 3 6 0 2 1 0 
4.g204 503 942 688 1225 612 535 456 651 1613 1904 368 1010 1430 572 465 500 700 452 
4.g2043 450 378 575 301 528 263 229 619 476 672 620 430 431 588 407 453 421 362 
4.g2044 121 118 141 74 162 74 55 148 146 134 154 94 89 175 124 96 66 94 
4.g2047 67 68 59 53 68 95 77 110 107 85 63 85 91 74 136 80 126 49 
4.g2048 106 65 125 104 103 141 94 136 142 160 107 128 127 175 209 110 191 91 
4.g206 79 32 63 116 75 58 58 38 55 19 11 48 30 33 78 66 61 129 
4.g2062 209 670 498 812 615 182 102 217 1319 1293 46 708 724 152 241 175 145 436 
4.g2064 377 713 430 965 466 296 272 346 1331 1088 257 900 1473 491 308 259 251 318 
4.g2066 0 0 5 3 0 0 4 4 5 1 0 3 1 0 0 0 7 1 
4.g207 2646 7705 5215 9639 5686 2097 1678 2613 12222 17089 111 11536 11269 929 196 773 1785 1992 
4.g2074 21 13 44 38 2 8 12 9 33 8 30 3 15 15 49 10 29 17 
4.g2075 63 62 76 62 18 18 26 26 80 29 49 33 34 53 143 54 57 12 
4.g2077 698 481 673 533 753 470 601 746 836 633 387 568 561 504 836 802 839 605 
4.g2079 13991 13347 19272 9134 10827 8694 10397 16568 12564 10973 10004 12063 8273 7465 10048 13774 7828 13176 
4.g2086 1865 1573 2410 1385 1801 1299 1304 2305 2398 2202 1446 2205 1909 1869 2014 1946 2107 1663 
4.g2088 1239 977 1379 1127 944 1042 909 1398 1188 1149 1966 1386 1520 1733 1513 1740 1696 793 
4.g209 26 32 66 39 78 45 82 62 89 58 43 32 42 20 63 43 104 52 
4.g2090 2793 2308 3037 2240 2417 2549 2495 3904 3419 2802 2841 3382 2744 4258 3631 4071 4432 2557 
4.g2094 236 616 326 630 258 283 257 265 916 1619 21 656 1324 150 206 88 224 441 
4.g2098 1974 1384 2282 7258 2619 4612 4903 3658 4487 1927 2801 4605 5899 4456 8410 6148 7233 10438 
4.g2099 1643 1002 2677 1118 1592 1472 2371 2118 2057 1069 1093 2100 1253 1823 2026 2014 1899 1674 
4.g21 11403 8615 13933 9650 10521 9865 11540 12296 12110 10083 7971 9688 10514 13344 15454 12074 13277 10364 
4.g210 352 288 415 216 291 226 279 285 473 363 148 343 350 357 359 339 327 244 
4.g2100 863 630 983 711 586 571 1058 830 1034 807 469 765 573 540 437 606 479 1640 
4.g2105 65 34 100 78 45 60 41 70 101 25 30 34 89 79 94 29 88 51 
4.g2106 1247 694 1333 929 981 1053 1595 1216 2892 595 502 1118 1082 1404 1598 1390 2387 1115 
4.g2107 1247 694 1333 929 981 1053 1595 1216 2892 595 502 1118 1082 1404 1598 1390 2387 1115 
4.g2108 1247 694 1333 929 981 1053 1595 1216 2892 595 502 1118 1082 1404 1598 1390 2387 1115 
4.g2109 662 459 815 354 1258 816 924 1011 3238 264 665 1785 994 496 930 676 999 3061 
4.g2110 2526 2454 3618 1516 3947 4093 5627 5363 6647 1319 1566 4087 3499 1149 4527 1536 3870 4850 
4.g2111 16818 7192 14729 26057 10831 9195 21590 6458 8437 6377 4590 9512 7043 5023 22209 11807 13865 11258 
4.g2113 16818 7192 14729 26057 10831 9195 21590 6458 8437 6377 4590 9512 7043 5023 22209 11807 13865 11258 
4.g2115 1223 529 1103 1440 656 910 1308 836 728 559 492 884 719 648 918 950 808 1305 
4.g2116 3744 3055 4569 3426 4501 2663 3245 4589 4926 4104 3180 3727 4206 3889 4286 3725 3178 3231 
4.g2123 3031 1453 2412 2657 2169 1486 1881 2056 2308 1500 1239 1257 1409 2063 3270 1830 2755 2235 
4.g2126 23 31 22 35 26 32 16 24 36 48 52 35 31 20 18 30 30 30 
4.g2127 82 122 47 211 79 74 61 78 208 208 77 118 319 60 50 52 71 83 
4.g2128 7 8 10 6 10 7 0 11 4 5 10 13 3 10 3 7 7 2 
4.g2134 424 344 490 491 387 496 507 558 572 637 582 427 368 447 594 447 487 547 
4.g2136 11 8 18 7 8 6 2 24 8 11 8 5 15 15 7 13 6 1 
4.g214 128 316 151 619 149 105 74 90 415 706 10 392 430 61 17 45 81 113 
4.g215 253 313 279 489 221 160 159 252 458 688 220 377 425 587 202 248 324 239 
4.g2151 6582 6181 9907 5200 9198 7523 8054 10534 10284 7851 7705 8286 6409 14944 10496 11092 11558 6517 
4.g2153 11 11 12 12 15 57 10 17 37 25 9 13 36 13 52 14 50 43 
4.g2154 543 407 635 364 651 454 502 789 612 496 465 508 509 680 656 618 658 562 
4.g2155 376 283 426 957 429 495 600 464 414 353 244 556 302 285 555 406 479 1220 
4.g216 677 632 682 723 645 593 554 706 985 1081 700 828 806 819 1461 681 663 685 
4.g2163 696 602 929 690 867 614 617 892 945 719 687 575 756 574 815 742 883 1016 
4.g2169 1133 1114 1365 1452 1141 1076 1144 1265 1323 1492 679 1498 1331 844 1478 1036 1479 1115 
4.g217 11052 12955 22787 13544 21647 16272 15580 29328 22718 19438 13027 24672 24485 41365 28806 22771 19413 12810 
4.g2170 1133 1114 1365 1452 1141 1076 1144 1265 1323 1492 679 1498 1331 844 1478 1036 1479 1115 
4.g2171 1133 1114 1365 1452 1141 1076 1144 1265 1323 1492 679 1498 1331 844 1478 1036 1479 1115 
4.g22 11403 8615 13933 9650 10521 9865 11540 12296 12110 10083 7971 9688 10514 13344 15454 12074 13277 10364 
4.g220 23956 19504 30120 22646 21875 18046 20796 31074 29897 24454 20648 22777 25681 37305 29424 31294 28270 19224 
4.g2200 2625 2478 3179 1829 1625 1827 1530 2559 2840 2867 1590 2300 2408 3241 2493 1560 3954 2343 
4.g2203 16789 14219 22916 18752 24242 16580 17396 22482 30829 29940 22035 17917 29517 48657 30526 30574 30583 16406 
4.g2204 16789 14219 22916 18752 24242 16580 17396 22482 30829 29940 22035 17917 29517 48657 30526 30574 30583 16406 
4.g2205 16789 14219 22916 18752 24242 16580 17396 22482 30829 29940 22035 17917 29517 48657 30526 30574 30583 16406 
4.g2206 738 699 1005 765 685 847 669 923 1237 1091 612 859 883 783 962 802 974 1159 
4.g2208 3207 2431 3576 3063 2828 2855 3087 3433 3836 3347 2127 3154 3458 3579 3946 3481 3448 2901 
4.g221 23956 19504 30120 22646 21875 18046 20796 31074 29897 24454 20648 22777 25681 37305 29424 31294 28270 19224 
4.g2213 7144 6003 7798 5106 5768 7331 6804 10207 9504 7937 6702 6580 9098 14845 9436 14645 10119 5077 
4.g222 23956 19504 30120 22646 21875 18046 20796 31074 29897 24454 20648 22777 25681 37305 29424 31294 28270 19224 
4.g2229 0 0 2 1 0 1 0 65 0 0 29 0 2 59 0 50 2 0 
4.g2230 0 2 2 0 0 0 0 65 0 0 29 0 0 58 0 50 2 0 
4.g2232 1332 5266 2228 5702 2916 1028 784 1184 6152 8336 80 5194 5841 325 95 427 588 1276 
4.g2233 316 1223 556 940 697 234 160 356 1633 2190 39 1244 1436 161 3 141 183 230 
4.g224 736 711 904 556 784 594 500 1564 1279 1175 1052 680 933 1452 967 1080 1174 620 
4.g225 2202 1939 2086 1730 2307 1576 1313 3395 3055 3369 2431 1802 2630 3239 2654 2620 3106 1635 
4.g2250 958 672 1095 698 820 955 1236 1058 994 899 690 1027 670 1165 1374 1427 907 922 
4.g2253 14789 11362 16350 11036 13798 11356 11957 17414 18528 17086 12740 14802 15347 22462 16480 17961 16404 11258 
4.g2254 14789 11362 16350 11036 13798 11356 11957 17414 18528 17086 12740 14802 15347 22462 16480 17961 16404 11258 
4.g2255 709 581 1351 1832 1290 854 788 703 683 546 447 1192 533 785 1029 1033 676 1472 
4.g2258 3870 3696 4424 3105 3425 3053 2591 3774 6073 6241 2803 4222 4569 4751 4000 3743 3768 2331 
4.g2263 652 497 945 136 777 580 670 530 717 391 442 2384 207 1579 843 531 1230 382 
4.g227 14105 10300 17265 11975 14430 11599 14370 17386 18044 11114 10139 14652 12530 16391 18828 14626 18707 11569 
4.g2276 223 177 347 300 247 318 179 177 246 380 228 131 167 234 540 356 240 127 
4.g2279 76 110 387 105 77 146 66 157 137 123 170 92 88 224 158 167 117 113 
4.g2280 16921 12832 22011 10668 16390 14799 10922 22068 21932 19242 15618 16422 14434 28110 19790 20720 19920 10879 
4.g2281 16921 12832 22011 10668 16390 14799 10922 22068 21932 19242 15618 16422 14434 28110 19790 20720 19920 10879 
4.g2282 16921 12832 22011 10668 16390 14799 10922 22068 21932 19242 15618 16422 14434 28110 19790 20720 19920 10879 
4.g2283 16921 12832 22011 10668 16390 14799 10922 22068 21932 19242 15618 16422 14434 28110 19790 20720 19920 10879 
4.g2299 973 719 1244 702 1033 802 606 1132 1431 1136 1074 800 836 1412 1082 1017 954 758 
4.g23 20957 15176 21995 16668 20685 18200 19460 27776 26147 25336 17410 21630 20948 30355 26325 27888 28569 12500 
4.g2300 48 34 329 52 32 43 42 56 53 60 67 32 40 72 66 50 58 72 
4.g2301 531 414 736 457 520 533 440 761 711 741 675 489 579 905 704 730 546 522 
4.g2303 1479 1160 1426 928 1056 779 2120 1399 1201 902 909 1575 1181 956 1756 1167 1240 1258 
4.g2312 12269 9705 14573 7654 12663 10162 10521 11653 15200 9215 7175 11344 8602 6691 9815 9435 9964 14290 
4.g2315 615 450 608 387 520 491 507 726 785 514 513 506 470 567 599 647 665 413 
4.g2328 21384 15121 23451 19116 16637 17747 18584 24333 23519 18497 17750 19628 21208 28542 27955 27569 26588 16976 
4.g2329 21384 15121 23451 19116 16637 17747 18584 24333 23519 18497 17750 19628 21208 28542 27955 27569 26588 16976 
4.g233 8530 6453 11588 7008 10491 8386 10571 11178 12553 9241 6535 9751 8324 10505 12102 11032 12212 9084 
4.g2330 21384 15121 23451 19116 16637 17747 18584 24333 23519 18497 17750 19628 21208 28542 27955 27569 26588 16976 
4.g2331 21384 15121 23451 19116 16637 17747 18584 24333 23519 18497 17750 19628 21208 28542 27955 27569 26588 16976 
4.g2332 21384 15121 23451 19116 16637 17747 18584 24333 23519 18497 17750 19628 21208 28542 27955 27569 26588 16976 
4.g2338 371 207 328 196 220 119 191 209 268 167 157 168 188 209 109 212 286 191 
4.g2341 103768 105101 181395 161814 173588 213677 240998 153491 251243 140674 173642 162924 232648 399946 252480 293501 265188 130720 
4.g2342 4376 3302 4906 9201 8678 8427 5068 17146 7806 6665 11115 11224 6666 14192 14237 9620 7254 4294 
4.g2344 831 686 918 498 945 944 681 1230 1090 1261 951 1086 929 1526 1060 4804 1177 610 
4.g2347 33490 20939 42066 19171 27176 24751 32954 35653 36272 23018 12948 46489 27467 24194 33628 37649 39093 27409 
4.g2351 6349 224 3251 562 3002 1710 3799 2647 3668 2037 1185 5184 1287 2588 657 9469 6536 1372 
4.g2352 131 89 124 81 72 114 98 116 121 139 129 128 59 42 100 3591 92 154 
4.g2356 7180 1562 7486 8397 1538 3758 11619 5527 5444 636 2526 5197 1571 1684 16708 9679 2853 2950 
4.g2357 7180 1562 7486 8397 1538 3758 11619 5527 5444 636 2526 5197 1571 1684 16708 9679 2853 2950 
4.g2358 14 9 16 32 29 27 69 13 31 13 10 42 9 3 7 3472 28 46 
4.g236 2010 1488 2472 1605 2130 1692 2045 2693 2662 2384 2103 1980 2171 2843 2572 2528 2661 1925 
4.g237 2010 1488 2472 1605 2130 1692 2045 2693 2662 2384 2103 1980 2171 2843 2572 2528 2661 1925 
4.g2371 3616 2301 4394 1728 2950 1899 2328 2954 4100 2103 1442 2492 2335 3990 4283 2909 3878 2405 
4.g2376 40 64 44 54 45 10 11 11 136 112 5 36 73 23 24 11 8 30 
4.g2377 16 25 17 42 18 11 7 5 41 38 1 25 32 12 15 7 1 16 
4.g2379 320 279 374 473 316 312 228 590 646 828 315 392 545 672 481 354 340 231 
4.g238 1519 1086 1450 994 1215 965 1026 1646 1767 1625 1069 1272 1433 1748 1759 1558 1654 1177 
4.g2380 320 279 374 473 316 312 228 590 646 828 315 392 545 672 481 354 340 231 
4.g2386 0 5 2 1 1 1 5 0 3 1 0 1 2 0 13 1 1 0 
4.g2395 619 645 923 550 308 276 759 562 503 479 526 687 456 627 840 561 394 314 
4.g24 24225 24505 33627 23026 27592 22921 26619 36640 32085 28115 25174 20499 30713 43044 40627 40376 28957 21882 
4.g2400 18 13 47 14 20 19 58 25 48 14 16 19 16 21 53 19 30 19 
4.g2401 2005 978 2774 1190 1436 1339 1786 2134 2704 1320 1034 1775 1734 1647 2671 2472 2161 1131 
4.g241 889 776 838 1314 955 782 5332 1045 1123 984 696 939 820 1053 970 916 1300 1346 
4.g2412 172 100 179 161 184 111 198 175 207 166 84 246 165 148 500 114 143 156 
4.g2414 775 735 816 730 849 630 550 1580 1209 1008 995 816 891 1138 1041 952 925 865 
4.g242 889 776 838 1314 955 782 5332 1045 1123 984 696 939 820 1053 970 916 1300 1346 
4.g2426 469 444 640 448 352 391 366 498 547 666 238 521 517 435 455 365 542 395 
4.g2427 33 80 98 196 235 6 13 4 22 39 1 77 38 19 156 83 8 207 
4.g2431 2819 2657 3076 1739 1722 1766 1832 2917 2806 2435 1581 1922 2458 2260 1921 2316 1653 2859 
4.g2432 2819 2657 3076 1739 1722 1766 1832 2917 2806 2435 1581 1922 2458 2260 1921 2316 1653 2859 
4.g2439 1488 1045 1598 1048 1860 1584 1607 1588 1238 1821 1190 1394 1099 800 1439 1366 1215 1109 
4.g244 4089 5618 3968 1900 2015 1529 3319 2760 5832 3588 1240 6769 3584 2110 1858 2794 2195 1613 
4.g2446 32088 23147 40335 31881 28800 32387 24755 33035 38321 26596 27335 34296 28554 51401 41897 41762 42766 30333 
4.g2447 1998 1292 2126 1979 1690 2022 2114 2805 1925 1657 1678 1673 1654 3377 3252 2018 2018 1845 
4.g2452 2796 2152 3522 2264 2813 2918 2777 3277 3598 2914 2433 2761 2449 4891 3340 3554 3486 2076 
4.g2453 2796 2152 3522 2264 2813 2918 2777 3277 3598 2914 2433 2761 2449 4891 3340 3554 3486 2076 
4.g2459 1214 773 982 2579 590 1093 1297 643 636 669 470 1162 687 480 1275 1031 1260 3258 
4.g2473 1047 718 1049 864 759 938 1128 1201 1117 972 804 911 1013 788 951 1031 1090 1028 
4.g2475 5391 4743 6023 5596 5783 6397 6703 7256 7932 8051 5886 5335 6489 10238 8379 8649 7983 4431 
4.g2476 5391 4743 6023 5596 5783 6397 6703 7256 7932 8051 5886 5335 6489 10238 8379 8649 7983 4431 
4.g2477 5391 4743 6023 5596 5783 6397 6703 7256 7932 8051 5886 5335 6489 10238 8379 8649 7983 4431 
4.g2478 5391 4743 6023 5596 5783 6397 6703 7256 7932 8051 5886 5335 6489 10238 8379 8649 7983 4431 
4.g2479 5391 4743 6023 5596 5783 6397 6703 7256 7932 8051 5886 5335 6489 10238 8379 8649 7983 4431 
4.g248 16315 15394 21452 14588 17638 20624 19702 19494 27634 28119 15952 21329 21476 33353 27404 25135 25801 12665 
4.g2481 81 170 112 272 157 90 86 102 338 469 60 189 344 118 178 76 84 121 
4.g249 15483 10024 18681 15645 13227 13253 14761 15357 14386 10534 8522 13479 10767 13302 18451 15254 17798 17661 
4.g250 15483 10024 18681 15645 13227 13253 14761 15357 14386 10534 8522 13479 10767 13302 18451 15254 17798 17661 
4.g252 731 853 1036 743 1043 744 1436 963 1389 818 808 1439 1315 1711 985 913 1282 624 
4.g254 852 564 536 300 467 366 387 699 592 612 606 1003 590 872 709 1209 531 334 
4.g259 7191 5682 8164 9513 9920 7588 11014 11456 13211 11021 9810 9020 12161 18097 17157 12772 12061 10052 
4.g26 513 508 450 625 580 580 497 798 813 938 414 463 860 674 695 807 586 576 
4.g260 7191 5682 8164 9513 9920 7588 11014 11456 13211 11021 9810 9020 12161 18097 17157 12772 12061 10052 
4.g263 1071 1164 1664 683 811 1123 1075 850 1348 1012 1312 860 1316 1389 1093 1545 1577 855 
4.g264 1523 1280 1934 1492 1135 860 1173 2355 1083 1850 1553 1489 2710 2010 2079 1710 1606 1323 
4.g266 49 41 145 137 104 164 229 184 110 120 113 206 179 153 147 170 301 281 
4.g270 782 673 878 437 876 517 629 1181 1051 1025 954 703 860 808 964 833 696 662 
4.g275 6357 4707 8189 3393 7240 5648 7043 7067 9166 5745 4570 8727 5144 6981 7380 6442 9449 3868 
4.g279 1068 827 1146 940 852 835 1253 1029 1339 1184 658 970 1181 882 1208 1098 1211 1088 
4.g28 1142 792 1155 1121 1062 997 1321 1486 1400 1198 932 1212 1201 1287 1537 1261 1594 1189 
4.g281 22474 15591 24533 21292 21173 20453 18565 31509 30384 19030 19369 22873 25345 33301 28867 28130 28949 17409 
4.g291 246 174 234 115 134 133 107 222 241 143 117 122 143 199 259 141 130 167 
4.g296 28 21 30 16 18 21 19 30 32 51 33 16 44 32 22 45 23 13 
4.g297 15 10 8 15 19 15 9 33 42 37 22 11 30 35 17 30 20 15 
4.g298 46342 44648 85933 45171 52947 68481 66067 30751 62524 46334 35977 36283 135210 86179 162674 72470 118451 21390 
4.g299 10366 8162 11587 9811 11395 10116 10243 15954 14286 13902 10507 10708 13483 16357 15459 15588 14837 9366 
4.g3 522 342 573 758 536 538 428 623 469 778 460 351 902 1282 1100 1089 882 332 
4.g300 10366 8162 11587 9811 11395 10116 10243 15954 14286 13902 10507 10708 13483 16357 15459 15588 14837 9366 
4.g301 10366 8162 11587 9811 11395 10116 10243 15954 14286 13902 10507 10708 13483 16357 15459 15588 14837 9366 
4.g303 10366 8162 11587 9811 11395 10116 10243 15954 14286 13902 10507 10708 13483 16357 15459 15588 14837 9366 
4.g307 201 186 352 259 259 179 247 390 731 449 149 402 294 433 215 1114 253 276 
4.g308 847 385 838 837 451 810 911 585 669 593 632 356 768 1035 955 1759 970 513 
4.g309 1863 1524 1832 1530 1827 1485 1727 2811 2430 2230 1365 1910 2159 2975 2506 2614 2122 1838 
4.g315 628 291 490 605 385 538 590 532 505 496 437 419 545 1123 793 1328 639 409 
4.g317 2000 432 1015 1376 365 850 1486 499 537 335 431 350 689 2341 1631 2215 2218 815 
4.g318 2000 432 1015 1376 365 850 1486 499 537 335 431 350 689 2341 1631 2215 2218 815 
4.g321 293 202 323 261 313 232 381 480 422 358 373 248 498 404 467 1001 352 316 
4.g33 11122 9019 14110 10506 11808 11386 9194 15203 17513 13169 13356 13821 11834 18897 14865 16018 14688 12249 
4.g330 15369 10103 18602 13349 10585 9968 16399 12326 12036 12677 11704 8169 12234 18009 17501 16599 17499 10655 
4.g337 2761 2402 2948 1991 2940 2671 2042 4365 4952 4706 4027 2923 3476 5392 3351 3861 3686 2616 
4.g338 2761 2402 2948 1991 2940 2671 2042 4365 4952 4706 4027 2923 3476 5392 3351 3861 3686 2616 
4.g343 1176 687 1357 813 2727 1207 1414 1642 1263 600 1461 1534 917 921 2253 1133 1385 1079 
4.g346 4945 4335 5885 2308 2019 1611 2549 3317 3145 2449 2460 2240 3042 4335 2405 3471 2804 2298 
4.g347 4945 4335 5885 2308 2019 1611 2549 3317 3145 2449 2460 2240 3042 4335 2405 3471 2804 2298 
4.g349 544 309 488 349 409 512 518 808 313 391 306 552 589 534 724 623 595 477 
4.g35 8874 7349 10527 8397 10190 8734 11080 12313 13012 10435 8110 9990 7973 11633 12165 11643 12094 9138 
4.g350 6969 7287 9744 5975 7886 7246 6913 6849 11233 9105 6933 9365 6862 8829 6555 8260 7138 6247 
4.g354 4178 4208 5468 4347 4380 3630 4340 5901 6330 5380 3158 4846 4656 5562 6119 5218 5091 4540 
4.g360 273 183 195 132 205 141 166 281 232 269 232 161 209 296 163 201 188 147 
4.g361 1126 957 1254 760 1408 936 1107 2021 2068 1899 1688 1376 1219 1451 1078 1201 1511 1208 
4.g362 893 852 1613 1254 1062 1372 1900 2393 1202 982 664 776 935 888 1088 1127 1882 1838 
4.g365 655 876 826 1930 729 301 530 552 1206 1527 93 1078 1193 279 431 340 381 837 
4.g366 655 876 826 1930 729 301 530 552 1206 1527 93 1078 1193 279 431 340 381 837 
4.g368 6202 5436 7963 5115 6888 6614 5344 7692 9577 9236 5817 8061 6522 9252 7271 6538 8396 5185 
4.g370 298 184 180 187 161 167 219 179 221 245 88 178 262 134 220 169 190 211 
4.g372 867 664 1090 952 982 975 1476 1011 1177 873 747 1230 916 719 1234 1217 1017 1677 
4.g375 283 147 233 287 210 179 421 221 194 200 151 421 121 171 346 140 312 651 
4.g378 37286 22877 47537 724 7626 1755 402 33217 549 781 463 352 486 1692 421 516 1459 516 
4.g379 1814 1335 1510 1208 1138 1332 1540 1902 1846 1827 1278 1347 1576 2184 2169 1771 1797 1389 
4.g380 19826 18972 28228 32601 20928 32621 31105 36420 36474 40084 30387 27183 35262 51647 47221 43959 41357 30707 
4.g383 2514 1751 2631 2118 2297 2069 2617 2696 2781 2269 1571 2242 2046 1905 2699 2170 2221 2717 
4.g386 1270 4162 2466 2045 2726 1317 825 1518 5586 8445 412 5551 4179 1211 669 782 1154 735 
4.g389 958 783 1352 851 2388 1459 969 4589 2970 1463 2141 1171 1580 9961 1840 2040 1333 588 
4.g39 31834 22233 35675 28329 29119 28706 31136 41634 43523 36694 26226 30612 39474 47832 44474 42849 47543 25423 
4.g390 720 580 819 497 683 597 556 1069 1031 956 721 590 878 984 865 1034 848 579 
4.g395 44 36 63 62 37 62 70 88 76 77 74 74 119 129 107 104 76 47 
4.g40 6299 4936 7654 6818 6918 7318 6507 6766 8228 9336 5418 7988 7739 9905 6890 6987 7588 7365 
4.g403 11121 6696 13076 8240 7458 8090 7637 9826 9855 7668 5202 9263 6012 10220 14541 9824 10830 6974 
4.g404 11121 6696 13076 8240 7458 8090 7637 9826 9855 7668 5202 9263 6012 10220 14541 9824 10830 6974 
4.g408 633 608 709 521 638 525 519 1243 1011 917 945 664 731 1055 816 752 846 635 
4.g409 901 677 991 665 786 835 978 1128 1034 891 471 723 743 899 1098 883 1201 872 
4.g411 1012 940 1370 1012 1190 1073 870 1780 1825 1403 1186 1005 987 1698 1156 1178 1285 914 
4.g419 1428 149 635 557 696 852 3217 1018 1405 538 500 1927 840 764 939 1203 1685 1650 
4.g42 2094 1931 2351 1532 3692 2015 1975 3658 3509 2762 2778 2476 1635 1621 1943 1728 2388 3131 
4.g422 1055 948 1453 900 593 960 1010 1027 1457 1198 799 1410 1004 818 1261 913 1311 976 
4.g423 21 17 25 20 19 19 30 25 28 19 15 11 17 10 15 35 17 43 
4.g429 732 360 897 463 422 404 345 556 525 313 291 1738 530 573 701 698 586 522 
4.g43 377 393 379 440 437 333 576 422 611 790 381 521 666 798 484 491 472 262 
4.g438 600 532 935 505 676 721 915 792 1178 901 488 785 807 875 1401 881 1186 1027 
4.g44 788 588 1040 697 632 682 772 969 982 767 528 798 754 595 1104 800 933 796 
4.g440 4742 4221 5045 3792 4951 4183 3091 7324 7561 7206 7992 4240 5856 8300 6298 6077 6581 3524 
4.g441 4742 4221 5045 3792 4951 4183 3091 7324 7561 7206 7992 4240 5856 8300 6298 6077 6581 3524 
4.g442 4742 4221 5045 3792 4951 4183 3091 7324 7561 7206 7992 4240 5856 8300 6298 6077 6581 3524 
4.g445 423 258 545 161 73 118 109 407 160 212 156 48 90 235 45 197 589 158 
4.g450 333 326 359 339 314 349 345 386 594 679 194 453 512 257 345 320 405 321 
4.g451 337 266 319 270 360 318 344 609 563 517 480 343 430 645 473 472 534 268 
4.g452 0 0 0 0 1 0 0 0 19 0 0 0 0 2 1 20 1 0 
4.g462 77 63 91 118 62 89 102 95 151 99 43 118 90 67 108 108 107 168 
4.g466 2582 2923 3779 2432 3359 3062 3086 3148 5203 5085 2575 3771 3556 4224 3293 2973 3601 2408 
4.g471 3093 2319 3417 2631 3032 2737 2550 4048 3939 3704 2645 3372 2958 3718 4289 3506 3784 2747 
4.g474 64452 57698 87867 72547 53772 78609 82355 85696 83356 103495 82262 67972 87471 134916 123892 100890 88904 59522 
4.g476 56337 44863 80447 34710 59160 48980 39859 67855 72838 60587 43310 52665 49600 92617 65093 63040 75358 40332 
4.g480 13697 10725 14770 13291 13512 14319 14153 19093 17576 15035 12664 14822 16493 25096 18245 20614 18723 12086 
4.g481 13697 10725 14770 13291 13512 14319 14153 19093 17576 15035 12664 14822 16493 25096 18245 20614 18723 12086 
4.g491 808 391 976 916 1108 532 615 778 712 511 415 755 342 761 950 608 876 1239 
4.g493 808 391 976 916 1108 532 615 778 712 511 415 755 342 761 950 608 876 1239 
4.g494 74 45 75 56 42 71 96 52 70 47 26 41 36 21 74 58 73 90 
4.g498 5472 5306 7971 5656 7591 6651 4791 10098 9703 7828 8864 6428 5570 9278 9162 7985 6663 7092 
4.g499 5472 5306 7971 5656 7591 6651 4791 10098 9703 7828 8864 6428 5570 9278 9162 7985 6663 7092 
4.g5 1284 847 1331 1263 805 1175 2084 2109 1641 1077 1122 1595 1336 1296 1894 1296 1690 1806 
4.g50 5601 3971 5981 9207 4584 4767 5859 5982 6029 5116 3715 4686 5075 4827 6720 5848 6658 11026 
4.g503 5427 4010 5075 2368 4159 3811 4422 6744 3838 4187 2328 5625 3261 2738 5081 4194 5044 5769 
4.g505 1020 792 997 721 979 791 904 1192 1094 1005 777 904 927 1088 1159 1083 972 875 
4.g507 10979 9138 11886 8617 10190 10475 9537 12525 14843 12021 10104 8414 10860 17981 14506 13572 11773 7570 
4.g508 4593 2851 3435 1688 1919 1878 1686 3077 2630 2979 2074 1591 2362 3372 2478 2589 2623 1704 
4.g509 4593 2851 3435 1688 1919 1878 1686 3077 2630 2979 2074 1591 2362 3372 2478 2589 2623 1704 
4.g51 5601 3971 5981 9207 4584 4767 5859 5982 6029 5116 3715 4686 5075 4827 6720 5848 6658 11026 
4.g524 30752 31743 49329 17524 41200 31143 25410 44418 67992 45624 30461 37693 32852 68806 41733 41652 48329 21353 
4.g526 3546 2488 3280 3617 2547 2797 4290 4467 4217 2649 3014 2745 3793 7442 4530 4270 4349 3095 
4.g527 3546 2488 3280 3617 2547 2797 4290 4467 4217 2649 3014 2745 3793 7442 4530 4270 4349 3095 
4.g533 54 77 48 77 71 51 38 65 116 128 48 31 62 2534 22 36 44 77 
4.g535 46892 37599 62481 30201 44636 45838 39676 59544 68136 57871 46463 48969 48627 100219 62345 65434 66758 32446 
4.g536 46892 37599 62481 30201 44636 45838 39676 59544 68136 57871 46463 48969 48627 100219 62345 65434 66758 32446 
4.g545 243 165 274 238 105 210 294 231 242 139 151 435 170 106 195 151 250 421 
4.g549 7011 5472 8353 5928 6574 7226 5329 7523 10296 7497 6260 6310 8181 14895 10311 9536 9462 4816 
4.g550 71 58 77 75 57 55 82 50 80 66 80 78 69 104 71 77 48 120 
4.g554 135 145 194 146 177 130 164 186 233 209 148 148 158 227 190 181 199 205 
4.g56 139 133 230 50 119 108 238 141 198 128 80 162 97 138 49 124 236 117 
4.g565 3289 2328 3945 2445 2744 2507 3228 4065 2678 2615 2525 2763 2767 4073 4776 3970 3483 2468 
4.g57 1185 1135 1134 1198 1386 1199 1101 1822 1917 1947 1941 1360 1734 2243 1642 1526 1435 977 
4.g570 318 197 323 418 175 152 229 242 170 160 115 175 156 153 318 236 308 423 
4.g572 158 132 144 58 121 83 56 208 166 218 201 126 108 171 89 168 124 120 
4.g584 598 522 557 593 638 499 504 1243 713 822 770 510 1006 890 838 989 926 698 
4.g588 72 109 87 282 68 79 55 71 140 170 22 121 136 43 47 34 62 149 
4.g60 1312 847 1300 874 1003 1001 1172 1317 1385 1205 885 1024 1197 1047 1421 1542 1257 1068 
4.g603 3552 1859 1715 1280 2413 2900 2210 996 1418 1763 481 883 412 2707 2970 1887 1126 684 
4.g605 1834 1604 2072 1499 1852 1555 2185 2549 2773 2419 1963 1688 1785 2363 2135 1966 2551 1998 
4.g611 207 170 261 38 48 79 80 79 45 361 23 581 99 14 71 76 45 15 
4.g613 15583 9430 17503 15379 4672 17542 14890 7785 8430 5278 1434 4824 6125 7214 17919 12558 13755 12784 
4.g616 1704 1401 1820 2068 1634 1715 1582 3000 3042 2061 1473 2254 2173 1963 2679 2486 1777 869 
4.g617 30606 24118 33290 22891 26301 25132 21425 39613 33094 30661 35220 26660 24360 48461 36314 41675 36990 22702 
4.g619 30606 24118 33290 22891 26301 25132 21425 39613 33094 30661 35220 26660 24360 48461 36314 41675 36990 22702 
4.g62 1660 1348 2187 982 893 1194 1385 1221 1632 1007 1107 1776 963 1190 1471 934 2050 1200 
4.g63 1920 1536 1922 1487 2228 1452 1631 2725 2643 2368 1585 1868 2069 2260 2406 2236 2511 1699 
4.g634 41 79 45 331 51 89 41 34 138 262 1 88 199 6 1 13 153 77 
4.g635 0 4 2 3 2 48 25 23 2 1 1 0 5 1 1 2 128 0 
4.g636 7 17 8 7 17 61 14 55 22 13 17 11 27 17 14 19 139 15 
4.g64 1920 1536 1922 1487 2228 1452 1631 2725 2643 2368 1585 1868 2069 2260 2406 2236 2511 1699 
4.g640 7007 3619 7282 4270 4619 5192 4863 5475 6236 5913 3906 4940 5666 8472 8672 6459 8526 4430 
4.g646 8246 6895 8799 6380 7251 7352 5925 9358 11441 9988 7621 6905 6994 10773 8013 8560 10023 7110 
4.g648 8246 6895 8799 6380 7251 7352 5925 9358 11441 9988 7621 6905 6994 10773 8013 8560 10023 7110 
4.g651 335 1826 588 1170 658 525 255 310 2762 3816 906 1771 1719 158 160 101 213 298 
4.g652 6 4 6 2 16 11 0 3 8 26 889 4 27 2 121 2 2 1 
4.g657 2793 2665 3588 3068 3017 2572 2711 3610 3734 3067 3880 3129 3731 4836 3765 3898 3257 2782 
4.g665 2811 1114 2216 3779 1217 2309 836 1628 1618 1564 2014 1420 1285 2028 1779 1471 2197 834 
4.g666 9259 6308 10616 4549 9581 3861 7347 9431 9233 8384 7038 5877 4656 5362 9627 7287 8644 4429 
4.g668 3 1 4 2 15 7 3 4 5 6 890 3 1 1 134 2 1 2 
4.g674 15485 13532 19175 8867 16085 13957 9984 20596 22014 20063 20169 15253 15050 25474 17600 17823 17296 9168 
4.g675 15485 13532 19175 8867 16085 13957 9984 20596 22014 20063 20169 15253 15050 25474 17600 17823 17296 9168 
4.g676 644 334 560 809 430 369 495 342 199 220 387 301 260 170 465 864 750 449 
4.g679 375 445 505 314 398 456 417 550 739 603 787 461 436 454 338 600 512 572 
4.g680 4931 2967 5214 2650 2562 2811 3858 6586 4136 4468 2494 7057 4003 5530 3253 3033 7383 6969 
4.g686 28 51 43 229 9 24 11 22 55 87 0 102 111 14 13 9 9 42 
4.g688 89 61 86 71 83 52 53 152 89 123 76 67 110 87 107 74 92 66 
4.g694 25486 21107 31890 33329 20530 26658 27610 28339 30294 27916 21478 22738 20450 39209 37319 35241 29842 28729 
4.g695 25486 21107 31890 33329 20530 26658 27610 28339 30294 27916 21478 22738 20450 39209 37319 35241 29842 28729 
4.g697 303 238 291 146 240 247 465 360 358 304 140 252 231 158 384 273 321 443 
4.g698 303 238 291 146 240 247 465 360 358 304 140 252 231 158 384 273 321 443 
4.g7 29314 24218 33362 16975 30886 23793 25259 38705 46217 40610 30850 33047 24850 40134 27148 30511 41644 30364 
4.g70 9998 7040 10949 9131 8878 9199 9055 10989 11675 9998 7555 9245 9879 12774 13312 12093 11135 8359 
4.g702 274 310 551 303 384 269 265 523 523 637 363 472 491 552 462 427 361 229 
4.g703 10 21 33 80 4 16 9 5 33 66 5 21 50 8 18 6 12 12 
4.g705 2 3 7 0 1 2 0 1 4 1 1 1 3 3 13 2 2 2 
4.g71 9998 7040 10949 9131 8878 9199 9055 10989 11675 9998 7555 9245 9879 12774 13312 12093 11135 8359 
4.g714 13452 11522 18321 11331 12782 12525 12711 12968 16968 11960 11332 11178 9562 12915 14512 8342 12557 13242 
4.g724 234 190 246 261 280 314 245 401 408 392 302 334 389 478 389 387 438 274 
4.g725 94 369 161 302 92 66 57 46 306 471 5 127 363 32 22 24 79 104 
4.g726 1299 1134 1221 829 1136 969 698 1770 1453 1599 1282 948 1638 1887 1291 1388 1353 886 
4.g728 13 40 31 140 12 2 1 18 36 65 0 89 259 6 1 16 27 17 
4.g73 4872 4006 5981 5789 5976 4785 4919 6570 6184 5140 4448 5265 5259 10254 6910 6733 6161 4800 
4.g737 29 7 19 47 12 1 12 19 8 8 4 4 13 18 4 5 10 5 
4.g741 365 125 375 171 231 201 519 348 241 68 46 237 223 173 394 266 228 478 
4.g744 2329 1988 3154 2528 2866 3014 2796 3568 1864 2128 2490 2355 3133 2876 3726 3254 3163 2941 
4.g75 720 513 737 689 681 678 735 895 790 676 464 596 707 552 956 675 790 832 
4.g753 332 2649 269 753 2501 195 283 566 2211 3420 75 1781 1018 107 434 133 172 500 
4.g757 301 351 431 458 511 410 283 578 518 626 362 397 365 364 483 420 598 548 
4.g76 956 790 874 588 733 748 506 1152 1232 1352 868 790 775 1089 946 1072 970 734 
4.g761 9 8 13 16 14 9 4 25 16 20 19 11 13 21 10 11 11 11 
4.g762 5 4 2 3 5 3 6 12 8 7 10 1 0 13 8 8 3 4 
4.g763 1181 938 1076 818 1194 918 582 1920 1755 1889 1615 894 1094 2177 1055 1737 1305 917 
4.g764 8463 6678 8741 3428 10566 17315 5391 10574 9255 12429 8291 6026 5926 24735 11078 20471 11048 4291 
4.g77 3429 2951 3550 3291 3646 2810 2384 5124 5218 5330 3995 2731 3816 6790 4345 4288 4571 2545 
4.g770 3 4 1 6 2 2 3 1 7 1 2 10 1 1 2 4 2 8 
4.g776 282 247 311 414 304 323 446 416 430 337 371 275 500 626 590 455 472 266 
4.g777 1725 1253 1606 716 1156 1538 1231 2206 1702 1338 848 1437 1125 961 1633 1128 1177 1401 
4.g779 95 118 84 195 145 125 85 151 139 199 129 76 167 139 106 112 144 117 
4.g78 14995 13276 19325 14019 16014 15679 12824 22162 22031 21912 18976 14557 17116 25963 20717 21852 21442 12699 
4.g79 14995 13276 19325 14019 16014 15679 12824 22162 22031 21912 18976 14557 17116 25963 20717 21852 21442 12699 
4.g793 115 105 184 106 145 176 116 170 191 164 90 191 100 116 140 113 238 147 
4.g795 5101 3972 6369 3843 5241 5012 4827 5104 5601 4582 3168 4271 4168 9612 6639 6030 6767 3024 
4.g796 5101 3972 6369 3843 5241 5012 4827 5104 5601 4582 3168 4271 4168 9612 6639 6030 6767 3024 
4.g797 5101 3972 6369 3843 5241 5012 4827 5104 5601 4582 3168 4271 4168 9612 6639 6030 6767 3024 
4.g811 242 54 207 275 301 240 179 111 70 76 70 127 111 291 489 496 227 210 
4.g812 734 481 923 558 563 616 657 422 551 586 333 346 464 820 841 918 909 405 
4.g815 3822 2557 4094 5614 2462 5222 3944 3507 2794 3183 1946 2340 5809 8580 7983 6271 8296 1913 
4.g816 3822 2557 4094 5614 2462 5222 3944 3507 2794 3183 1946 2340 5809 8580 7983 6271 8296 1913 
4.g822 29239 23657 34167 17236 26228 24664 18046 26990 38822 29759 23545 25763 22183 33549 26161 26455 34433 23512 
4.g823 29239 23657 34167 17236 26228 24664 18046 26990 38822 29759 23545 25763 22183 33549 26161 26455 34433 23512 
4.g824 1955 2116 3463 1906 2872 2541 2835 2563 3637 2263 2212 3013 1760 2254 2155 2929 2416 2700 
4.g825 4146 4320 5460 4053 4645 3569 4761 6697 8967 5507 4602 5506 3677 5347 4305 3755 6325 8093 
4.g829 24 9 51 20 6 17 16 22 18 3 4 35 21 12 27 16 13 20 
4.g831 965 4237 17080 11661 533 1116 839 887 872 794 548 661 1037 964 887 758 717 913 
4.g839 4006 3441 7574 6504 11757 4204 4901 4991 4542 3733 2512 8569 6474 3562 8018 6760 7417 12163 
4.g84 819 577 864 902 917 652 881 1121 1125 1143 878 703 1198 2262 1250 1258 1218 621 
4.g842 193 688 353 1107 361 203 106 187 892 1315 5 859 932 67 23 57 116 275 
4.g843 3509 3110 4138 3976 4046 3638 4005 4793 5609 5909 3300 4606 5622 5582 4976 5629 5400 3740 
4.g844 3509 3110 4138 3976 4046 3638 4005 4793 5609 5909 3300 4606 5622 5582 4976 5629 5400 3740 
4.g846 3509 3110 4138 3976 4046 3638 4005 4793 5609 5909 3300 4606 5622 5582 4976 5629 5400 3740 
4.g850 977 815 1469 1498 1034 1275 1661 1781 1512 918 1304 1428 1354 1003 1586 1584 855 1727 
4.g854 191 366 256 564 232 91 58 119 329 821 5 306 361 46 21 59 60 160 
4.g857 32956 2266 15054 68431 2683 39127 19069 3077 2944 2852 2606 2393 2492 12183 17028 26677 28812 23825 
4.g860 1 10 2 0 0 0 0 11 0 2 0 1 2 1 0 0 0 2 
4.g865 491 422 645 874 234 407 960 419 552 604 300 649 504 149 363 522 284 2541 
4.g866 470 578 583 675 628 461 561 599 1134 565 456 759 753 734 605 654 584 1044 
4.g867 47 68 120 542 171 48 419 81 268 62 79 251 106 40 66 177 248 1566 
4.g87 4762 4389 6292 7193 4718 4979 5125 5975 5269 4454 4068 4474 3615 3123 5380 5825 4890 9692 
4.g871 12 10 10 14 16 4 17 8 11 19 18 14 28 10 18 9 12 25 
4.g872 39 33 35 29 33 13 32 26 30 22 19 16 42 41 39 34 38 55 
4.g873 20524 11070 24402 20639 9453 18959 26296 7956 8961 8883 4293 7843 11628 13620 19728 10031 16596 18997 
4.g874 29 14 29 31 16 14 17 20 37 20 20 12 23 43 40 28 25 30 
4.g88 6534 4993 6982 4906 6853 6009 6314 8685 7551 7188 6466 7266 6802 9820 8911 7715 8804 5854 
4.g882 25 17 28 27 21 22 25 31 30 46 21 20 26 17 35 21 22 40 
4.g883 140 117 158 125 160 171 188 182 170 200 93 152 125 78 150 131 157 232 
4.g890 1774 2609 2343 3289 1458 1479 1332 1354 4338 4796 566 3004 4161 1174 1093 1337 1552 2184 
4.g899 4 4 17 26 1 7 4 3 4 5 6 2 12 4 10 5 4 10 
4.g9 3900 3141 4465 4183 3896 3622 3664 5179 4925 4791 3834 4480 3529 4247 4616 4421 4795 4978 
4.g908 627 490 567 672 537 543 464 894 899 793 1944 651 983 964 2967 1038 671 454 
4.g91 430 281 507 659 372 401 452 446 490 448 303 403 503 449 532 443 502 812 
4.g912 646 552 853 539 366 348 594 456 313 458 169 322 549 520 464 645 433 597 
4.g916 57 63 82 67 81 54 85 118 162 81 129 79 65 32 60 99 63 130 
4.g92 4085 2925 5636 3334 4865 3936 3902 5549 6147 4898 3761 4520 4155 5541 5595 5143 5978 4242 
4.g924 29 92 53 186 70 35 28 32 167 133 3 93 166 10 1 9 20 64 
4.g925 263 151 227 205 274 182 108 323 374 341 278 160 298 367 260 230 223 225 
4.g927 47 32 43 26 16 27 17 65 12 25 34 6 36 36 30 14 29 8 
4.g929 601 687 883 1198 756 802 506 962 1100 1237 467 937 838 525 653 433 653 908 
4.g93 32339 38355 47508 37145 37854 45422 64177 37111 53065 20654 37117 37032 27841 29051 44103 41259 42851 72216 
4.g933 2018 853 1305 1265 1730 842 1406 1763 2115 1833 831 2259 1743 994 1373 1473 1507 1787 
4.g935 2018 853 1305 1265 1730 842 1406 1763 2115 1833 831 2259 1743 994 1373 1473 1507 1787 
4.g945 5633 4804 7592 3276 6652 5782 5984 7791 10537 8144 5279 7007 5578 10889 7869 7843 8161 4107 
4.g946 5633 4804 7592 3276 6652 5782 5984 7791 10537 8144 5279 7007 5578 10889 7869 7843 8161 4107 
4.g95 16293 13479 22011 11752 17707 14479 16060 20727 24379 17084 14138 16654 14354 16960 17255 20497 22187 14375 
4.g950 21 32 18 10 32 33 6 41 21 37 5 44 15 11 18 23 61 109 
4.g952 13 5 12 19 5 10 4 5 24 2 0 2 7 7 6 40 30 10 
4.g954 661 100 391 372 47 280 359 57 39 111 15 54 72 219 246 236 419 366 
4.g958 5 13 148 93 82 61 8 12 20 14 8 301 107 19 75 57 71 117 
4.g959 1651 1475 1771 1217 1921 1511 946 3734 2757 2159 2002 1599 1782 4778 1849 1859 1646 1150 
4.g972 18438 11206 15235 17855 7754 13423 14744 9449 12215 12103 8585 7207 9149 15743 12842 16989 12768 18258 
4.g979 1 3 7 5 3 4 6 9 6 10 5 2 3 1 6 7 6 12 
4.g993 3 3 1 2 3 1 7 14 5 2 3 3 2 25 2 11 11 2 
4.g996 437 377 511 281 369 338 233 537 636 452 434 334 311 394 409 431 503 304 
4.g997 552 367 502 359 668 437 459 897 768 892 1096 557 1391 1368 1139 816 803 293 
4.g998 0 3 2 7 0 1 0 1 1 2 0 3 6 3 0 0 0 0 
401.g145 130 137 101 149 112 118 111 149 197 134 340 116 150 231 676 208 140 108 
4016.g1328 7 9 19 20 18 14 13 15 11 25 22 5 20 23 32 24 18 11 
4017.g1329 27 13 18 36 32 30 16 46 38 50 44 9 37 36 61 60 46 71 
4019.g1330 45 31 52 73 50 44 30 74 61 139 37 23 116 99 78 82 72 38 
4019.g1331 0 3 3 11 0 1 1 2 7 10 2 4 30 5 2 2 5 4 
4019.g1332 33 23 42 112 44 134 14 40 39 64 46 53 56 362 87 94 106 17 
4022.g1333 25 80 27 74 36 23 26 21 236 230 2 28 180 13 1 17 42 55 
4026.g1334 51 41 77 517 111 94 17 1313 149 196 29 330 260 1280 186 181 185 74 
4026.g1335 54 41 97 39 70 38 11 73 66 39 57 39 70 23 166 169 58 28 
4026.g1336 22 17 35 50 21 11 4 31 39 34 15 11 77 14 31 84 22 7 
4026.g1337 190 158 224 214 183 130 86 216 209 182 130 127 221 391 155 807 169 107 
4028.g1338 44 38 39 97 78 84 57 91 101 120 206 56 94 391 123 209 140 56 
4031.g1339 124 100 100 662 139 136 169 618 133 564 221 155 264 501 252 452 289 198 
4034.g1340 76977 54580 46236 44928 23029 51572 41995 36472 47636 49805 38535 44675 37540 66043 81680 58016 44271 43023 
4035.g1341 3 3 4 12 10 6 2 2 25 13 1 2 49 6 2 0 11 2 
4040.g1342 6 0 4 158 20 75 14 40 31 114 210 28 15 265 66 41 59 15 
4042.g1343 3595 2384 16302 19829 25349 1050 15984 15580 4261 8224 45747 30366 34633 4682 35 22864 9202 10581 
4047.g1344 271 162 275 363 242 270 239 385 313 606 300 172 518 412 501 505 382 214 
4047.g1345 24 12 15 33 5 10 21 16 39 104 17 6 51 33 33 47 32 15 
4048.g1346 199 114 223 12 16 10 139 88 120 28 3 165 336 9 76 229 107 40 
405.g146 16 38 8 68 13 14 23 11 78 74 5 21 141 16 4 18 33 25 
4057.g1347 28 15 26 131 29 26 11 470 56 74 18 109 94 336 65 52 60 47 
4057.g1348 10 1 11 15 9 8 3 27 23 34 7 4 45 19 11 22 13 2 
4057.g1349 89 55 82 167 80 67 66 144 163 181 104 66 207 141 144 149 107 69 
4057.g1350 210 135 290 399 236 245 156 523 384 458 237 165 442 546 349 500 420 156 
4060.g1351 46 27 38 31 44 37 33 110 74 59 42 41 75 108 76 95 70 25 
4061.g1352 266 163 283 175 73 10 74 22 49 112 53 57 66 148 101 588 379 22 
4061.g1353 1 1 1 0 5 1 1 1 2 1 1 0 10 1 1 0 3 0 
4066.g1354 45 48 83 76 70 92 55 124 96 129 88 76 115 152 94 131 80 69 
4071.g1355 34 39 43 28 29 30 32 53 49 64 42 42 57 201 59 104 56 27 
4086.g1356 76 49 135 160 139 134 95 217 133 206 149 105 167 108 258 227 157 78 
4087.g1357 12 6 18 78 29 20 7 17 27 38 18 10 34 62 34 23 30 14 
4087.g1358 30 17 24 66 20 20 20 55 37 71 32 20 48 63 63 65 40 35 
409.g147 25 17 23 81 40 40 29 67 35 77 55 15 45 57 66 84 48 23 
409.g148 317 219 263 223 201 322 189 380 500 612 310 168 464 658 463 475 328 147 
4091.g1359 4 3 1 1 1 4 1 5 3 3 7 5 16 3 7 9 1 1 
41.g18 1608 1240 2164 1072 840 865 1530 2279 1009 1752 897 1153 1032 836 917 1172 1018 1134 
4102.g1360 133 132 133 170 1209 114 40 56 1964 99 114 94 282 1089 67 514 333 49 
4111.g1361 40 53 28 71 52 64 30 54 107 109 27 66 106 85 30 79 37 48 
4112.g1362 115 82 69 77 131 30 171 61 58 238 116 50 105 81 75 112 130 95 
4119.g1363 14 13 15 10 10 14 25 13 26 15 12 12 11 6 13 8 12 12 
4119.g1364 0 1 1 9 0 0 0 1 0 2 0 0 3 0 0 0 0 1 
4126.g1365 61 148 46 303 46 27 66 32 230 227 21 71 510 32 12 44 86 71 
413.g149 236 173 224 248 222 211 220 365 279 418 250 160 423 326 447 472 354 205 
4130.g1366 30 26 28 47 38 53 169 84 52 120 53 33 95 147 78 112 89 25 
4135.g1367 0 3 3 1 4 0 1 1 0 1 1 0 4 4 2 1 2 0 
4136.g1368 41 12 26 81 14 37 19 62 43 82 37 30 76 58 86 88 34 20 
4136.g1369 576 386 523 408 750 491 573 836 830 850 845 544 1044 1263 1076 898 751 431 
4141.g1370 7 5 6 23 44 6 10 12 9 12 51 47 19 6 3 10 16 32 
4142.g1371 1 0 0 3 1 0 0 1 5 2 0 1 2 0 0 2 0 0 
4144.g1372 26 27 24 19 15 11 18 42 19 31 27 18 57 30 54 61 31 14 
4145.g1373 84 43 54 33 24 32 48 142 128 54 49 37 68 88 119 84 51 34 
415.g150 137 109 143 109 101 156 86 198 224 329 127 82 237 352 224 257 177 78 
4163.g1374 316 197 374 308 381 268 132 356 289 463 249 125 500 476 410 433 294 154 
4170.g1375 7 3 2 15 13 4 8 9 12 13 8 6 18 10 11 37 7 9 
4171.g1376 5 0 2 7 6 2 0 3 2 2 2 5 3 0 3 7 1 1 
4173.g1377 380 305 460 397 484 450 516 649 679 497 507 534 719 924 632 743 741 421 
4185.g1378 204 90 233 713 296 249 43 23 295 1253 328 163 251 126 461 598 269 31 
4199.g1379 5 12 5 1 3 7 11 20 3 12 7 7 12 1 14 0 8 7 
420.g151 359 273 411 392 475 417 344 762 600 622 420 357 670 998 726 748 573 283 
420.g152 156 90 168 121 119 140 83 185 138 178 165 79 190 251 202 287 195 79 
420.g153 150 108 138 221 130 87 54 219 183 239 80 106 301 135 263 215 145 397 
4200.g1380 3743 2552 5127 400 6824 14198 4322 1224 363 4187 1156 2359 1608 27770 6602 14012 5942 158 
4205.g1381 36 34 35 39 31 38 7 16 11 26 28 5 30 34 24 57 18 9 
421.g154 8 5 7 8 7 5 4 20 10 8 9 6 16 10 11 22 9 6 
4210.g1382 12 7 6 17 29 16 17 17 16 15 49 6 22 18 22 41 29 43 
4213.g1383 403 296 544 612 497 542 272 606 589 855 480 220 825 969 691 787 613 253 
4213.g1384 424 293 468 508 387 467 308 596 504 776 459 298 725 812 636 664 658 246 
4215.g1385 29 18 19 33 22 25 19 23 26 38 31 6 54 35 44 91 43 20 
4225.g1386 127499 77097 115907 102589 46983 154117 84534 83571 99838 97647 114804 103507 78128 143031 114124 104836 72700 79065 
4229.g1387 273 197 328 203 235 187 118 298 318 291 267 152 376 479 516 540 273 101 
4232.g1388 8793 9649 13642 10158 7035 12976 18708 15260 24105 12533 12342 12197 8346 15324 13190 12162 10670 28080 
4232.g1389 1 2 0 11 2 1 1 2 3 6 0 6 11 1 1 0 4 1 
4233.g1390 11 3 6 2 8 5 2 12 31 29 4 6 13 1 15 6 6 7 
4233.g1391 12 9 14 12 7 5 4 12 9 47 12 9 16 19 14 23 12 1 
4237.g1392 85 59 85 76 50 46 246 103 117 104 53 72 159 103 106 138 104 102 
4240.g1393 185 139 137 19 17 36 6 17 24 143 7 13 107 63 28 38 10 26 
4241.g1394 54 39 68 63 133 38 72 67 66 105 45 41 103 42 70 125 67 37 
4241.g1395 602 413 696 515 523 523 305 601 643 652 539 353 737 1168 1052 1019 735 293 
4241.g1396 0 0 0 0 1 1 0 0 1 2 0 1 0 2 0 0 2 0 
4241.g1397 204 138 220 300 235 224 111 303 281 441 230 108 371 478 343 350 299 130 
4242.g1398 400 423 444 239 377 345 329 709 582 680 339 283 1269 490 524 732 585 340 
4244.g1399 64 46 50 18 8 15 23 44 48 14 7 4 18 36 10 10 13 10 
4256.g1400 0 0 1 0 0 0 0 1 1 2 0 0 1 1 0 0 1 0 
4257.g1401 18 11 10 27 14 20 17 23 33 40 24 12 35 31 33 64 25 14 
4265.g1402 233 191 223 233 195 210 169 392 323 314 768 260 409 331 1060 408 270 169 
4267.g1403 42 21 24 188 50 34 33 114 172 112 52 47 300 61 42 56 62 33 
4267.g1404 48 22 56 99 45 53 32 61 100 76 91 44 126 96 81 62 78 30 
4267.g1405 33 16 49 24 25 20 17 35 46 40 32 25 30 38 72 65 33 23 
4267.g1406 92 55 119 320 146 104 65 1200 195 202 98 294 283 1342 325 225 246 71 
4272.g1407 63 54 80 71 39 47 68 54 106 68 40 59 77 58 84 60 98 101 
4274.g1408 248 176 319 206 158 171 83 191 268 249 244 183 252 157 514 451 257 109 
4279.g1409 2 1 0 8 2 0 1 0 145 1 1 2 6 3 0 4 3 1 
4280.g1410 77 34 39 69 105 65 87 255 100 147 107 58 226 89 468 137 68 62 
4280.g1411 192 138 198 220 169 188 255 328 216 337 192 137 342 260 408 412 267 153 
4280.g1412 17 14 19 8972 99 69 156 74 84 140 39 27 3373 17921 11422 2431 8361 5724 
4281.g1413 181 198 210 87 578 237 110 1245 628 68 325 103 273 1655 354 290 172 69 
4285.g1414 16 7 19 23 10 7 12 11 10 17 12 6 16 23 30 36 14 6 
429.g155 94 60 75 171 73 46 39 123 119 142 44 126 230 96 109 128 109 233 
4292.g1415 2912 2146 3074 3029 3448 3215 2536 4958 3970 4475 3731 2624 3940 11135 5915 5461 4218 2175 
4292.g1416 136 61 149 190 76 100 67 178 118 177 128 69 203 150 305 287 126 83 
4294.g1417 240 133 233 368 116 258 134 223 379 370 186 136 467 305 321 413 302 137 
4294.g1418 44 26 19 205 15 31 17 28 171 86 3 22 314 17 10 11 38 43 
4294.g1419 172 89 179 216 81 187 73 149 220 234 126 95 289 216 211 334 225 95 
4300.g1420 1 2 1 5 0 0 0 1 0 2 2 2 0 1 1 2 2 2 
4303.g1421 396 219 186 862 1418 628 282 2056 1877 726 1032 518 398 422 471 62 700 505 
4304.g1422 17 21 18 37 19 13 29 36 31 29 22 22 33 35 27 41 23 22 
4306.g1423 431 335 461 288 494 458 394 631 635 572 433 332 623 852 713 724 522 332 
4306.g1424 21 17 26 30 22 13 16 34 20 41 28 6 35 21 28 39 15 15 
4308.g1425 45 37 44 39 34 24 38 53 39 50 43 24 88 44 86 97 33 169 
4310.g1426 0 1 0 1 4 1 0 1 1 4 2 1 1 1 4 1 1 2 
4312.g1427 66 41 73 88 34 37 48 96 72 105 82 42 111 88 181 131 86 54 
4314.g1428 182 138 143 98 81 46 50 23 135 91 32 5 103 40 29 160 38 78 
4324.g1429 11 23 13 48 19 6 6 7 33 33 0 14 39 5 0 4 17 20 
4324.g1430 457 334 513 464 1169 680 295 1283 730 556 750 390 1151 1300 1392 1115 598 290 
4328.g1431 40 20 30 85 80 36 22 58 54 51 28 71 108 35 83 66 53 124 
4333.g1432 30 22 46 77 2455 23 2112 527 874 109 81 47 161 109 139 111 700 226 
4338.g1433 12 9 8 19 7 9 15 12 10 11 11 2 28 22 13 23 10 54 
4353.g1434 4 2 3 16 11 3 0 4 4 12 4 5 7 3 1 6 3 1 
4357.g1435 242 153 250 302 331 246 453 547 464 544 387 202 522 1017 397 621 506 158 
4357.g1436 371 278 285 1029 300 369 451 807 475 907 681 682 519 1300 579 932 716 334 
4360.g1437 40 32 38 21 279 22 55 51 84 53 73 28 151 118 23 82 125 12 
4363.g1438 24 17 34 20 14 27 17 26 18 20 26 11 32 12 84 79 30 12 
4365.g1439 39 26 30 45 7 16 7 18 29 34 17 14 66 8 35 28 17 14 
4365.g1440 333 205 258 297 292 189 150 147 227 286 266 61 836 180 210 446 416 78 
4366.g1441 122 44 260 180 65 138 236 41 40 40 31 55 53 67 141 150 195 100 
4369.g1442 0 0 0 1 0 0 0 0 0 0 0 0 0 0 1 1 0 0 
437.g156 262 192 227 274 1153 184 1024 537 653 305 220 243 355 636 412 395 782 286 
4370.g1443 11 7 2 1 0 2 0 2 3 4 16 1 7 1 6 8 3 6 
4375.g1444 490 1577 864 1276 804 361 319 468 2164 2991 14 1810 2155 151 29 131 319 297 
4396.g1445 15 42 25 69 32 20 9 8 167 182 0 48 239 3 1 7 24 23 
4397.g1446 50 45 55 32 42 25 41 53 40 52 52 26 106 61 79 134 34 132 
44.g19 115 82 101 109 115 135 99 163 156 173 168 107 221 244 280 200 202 84 
4401.g1447 0 3 2 5 1 0 1 3 1 1 2 1 1 4 2 12 4 0 
4404.g1448 182 100 156 392 526 201 491 411 511 375 209 185 475 471 396 374 510 210 
4413.g1449 12 7 12 16 14 13 10 29 14 26 10 4 20 16 15 27 13 15 
4420.g1450 5 2 4 10 6 1 2 5 13 18 4 2 6 6 11 4 1 5 
4421.g1451 817 606 621 728 852 571 527 511 704 1142 832 354 2178 944 868 1411 1105 271 
4427.g1452 32 18 46 39 23 15 13 54 29 41 28 18 37 31 73 66 38 31 
4432.g1453 20 18 17 16 30 15 15 31 39 27 21 31 22 551 75 37 26 17 
4436.g1454 53 40 68 99 51 67 44 112 78 108 74 55 132 60 271 218 82 110 
4436.g1455 210 138 268 346 166 214 164 358 240 388 289 137 378 271 1019 814 299 161 
4448.g1456 21 21 28 16 7 32 26 22 8 15 14 10 10 5 43 22 14 10 
4450.g1457 81 51 75 68 77 71 40 109 61 110 64 51 163 69 89 30 79 38 
4450.g1458 16 12 8 26 17 10 11 23 24 28 21 10 58 13 26 21 17 14 
4450.g1459 167 142 153 111 197 195 167 542 317 263 204 250 306 642 362 367 306 162 
4454.g1460 179 156 247 221 229 287 130 307 503 545 274 165 420 544 359 516 304 154 
4455.g1461 105 77 126 161 107 95 220 188 179 155 96 125 231 183 218 214 150 132 
4457.g1462 97 83 157 99 96 79 55 132 128 111 117 77 136 82 275 228 129 81 
4462.g1463 31 22 30 23 32 55 10 11 22 221 5 13 160 89 24 48 13 21 
4465.g1464 101 80 86 96 182 98 87 165 98 104 76 85 280 166 148 154 89 118 
4466.g1465 207 164 219 246 234 196 179 371 255 561 204 178 471 306 410 420 286 161 
4467.g1466 7 6 4 19 4 2 5 9 6 9 4 1 14 5 3 9 9 0 
4467.g1467 652 542 764 768 877 730 595 1198 1074 1433 1328 674 2124 1674 1639 1208 986 458 
4467.g1468 235 193 299 245 208 260 171 331 303 309 249 189 337 427 321 552 333 153 
4474.g1469 159 111 178 120 86 58 518 124 158 131 57 136 377 149 173 239 112 211 
4479.g1470 86 83 81 83 191 244 22 61 94 62 1390 89 206 49 119 70 551 34 
4479.g1471 114 105 129 99 45 67 56 101 97 140 120 40 188 230 131 105 170 33 
448.g157 93 69 103 75 107 93 43 25 198 93 47 26 150 110 21 96 68 22 
4491.g1472 4 1 5 17 1 13 4 9 6 10 4 3 7 33 17 19 9 2 
45.g20 752 598 1088 347 826 508 252 787 767 474 689 435 716 371 1738 1780 974 213 
4505.g1473 99 54 117 96 100 78 111 184 119 145 90 76 170 130 182 175 140 73 
4510.g1474 2113 1840 2829 2503 2534 2427 2847 3415 3196 2635 2613 2748 3670 4305 3599 4110 3371 2505 
4517.g1475 255 170 260 253 307 246 230 459 325 392 288 279 323 673 413 382 340 165 
4524.g1476 24 19 31 34 30 24 24 71 38 66 46 26 48 58 72 82 43 21 
4526.g1477 1 2 0 3 3 1 0 5 5 5 2 0 8 5 6 6 2 4 
4528.g1478 46 42 70 99 64 49 10 189 17 136 10 137 104 24 44 75 346 50 
4533.g1479 3 4 5 8 7 4 1 8 4 6 3 4 20 2 1 7 3 3 
4536.g1480 262 218 203 388 78 651 111 201 118 154 846 53 226 176 227 507 484 102 
4538.g1481 92 64 95 245 124 70 86 172 172 173 68 121 327 100 150 181 154 229 
4538.g1482 20 12 18 116 21 20 5 297 47 54 16 105 65 234 49 44 50 22 
454.g158 89 60 60 56 123 99 99 142 148 118 85 133 125 214 191 139 127 60 
4540.g1483 1 3 8 6 6 1 4 6 3 5 3 0 4 7 10 7 4 4 
4541.g1484 192 106 212 225 234 161 201 377 241 340 202 126 381 256 369 379 274 145 
4545.g1485 17 9 6 59 23 10 10 25 30 31 8 6 46 13 15 28 18 16 
4545.g1486 9 4 3 26 13 5 3 5 17 22 4 5 40 10 9 8 4 9 
4545.g1487 19 5 6 66 29 10 1 11 47 35 0 16 60 37 13 16 9 9 
4548.g1488 79 49 61 90 65 17 26 93 32 35 45 41 88 58 117 191 45 36 
4552.g1489 173 190 220 168 230 165 215 1311 346 324 246 222 365 448 269 306 285 150 
4554.g1490 7 4 5 11 6 2 7 12 20 12 3 4 22 9 13 14 5 3 
456.g159 254 180 254 14 16 4 151 85 151 46 3 276 430 6 76 256 140 39 
4561.g1491 11 8 5 19 8 7 4 13 12 17 11 3 12 3 27 19 13 5 
4569.g1492 191 133 222 241 175 222 82 272 194 400 228 96 348 373 305 338 296 128 
4569.g1493 2877 2211 3948 2189 1717 4952 2702 2005 3840 5023 3727 3547 1631 6001 5717 4115 4927 1921 
457.g160 257 191 252 205 189 329 141 316 428 568 275 136 386 624 425 451 299 129 
457.g161 345 217 388 322 313 421 219 486 637 687 422 247 654 729 584 703 465 229 
457.g162 814 515 734 953 578 638 1195 1103 1015 1084 673 667 1355 1107 1419 1225 912 683 
4578.g1494 11 6 12 11 6 9 18 13 16 6 3 2 8 221 72 47 10 12 
4578.g1495 63 28 48 42 45 54 32 63 73 70 44 26 60 647 393 78 85 24 
4578.g1496 99 90 91 19 101 44 63 125 152 48 73 25 118 45 192 78 61 98 
4578.g1497 129 62 94 141 103 96 76 194 150 172 172 93 242 163 182 225 169 93 
4578.g1498 31 15 20 74 15 31 28 58 58 123 57 24 62 90 85 68 38 38 
458.g163 226 169 227 239 241 236 218 381 293 465 238 173 532 369 488 458 347 190 
4582.g1499 24 23 21 22 24 27 11 49 39 37 23 18 26 28 12 21 36 19 
4588.g1500 0 0 0 0 0 0 0 0 0 0 0 0 0 0 0 0 0 0 
4591.g1501 29 22 31 38 15 23 21 47 27 43 37 15 38 42 29 66 32 24 
4592.g1502 35 43 19 130 14 13 19 14 70 79 3 23 186 13 5 25 36 37 
4603.g1503 10 5 3 29 17 3 1 20 5 12 7 4 17 11 11 13 13 7 
461.g164 375 259 394 407 516 411 256 470 452 462 555 294 499 794 794 746 518 245 
461.g165 18 17 20 33 41 21 69 48 50 63 25 15 107 36 35 55 49 16 
461.g166 34 21 27 42 53 33 19 50 66 73 28 20 99 34 52 72 41 22 
4610.g1504 86 58 83 124 104 93 64 124 92 157 95 47 167 123 201 182 123 79 
4610.g1505 263 209 225 339 242 250 219 407 383 413 883 273 554 411 1171 425 308 217 
4610.g1506 17 5 10 63 21 14 14 41 42 37 16 14 95 44 44 40 25 10 
4611.g1507 344 256 551 134 428 248 86 348 303 201 282 168 322 148 975 933 396 87 
4615.g1508 21 14 24 24 22 38 8 29 16 63 53 10 20 42 42 37 33 14 
4617.g1509 14 9 10 37 5 10 12 32 30 43 12 15 48 14 27 53 8 5 
4625.g1510 324 151 360 1422 454 490 61 42 438 1948 519 254 348 192 502 866 470 70 
4627.g1511 43 32 43 70 26 50 40 86 51 92 55 41 74 42 93 71 73 63 
4627.g1512 489 306 506 580 451 450 484 835 616 925 497 334 890 720 921 1029 719 370 
4632.g1513 2 0 4 3 1 2 2 2 2 1 1 1 5 3 1 6 3 1 
4638.g1514 108 64 121 10 9 6 86 57 77 19 2 83 214 6 37 123 56 30 
4643.g1515 237 169 269 310 13 361 535 12 74 179 24 328 992 618 32 981 706 251 
4647.g1516 7 65 901 1082 1109 21 22 70 4 38 21 645 7 34 858 381 47 774 
4650.g1517 157 105 165 125 204 159 140 275 236 164 218 166 153 339 216 249 246 111 
4651.g1518 36 19 27 44 31 35 27 60 43 66 28 14 57 29 62 75 42 16 
4656.g1519 1 0 1 2 3 0 0 4 3 4 2 0 2 0 1 5 1 0 
4657.g1520 16 11 19 16 55 8 15 13 37 19 13 12 28 18 20 26 14 12 
4658.g1521 22 86 15 50 2 16 3 13 120 128 3 30 72 8 4 21 23 39 
466.g167 57 36 66 46 84 56 59 57 69 108 92 42 124 163 115 107 100 38 
4660.g1522 3379 1816 2789 1876 1847 2407 2306 2662 2073 2532 1918 1162 3741 5119 6953 6611 4148 1160 
4662.g1523 292 171 306 449 266 243 156 421 391 519 232 179 649 520 476 487 384 237 
4678.g1524 10 3 13 10 3 7 5 13 12 19 10 3 11 12 10 20 3 7 
4681.g1525 298 194 214 283 446 250 190 162 196 340 363 86 957 344 367 631 496 94 
4682.g1526 8 34 292 124 356 165 6 581 183 28 62 187 10 49 402 241 75 82 
4685.g1527 129 90 126 61 13 23 35 42 37 66 12 12 107 21 41 90 38 38 
4686.g1528 1811 1622 947 117 5321 178 2271 170 254 617 381 113 2565 201 232 153 246 81 
4688.g1529 68 40 63 90 25 46 72 97 87 91 52 75 86 128 108 108 92 53 
469.g168 6947 4439 8267 110 1884 594 14 8783 22 136 329 12 39 342 14 39 280 3 
4697.g1530 31 14 23 63 40 27 23 37 36 42 36 27 64 60 51 58 29 45 
4700.g1531 3 3 2 5 4 5 2 5 4 3 1 2 12 2 3 2 8 1 
4702.g1532 117 82 88 92 175 89 117 146 122 163 163 98 290 250 194 265 220 56 
4704.g1533 39 33 33 95 29 38 35 77 63 123 64 14 93 81 163 132 62 49 
4705.g1534 85 216 146 207 166 80 19 68 347 463 0 429 326 18 7 19 45 54 
4706.g1535 57 43 51 36 49 31 45 56 37 83 71 28 130 75 93 151 47 177 
471.g169 98 184 64 427 55 51 86 55 285 308 12 94 679 46 14 68 126 126 
4712.g1536 249 164 241 128 58 281 512 1135 154 991 28 37 187 452 840 57 287 23 
4716.g1537 250 213 177 104 55 137 290 846 141 484 44 41 94 440 599 82 234 33 
4716.g1538 348 206 354 391 244 276 137 252 233 368 254 147 284 759 612 679 312 126 
4723.g1539 276 201 240 362 41 383 476 2 107 235 45 329 949 843 73 988 700 259 
4730.g1540 29 18 19 51 68 49 18 83 105 53 36 33 24 45 29 15 52 36 
4738.g1541 81 150 39 383 46 50 76 47 256 260 8 87 559 51 16 55 99 113 
474.g170 102 51 95 110 57 94 74 140 122 106 81 51 143 148 153 173 125 59 
4741.g1542 5 7 8 21 5 9 6 2 11 10 2 1 10 7 10 13 9 4 
4741.g1543 14 13 9 24 20 9 6 27 40 34 7 16 53 25 16 39 19 7 
4744.g1544 28 12 42 54 14 21 29 59 22 64 43 24 64 35 183 133 53 31 
4749.g1545 11 13 17 7 8 8 26 38 18 21 8 33 4 7 19 13 15 13 
475.g171 232 114 136 273 305 277 103 79 234 402 317 221 412 309 541 107 463 268 
4751.g1546 2 1 1 12 14 18 10 0 2 15 9 63 1 26 19 10 8 0 
4753.g1547 142 122 159 77 19 4 4 6 11 12 37 3 6 52 6 366 24 8 
4760.g1548 20 6 21 16 31 24 15 9 14 17 14 8 37 21 28 13 21 11 
4762.g1549 7 4 6 1 8 0 1 13 22 23 2 6 13 1 15 4 3 5 
4768.g1550 12 12 14 38 35 13 17 20 20 20 18 19 43 33 36 43 16 18 
4778.g1551 4113 2955 4540 4541 4976 4388 3963 6821 6300 6831 4913 3768 5920 9651 6716 8562 6333 4164 
4778.g1552 1024 751 1116 893 1369 885 1251 1517 1412 1548 1803 913 1935 1991 2678 2122 1390 745 
4778.g1553 300 260 301 831 186 208 211 276 441 280 238 269 363 876 409 1976 398 121 
4779.g1554 121 86 122 95 153 128 185 201 200 187 198 132 235 295 249 199 186 93 
4779.g1555 38 21 20 52 19 32 31 47 33 53 44 14 35 61 49 72 40 22 
4790.g1556 7 7 9 10 22 11 5 15 12 21 6 3 38 14 12 5 8 7 
4811.g1557 37 104 20 165 37 26 44 33 160 175 16 44 336 24 6 29 58 51 
4821.g1558 42 33 73 552 134 87 19 1873 174 204 23 485 262 1948 195 200 224 76 
4821.g1559 7 2 5 31 10 9 1 11 22 32 1 11 76 16 8 5 4 5 
483.g172 14 12 16 28 25 13 6 61 100 45 53 8 37 49 17 9 26 12 
4830.g1560 0 0 0 0 0 1 0 0 0 0 0 0 0 0 0 0 0 0 
4831.g1561 24 17 15 8 73 7 1 7 38 21 11 4 38 10 4 18 5 12 
4831.g1562 434 369 395 559 2940 260 113 164 4383 332 306 240 601 1989 142 1070 709 135 
4831.g1563 103 84 85 165 141 56 93 124 267 138 65 61 146 300 66 331 132 62 
4837.g1564 38 36 22 39 16 14 18 15 21 44 25 9 10 10 30 46 26 14 
484.g173 63 40 50 189 27 50 19 26 53 87 36 37 85 60 59 81 52 34 
4840.g1565 78 58 66 126 162 14 14 14 54 82 601 219 76 31 13 207 72 15 
4841.g1566 284 220 353 392 371 258 413 407 388 369 291 367 417 366 522 402 457 541 
4847.g1567 105 71 83 219 96 63 40 150 148 177 63 104 291 103 136 165 136 208 
485.g174 86 124 176 194 162 70 50 89 159 112 152 63 204 20 117 147 376 50 
4850.g1568 422 341 478 625 303 284 299 407 523 497 306 183 609 871 491 1364 529 225 
4852.g1569 5 6 4 3 1 1 2 3 6 1 1 0 4 2 5 16 2 1 
4865.g1570 28 14 34 38 32 19 11 38 39 40 11 55 88 27 34 53 41 82 
4868.g1571 342 288 334 403 333 335 287 556 534 432 1069 354 504 629 1771 633 393 285 
4873.g1572 65 33 46 53 41 53 33 55 55 82 53 33 43 73 68 81 57 8 
4880.g1573 697 403 377 1626 2339 1080 506 3446 3134 1291 1705 951 793 1114 912 280 1324 893 
4880.g1574 56 37 51 314 66 87 29 80 116 215 639 118 323 112 611 238 400 75 
4882.g1575 14 12 16 25 11 19 35 51 30 33 30 19 35 32 71 60 30 11 
4887.g1576 198 133 215 172 170 255 82 270 448 427 232 171 339 440 308 399 235 129 
489.g175 1 1 0 1 0 1 1 2 0 1 1 0 0 3 1 2 0 0 
4895.g1577 654 428 587 180 104 147 349 370 691 223 92 47 125 291 78 226 314 47 
490.g176 10 6 12 91 30 47 23 45 36 50 125 28 49 128 51 66 46 24 
4902.g1578 333 250 265 442 576 389 218 321 947 625 434 401 482 1026 747 288 774 284 
4903.g1579 6 18 9 21 6 9 9 1 17 58 3 26 31 3 3 1 3 8 
4903.g1580 29 57 19 45 32 15 16 14 80 110 7 51 93 9 10 9 8 19 
4905.g1581 25 16 25 40 13 24 12 34 31 23 19 16 83 33 23 52 24 8 
4914.g1582 261 199 182 177 179 209 189 331 310 370 274 291 357 378 258 214 265 141 
4921.g1583 36 87 27 234 24 17 47 22 135 132 2 48 335 18 9 22 50 59 
4932.g1584 9 6 10 10 8 13 8 19 19 7 15 4 20 11 43 24 21 8 
4933.g1585 22 18 31 34 51 19 55 50 53 58 19 12 95 27 41 64 59 15 
4934.g1586 7 7 12 6 23 7 3 11 10 18 5 8 15 11 29 7 7 7 
4935.g1587 470 337 494 225 326 236 372 257 221 432 125 608 253 621 313 387 421 524 
494.g177 32 32 23 109 40 29 41 34 53 48 23 20 121 41 17 24 71 26 
4945.g1588 71 42 67 83 134 63 71 95 105 141 77 36 148 173 95 148 157 53 
4947.g1589 13 10 7 32 10 7 7 19 15 24 5 4 15 18 17 22 13 10 
4955.g1590 1 0 1 1 0 0 0 0 3 2 0 1 2 2 1 7 1 0 
4956.g1591 76 37 57 34 43 48 37 116 128 50 70 43 72 116 104 82 37 33 
4960.g1592 172 126 161 178 178 134 124 257 145 390 142 137 332 279 296 266 230 111 
4968.g1593 90 66 72 198 42 96 79 84 119 330 94 87 180 228 130 210 153 55 
4972.g1594 4 8 10 15 86 19 7 68 15 14 38 7 26 16 20 29 19 13 
4972.g1595 2 1 0 2 0 0 0 0 1 1 0 0 0 0 0 0 0 0 
4972.g1596 70 58 61 40 83 58 70 67 93 91 73 68 84 143 90 128 83 36 
4982.g1597 77 172 57 402 39 37 80 42 258 263 10 88 612 38 9 61 99 120 
4983.g1598 182 142 158 164 223 111 167 440 249 208 150 212 176 662 286 242 236 140 
4983.g1599 24 18 28 99 40 29 33 32 36 85 30 25 71 41 70 65 34 33 
4986.g1600 11 4 2 9 0 3 0 0 2 19 4 0 13 5 0 9 1 3 
4993.g1601 50 37 70 127 43 69 50 116 86 134 93 43 93 115 300 214 87 48 
4994.g1602 28 21 24 39 16 20 13 74 23 40 28 9 48 98 65 82 24 21 
4996.g1603 93 66 64 141 134 55 167 93 103 199 80 49 189 89 65 106 104 55 
4996.g1604 7 4 1 10 5 2 1 3 9 16 1 2 20 6 2 1 4 3 
4999.g1605 9 4 2 9 1 1 1 1 13 36 0 0 8 4 2 7 13 1 
5.g1 38304 25844 47027 39058 38535 32486 45344 47990 47359 37536 26180 34842 37849 47522 59614 45583 58993 43734 
5.g10 56262 45006 66418 55874 68851 57488 79733 86975 86653 74618 65363 65695 73100 93665 87488 80111 90526 64427 
5.g13 73158 63817 96551 79429 89968 75794 89944 113617 131873 97403 86816 94536 98685 142768 114572 115537 110642 87830 
5.g14 73158 63817 96551 79429 89968 75794 89944 113617 131873 97403 86816 94536 98685 142768 114572 115537 110642 87830 
5.g15 73158 63817 96551 79429 89968 75794 89944 113617 131873 97403 86816 94536 98685 142768 114572 115537 110642 87830 
5.g17 294656 270531 399551 388998 470654 369077 587747 566574 558594 486487 487038 451261 618477 779876 608502 671828 586529 376602 
5.g24 466547 522777 845552 337166 707192 612553 910851 618068 957175 533656 429939 821745 535618 669766 690253 657566 985472 698235 
5.g25 466547 522777 845552 337166 707192 612553 910851 618068 957175 533656 429939 821745 535618 669766 690253 657566 985472 698235 
5.g26 9225 7858 15479 12318 16591 13188 12959 20271 23500 19357 15416 15207 15761 23463 18296 19878 19459 15046 
5.g27 9225 7858 15479 12318 16591 13188 12959 20271 23500 19357 15416 15207 15761 23463 18296 19878 19459 15046 
5.g30 4192 3390 4598 3408 5091 3848 4083 8435 6712 6711 5182 4348 4865 6081 5191 5557 5722 4395 
5.g4 18379 14826 25793 19723 25201 21590 29079 31226 32100 24897 21382 24160 25594 35539 30654 30281 33054 22310 
5.g5 3649 2226 4771 3715 3959 4194 6123 5541 5644 4295 3468 4931 3838 4645 6035 5123 6136 5128 
5.g6 51427 50436 79862 65917 87704 73178 96614 82086 121159 78415 76519 79662 82379 146104 112028 119988 106658 60044 
5.g7 51427 50436 79862 65917 87704 73178 96614 82086 121159 78415 76519 79662 82379 146104 112028 119988 106658 60044 
5.g8 51427 50436 79862 65917 87704 73178 96614 82086 121159 78415 76519 79662 82379 146104 112028 119988 106658 60044 
5.g9 56262 45006 66418 55874 68851 57488 79733 86975 86653 74618 65363 65695 73100 93665 87488 80111 90526 64427 
50.g21 169 138 150 159 280 200 151 278 196 228 195 162 342 358 310 323 201 149 
5009.g1606 7 6 13 18 21 5 10 14 23 20 11 8 58 22 6 15 45 6 
5012.g1607 38 93 29 176 35 18 29 29 180 165 16 52 339 15 4 20 52 54 
5018.g1608 321 264 254 544 1184 188 73 99 2742 284 224 202 449 1310 114 683 501 161 
502.g178 3 6 3 2 3 5 14 7 7 27 16 14 11 18 4 24 17 3 
502.g179 24 21 17 52 57 22 9 45 30 32 23 13 57 39 66 197 39 15 
502.g180 335 265 347 240 405 306 325 387 494 478 310 350 428 908 455 454 416 251 
5022.g1609 45 59 35 179 25 23 37 28 100 94 12 32 225 27 9 30 58 53 
5023.g1610 24 13 15 35 19 31 9 28 37 41 11 16 85 17 22 36 27 19 
5023.g1611 20 18 9 53 19 24 16 23 32 36 16 13 67 56 25 35 43 8 
5023.g1612 18 14 8 77 11 12 6 17 55 52 8 13 152 15 13 13 20 13 
5023.g1613 84 50 72 85 108 60 55 119 100 130 68 56 279 166 124 104 84 71 
5023.g1614 15 13 9 46 21 21 15 22 29 33 31 14 51 40 32 25 21 24 
5028.g1615 115 60 74 96 86 96 72 196 137 187 108 57 155 159 147 129 121 67 
5028.g1616 69 37 38 78 61 68 52 137 95 120 85 46 97 117 107 117 101 38 
5028.g1617 39 20 40 35 15 28 7 53 35 49 39 15 41 68 44 43 46 16 
5034.g1618 86 70 149 118 89 158 66 212 281 284 129 88 223 299 199 214 183 68 
5038.g1619 15 6 17 25 26 23 10 31 33 46 25 12 45 38 38 34 31 17 
5038.g1620 4 7 6 23 3 7 3 10 33 32 2 3 57 15 5 11 10 5 
5038.g1621 1 0 2 3 2 1 0 7 8 5 0 2 16 1 2 5 2 0 
5038.g1622 65 35 57 88 53 73 46 90 95 143 74 38 136 129 116 119 97 60 
504.g181 145 106 137 155 98 229 122 148 137 140 100 78 148 297 203 284 205 109 
5041.g1623 29 12 22 39 24 25 22 42 26 36 32 19 41 36 34 44 39 22 
5059.g1624 194 124 136 112 205 124 101 387 507 139 192 102 231 395 361 246 146 92 
5059.g1625 4 7 11 89 25 13 4 298 22 23 5 74 30 402 18 36 35 8 
5059.g1626 5 3 5 8 7 2 0 8 6 1 2 4 16 3 6 18 3 1 
5060.g1627 137 58 46 291 104 11 135 86 37 68 99 55 106 19 38 151 37 33 
5064.g1628 11 7 8 9 12 11 3 9 16 20 15 7 16 12 9 13 11 5 
5074.g1629 207 120 233 253 171 171 234 347 249 373 229 134 375 314 384 382 298 167 
5075.g1630 0 0 1 0 0 0 0 0 0 0 1 0 0 0 0 0 0 1 
5084.g1631 9 6 9 7 2 4 4 5 7 52 8 3 5 31 19 17 11 180 
5086.g1632 88 66 95 85 88 97 74 175 111 220 72 75 186 148 163 192 109 63 
5096.g1633 18 16 6 28 7 16 9 45 14 17 13 7 47 28 31 31 16 7 
510.g182 20 9 18 52 25 20 16 37 31 55 19 17 54 49 44 41 37 23 
5102.g1634 136 80 130 239 87 131 74 181 213 241 81 72 321 198 184 172 171 88 
5105.g1635 146 86 129 236 135 206 91 285 190 406 273 71 263 243 364 421 247 379 
5108.g1636 42 28 32 68 42 51 29 86 62 108 79 15 58 71 80 116 66 84 
5109.g1637 10 9 16 14 6 9 15 51 61 73 26 14 5 6 14 20 7 11 
511.g183 67 70 116 86 75 59 38 108 94 83 104 64 94 67 213 171 82 65 
5114.g1638 59 158 44 373 44 47 83 50 252 261 11 84 577 28 13 54 106 92 
5117.g1639 4 2 2 17 3 3 1 5 2 4 9 10 0 3 6 31 39 11 
5120.g1640 23 11 24 41 10 16 34 38 45 25 12 35 13 18 16 44 36 65 
5124.g1641 16 7 11 96 27 18 3 286 24 34 3 78 68 389 34 33 40 9 
5124.g1642 14 7 15 121 38 34 18 329 31 49 15 102 54 161 49 37 50 35 
5127.g1643 19 14 22 33 8 15 12 49 24 34 22 14 31 18 54 39 35 34 
513.g184 6 7 1 3 10 7 13 4 11 5 6 3 3 4 5 11 11 19 
5133.g1644 38 21 27 43 51 30 25 41 27 48 34 26 89 39 45 47 21 49 
5136.g1645 172 90 100 167 279 145 105 228 144 177 127 106 418 226 223 231 126 149 
5136.g1646 90 61 93 138 106 99 131 116 98 165 107 52 134 242 142 179 119 65 
5136.g1647 1 0 0 0 1 2 1 1 0 1 0 0 2 3 3 2 1 1 
5136.g1648 0 0 0 0 1 0 0 0 1 1 0 0 0 0 0 0 0 0 
5137.g1649 26 17 16 34 90 144 74 19 30 50 28 34 78 54 25 20 53 38 
5138.g1650 312 234 249 343 252 251 204 370 389 309 702 264 344 464 1366 439 284 214 
5139.g1651 2 2 2 9 4 1 0 2 0 7 1 3 4 3 3 0 0 4 
5143.g1652 267 209 229 246 198 215 174 363 343 324 781 265 448 357 1143 368 283 157 
5146.g1653 52 34 34 68 66 38 31 51 50 73 28 28 140 48 69 63 38 42 
5148.g1654 13 11 4 3 3 3 5 3 20 15 2 20 16 2 3 3 9 6 
515.g185 1 1 4 6 11 2 1 2 6 3 4 1 9 7 1 3 7 7 
5150.g1655 263 172 302 99 569 40 110 144 230 139 223 119 355 392 86 135 331 34 
516.g186 130 92 115 50 118 113 52 13 184 90 48 27 138 114 12 83 97 25 
5165.g1656 6 8 8 29 4 8 0 0 31 14 0 5 52 10 0 3 6 5 
5165.g1657 252 157 297 285 180 223 164 335 334 324 234 144 354 476 530 536 369 134 
5168.g1658 0 0 0 0 0 0 0 0 0 0 0 0 0 0 0 0 0 0 
5169.g1659 130 210 82 533 66 65 92 58 330 318 15 109 705 44 22 84 142 146 
5171.g1660 69 48 98 65 50 56 95 73 75 70 52 65 108 56 120 90 82 69 
5174.g1661 57 122 26 215 44 29 57 46 189 196 12 50 383 31 8 36 78 60 
5182.g1662 85 98 93 240 94 117 81 179 210 310 101 96 401 177 205 143 167 84 
5183.g1663 13 5 16 22 6 7 11 14 17 13 15 12 29 12 42 40 20 8 
5184.g1664 31 20 36 68 51 40 23 54 38 58 47 27 95 63 77 90 48 57 
5186.g1665 0 0 0 0 0 0 0 0 0 0 0 0 0 0 0 0 0 0 
5189.g1666 1 3 4 12 2 3 2 8 8 8 8 2 14 10 9 11 10 5 
519.g187 63 53 47 77 87 101 55 122 89 104 95 51 116 178 126 150 93 53 
5192.g1667 20 13 8 15 20 17 40 21 26 30 24 6 51 24 26 35 23 7 
5194.g1668 5 8 7 17 5 9 8 11 13 13 11 3 13 20 15 10 10 10 
52.g22 1 1 0 1 4 4 1 1 7 1 1 0 1 5 4 8 5 2 
5203.g1669 42 20 21 40 18 26 13 52 23 26 27 13 42 76 80 82 25 25 
5205.g1670 5 0 7 20 2 10 86 11 4 7 3 187 10 31 4 203 78 11 
5211.g1671 10 43 7 87 18 16 31 12 83 80 8 24 158 22 2 12 39 27 
5216.g1672 2 3 4 7 0 1 1 3 3 4 0 0 13 1 0 0 1 1 
5216.g1673 90 59 57 139 83 85 66 130 118 171 122 49 174 121 145 129 113 73 
5216.g1674 21 5 11 48 11 11 8 21 28 26 5 8 45 19 11 11 24 9 
5217.g1675 104 67 73 109 51 70 55 146 86 154 112 39 222 87 141 159 72 64 
5217.g1676 24 14 25 56 30 21 14 49 38 52 38 17 69 54 75 41 33 17 
5219.g1677 158 135 165 114 181 173 225 238 323 223 226 185 262 379 310 273 227 120 
5228.g1678 293 162 234 141 154 144 138 401 342 228 267 137 401 384 391 378 175 125 
5229.g1679 590 417 575 602 362 559 819 694 743 609 377 365 733 862 1027 693 721 540 
5229.g1680 43 19 38 138 23 45 28 117 128 151 81 58 128 81 125 188 45 40 
5244.g1681 115 85 128 75 239 94 61 162 135 113 63 87 229 225 149 161 108 76 
5261.g1682 1698 766 1168 450 235 2277 554 729 1310 1111 409 902 872 1817 763 933 1272 364 
5261.g1683 251695 177511 343303 412460 151261 252147 288665 245387 261109 256849 208312 264304 191837 274109 367269 234861 221687 383847 
5261.g1684 325 230 401 449 343 400 171 502 392 643 368 166 535 657 509 578 453 217 
5264.g1685 0 0 0 0 1 0 0 0 1 0 0 0 0 0 0 2 1 0 
5267.g1686 28 29 29 11 23 13 12 18 15 24 29 14 68 21 61 58 20 145 
5268.g1687 28 17 37 26 29 25 22 41 17 33 25 21 57 36 219 141 58 9 
5280.g1688 36 31 22 45 79 75 38 253 29 110 52 26 83 104 108 13 434 182 
5283.g1689 15 8 8 15 10 10 10 13 11 12 5 10 24 8 11 21 8 8 
5290.g1690 56 106 28 233 51 25 55 38 224 216 17 48 435 36 8 37 84 65 
5291.g1691 176 121 105 75 53 250 417 716 184 470 29 28 104 233 524 26 180 24 
5292.g1692 7 5 5 7 13 11 18 16 11 12 12 7 12 17 27 14 17 10 
5292.g1693 98 53 103 410 260 302 407 236 185 77 78 71 228 111 1029 130 163 230 
5293.g1694 26 19 34 18 30 19 15 38 34 58 20 19 41 12 42 64 25 9 
5296.g1695 105 84 116 72 228 85 57 154 128 107 63 83 206 210 127 150 101 76 
5301.g1696 5 1 2 4 1 1 1 4 4 4 4 3 3 2 11 1 7 6 
5307.g1697 197 161 195 222 140 149 474 277 274 255 113 167 399 273 269 298 264 201 
5308.g1698 23 12 22 47 25 22 23 48 28 39 27 20 55 42 36 52 29 34 
5313.g1699 416 313 498 491 663 564 392 620 650 709 1008 497 848 941 1175 1367 876 334 
5315.g1700 203 152 259 170 189 181 177 272 216 175 176 180 201 186 178 231 235 165 
5325.g1701 6 7 17 74 23 7 6 57 17 25 18 11 51 15 40 89 21 19 
5329.g1702 140 110 139 150 19 4 4 4 24 8 39 2 12 51 3 414 19 5 
5330.g1703 100 61 105 97 76 116 55 107 167 156 107 64 151 204 153 128 153 64 
5330.g1704 56 30 65 51 46 70 12 50 51 60 45 22 53 144 57 55 64 19 
5335.g1705 25 47 18 119 15 9 27 19 82 88 7 34 167 11 2 26 40 40 
5340.g1706 21 9 15 16 13 14 14 33 10 32 19 13 26 14 29 20 21 14 
5342.g1707 7 5 14 11 3 1 6 7 3 8 11 4 16 6 44 24 9 6 
5348.g1708 1 1 1 0 85 68 106 76 86 61 1 21 117 2 2 6 84 64 
5352.g1709 90 72 90 73 129 81 99 101 100 164 108 81 178 191 182 174 104 69 
5355.g1710 17 15 13 42 40 14 14 26 14 33 27 15 50 39 38 53 28 28 
5356.g1711 0 0 1 0 0 1 0 0 1 0 0 3 2 0 1 6 0 1 
5361.g1712 48 26 37 85 58 72 29 84 54 124 93 29 103 52 100 143 57 122 
5362.g1713 80 47 53 163 58 43 24 93 113 123 51 47 183 76 94 110 107 100 
5368.g1714 6 6 9 67 36 41 78 37 38 35 78 11 58 55 43 15 193 11 
5371.g1715 162 80 242 188 157 151 330 236 178 127 95 148 159 161 249 199 232 148 
5372.g1716 77 23 49 743 29 71 751 83 200 27 62 47 311 0 221 65 140 191 
5373.g1717 38 131 32 208 43 29 52 38 191 207 18 70 401 30 6 27 76 59 
538.g188 17 19 18 15 10 14 18 23 16 32 16 12 31 20 26 23 29 8 
5383.g1718 22 45 15 94 9 8 16 6 48 55 1 17 127 6 3 13 25 28 
5385.g1719 94 64 70 183 117 126 102 258 189 331 200 83 219 290 190 36 202 98 
5385.g1720 95 50 64 136 170 76 137 288 159 220 204 82 217 330 331 228 146 144 
5388.g1721 674245 475108 909376 1085186 407793 687807 801756 647295 719359 713072 564811 717984 479816 722692 932746 590834 571794 1000073 
539.g189 4 1 5 7 10 6 1 1 5 16 2 5 12 12 5 10 1 12 
5392.g1722 71 43 70 101 74 107 53 113 88 195 82 57 145 105 166 141 112 70 
5396.g1723 0 0 0 0 1 1 0 1 3 1 0 0 1 0 0 0 1 0 
5396.g1724 45 35 45 62 43 29 34 56 59 83 46 48 95 54 68 61 72 33 
5406.g1725 5 2 5 4 8 5 69 0 0 0 0 0 4 3 51 3 10 1 
5411.g1726 117 80 122 109 97 72 53 85 96 158 58 31 133 140 117 110 100 43 
5413.g1727 300 137 352 841 390 306 65 42 505 1868 314 219 309 209 651 678 395 45 
5415.g1728 805 468 664 796 447 336 785 848 452 360 299 968 388 251 756 577 888 1109 
5415.g1729 139 132 200 105 103 94 177 94 217 220 69 104 155 74 157 109 154 211 
5416.g1730 182 122 287 251 207 273 111 366 525 533 266 142 454 618 420 455 361 157 
5423.g1731 22 18 22 32 23 17 13 30 19 42 22 11 38 21 46 42 16 16 
5423.g1732 80 46 63 87 113 122 87 144 146 138 115 95 154 198 135 161 111 54 
5435.g1733 7 2 9 11 17 6 6 15 15 17 8 3 20 8 22 21 14 9 
5436.g1734 2 12 6 6 2 2 4 2 8 6 4 1 6 2 3 4 3 12 
5438.g1735 4 4 3 2 182 119 237 162 174 130 4 37 234 3 7 11 171 128 
544.g190 17 13 14 21 18 8 30 40 65 78 66 16 58 36 27 99 31 14 
5440.g1736 195 159 198 137 261 187 190 288 303 289 217 232 330 569 344 334 241 115 
5453.g1737 211 176 231 210 191 168 238 351 299 214 201 212 176 203 303 237 258 221 
5454.g1738 80 75 94 86 62 123 45 106 78 183 128 51 136 129 97 123 191 49 
5454.g1739 287 202 278 268 321 286 317 487 475 592 471 283 722 639 712 562 415 207 
5460.g1740 120 80 141 199 119 114 96 170 141 248 175 119 175 205 311 257 223 100 
5460.g1741 31 32 23 100 132 38 76 572 60 30 118 36 455 128 1162 63 103 51 
5468.g1742 120 107 132 149 584 102 71 231 182 186 103 165 283 307 210 471 124 89 
5468.g1743 10 11 24 14 14 14 5 16 4 13 8 7 44 5 33 49 12 4 
5472.g1744 10 7 11 20 18 13 11 23 14 33 17 12 20 29 22 29 20 13 
5474.g1745 6 1 2 16 0 0 1 2 7 4 0 4 8 2 1 0 0 3 
5476.g1746 163 109 192 151 188 252 229 225 269 211 186 269 97 294 170 213 247 172 
5476.g1747 3 1 0 5 6 0 0 1 4 3 0 2 8 0 5 7 0 1 
5479.g1748 10 7 4 4 9 2 8 5 6 23 7 3 5 3 2 8 13 6 
548.g191 72 38 70 35 38 14 59 60 46 33 38 20 179 61 100 162 51 351 
5485.g1749 6 6 6 6 8 6 5 12 9 8 5 6 13 5 10 19 4 7 
5499.g1750 82 60 80 72 79 47 104 85 96 102 42 50 108 101 94 156 78 63 
5501.g1751 7 8 2 24 41 1 0 24 24 22 1 8 44 8 3 4 145 9 
5501.g1752 118 105 123 203 47 84 109 162 266 162 82 77 145 472 78 373 137 80 
5501.g1753 5 1 6 20 7 4 4 7 26 15 0 3 14 3 1 5 4 3 
5505.g1754 0 1 0 1 1 0 1 2 1 5 0 1 2 1 0 0 3 1 
5507.g1755 12 11 7 8 10 15 28 57 15 33 1 1 14 25 50 3 7 3 
551.g192 3 0 1 0 5 0 1 0 0 2 2 0 4 2 7 3 6 1 
551.g193 0 0 0 0 0 0 0 0 2 0 0 0 1 0 0 1 0 1 
5516.g1756 160 118 222 148 155 147 148 220 168 138 148 145 169 148 129 187 186 121 
5522.g1757 89 45 67 30 25 11 10 20 207 69 7 18 152 45 45 91 65 11 
5529.g1758 79 83 70 317 177 54 139 354 95 237 136 97 155 119 151 303 177 123 
553.g194 2 1 0 2 310 252 218 204 370 313 7 33 242 5 5 8 372 184 
5536.g1759 327 232 385 430 372 348 207 534 477 665 312 156 587 748 495 593 453 215 
5540.g1760 4 7 15 5 2 8 5 8 12 20 7 8 7 6 8 8 8 11 
5559.g1761 113 94 114 205 99 75 82 176 96 64 69 94 104 118 124 152 98 92 
5560.g1762 67 47 23 131 192 104 39 374 311 94 167 71 62 70 96 34 117 90 
5562.g1763 13 13 10 15 8 9 2 6 10 18 6 4 16 15 26 4 19 9 
5573.g1764 10 28 5 35 7 7 12 9 44 39 3 15 79 10 1 10 20 13 
5573.g1765 15 37 11 76 8 10 15 16 70 73 4 19 149 12 3 9 20 20 
5574.g1766 37 22 20 38 38 24 9 56 34 54 7 18 42 19 60 33 20 18 
5575.g1767 6302 3402 5531 3570 3444 5327 4993 5016 3698 5043 4000 1990 8103 11124 14492 13402 8254 2106 
5581.g1768 1 3 1 1 1 2 0 1 0 3 1 0 2 2 0 2 0 1 
5590.g1769 28 17 24 15 14 7 3 14 17 11 9 3 19 17 14 30 19 2 
5591.g1770 158 117 187 152 121 93 488 189 221 193 83 161 435 203 263 347 146 242 
5592.g1771 0 0 0 0 0 0 0 0 0 0 0 0 0 0 0 0 0 0 
5594.g1772 32 13 23 67 18 29 12 40 27 42 46 22 34 65 59 56 42 24 
5594.g1773 152 105 158 224 137 221 84 213 206 350 196 82 238 320 243 274 195 92 
5594.g1774 25 19 29 46 18 29 17 44 39 29 27 19 47 45 66 264 737 12 
5600.g1775 2 2 2 2 8 1 0 2 1 2 1 1 2 1 2 0 2 0 
5604.g1776 5 2 2 1 0 2 1 2 0 0 0 0 1 0 2 0 0 1 
5608.g1777 24 18 16 36 69 25 31 39 29 44 26 13 59 72 32 34 32 13 
5608.g1778 5 10 4 42 275 18 148 32 34 21 43 9 55 42 6 14 51 7 
561.g195 51 31 58 23 106 24 45 62 106 104 46 26 115 20 64 104 37 31 
5611.g1779 67 29 61 65 16 29 17 114 68 94 36 32 79 96 77 87 74 15 
5611.g1780 39 22 41 68 43 36 28 74 51 79 55 21 117 54 130 89 42 32 
5614.g1781 9 4 9 3 4 7 2 12 6 4 10 1 11 0 35 30 5 5 
5615.g1782 10 7 7 18 318 5 342 79 114 15 15 8 27 29 13 16 134 33 
5616.g1783 2 1 3 2 3 2 3 2 4 8 0 0 0 9 4 2 2 7 
5616.g1784 0 0 0 1 0 1 1 2 2 0 0 0 0 1 0 0 0 1 
5618.g1785 9 8 7 16 5 5 10 14 12 11 10 8 15 22 19 9 13 8 
5619.g1786 44 31 41 315 237 350 31 177 428 348 67 27 65 537 60 85 320 49 
5624.g1787 29 15 18 19 67 5 5 7 19 21 8 1 28 16 6 49 9 4 
5629.g1788 1 0 0 0 1 0 0 0 0 2 0 1 8 0 0 0 1 0 
5637.g1789 9 8 7 21 85 11 7 26 58 35 9 15 56 21 10 22 17 13 
564.g196 882 644 1095 696 1196 832 642 1144 1024 750 535 851 957 1091 1021 1181 965 1021 
5650.g1790 8 0 7 2 1 6 2 2 4 9 4 2 6 10 17 18 3 6 
5653.g1791 159 188 149 304 161 156 165 186 319 311 162 156 544 368 237 214 337 141 
566.g197 239 163 287 176 294 283 210 338 388 353 220 253 264 691 365 430 351 163 
5661.g1792 38 31 50 60 84 49 38 64 67 74 41 33 125 90 66 59 97 20 
5668.g1793 105 77 105 156 104 94 46 157 137 259 81 54 236 163 120 152 116 77 
5668.g1794 488 315 611 785 426 523 296 703 682 1081 553 226 900 959 794 847 694 283 
5671.g1795 76 92 79 43 77 66 65 95 154 243 49 84 106 102 126 79 59 73 
5675.g1796 16 9 6 35 26 11 11 20 28 23 11 13 49 20 15 30 17 16 
5675.g1797 5 6 4 8 2 3 6 9 12 5 3 2 8 2 5 6 7 3 
5678.g1798 9 8 9 22 79 15 13 51 15 13 26 9 23 14 21 17 19 11 
5679.g1799 4 2 2 1 1 2 2 4 6 2 3 3 5 6 2 2 2 0 
568.g198 7 2 10 8 8 1 3 20 11 15 14 5 17 11 21 35 14 3 
5682.g1800 11 2 0 14 12 6 3 5 13 9 6 7 8 11 36 13 10 6 
5684.g1801 7 5 7 6 1 2 7 7 2 3 5 6 2 3 0 6 0 7 
5689.g1802 105 79 109 106 137 81 67 181 118 342 109 98 207 155 198 195 136 69 
5698.g1803 13 8 16 13 8 10 10 23 20 20 16 5 11 10 14 11 17 28 
5699.g1804 79 66 111 181 69 144 74 180 154 273 146 63 177 254 186 213 160 69 
5699.g1805 1 0 0 1 1 3 0 0 3 4 1 1 6 0 0 3 1 1 
5700.g1806 0 0 0 0 0 0 0 0 0 0 0 0 0 0 0 0 0 0 
5703.g1807 2 3 3 8 1 2 2 7 6 6 3 1 5 12 8 18 5 2 
5704.g1808 88 63 55 196 41 111 61 92 112 340 113 91 107 227 145 175 112 52 
5707.g1809 0 0 0 0 0 0 0 0 0 0 0 0 0 0 0 0 0 0 
5709.g1810 0 0 0 2 3 0 0 1 0 4 0 0 1 0 0 2 0 1 
571.g199 1 1 4 2 3 0 1 7 2 3 7 0 8 2 3 6 23 1 
5710.g1811 137 98 178 255 133 181 110 251 237 366 153 100 479 293 239 236 233 116 
5710.g1812 23 12 17 110 24 28 6 325 33 53 18 68 60 335 48 40 66 22 
5710.g1813 4078 3341 6617 8581 5604 6379 6023 7319 7301 7508 6243 6577 6344 8213 7303 8048 6617 9238 
5710.g1814 216 125 217 192 181 170 189 328 256 330 203 139 369 264 336 370 245 161 
5710.g1815 13 4 18 20 7 31 13 24 31 35 18 13 22 35 26 37 29 12 
5711.g1816 43 34 55 139 108 41 39 81 109 99 52 73 160 63 92 100 70 151 
5712.g1817 2180 1443 2041 1341 769 1655 2575 1570 1573 1254 684 957 1650 1499 2327 1925 1967 1838 
5712.g1818 188 120 292 282 165 154 127 340 191 266 238 122 326 179 837 673 230 152 
5715.g1819 174 110 202 258 228 249 188 424 238 354 260 179 378 263 455 492 254 142 
572.g200 26 21 33 23 27 32 17 52 47 40 38 17 59 37 59 94 40 19 
5720.g1820 770 509 1006 180 1131 3070 925 376 233 696 333 586 439 4375 1029 2601 982 92 
5720.g1821 40 24 22 71 25 18 19 42 81 46 30 23 83 53 47 47 44 24 
5721.g1822 47 36 57 26 47 49 27 13 25 57 27 8 71 31 50 33 29 11 
5723.g1823 104 78 118 127 105 113 99 203 162 248 105 82 279 153 197 231 179 87 
5723.g1824 440 276 571 564 743 2047 616 361 376 657 328 390 314 2595 656 1704 809 115 
5725.g1825 260 207 199 593 241 215 339 620 300 461 405 423 386 792 399 652 454 241 
5735.g1826 15 13 29 16 21 20 26 27 26 20 14 16 21 23 30 34 29 18 
5736.g1827 131 84 108 132 212 114 88 192 135 170 107 102 304 262 185 199 138 111 
5737.g1828 4 4 7 40 2 7 3 8 20 15 5 4 32 35 8 3 6 11 
5737.g1829 24 27 11 49 30 13 15 44 40 31 21 16 50 53 62 43 36 23 
5739.g1830 8 3 9 10 5 2 3 10 6 4 6 2 14 4 11 10 7 12 
574.g201 91 72 105 101 96 91 84 196 142 277 93 90 231 119 189 209 128 86 
5743.g1831 180 155 176 179 140 162 129 277 287 232 478 182 349 270 812 279 226 124 
5745.g1832 2 0 0 0 4 0 1 0 0 2 2 0 2 2 4 2 4 1 
5750.g1833 0 0 0 0 4 2 1 3 0 0 0 0 0 1 0 1 1 0 
5750.g1834 252 132 158 391 364 117 315 517 279 454 307 186 477 533 500 673 309 298 
5752.g1835 11 12 33 56 5 16 15 9 13 21 11 7 12 15 13 7 7 16 
5754.g1836 14 2 36 79 9 12 1948 13 262 24 1 5 33 105 45 64 123 19 
5758.g1837 85 49 94 131 199 83 58 124 122 210 98 50 175 171 131 188 128 50 
5758.g1838 14 34 15 69 30 10 16 13 54 74 6 19 133 17 16 25 28 23 
5758.g1839 60 66 39 182 55 73 61 75 120 160 44 54 231 129 59 85 80 91 
5761.g1840 530 446 720 585 35 867 874 11 253 431 27 771 1583 1310 87 2754 1535 403 
5765.g1841 0 1 0 0 1 2 0 1 0 0 0 0 0 3 0 1 1 1 
5766.g1842 655 423 821 437 550 465 722 659 720 405 475 753 593 669 847 711 780 508 
5770.g1843 3 1 2 6 5 2 0 3 6 11 2 0 14 3 0 5 0 2 
5770.g1844 2 2 0 7 5 0 0 1 0 8 0 2 3 2 0 4 0 1 
5771.g1845 0 0 0 0 1 1 1 0 1 1 0 2 3 0 1 2 3 2 
5776.g1846 41 45 45 81 30 35 23 55 68 93 29 37 123 33 28 39 40 24 
5779.g1847 2 2 0 1 2 0 1 0 1 0 1 1 2 0 0 0 0 0 
5780.g1848 13 14 18 31 20 10 8 13 29 35 12 16 30 29 14 14 15 9 
5783.g1849 1619 1178 1818 1090 2610 1358 1474 3152 1993 3986 2620 1375 3986 4600 2254 4192 3643 840 
5793.g1850 140 111 169 135 122 85 396 192 212 180 102 143 367 198 247 272 137 188 
5794.g1851 13 7 7 3 9 6 2 19 39 33 4 7 23 2 18 7 10 9 
5797.g1852 100 64 89 143 77 72 101 191 96 136 132 111 254 91 152 133 216 121 
58.g23 197 143 214 210 282 194 201 331 349 468 375 250 313 563 460 439 346 152 
58.g24 76 51 75 134 57 69 34 129 96 184 98 33 144 158 369 262 113 62 
58.g25 1 0 0 5 3 2 1 1 2 2 1 2 1 4 3 2 3 1 
580.g202 22 16 16 16 19 47 74 151 43 67 7 4 27 46 101 4 34 5 
5800.g1853 21 7 18 50 33 12 12 30 32 25 17 31 61 14 39 35 22 58 
5805.g1854 21100 14524 24251 12642 30038 77680 23786 19081 13730 25947 17152 15218 18542 91901 37673 97682 33174 10736 
5806.g1855 21 15 24 20 20 11 20 36 32 25 30 17 30 27 40 25 31 20 
5807.g1856 82 57 150 136 65 80 48 211 123 146 126 62 174 99 657 462 130 87 
5813.g1857 22 21 31 15 40 106 14 34 25 24 549 24 33 34 61 23 207 17 
5814.g1858 256 139 138 545 1064 500 182 1454 1201 473 644 377 248 555 298 44 422 269 
5815.g1859 32 29 50 64 26 41 31 62 46 78 42 30 66 55 183 136 55 33 
5820.g1860 414 269 435 412 294 303 918 527 590 504 363 431 900 703 544 684 490 489 
5827.g1861 91 76 104 54 81 82 18 158 65 47 89 28 52 74 33 74 90 67 
5828.g1862 1 5 0 5 0 2 2 2 30 44 0 3 26 3 1 4 4 5 
5831.g1863 18 18 14 15 17 6 0 0 7 21 9 3 0 0 1 0 0 3 
5833.g1864 248 193 299 252 261 334 171 355 549 501 284 206 508 500 410 581 355 192 
5834.g1865 0 0 0 0 1 0 0 0 1 0 0 0 3 1 0 0 1 0 
5835.g1866 80 82 154 71 82 82 42 114 105 115 103 79 123 96 279 256 95 44 
5840.g1867 103 882 3458 1908 17 211 126 47 44 38 23 30 102 41 51 55 27 148 
5841.g1868 212 140 188 208 429 194 144 296 177 231 170 192 531 446 258 335 169 205 
5847.g1869 250 164 313 762 444 528 219 622 750 834 303 206 411 964 451 574 761 193 
5849.g1870 363 238 432 508 351 431 220 523 435 655 381 178 694 686 567 557 533 221 
5849.g1871 230 167 232 294 167 212 84 250 194 440 173 86 289 355 280 292 255 125 
5849.g1872 84 63 87 144 62 74 41 90 114 186 52 62 117 137 137 143 87 64 
5852.g1873 28 9 25 45 11 17 12 29 29 77 28 15 49 23 39 51 35 18 
5852.g1874 143 97 128 102 159 145 180 221 205 234 187 175 263 268 277 236 235 81 
5852.g1875 121 77 133 153 112 162 120 212 155 246 125 113 243 196 265 261 191 99 
5854.g1876 15 35 11 67 5 5 20 6 55 47 0 16 111 6 2 13 15 23 
5858.g1877 5 2 4 9 35 3 2 5 10 8 5 7 26 12 3 7 4 3 
5859.g1878 32 24 28 70 33 32 72 44 59 46 15 61 53 22 40 44 45 68 
586.g203 8 3 1 15 9 2 5 11 11 17 12 4 16 6 5 3 8 5 
5861.g1879 3 1 0 0 1 1 0 1 3 0 2 0 2 0 2 1 1 13 
5863.g1880 4 0 3 4 4 5 8 11 6 7 7 1 6 2 11 9 3 38 
5863.g1881 0 0 0 1 5 0 3 1 3 1 1 1 2 3 2 6 4 0 
5864.g1882 53 50 51 64 49 42 37 61 40 96 86 29 115 87 110 163 68 147 
5868.g1883 40 32 51 91 45 38 25 95 85 144 41 32 91 114 95 82 68 42 
5874.g1884 62 123 43 308 42 31 66 35 201 229 3 63 451 32 16 41 91 102 
5882.g1885 186 188 56 0 166 16 135 9 19 57 22 4 171 13 18 16 10 4 
5890.g1886 18 12 10 24 13 15 15 30 15 32 26 8 24 24 33 29 30 10 
5897.g1887 115 58 73 75 164 96 62 235 211 232 129 102 147 247 164 141 114 87 
5897.g1888 287 182 319 309 318 223 295 504 362 490 290 205 491 400 548 526 371 224 
5898.g1889 616 475 677 392 512 387 648 384 339 647 153 863 371 740 549 664 583 1062 
59.g26 163 84 253 201 230 292 327 467 258 270 141 456 263 319 522 222 287 357 
5902.g1890 229 157 218 209 137 144 580 269 279 236 135 186 482 253 280 300 278 254 
5908.g1891 7 3 5 21 13 4 0 3 1 11 2 3 11 3 7 5 6 5 
5909.g1892 64 140 39 270 60 38 76 47 250 265 20 65 539 46 12 39 87 74 
5910.g1893 12 9 6 36 12 15 17 42 15 21 18 12 26 40 34 49 17 19 
5916.g1894 78 57 93 43 150 106 140 266 140 192 109 135 71 85 126 102 96 69 
5918.g1895 66 81 76 135 16 60 88 114 199 52 66 62 56 380 43 307 67 42 
5921.g1896 299 132 356 906 475 288 78 50 488 2203 346 261 295 174 749 640 387 56 
5929.g1897 1 2 3 5 2 2 1 3 1 3 2 0 5 3 7 3 1 2 
5940.g1898 107 79 157 225 108 165 90 214 184 300 158 66 267 304 209 236 225 85 
5941.g1899 424 277 437 404 538 388 290 509 610 592 292 351 734 807 821 685 653 427 
5943.g1900 52 20 41 156 184 180 222 50 111 47 154 95 70 71 39 58 119 44 
5943.g1901 344 288 369 339 299 351 355 574 536 475 615 424 500 777 1077 655 392 314 
5945.g1902 4918 2608 4290 2349 2308 3572 3421 3604 2532 3641 2561 1163 5652 7710 9704 9477 5644 1402 
5948.g1903 48 46 67 42 107 53 54 79 80 89 70 73 67 206 96 122 110 26 
5951.g1904 75 40 51 74 50 39 25 101 68 93 76 37 101 71 94 147 57 45 
5954.g1905 12 33 11 52 17 9 16 16 48 74 8 13 162 13 2 11 34 24 
5956.g1906 87 55 90 126 50 94 57 149 106 242 157 64 78 114 206 152 88 73 
596.g204 254 168 213 217 508 164 163 625 941 324 385 116 550 265 533 266 280 239 
596.g205 197 157 203 276 319 205 164 246 494 235 312 128 267 253 143 155 2850 87 
5961.g1907 238 153 314 1591 631 1149 376 922 1220 1463 483 307 423 2060 509 548 1526 232 
5962.g1908 14 21 12 88 28 29 20 138 35 30 25 12 163 27 231 69 34 28 
5962.g1909 16 5 8 75 28 19 12 138 36 26 27 10 132 28 317 52 13 26 
5963.g1910 33 43 32 35 51 34 26 62 58 51 46 32 91 62 109 63 71 21 
5965.g1911 75 54 92 105 115 81 56 128 94 177 80 45 179 158 153 150 104 61 
5965.g1912 272 206 301 219 543 290 310 375 428 402 342 252 612 676 438 413 391 242 
5968.g1913 27 14 18 42 50 43 7 14 46 40 9 38 294 35 20 108 39 17 
5970.g1914 43 32 51 66 101 56 51 90 87 97 62 28 158 72 72 99 78 30 
5971.g1915 2 2 1 2 3 3 0 5 1 1 3 1 7 11 3 1 4 1 
5972.g1916 0 0 1 1 0 0 1 0 0 0 0 0 2 0 0 2 0 0 
5972.g1917 0 0 0 0 1 0 0 0 0 0 0 0 3 0 3 0 0 0 
5972.g1918 63 67 66 71 291 403 33 103 90 82 2077 91 229 75 173 109 919 31 
5973.g1919 4035 2906 5174 319788 8715 108898 274493 4115 50711 56637 8317 2027 471782 40961 176389 17105 24928 65423 
5974.g1920 1125 752 1315 1295 766 887 1266 1518 1065 1911 1043 730 1296 1460 1611 2452 1680 689 
5974.g1921 288 191 319 270 249 244 276 468 365 409 296 203 503 315 523 497 377 239 
5974.g1922 2527 1789 2782 2301 2559 2243 1919 3374 3365 3458 2526 1996 3881 4521 4408 5074 2939 1485 
5974.g1923 4124 2911 4760 4581 4140 3750 3833 5858 5189 5488 5528 4045 6403 6545 8279 7288 6282 4183 
5974.g1924 4124 2911 4760 4581 4140 3750 3833 5858 5189 5488 5528 4045 6403 6545 8279 7288 6282 4183 
5974.g1925 988 681 1410 1912 816 1325 1256 979 1337 1325 659 816 984 1371 1586 1619 1615 2613 
5974.g1926 5647 4255 6581 3937 6833 6199 6137 7793 7470 8580 6334 5455 5654 8754 11410 12561 6874 5098 
5974.g1927 256 229 396 208 342 495 308 291 232 397 321 204 416 731 485 541 329 159 
5974.g1928 7212 5103 8796 2706 12210 34798 7560 4979 3016 10188 5223 4345 5012 44046 14295 41533 11922 1730 
5974.g1929 7212 5103 8796 2706 12210 34798 7560 4979 3016 10188 5223 4345 5012 44046 14295 41533 11922 1730 
5975.g1930 163 112 192 248 84 221 218 135 145 169 123 254 561 369 202 619 271 118 
5975.g1931 5512 4145 5465 6671 5234 5438 4675 11593 7294 11206 5558 3323 9895 11007 11665 11293 6703 3893 
5975.g1932 5022 3591 5333 6949 3672 4542 3156 8551 4441 10323 5026 2321 9126 10509 9938 10452 6286 2951 
5975.g1933 5022 3591 5333 6949 3672 4542 3156 8551 4441 10323 5026 2321 9126 10509 9938 10452 6286 2951 
5975.g1934 6057 3934 5658 5474 5023 4812 3635 8057 6319 8950 6778 3764 9618 10424 11306 10426 6517 3144 
5975.g1935 12009 7581 13366 12548 10108 12103 13028 18071 16051 15150 12673 10370 17717 22192 22488 21125 19629 11449 
5975.g1936 12006 8237 16082 11091 12195 11321 10795 16674 18051 15805 11139 11821 15725 24015 18660 19805 18808 9168 
5975.g1937 404 266 389 349 427 510 452 1378 603 533 537 487 499 650 1076 844 403 366 
5976.g1938 46 25 53 58 131 37 16 132 78 59 34 45 158 54 154 137 179 23 
5976.g1939 113 84 165 145 137 173 124 250 296 302 134 95 330 330 271 301 242 88 
5976.g1940 127 108 83 23 32 47 141 416 42 206 12 11 30 189 293 16 90 10 
5976.g1941 371 247 305 136 151 389 796 1578 262 1170 52 35 171 566 1199 63 375 46 
5977.g1942 25 14 36 16 18 31 39 24 29 20 29 31 61 42 72 2 16 11 
5979.g1943 4 5 1 6 1 4 7 1 9 8 1 2 9 3 6 10 10 2 
5979.g1944 63 44 59 80 141 88 61 78 106 119 62 70 148 124 153 90 96 82 
5980.g1945 0 2 3 5 1 0 0 1 2 8 1 0 8 6 2 0 2 1 
5982.g1946 7 4 6 21 1 3 2 3 16 10 0 6 16 12 0 1 8 6 
5982.g1947 71 49 89 146 89 85 49 114 206 189 73 57 197 155 157 136 161 67 
5984.g1948 307 243 269 486 280 313 240 303 586 595 289 289 846 607 468 439 472 272 
5985.g1949 262 196 297 268 205 166 702 330 360 331 154 237 552 378 434 563 292 331 
5986.g1950 1 0 0 0 0 0 0 0 2 2 0 4 0 0 0 0 0 1 
5986.g1951 297 220 358 494 264 419 221 454 395 711 395 162 652 617 495 555 454 216 
5987.g1952 1061 896 1216 533 3469 1063 1517 779 1283 868 1520 853 2292 1679 330 1054 2115 375 
5988.g1953 41 21 35 61 17 27 15 53 57 71 19 13 106 70 41 70 45 26 
5990.g1954 8 1 7 39 6 11 5 7 28 14 5 11 48 19 8 2 14 3 
5991.g1955 61 31 60 58 54 49 61 78 50 86 55 28 98 83 83 98 74 37 
5991.g1956 192 115 183 205 149 149 178 287 266 314 164 121 321 226 331 333 231 155 
5991.g1957 75 34 47 74 11 19 23 112 79 73 18 27 80 56 58 81 65 17 
5991.g1958 33 42 58 45 42 35 32 39 84 107 47 44 101 83 41 52 59 33 
5993.g1959 77 47 73 81 74 72 89 100 70 130 110 56 197 71 143 146 83 56 
5994.g1960 115 88 91 100 80 132 64 133 217 268 97 62 150 250 132 170 160 84 
5994.g1961 4 6 6 21 7 7 2 2 24 10 1 3 46 2 7 4 5 3 
5995.g1962 92 63 59 152 46 48 45 96 159 183 45 48 273 75 90 65 105 72 
5996.g1963 19 32 20 38 23 13 22 14 54 84 11 14 61 21 8 13 25 16 
5997.g1964 38 16 17 80 72 26 6 26 40 56 11 28 129 56 12 24 28 20 
5998.g1965 66 45 66 82 51 70 40 87 80 84 48 45 109 132 104 109 83 48 
5999.g1966 182 99 235 83 143 114 175 453 265 278 236 125 388 144 120 270 176 118 
6000.g1967 2 1 0 10 0 0 3 2 13 3 1 2 6 4 2 1 2 1 
6000.g1968 19 11 23 40 20 23 24 32 43 53 34 14 36 60 42 71 61 17 
6001.g1969 975 631 968 270 1126 1252 641 410 259 881 436 194 1243 552 112 861 501 255 
6002.g1970 2 2 1 10 0 0 1 3 10 4 0 2 6 0 0 0 0 3 
6002.g1971 1 1 0 4 1 0 1 1 2 1 0 0 7 1 1 0 1 0 
6002.g1972 0 0 0 0 1 0 0 0 0 1 0 0 1 1 1 0 0 0 
6002.g1973 0 0 0 1 0 1 0 0 0 2 0 0 0 1 1 0 0 1 
6003.g1974 46 20 31 44 55 43 34 85 44 95 47 41 81 63 84 95 57 29 
6003.g1975 201 121 214 251 216 221 219 323 244 382 235 123 447 302 420 401 320 165 
6003.g1976 138 115 150 180 192 154 157 234 244 225 223 167 276 432 293 271 250 104 
6004.g1977 49 32 55 73 50 37 24 73 68 93 51 45 97 81 97 103 79 39 
6005.g1978 177 181 204 212 303 193 4062 232 220 260 96 88 701 294 1801 484 470 151 
6007.g1979 200 101 104 144 112 71 96 69 79 173 153 48 428 146 157 619 241 39 
6007.g1980 9 1 12 24 36 10 11 22 27 21 37 5 38 21 43 50 25 39 
6008.g1981 109 86 133 166 97 131 53 118 104 196 140 69 184 135 150 221 190 101 
6009.g1982 1885 1170 1011 2645 6159 3013 1042 7523 7616 3548 4112 2632 1726 4114 2376 669 3992 1608 
6010.g1983 1116476 790754 1552590 1877182 712715 1205006 1355376 1075274 1217195 1210895 962589 1210332 824436 1209168 1547289 996543 956313 1628378 
6012.g1984 303 205 438 195 356 238 198 353 339 289 251 219 380 310 649 692 350 135 
6013.g1985 36 35 38 86 46 41 43 59 71 72 49 29 114 57 68 40 40 38 
6013.g1986 47 29 33 78 34 24 36 37 56 59 36 26 109 46 51 37 29 36 
6015.g1987 52 43 39 51 71 40 55 78 98 70 47 78 79 154 87 86 79 24 
6017.g1988 15 11 16 17 10 17 7 12 14 18 16 11 35 7 51 38 13 6 
6017.g1989 11 12 13 35 8 8 1 18 18 27 5 13 32 12 28 13 20 11 
6018.g1990 166 87 114 145 263 154 97 100 72 194 198 34 557 153 240 365 378 49 
6018.g1991 56 43 57 134 115 53 42 99 89 81 41 98 155 55 100 87 73 164 
6019.g1992 87 48 69 92 94 58 128 174 193 69 104 59 115 126 174 141 64 73 
6019.g1993 126 85 115 70 89 145 99 184 190 180 97 107 168 292 236 165 163 62 
6019.g1994 4 4 5 8 5 3 3 9 9 16 8 5 24 7 14 14 10 4 
6019.g1995 1 0 0 1 1 0 0 0 3 2 0 1 1 0 1 1 0 3 
6020.g1996 342 228 281 227 417 334 353 447 444 385 377 321 625 595 735 617 513 172 
6021.g1997 131 78 127 71 108 106 65 150 155 202 124 93 212 62 227 239 123 62 
6021.g1998 10 7 15 24 5 7 7 30 39 24 15 10 20 26 39 24 10 13 
6021.g1999 669 435 709 633 554 703 394 800 680 818 635 440 825 1069 870 1310 785 310 
6022.g2000 42 13 15 14 20 28 26 39 31 44 17 13 36 61 52 107 124 15 
6022.g2001 83 55 80 89 74 61 53 123 109 134 106 50 184 102 129 640 2851 68 
6023.g2002 454 347 409 632 949 522 352 704 506 523 736 419 1020 1006 903 807 561 415 
6023.g2003 9 9 9 31 20 10 12 20 20 21 7 10 23 21 14 16 10 9 
6024.g2004 738 588 646 781 619 724 549 1066 1105 1006 2113 751 1056 1184 3280 1204 812 557 
6026.g2005 65 47 36 29 30 83 134 240 64 202 28 5 33 79 173 13 89 11 
6026.g2006 19 13 23 32 38 15 119 44 46 51 29 9 98 40 29 52 53 11 
6027.g2007 52 36 40 48 45 32 27 80 117 57 53 24 78 116 89 83 42 29 
6027.g2008 69 41 88 52 37 7 8 26 50 54 60 108 179 40 23 90 120 13 
6028.g2009 146877 101475 103692 115557 30983 121317 77506 67517 89968 100852 90473 75973 51473 144361 133067 88409 67400 95906 
6029.g2010 83 65 86 101 91 83 67 124 140 174 119 76 132 157 153 143 116 99 
6032.g2011 45 35 52 8 13 4 7 22 15 49 20 3 22 12 7 20 10 4 
6032.g2012 538 353 631 684 484 549 292 699 635 1018 573 253 805 953 808 875 647 297 
6033.g2013 75 51 92 64 119 13 10 22 64 58 221 166 144 38 4 155 83 5 
6034.g2014 9 3 3 28 35 5 5 22 26 15 2 10 56 22 10 6 83 4 
6035.g2015 84 48 91 118 73 90 57 155 123 196 83 32 187 159 159 137 138 54 
6035.g2016 49 26 40 31 54 40 35 93 53 74 59 35 121 103 110 75 53 24 
6036.g2017 8 8 14 68 14 22 6 38 23 26 12 6 72 14 53 55 19 14 
6037.g2018 15 10 24 16 3 7 9 44 21 13 5 2 12 11 40 35 11 4 
6037.g2019 4 1 4 3 1 1 2 11 11 8 4 3 12 8 3 8 5 0 
6038.g2020 104633 70119 70232 81162 22454 82456 59104 47009 60849 64559 55957 52900 35480 83334 86986 57782 47137 73247 
6039.g2021 344 246 327 343 284 259 299 560 383 380 376 303 648 425 483 471 594 283 
6039.g2022 24 23 35 46 63 21 27 44 38 51 24 24 59 57 42 40 35 24 
604.g206 956 706 1319 379 451 427 1650 3843 842 2579 345 1020 648 328 547 1554 912 402 
6040.g2023 101 87 133 101 95 147 69 175 222 228 128 98 211 246 185 244 148 81 
6040.g2024 132 94 129 173 172 107 127 196 138 231 124 129 211 301 208 266 220 84 
6041.g2025 142 93 151 26 19 12 19 8 20 32 14 5 43 27 27 30 39 7 
6041.g2026 23 12 22 14 3 3 25 6 15 26 12 14 14 4 5 36 14 8 
6041.g2027 21 22 39 17 21 7 7 23 19 26 11 8 17 14 75 11 11 16 
6042.g2028 79 54 98 147 123 113 116 180 157 181 89 97 237 241 126 182 149 199 
6043.g2029 203 159 287 299 291 221 342 484 360 421 332 280 365 451 370 534 381 241 
6044.g2030 16 10 9 31 20 21 8 46 18 40 20 10 35 38 43 27 27 15 
6046.g2031 86 63 96 83 118 97 73 129 127 137 148 112 164 190 169 147 133 75 
6046.g2032 13 11 4 22 7 12 8 8 9 10 18 7 33 15 14 19 15 10 
6046.g2033 30 12 13 38 16 16 7 31 19 37 21 10 52 13 23 19 16 5 
6047.g2034 501 322 255 985 1119 699 268 667 1929 762 574 634 584 959 914 164 975 696 
6047.g2035 76 58 101 94 91 83 78 122 89 114 133 89 142 195 154 173 111 64 
6048.g2036 27 15 23 44 23 16 23 41 74 45 19 13 38 94 23 67 35 15 
6048.g2037 83 57 71 86 120 85 56 111 138 113 100 75 210 223 160 143 142 39 
6048.g2038 14 17 21 29 13 16 18 38 24 28 25 18 23 22 38 29 34 16 
6048.g2039 2 1 2 1 0 0 2 0 1 3 0 0 1 2 1 1 1 1 
6049.g2040 545 391 622 712 550 620 343 880 751 1029 544 277 1010 1204 863 952 749 348 
605.g207 10 6 10 44 518 22 7 74 68 196 159 15 352 95 15 22 71 17 
605.g208 359 265 388 384 552 388 411 583 538 621 1156 364 713 813 673 669 544 278 
605.g209 136 88 119 108 85 178 71 147 228 317 150 75 171 315 196 224 145 74 
6051.g2041 155 93 109 303 160 98 50 193 215 198 91 160 385 125 199 216 169 278 
6052.g2042 160 91 160 165 129 178 81 145 153 177 141 64 203 379 151 214 177 79 
6052.g2043 88 64 91 76 95 69 11 37 30 91 73 9 47 137 57 158 65 16 
6052.g2044 295 206 356 385 320 347 151 434 343 661 366 140 457 535 429 520 361 163 
6053.g2045 258 137 278 302 292 196 224 424 259 441 258 154 484 331 478 521 337 180 
6054.g2046 40 50 44 38 206 24 43 19 343 26 38 28 66 225 16 102 111 15 
6054.g2047 3 3 2 5 4 6 0 2 39 8 3 2 5 6 3 16 3 0 
6056.g2048 13 9 13 12 14 11 24 18 15 36 12 14 16 21 11 8 27 16 
6057.g2049 84 68 156 155 133 148 158 252 135 157 79 126 138 160 109 124 138 185 
6059.g2050 1 2 0 4 2 2 4 1 5 13 5 3 18 1 4 5 7 2 
6059.g2051 23 11 17 75 23 31 8 40 77 66 19 15 64 53 39 34 37 16 
6059.g2052 7 13 15 24 12 12 10 21 13 18 20 10 26 24 30 33 21 12 
6060.g2053 4 2 2 12 2 5 0 3 9 8 0 2 18 5 3 1 4 8 
6060.g2054 19 10 17 18 15 14 11 40 25 21 12 15 35 33 26 25 25 9 
6061.g2055 8 12 151 16 17 10 24 12 24 6 14 15 13 39 28 68 18 16 
6063.g2056 37 55 24 158 15 17 29 21 91 99 7 37 242 31 6 32 55 46 
6063.g2057 140 122 198 123 175 179 134 190 239 272 197 181 252 316 300 287 277 120 
6065.g2058 70 47 30 214 119 75 60 730 93 71 159 49 573 75 1835 70 93 98 
6066.g2059 6232 3028 2786 11 36 41 232 258 296 15 38 6 169 106 134 25 24 114 
6067.g2060 1 0 0 2 0 1 1 1 3 1 1 0 0 0 3 3 1 4 
6069.g2061 34 23 41 76 44 24 18 36 39 57 24 26 72 61 38 60 30 23 
6071.g2062 227 144 159 191 188 177 191 340 320 346 263 144 221 461 427 459 295 157 
6072.g2063 13 2 12 9 37 5 6 20 15 20 14 6 19 28 7 16 22 6 
6075.g2064 214 151 225 123 502 295 163 1100 668 122 346 115 274 2396 387 371 150 72 
6075.g2065 124 83 91 78 122 134 73 118 164 217 95 91 191 259 137 159 152 84 
6076.g2066 34 17 40 69 140 33 109 68 86 82 220 20 65 74 77 83 69 49 
6076.g2067 34 17 40 69 140 33 109 68 86 82 220 20 65 74 77 83 69 49 
6076.g2068 203 134 161 215 352 186 112 299 174 219 186 172 381 480 234 316 193 135 
6077.g2069 22796 21248 34405 179 80 35 195 878 101 171 160 8923 794 40 790 11406 127 222 
6078.g2070 157 119 149 112 224 148 144 192 233 234 197 203 262 357 338 202 218 83 
6079.g2071 308 260 351 132 616 422 189 1302 843 145 388 119 359 2288 554 548 223 96 
608.g210 3 5 3 18 3 6 5 9 10 17 5 3 12 14 15 19 13 3 
6080.g2072 50 46 70 67 27 8 169 73 60 136 59 81 78 20 53 189 76 43 
6080.g2073 80 43 79 120 72 106 65 163 98 164 116 56 146 101 155 232 114 46 
6082.g2074 35 18 12 36 31 14 36 48 40 32 15 26 53 29 33 41 30 32 
6084.g2075 1190 924 1506 1219 657 423 333 1054 889 1150 465 1372 584 643 756 784 1099 2114 
6085.g2076 693930 486048 961333 1154077 443110 762153 865442 656579 777003 766174 595753 755864 520943 761120 954936 624913 604723 997720 
6085.g2077 712059 446100 678074 587997 283118 703797 438141 502306 340165 386871 694259 568132 330928 501235 460631 404885 309304 457439 
6085.g2078 631 521 604 725 493 500 525 892 812 797 1650 612 895 934 2693 1100 759 466 
6086.g2079 29 23 20 175 100 36 38 32 95 114 19 28 265 51 50 69 70 48 
6086.g2080 8 5 6 26 14 5 3 16 14 38 21 4 41 22 7 20 14 3 
6086.g2081 25 17 9 17 12 23 7 4 8 22 23 5 24 18 7 30 20 8 
6086.g2082 6453 4452 6419 5419 5769 5834 5351 6629 7008 8655 6079 5856 8605 7907 8504 20190 7641 3993 
6086.g2083 1121 863 1248 1249 996 1009 1396 1922 1923 1890 1367 1211 1580 1909 2751 1958 1672 1225 
6086.g2084 69554 58718 131172 105321 118727 175705 213259 151624 253298 140420 112061 120114 199077 280744 183113 225125 207726 85438 
6086.g2085 69554 58718 131172 105321 118727 175705 213259 151624 253298 140420 112061 120114 199077 280744 183113 225125 207726 85438 
6086.g2086 5856 4173 6830 5781 6898 5993 7213 9447 8383 9217 7446 6495 10326 11699 11241 10609 9428 5459 
6086.g2087 5856 4173 6830 5781 6898 5993 7213 9447 8383 9217 7446 6495 10326 11699 11241 10609 9428 5459 
6086.g2088 2696 1611 2899 1829 3977 10245 3052 2424 1146 4301 2166 1552 2436 12778 4474 12802 4134 1117 
6086.g2089 58 40 66 44 48 42 30 94 67 89 72 24 97 53 112 133 53 192 
6086.g2090 125 86 131 191 139 199 80 268 183 378 270 76 262 175 317 407 207 363 
6086.g2091 2199 1809 2359 53 39 16 41 131 221 37 186 38 160 194 106 259 409 31 
6087.g2092 49 31 28 65 127 40 103 21 55 91 80 50 122 124 20 37 166 55 
6087.g2093 63 46 60 134 130 125 114 23 57 119 160 97 122 118 27 27 182 76 
6087.g2094 39 43 52 98 45 56 10 46 141 63 57 35 73 64 84 98 126 18 
6087.g2095 5805 3997 5533 7044 10463 7742 5157 15010 14116 10572 8877 6274 8158 12007 10655 11743 9553 4799 
6087.g2096 1055 865 1278 1380 1162 1066 734 1589 1515 1806 1449 881 2093 2245 2228 1905 2054 702 
6087.g2097 171 134 191 5 11 4 135 57 62 17 3 149 278 1 47 178 91 23 
6088.g2098 3813 2760 3706 3645 5060 4224 4482 6007 6009 5968 6514 4048 8746 10227 7889 7329 6744 2632 
6089.g2099 927 908 1061 1440 1272 1124 759 1482 2021 2506 1775 1175 2758 2150 2165 1841 1694 705 
6089.g2100 7 35 16 57 32 11 10 4 48 83 0 42 101 7 1 2 9 22 
6090.g2101 78 60 61 120 38 68 58 112 118 136 63 48 89 208 120 138 100 56 
6090.g2102 5623 4437 5486 7061 4768 5235 4528 7337 9499 6601 5445 4513 7201 16829 6749 13621 8217 4442 
6090.g2103 19 18 29 41 23 41 14 68 31 44 33 27 74 69 73 89 62 15 
6090.g2104 20399 18336 36880 24909 36375 27671 35530 30194 42194 28854 19162 25374 27141 33336 39756 47157 30725 46918 
6090.g2105 1356 962 1467 1065 1148 1145 858 1641 1421 1511 1423 743 1664 1903 2175 2253 1353 880 
6090.g2106 112 78 137 93 118 111 47 173 161 163 118 78 246 241 211 248 134 58 
6091.g2107 474 409 591 568 418 343 601 432 649 479 221 688 467 276 567 465 603 658 
6091.g2108 5085 3241 4306 7220 3216 3646 3814 4219 3419 2978 1928 3014 2576 2718 6335 4438 4803 9526 
6092.g2109 650 494 656 688 778 657 593 1048 1034 1344 976 627 1353 1627 1276 1055 1043 453 
6093.g2110 2786 2320 3624 2568 1377 760 533 2163 1652 2281 847 2832 946 1017 1126 1319 2385 4616 
6094.g2111 187 418 272 438 404 186 123 199 658 1021 133 420 1131 269 147 220 193 177 
6096.g2112 45 44 84 77 73 50 26 90 57 75 50 47 112 102 249 164 69 46 
6096.g2113 18713 15919 25191 44405 23316 26051 44525 38095 31060 40703 37326 27801 42473 64852 36633 36025 25014 40027 
6096.g2114 6406 6092 8150 11401 7685 7992 12202 9982 13352 11096 8563 7524 12689 12076 11867 14686 10395 9464 
6096.g2115 110 73 77 117 26 74 34 143 314 244 76 102 235 209 187 204 139 80 
6096.g2116 13890 9532 16343 12181 12977 12049 14062 20457 19775 17830 14688 13629 19343 24755 23310 23611 19297 11335 
6096.g2117 13890 9532 16343 12181 12977 12049 14062 20457 19775 17830 14688 13629 19343 24755 23310 23611 19297 11335 
6096.g2118 13890 9532 16343 12181 12977 12049 14062 20457 19775 17830 14688 13629 19343 24755 23310 23611 19297 11335 
6096.g2119 6878 4686 6629 6341 6270 5753 5944 9090 8779 8747 8461 5739 9726 11495 13017 9858 8647 4941 
6097.g2120 754 536 825 1041 572 649 393 915 979 1152 749 507 1467 1146 1980 1816 962 451 
6097.g2121 178 136 250 263 332 223 137 326 355 309 196 193 329 434 337 351 296 139 
6098.g2122 154 91 157 172 170 137 121 247 276 199 146 120 331 315 201 276 224 118 
6098.g2123 23 14 22 48 18 26 18 44 24 34 36 15 51 55 39 53 36 28 
6099.g2124 47 53 68 70 52 51 54 95 95 94 72 55 144 125 85 116 94 64 
610.g211 293 232 327 231 432 319 273 494 461 425 370 398 545 910 661 492 570 229 
6100.g2125 17 16 16 35 85 15 10 61 27 25 62 20 59 39 41 53 21 17 
6100.g2126 171 110 147 239 299 146 193 322 291 227 201 163 375 368 231 263 246 168 
6100.g2127 9 5 3 13 13 5 3 6 5 10 10 3 10 7 15 7 10 6 
6100.g2128 21 13 20 30 22 23 13 33 28 28 22 6 24 21 38 34 25 8 
6101.g2129 204 162 203 290 247 185 248 436 339 300 265 232 390 508 286 386 317 234 
6102.g2130 52 44 69 98 92 53 58 113 100 91 73 70 123 123 73 108 76 64 
6103.g2131 347 257 340 434 290 234 1186 457 481 420 216 362 923 527 482 591 428 515 
6103.g2132 421 270 412 467 397 365 594 717 596 600 482 460 739 814 651 734 572 499 
6104.g2133 463 328 442 578 625 498 404 617 533 1116 1184 425 821 835 952 939 843 399 
6104.g2134 107 81 139 93 274 113 94 120 104 194 105 64 169 193 206 252 264 55 
6105.g2135 215 189 238 280 201 189 235 430 305 334 224 186 468 448 345 437 335 211 
6106.g2136 124 97 132 182 150 133 119 236 252 173 174 155 305 353 196 211 223 121 
6107.g2137 82 64 91 132 87 69 51 125 144 201 54 45 174 170 123 118 127 66 
6107.g2138 43 26 49 92 49 49 50 74 79 59 47 47 107 60 58 81 48 52 
6108.g2139 1488 1068 1492 1606 1770 1326 1950 2295 2112 2704 1820 1545 2519 3059 2611 3241 2192 1083 
6108.g2140 594 411 571 671 724 653 635 1072 1032 966 784 692 990 1642 868 1053 943 543 
6108.g2141 15 11 15 33 18 22 24 33 21 36 26 16 32 40 28 42 30 14 
6109.g2142 513 357 513 556 556 481 640 816 857 785 667 574 937 1341 740 887 780 564 
6110.g2143 92 70 104 146 142 95 92 166 184 150 103 95 219 207 123 141 144 76 
6111.g2144 149 114 123 266 238 162 105 212 219 227 110 99 498 198 216 203 169 142 
6111.g2145 12 3 11 28 12 13 6 11 19 13 5 7 42 6 4 11 13 6 
6112.g2146 61 51 74 113 67 62 36 144 117 113 83 56 164 112 96 118 87 57 
6113.g2147 41 65 84 54 56 30 75 45 88 49 36 58 69 38 57 77 84 51 
6114.g2148 20983 13103 22574 25918 15495 18433 17368 20474 18435 17026 12178 14982 15195 18834 29552 23673 23148 30803 
6114.g2149 477 193 311 348 961 194 787 1482 717 390 284 236 482 466 1373 511 760 400 
6114.g2150 567 361 525 532 473 504 388 1081 928 748 628 387 717 1328 1272 1147 721 334 
6114.g2151 23 11 21 17 28 12 10 16 34 30 21 12 30 33 46 48 23 12 
6114.g2152 634 428 757 869 654 584 861 1128 781 1256 694 510 1228 750 1209 1697 1071 504 
6114.g2153 91 47 100 182 75 97 54 171 125 248 139 54 167 178 430 276 121 82 
6115.g2154 192 174 275 132 191 121 167 128 256 164 107 105 92 110 134 105 192 228 
6116.g2155 259 296 599 574 502 289 151 302 765 457 503 256 599 107 472 515 1007 146 
6116.g2156 8 22 12 14 11 4 1 446 4 12 1 9 1 4 0 7 7 1 
6116.g2157 106 81 186 241 233 72 230 224 157 160 329 223 568 209 140 246 167 147 
6116.g2158 998 796 970 967 1697 922 968 1814 1624 1464 1122 926 1936 2704 1975 1808 1432 661 
6116.g2159 127 100 87 16 356 24 244 31 41 101 40 26 262 44 42 53 30 19 
6117.g2160 170 130 173 73 30 48 121 66 133 77 3 150 380 78 132 186 140 59 
6117.g2161 2199 1664 2526 7474 4916 3785 1990 4507 4796 5626 4054 2155 4482 7604 5591 6100 5132 2453 
6117.g2162 555 407 532 1026 795 600 483 1093 810 938 538 497 1308 1414 1496 1194 828 620 
6117.g2163 2034 1536 2266 7690 3935 2255 2640 3646 3176 4331 2361 2386 3299 5078 4156 7130 3414 2566 
6117.g2164 2034 1536 2266 7690 3935 2255 2640 3646 3176 4331 2361 2386 3299 5078 4156 7130 3414 2566 
6117.g2165 7901 5150 9755 9196 7627 7526 8229 11047 11108 13148 6891 7837 9812 14886 12677 12109 11695 7283 
6117.g2166 546 407 481 802 596 401 344 872 573 747 434 377 1102 1207 895 916 758 454 
6117.g2167 174 123 183 250 165 129 105 221 186 239 152 115 244 372 295 340 243 121 
6117.g2168 3731 2658 3974 21171 4727 5239 3694 6455 6291 7321 5041 3569 11498 39545 26406 11351 19487 11365 
6117.g2169 10048 6991 12074 9504 7833 8283 9389 13422 12447 11616 9879 9025 12655 15209 17652 14908 12905 7577 
6117.g2170 796 516 842 150 400 159 93 356 183 397 286 126 1420 219 422 660 673 257 
6117.g2171 876 513 737 559 528 381 180 870 366 1088 972 204 1848 585 1186 1226 936 451 
6117.g2172 635 433 710 743 658 600 598 1141 773 1088 690 462 1269 829 1355 1379 895 503 
6117.g2173 9194 5989 10738 8363 8856 9749 9199 14576 13238 14539 12043 8841 14071 16943 17838 15233 16832 8213 
6117.g2174 9194 5989 10738 8363 8856 9749 9199 14576 13238 14539 12043 8841 14071 16943 17838 15233 16832 8213 
6117.g2175 5255 4110 6845 5688 6157 5077 6593 8465 9001 7655 7368 6516 7407 7910 9009 8384 7326 6466 
6117.g2176 1001 759 1234 794 1080 731 1439 1477 1486 1149 930 1142 1298 1192 1409 1106 1298 1191 
6117.g2177 776 700 933 739 885 588 1002 1109 1286 1085 705 900 1087 809 926 803 986 839 
6117.g2178 14696 10667 13905 13409 13595 14464 15186 18943 16148 16739 15878 14935 15338 19581 19863 17392 16153 16737 
6117.g2179 14696 10667 13905 13409 13595 14464 15186 18943 16148 16739 15878 14935 15338 19581 19863 17392 16153 16737 
6117.g2180 327 192 292 361 263 213 168 465 367 447 282 231 628 400 466 757 1203 342 
6117.g2181 4797 3389 5666 2639 7074 12277 5951 4973 3746 8062 3668 4493 5267 22376 8972 12203 6546 2152 
6117.g2182 4797 3389 5666 2639 7074 12277 5951 4973 3746 8062 3668 4493 5267 22376 8972 12203 6546 2152 
6117.g2183 114 88 135 131 92 86 75 161 97 166 230 37 274 162 240 273 127 476 
6118.g2184 2267 778 1561 975 548 576 874 542 369 264 292 199 215 131 1602 915 861 620 
6119.g2185 151 111 218 792 442 524 122 413 727 830 335 234 397 1020 183 319 716 123 
6120.g2186 4499 4109 5931 4624 5596 4531 4407 5764 6938 6525 4215 5651 5320 7075 6114 7107 6201 5118 
6121.g2187 196 153 185 158 39 111 72 163 204 145 110 49 235 467 99 424 107 64 
6121.g2188 14 8 8 29 11 14 10 22 16 40 17 4 24 20 14 25 15 10 
6121.g2189 4343 3232 5265 73808 4099 20927 42400 4323 11508 13722 4943 2198 80459 11868 33244 8501 8863 17435 
6121.g2190 168 106 189 202 137 161 62 268 181 286 229 75 329 197 421 416 224 370 
6122.g2191 4 4 4 11 5 10 2 3 9 11 7 2 23 4 3 7 9 2 
6122.g2192 13 4 10 35 3 6 1 9 37 30 4 13 51 21 8 11 19 6 
6125.g2193 47 29 43 32 54 62 34 80 80 63 78 39 56 41 48 61 55 51 
6126.g2194 203 46 21 141 19 40 47 33 139 245 19 56 117 34 19 17 43 58 
6126.g2195 150 122 164 104 195 209 157 599 350 258 176 223 265 811 274 417 246 154 
6128.g2196 85 75 108 61 145 116 153 317 161 186 129 164 83 109 152 121 118 104 
6128.g2197 2 3 5 19 4 3 0 16 21 33 14 1 6 2 8 6 8 3 
6128.g2198 14 20 12 35 5 17 11 29 17 16 13 17 37 10 24 50 238 19 
6129.g2199 1 3 3 2 0 1 0 0 6 1 0 0 2 2 5 0 1 2 
6129.g2200 121 58 79 63 12 49 39 24 35 30 8 29 71 15 117 54 60 185 
6130.g2201 103 231 220 73 116 562 270 148 709 88 202 397 232 202 192 55 89 146 
6132.g2202 224 145 196 303 223 203 142 336 242 445 362 98 440 392 508 591 303 728 
6132.g2203 3937 2932 4352 3718 4031 3514 4985 5044 5164 5231 3574 4308 5498 6033 5972 5597 5256 4785 
6132.g2204 26 15 18 31 10 16 18 22 16 24 18 18 24 36 25 50 28 16 
6132.g2205 2305 1669 2258 2288 4534 2227 3623 4886 4557 3953 2325 1898 4403 7522 4413 4038 3576 1958 
6132.g2206 2305 1669 2258 2288 4534 2227 3623 4886 4557 3953 2325 1898 4403 7522 4413 4038 3576 1958 
6132.g2207 2654 1864 2453 2422 2680 2436 1930 4563 3704 5079 2979 2411 4013 5459 4669 5090 3518 2014 
6134.g2208 20 26 26 16 15 27 19 74 86 87 30 30 9 7 26 28 15 20 
6136.g2209 73 65 67 81 58 59 59 120 108 94 78 55 104 108 87 103 97 60 
6139.g2210 23 13 23 28 15 23 5 25 18 14 17 15 8 14 26 9 11 21 
6140.g2211 1249 1497 2196 1258 856 1610 657 1784 1452 1389 917 1711 606 1233 1121 1601 876 853 
6140.g2212 136 162 148 140 257 197 185 184 334 420 143 341 174 79 66 82 96 163 
6140.g2213 93 74 115 53 166 102 154 296 160 215 115 148 83 103 144 114 123 87 
6144.g2214 17 63 54 92 17 31 13 18 151 189 2 119 113 16 2 2 22 12 
6144.g2215 56 58 115 124 72 67 115 141 130 112 96 99 133 97 61 101 141 118 
6145.g2216 147 92 132 106 147 159 111 242 255 232 79 144 234 257 420 186 251 94 
6146.g2217 471 348 536 224 269 383 352 429 419 314 355 294 224 406 469 559 569 232 
6148.g2218 872 680 1116 40 41 9 27 87 165 32 148 30 97 169 102 191 258 27 
6149.g2219 93 79 129 98 96 66 61 104 77 101 56 39 227 101 79 180 54 48 
6149.g2220 3347 2652 4099 116 389 39 120 253 449 100 402 117 389 492 236 548 716 73 
615.g212 39 17 32 7 8 3 4 5 6 3 1 1 19 7 18 26 6 1 
6151.g2221 391 309 461 577 615 454 450 941 704 986 1282 436 976 1509 969 1078 814 306 
6152.g2222 1490 1186 1696 956 854 798 675 1393 1296 1192 2275 780 1474 1828 3052 1660 1354 653 
6153.g2223 1331 1129 1787 81 44 20 44 153 249 36 274 45 143 276 156 313 473 42 
6155.g2224 2051 1674 2529 45 27 13 33 86 210 23 305 22 126 355 83 344 585 22 
6156.g2225 527 347 563 661 615 563 403 947 943 1058 626 447 1042 1233 1036 1073 891 449 
6157.g2226 83 84 101 150 74 73 66 136 100 161 152 47 164 119 179 254 115 161 
6157.g2227 244 194 199 223 184 156 186 245 282 306 173 134 267 315 403 365 342 165 
6157.g2228 18 18 20 42 32 15 19 15 38 30 7 9 23 18 25 22 32 11 
6157.g2229 11 6 11 28 2 7 1 7 46 24 1 6 8 4 6 7 8 9 
6159.g2230 88 62 93 29 169 156 55 317 243 31 86 27 61 817 156 201 60 29 
6159.g2231 271 207 254 195 338 242 229 409 366 460 293 204 422 672 448 453 417 155 
6160.g2232 10860 7632 13734 4339 16648 38407 11607 8768 6449 15011 8913 8405 12115 59592 20165 42320 18619 3759 
6160.g2233 202 132 196 303 132 208 169 322 209 365 222 136 348 276 316 393 306 172 
6160.g2234 11962 8919 13370 9356 8431 11159 9681 16548 14309 19798 13697 9778 19419 15001 15760 19093 15141 7861 
6160.g2235 603 669 744 423 955 568 848 1396 1555 983 683 907 1081 627 679 1012 730 949 
6160.g2236 824 731 773 1050 1046 799 904 1528 1359 1367 956 774 1580 1603 1409 1482 1090 1040 
6160.g2237 180 102 125 224 841 195 838 428 562 326 168 91 298 181 215 222 603 254 
6161.g2238 659 308 295 1 6 8 20 31 66 3 3 2 21 12 16 3 9 55 
6162.g2239 1 2 0 3 88 50 111 79 77 63 4 20 110 1 5 7 85 68 
6162.g2240 47 42 68 75 49 53 19 83 68 88 71 33 122 95 302 174 78 51 
6162.g2241 2238 1310 1404 605 873 673 1528 2137 1117 1264 750 678 1141 1783 1106 1135 1051 530 
6164.g2242 1058 479 423 14 8 8 31 31 78 8 9 4 28 22 34 7 13 60 
6168.g2243 7017 3414 3116 14 47 69 300 327 389 17 66 8 197 120 154 32 41 244 
6169.g2244 609 276 246 5 7 6 9 17 49 2 2 2 16 11 15 2 10 52 
6170.g2245 91 85 75 89 68 137 59 114 227 209 90 59 121 231 134 183 127 70 
6172.g2246 81 42 62 187 617 124 70 499 308 145 223 103 135 154 143 170 177 121 
6172.g2247 280 189 279 191 243 298 169 342 435 467 327 209 785 583 529 504 322 153 
6174.g2248 55 49 50 30 25 37 14 55 53 102 14 36 55 52 38 53 23 38 
6174.g2249 78 59 71 94 44 69 28 73 76 146 48 56 141 76 83 63 80 34 
6175.g2250 219 173 214 194 168 283 132 301 418 488 217 131 316 517 333 415 268 130 
6176.g2251 12 7 12 123 21 16 9 568 51 51 11 138 62 420 46 35 47 20 
6177.g2252 11 10 1 5 6 10 6 4 6 7 9 4 7 30 8 5 19 8 
6177.g2253 157 151 156 124 183 129 138 303 242 236 205 158 177 147 166 221 179 202 
6177.g2254 139 117 225 160 236 101 157 162 190 145 96 115 144 277 256 309 176 108 
6177.g2255 134 102 217 163 250 176 189 176 201 211 167 160 146 356 306 306 261 96 
6178.g2256 1 0 2 4 2 0 0 1 0 0 0 2 1 0 1 0 0 0 
6179.g2257 193 188 225 113 187 136 181 187 286 221 131 180 176 120 165 156 189 180 
6179.g2258 76 45 61 92 37 48 77 59 73 63 44 61 38 55 64 46 49 81 
6179.g2259 549 357 473 551 294 416 558 430 394 231 217 375 387 264 619 509 414 661 
6179.g2260 8 1 0 0 8 2 2 3 4 7 4 6 3 7 3 3 4 4 
618.g213 21 12 18 27 55 18 22 29 11 40 27 9 104 30 26 69 42 14 
6180.g2261 142 142 523 391 257 233 508 394 384 190 309 153 201 138 112 457 394 1811 
6181.g2262 90 73 82 52 141 91 79 152 132 171 178 116 333 227 313 153 171 64 
6182.g2263 43 24 53 91 58 74 94 97 82 81 83 78 77 53 71 84 71 101 
6182.g2264 35 36 22 72 21 44 28 23 42 55 12 32 62 22 33 24 35 62 
6183.g2265 504 425 570 350 480 550 807 860 727 557 434 640 578 779 822 680 687 425 
6183.g2266 7 11 15 11 1 9 17 19 8 16 5 8 14 2 8 12 10 9 
6184.g2267 43 38 46 31 26 28 30 25 34 53 32 38 33 24 40 33 18 39 
6185.g2268 128 92 194 118 134 228 157 171 222 130 207 174 109 208 199 187 210 160 
6188.g2269 98 92 70 73 100 57 71 175 129 116 112 66 113 177 114 122 125 87 
6189.g2270 307 223 253 240 334 374 262 413 471 492 304 278 519 710 594 529 489 239 
6189.g2271 192 101 107 94 66 43 58 84 114 69 20 73 40 19 75 48 77 49 
6189.g2272 0 4 9 5 3 4 5 4 7 10 8 1 5 6 7 3 9 2 
6189.g2273 247 191 353 649 349 195 384 578 492 370 282 358 424 333 453 320 332 664 
6189.g2274 59 25 48 81 37 33 41 105 76 37 14 41 68 32 19 37 67 241 
6190.g2275 144 133 156 76 130 143 64 493 237 211 183 154 100 233 272 149 178 161 
6192.g2276 24 10 19 12 24 25 12 36 40 20 24 26 24 29 56 18 19 22 
6194.g2277 2713 2243 4749 1780 4125 2813 2604 4609 5404 2941 2937 5271 3029 5659 4173 4439 4383 2064 
6195.g2278 139 112 118 128 96 104 93 239 181 180 306 145 229 190 548 204 148 118 
6195.g2279 159 89 130 131 101 150 116 198 186 190 242 190 179 209 218 271 232 89 
6195.g2280 31 18 25 65 107 92 67 35 93 56 224 139 30 42 62 43 26 2 
6196.g2281 366 294 359 313 408 361 327 582 574 561 599 351 577 702 680 635 531 254 
6196.g2282 33 49 18 51 11 12 14 20 31 37 10 17 33 12 5 17 14 26 
6196.g2283 292 183 316 161 250 395 364 377 412 267 143 257 225 315 279 265 278 292 
6196.g2284 27 21 44 62 41 63 99 53 57 40 15 15 48 20 33 45 64 66 
6196.g2285 1176 694 1056 1175 673 861 940 825 861 678 574 669 784 671 1448 1005 1018 1764 
6197.g2286 50 57 72 100 57 78 50 69 106 123 51 62 81 50 106 93 61 138 
6197.g2287 474 387 668 506 641 501 376 617 661 552 481 502 540 770 645 569 601 469 
6198.g2288 23 18 20 14 22 25 21 23 25 41 18 25 37 35 27 26 49 24 
6198.g2289 150 112 194 133 159 177 174 286 262 214 146 178 135 131 236 180 250 194 
6198.g2290 82 37 157 54 70 92 112 107 118 94 63 67 93 121 105 79 155 68 
6198.g2291 97 74 109 121 146 139 97 186 238 225 126 80 142 161 155 130 179 157 
6198.g2292 427 296 683 525 496 463 857 649 625 426 248 514 493 469 678 508 772 763 
6198.g2293 358 290 514 432 470 375 515 534 457 506 292 413 575 385 579 540 612 474 
6198.g2294 143 100 149 285 114 181 258 242 121 158 133 448 139 108 277 153 339 341 
6198.g2295 7808 4006 6047 8427 2340 4235 8676 6287 4026 3343 2168 5965 6965 2751 5398 4895 12679 20634 
6198.g2296 129 224 215 550 195 98 158 169 350 506 76 373 416 77 85 158 107 174 
6199.g2297 69 142 102 317 78 66 48 55 256 472 1 196 348 31 17 26 37 116 
6199.g2298 584 397 700 609 477 521 560 797 685 553 362 725 697 437 663 544 726 543 
6199.g2299 175 95 222 125 185 125 260 225 254 245 148 178 170 90 240 183 165 273 
6199.g2300 17 17 271 174 277 16 28 18 11 40 18 190 16 15 197 131 20 241 
6199.g2301 3 5 9 51 8 5 2 3 8 6 2 7 0 2 4 2 0 1 
6199.g2302 27 5 14 43 6 55 19 16 7 9 6 5 14 19 31 19 67 9 
6199.g2303 530 372 688 459 722 493 524 937 894 659 451 663 701 813 873 685 709 485 
6199.g2304 168 146 210 119 156 162 232 148 277 213 97 166 126 119 153 176 226 199 
6199.g2305 4 0 2 7 0 0 5 0 4 1 0 0 1 0 0 1 3 0 
6199.g2306 1 0 3 3 0 0 0 0 1 0 0 0 1 0 0 1 0 0 
6199.g2307 6 4 3 11 0 4 1 0 0 15 2 1 5 2 1 0 0 5 
6199.g2308 14 10 8 18 5 3 1 10 15 2 7 8 20 14 8 11 1 9 
6199.g2309 31 28 33 37 61 26 35 82 58 23 33 59 75 37 72 70 59 24 
6199.g2310 10 15 40 7 70 28 6 11 40 2 3 60 14 42 20 90 33 20 
6199.g2311 2 9 9 20 0 7 2 1 7 16 0 12 6 2 0 4 4 9 
6199.g2312 5 7 5 3 2 2 0 2 3 4 1 4 10 0 1 0 0 3 
6199.g2313 165 143 243 128 198 177 165 320 300 340 207 196 163 193 238 235 296 141 
6199.g2314 24 27 26 19 24 22 31 40 28 32 22 29 27 35 31 34 31 21 
6201.g2315 134 144 116 83 62 137 150 69 84 105 44 91 130 60 151 96 96 121 
6201.g2316 1521 1107 1627 1553 1114 903 1208 1578 1547 927 819 1266 1579 1126 1688 1419 1608 894 
6202.g2317 2 7 1 16 2 2 2 0 12 16 0 2 11 1 6 2 2 8 
6203.g2318 1463 969 2387 1204 1609 1904 1443 2419 2330 1517 1794 1962 1448 2353 2362 2053 2265 1388 
6203.g2319 155 102 147 103 169 59 95 203 193 167 52 105 228 119 149 79 88 187 
6203.g2320 0 0 0 0 0 0 0 0 2 1 0 1 2 41 1 1 0 0 
6203.g2321 8 21 9 8 14 12 8 19 20 14 3 6 5 6 13 23 15 18 
6203.g2322 5 2 5 0 1 2 4 3 29 16 1 2 4 1 2 3 0 10 
6203.g2323 20 15 22 33 32 11 11 37 18 29 25 18 51 22 48 60 22 18 
6203.g2324 129 319 321 439 211 153 86 244 1207 1145 11 553 862 153 45 58 103 126 
6203.g2325 48 41 74 51 52 32 68 90 91 107 46 59 39 64 98 57 49 90 
6203.g2326 573 413 689 1127 617 806 712 922 636 504 503 549 589 468 954 760 702 924 
6203.g2327 289 211 369 420 168 149 202 245 138 123 222 176 168 373 287 474 216 262 
6204.g2328 581 534 1047 630 865 638 740 1039 1581 771 654 886 787 1200 974 805 737 629 
6204.g2329 248 189 272 158 293 204 176 392 357 204 280 234 207 289 292 214 347 205 
6204.g2330 121 107 106 72 133 107 73 247 236 229 155 87 106 122 114 172 129 95 
6205.g2331 134 187 200 171 101 121 167 336 195 214 75 144 358 63 180 224 125 361 
6205.g2332 1871 1638 1940 2128 1214 512 1568 2024 1876 2273 1284 1900 1520 689 1796 2011 2154 2795 
6205.g2333 1516 965 928 742 412 682 728 819 801 714 353 744 742 1250 785 1001 968 930 
6205.g2334 39 117 81 180 37 12 23 26 89 146 1 67 173 9 9 6 36 39 
6205.g2335 330 313 348 219 515 301 327 613 560 525 380 349 344 395 283 282 381 274 
6205.g2336 122 80 143 80 71 118 60 91 84 78 46 47 83 73 122 123 81 114 
6205.g2337 577 490 641 789 715 495 656 733 762 578 684 559 639 554 831 687 688 1201 
6206.g2338 832 631 1174 634 966 858 864 965 1285 845 591 1051 594 875 965 1186 941 803 
6207.g2339 142 98 160 159 182 136 152 217 205 260 191 142 148 190 121 142 155 147 
6207.g2340 1245 799 2068 1212 1544 1642 2906 1677 1656 1315 1273 2605 1238 1290 2710 1927 2745 2298 
6207.g2341 148 511 429 819 369 148 117 223 787 1155 17 615 858 72 11 67 173 170 
6207.g2342 298 263 3476 787 351 769 424 314 1791 786 580 6 579 422 1342 2870 0 101 
6209.g2343 142 173 186 93 261 97 113 154 275 173 118 203 54 234 92 67 259 175 
6209.g2344 2 7 11 4 4 3 7 5 6 7 3 4 6 11 6 8 5 5 
6209.g2345 355 315 511 463 619 312 419 539 702 646 349 482 433 1029 537 479 429 253 
6209.g2346 777 649 872 635 809 906 954 1142 1106 809 550 808 778 824 1153 1047 962 975 
6209.g2347 90 56 84 586 62 68 103 62 105 83 30 66 113 45 99 86 99 146 
6209.g2348 4028 3184 5143 2521 4454 3206 3835 5120 5349 4037 2967 4467 3165 5018 4528 4075 5213 2938 
6209.g2349 1264 938 1658 961 1632 1129 1515 1894 2035 1580 1104 1554 1314 1965 1902 1890 1678 1175 
6209.g2350 117 101 109 113 120 80 124 163 154 211 84 133 115 70 148 104 135 143 
6209.g2351 93 64 61 65 54 87 73 84 69 85 93 71 54 92 74 80 65 66 
6209.g2352 2585 1370 2583 1019 2170 1952 3257 2148 1568 1026 1417 1938 1313 1334 3138 2655 3029 2802 
6209.g2353 2698 1407 2557 1040 2048 2152 3466 2257 1551 1187 1488 2095 1425 1426 3201 2965 3124 2936 
6209.g2354 1491 1035 1797 1147 1518 1170 2076 1896 2000 1322 1194 1749 1345 1164 2431 1428 1937 1305 
6209.g2355 195 143 169 330 254 419 570 128 153 146 135 301 234 125 340 248 188 155 
6209.g2356 310 326 319 436 411 349 460 587 321 284 242 412 291 138 239 379 354 634 
6209.g2357 203 159 163 532 109 170 246 148 148 181 66 153 203 118 168 201 210 359 
6209.g2358 4634 3863 6050 5718 6341 5624 6480 8073 8458 7100 8569 5897 7561 10692 8271 7847 6262 4099 
6209.g2359 415 367 372 266 441 281 235 708 615 586 539 427 358 556 370 484 424 344 
6209.g2360 498 460 778 374 737 482 393 933 1044 990 814 667 583 929 653 803 771 446 
6210.g2361 0 1 1 3 1 0 3 1 1 2 1 1 1 0 0 3 4 0 
6210.g2362 41 53 80 67 84 59 59 158 145 92 101 98 93 90 108 83 106 95 
6210.g2363 196 146 164 131 156 164 91 183 131 356 94 42 310 250 199 203 138 82 
6211.g2364 981 732 862 803 1074 606 843 1240 1040 1273 1184 907 1795 1098 1508 1119 946 717 
6212.g2365 49 55 69 45 67 44 26 92 75 49 47 55 54 74 57 68 56 39 
6212.g2366 621 494 524 657 533 540 449 866 895 754 2501 600 909 961 2751 953 674 440 
6213.g2367 603 433 955 690 535 863 914 750 881 687 602 550 724 1083 1094 1283 1303 528 
6215.g2368 2 1 2 7 2 2 2 5 3 8 1 2 2 0 3 4 0 6 
6215.g2369 346 285 476 442 415 374 451 598 722 664 365 451 497 378 421 426 531 569 
6215.g2370 1365 1544 3110 1680 1924 1987 1453 2230 3350 3299 1533 2043 2169 3120 2167 2278 2020 1187 
6217.g2371 207 154 239 143 73 254 249 467 302 331 114 632 196 149 123 246 424 1126 
6218.g2372 163 177 189 274 158 124 145 155 329 351 83 158 233 172 135 96 147 178 
6218.g2373 18 16 38 31 30 21 44 27 52 26 21 13 24 25 33 31 36 31 
6219.g2374 307 364 421 432 325 248 216 528 538 562 334 585 446 313 356 320 331 388 
6219.g2375 89 205 218 419 194 173 130 169 522 587 56 256 366 139 97 96 161 187 
6220.g2376 228 115 253 107 243 211 162 288 347 211 205 210 162 260 322 297 279 131 
6220.g2377 1572 1085 1379 844 1211 1291 1293 1715 1570 1090 1099 1163 1194 1609 1679 1619 1408 1097 
6220.g2378 1317 554 1090 1724 788 735 1009 1696 1012 608 513 1276 951 573 1844 1070 1444 1231 
6220.g2379 10 5 7 35 9 10 4 5 4 14 4 7 1 8 16 15 14 12 
6220.g2380 14 0 2 729 27 44 52 21 162 1 23 1193 41 11 303 227 133 15 
6220.g2381 0 0 1 12 0 0 2 21 4 0 0 59 0 0 1 1 1 0 
6220.g2382 2 5 6 24 0 1 13 15 4 2 0 20 5 1 13 11 10 2 
6220.g2383 2 3 1 2 0 1 1 3 3 0 0 0 0 1 2 1 0 1 
6221.g2384 44 19 43 28 17 49 54 27 6 14 16 19 36 19 31 32 31 56 
6221.g2385 884 512 926 572 850 779 868 1181 1202 781 571 796 768 1074 1021 1177 967 625 
6222.g2386 384 376 456 324 444 307 358 574 729 691 442 362 467 693 400 538 539 423 
6222.g2387 1306 1117 1143 1292 1555 1084 896 2003 2039 1754 1772 1056 1549 2339 1535 1602 1436 989 
6223.g2388 635 790 886 773 818 708 784 767 1283 1325 349 1151 1066 605 700 666 859 748 
6223.g2389 454 352 341 258 296 296 347 521 527 526 399 404 376 400 421 452 400 371 
6223.g2390 510 374 504 252 317 175 180 528 765 539 385 281 231 331 346 361 452 344 
6224.g2391 1 1 0 6 0 0 0 0 0 3 0 0 0 2 0 0 0 0 
6224.g2392 4 13 4 22 3 1 1 0 5 16 0 4 14 0 0 0 0 7 
6225.g2393 25 27 37 43 35 31 19 26 20 27 19 26 23 47 28 20 21 26 
6225.g2394 40 74 36 248 25 59 27 20 148 199 8 63 192 42 8 11 29 49 
6227.g2395 204 144 221 584 408 528 601 454 311 164 203 158 349 282 1423 265 294 544 
6228.g2396 135 174 171 219 139 130 172 140 279 364 84 175 245 89 159 141 174 315 
6228.g2397 1373 1118 1594 1525 1497 1440 3046 1838 2526 1769 1002 1642 1270 1671 2281 1617 2231 1876 
6228.g2398 337 271 468 453 388 439 361 615 466 351 338 501 389 342 381 367 460 623 
6228.g2399 1103 546 1137 931 1116 1017 2075 1231 825 780 873 1803 803 664 1126 978 2091 2009 
6228.g2400 4 7 4 8 8 2 8 19 8 11 26 8 12 7 6 4 14 7 
6228.g2401 4 2 4 4 3 6 2 6 0 8 5 1 7 5 9 10 4 3 
6229.g2402 342 261 472 426 543 414 389 679 552 532 379 412 565 761 432 597 892 399 
6230.g2403 3 8 598 440 439 11 18 27 5 14 21 268 9 26 536 210 34 400 
6230.g2404 116 103 140 113 138 141 188 196 173 145 127 175 128 97 177 133 180 198 
6231.g2405 228 170 329 174 470 413 299 426 352 332 243 499 346 680 391 452 369 235 
6232.g2406 158 119 192 80 155 123 168 251 185 145 149 202 176 169 215 118 188 208 
6233.g2407 745 529 1005 499 473 488 662 318 511 425 391 343 499 784 1021 607 518 225 
6234.g2408 99 81 190 89 160 146 122 259 243 221 134 160 177 181 255 247 233 124 
6234.g2409 52 37 59 55 35 55 61 52 61 51 34 46 39 27 50 48 52 114 
6234.g2410 43 23 49 49 21 113 101 43 23 35 41 189 60 42 65 55 55 79 
6234.g2411 162 98 225 408 460 410 240 412 287 219 192 429 777 360 669 303 333 506 
6234.g2412 2 5 4 1 2 5 1 2 1 6 0 0 3 8 3 2 4 4 
6234.g2413 0 1 2 0 0 0 0 0 0 0 0 0 0 1 0 0 0 0 
6234.g2414 0 0 6 1 0 1 0 0 1 0 0 0 0 0 1 1 0 0 
6234.g2415 64 23 79 79 82 50 74 56 91 21 39 133 37 46 86 61 50 202 
6234.g2416 47 34 30 21 29 17 42 21 31 17 14 26 21 21 26 10 24 35 
6234.g2417 776 555 1344 1061 1162 1220 1017 1627 1810 1463 1193 931 1272 2173 1261 1456 1586 1329 
6234.g2418 2740 2104 3500 2477 2820 2622 3915 3996 4092 3075 2701 3487 3276 2978 3959 3788 3661 3090 
6234.g2419 494 325 839 754 420 592 763 784 1031 234 387 866 419 267 567 713 903 519 
6234.g2420 791 477 957 1484 917 1030 1214 825 882 480 596 1131 1162 647 1411 1040 987 1722 
6235.g2421 138 102 237 38 88 235 49 238 89 88 79 49 66 114 80 51 96 71 
6235.g2422 112 87 137 145 138 121 148 137 160 103 86 112 135 100 138 119 149 168 
6235.g2423 439 343 533 583 339 481 550 386 575 281 224 582 310 377 427 380 471 896 
6236.g2424 21 28 45 24 16 20 24 41 33 42 23 22 51 25 27 60 33 31 
6237.g2425 54 26 68 129 62 94 92 60 92 61 33 112 84 164 195 162 153 54 
6237.g2426 448 383 412 536 399 437 370 683 699 601 1882 465 712 789 2167 782 578 378 
6237.g2427 22 12 22 49 21 49 58 42 24 15 31 24 48 31 70 57 43 19 
6237.g2428 211 184 314 202 322 219 256 252 300 258 159 327 256 166 272 231 229 328 
6237.g2429 194 178 309 138 175 205 251 161 181 127 104 285 105 471 139 121 151 160 
6237.g2430 90 93 137 144 104 158 73 124 173 60 140 119 65 169 109 71 119 308 
6237.g2431 6 4 9 4 29 7 12 14 10 12 8 9 8 20 11 12 8 7 
6238.g2432 0 1 0 0 0 0 0 0 0 0 0 0 0 0 1 0 0 0 
6238.g2433 0 7 2 13 11 1 3 4 18 8 0 4 12 0 1 0 0 4 
6238.g2434 0 1 3 12 0 1 2 2 3 5 3 3 3 0 0 5 3 7 
6238.g2435 1 0 1 1 0 0 0 1 0 3 0 0 1 0 0 0 0 0 
6238.g2436 316 1512 1804 925 9261 5890 9922 1821 10122 1054 1238 2264 1949 1059 2532 3941 1116 1266 
6238.g2437 0 5 0 2 1 4 10 7 15 22 1 8 2 2 4 4 2 3 
6238.g2438 9 37 25 65 16 23 8 11 76 130 1 48 73 8 4 13 13 21 
6238.g2439 0 2 1 13 2 1 3 0 2 3 4 6 7 0 0 7 3 3 
6238.g2440 2 0 2 2 2 4 2 6 1 6 5 4 6 2 1 2 3 13 
6238.g2441 5 0 1 3 2 1 13 1 0 5 2 1 0 2 3 1 5 1 
6239.g2442 14 56 34 66 45 114 279 98 308 80 50 210 88 157 58 202 140 625 
6239.g2443 0 1 0 0 2 0 0 0 0 0 0 0 1 0 0 0 0 0 
6239.g2444 0 1 0 0 0 0 0 0 0 0 0 0 1 0 0 0 0 0 
6239.g2445 19 24 4 1 3 11 1 3 33 27 0 46 2 3 1 2 3 0 
6240.g2446 162 133 226 138 133 105 121 191 192 173 202 113 138 149 178 177 184 135 
6241.g2447 299 224 303 117 122 170 231 169 156 114 74 99 113 71 149 135 153 266 
6243.g2448 1138 840 1480 1709 1198 1498 1305 1481 1456 1433 1149 1174 1213 1664 2119 1656 1601 1517 
6243.g2449 131 69 122 98 67 94 203 122 94 75 51 114 75 73 128 123 112 163 
6243.g2450 87 54 102 67 40 82 87 71 119 76 28 83 98 39 39 80 97 71 
6245.g2451 2192 1586 2217 1923 2233 2083 1960 2563 2676 2443 1738 1915 2174 2475 2989 2565 2740 1856 
6245.g2452 157 111 142 114 101 113 257 191 139 110 74 151 72 119 171 125 166 179 
6245.g2453 78 56 69 83 43 85 82 74 100 91 25 80 98 51 54 77 132 74 
6245.g2454 16 19 44 14 11 23 29 10 28 21 18 14 19 10 28 20 19 12 
6246.g2455 50 46 62 80 396 85 32 85 87 125 18 117 234 101 78 125 24 107 
6246.g2456 418 322 457 496 554 591 453 1016 680 726 604 635 1004 844 807 930 846 369 
6247.g2457 775 534 896 1210 943 917 627 1236 1242 1792 972 627 2020 1857 1402 1403 1246 523 
6247.g2458 418 366 453 695 2215 598 342 945 920 874 591 547 1187 869 863 1218 796 476 
6248.g2459 219 178 270 412 247 271 143 359 302 609 235 118 437 492 381 415 338 137 
6248.g2460 17 7 7 13 37 16 9 11 16 17 8 14 32 16 18 25 7 25 
6248.g2461 7 9 6 26 71 25 19 18 15 23 19 18 59 27 41 60 11 29 
6248.g2462 1 1 2 6 33 3 3 26 2 6 5 4 13 18 25 12 13 29 
6248.g2463 20 23 31 32 206 40 19 70 53 60 15 43 123 47 45 110 25 31 
6249.g2464 68 54 79 125 113 155 70 134 108 146 67 104 99 199 125 139 178 121 
6251.g2465 50 25 40 68 29 59 63 68 64 92 75 43 58 96 66 100 65 41 
6254.g2466 51 26 41 54 30 39 29 73 58 92 64 39 90 66 89 105 73 39 
6254.g2467 164 281 174 247 285 211 111 249 499 547 95 269 556 442 174 235 247 140 
6254.g2468 31 99 25 78 66 34 18 22 146 200 2 64 192 13 2 14 31 19 
6255.g2469 118 89 225 198 380 208 168 407 413 286 307 240 504 607 454 395 258 127 
6255.g2470 8 6 6 31 77 8 6 48 15 14 20 6 22 13 14 26 20 14 
6255.g2471 4 6 8 29 72 18 10 40 19 16 17 9 24 13 16 15 26 8 
6257.g2472 4036 3166 5488 2403 4622 3717 3564 5410 6093 5102 3947 5183 3664 6467 5800 5304 6068 3086 
6258.g2473 2 2 1 9 0 1 1 2 10 8 0 2 6 0 0 0 4 1 
6258.g2474 171 98 110 150 121 131 97 184 227 229 113 174 96 124 210 179 127 357 
6258.g2475 51 129 37 130 8 32 12 16 140 198 2 53 177 12 5 6 21 56 
6258.g2476 8 45 8 52 16 13 7 6 49 123 0 10 53 2 0 4 9 17 
6258.g2477 83 48 55 86 79 47 68 49 50 61 24 35 45 43 90 65 37 131 
6258.g2478 3261 2479 4087 1418 1730 1798 3402 1915 3940 1753 2368 2267 1714 2293 2276 2478 2698 4221 
6258.g2479 592 522 775 605 461 454 658 459 914 691 381 466 553 399 480 475 749 1318 
6258.g2480 766 886 1210 1025 1289 1224 1227 1500 1722 1170 996 1183 1022 947 1118 984 956 1219 
6258.g2481 9 21 12 11 12 16 5 7 34 76 7 12 36 12 21 5 15 10 
6258.g2482 241 547 314 254 156 186 160 224 487 902 120 432 532 245 158 125 242 176 
6258.g2483 2844 2263 3917 1565 1443 2169 5810 2799 2594 3708 1712 2192 1121 1726 3164 1698 1727 2730 
6258.g2484 12 4 5 2 0 4 1 2 1 3 1 7 5 2 3 2 4 5 
6258.g2485 692 343 937 822 933 1250 1185 2029 886 422 677 2038 1304 879 768 1124 1288 587 
6258.g2486 4 2 7 5 3 2 4 8 13 5 0 6 4 11 12 24 10 22 
6258.g2487 869 883 856 915 728 827 719 903 989 1419 612 904 919 991 857 902 851 642 
6258.g2488 5 26 8 49 4 3 7 4 3 5 0 5 14 4 1 0 15 2 
6258.g2489 2 2 1 17 0 11 3 2 1 3 0 0 1 0 10 0 5 7 
6258.g2490 11 6 30 82 5 27 83 7 3 7 2 6 4 10 38 18 52 26 
6258.g2491 7 0 25 42 2 22 30 2 3 0 0 2 3 4 16 13 12 2 
6260.g2492 841 634 763 1057 1078 742 883 2732 1282 1495 1014 787 1481 2331 1226 1476 1474 520 
6260.g2493 10 10 10 18 23 10 2 6 20 50 2 1 27 13 3 16 8 2 
6260.g2494 54 35 55 68 56 45 69 72 75 139 33 32 88 126 107 116 74 41 
6261.g2495 271 154 387 219 316 316 1290 573 771 202 132 365 452 437 659 326 607 238 
6261.g2496 19 10 11 19 12 8 33 13 6 15 30 5 16 8 41 35 18 21 
6261.g2497 0 0 0 0 0 0 1 0 0 1 0 0 1 1 0 1 3 0 
6261.g2498 0 0 1 0 4 1 0 0 0 0 0 0 0 0 0 0 0 0 
6261.g2499 0 0 2 1 1 0 0 0 2 2 0 0 1 0 0 0 0 4 
6261.g2500 0 1 49 21 27 0 1 0 0 0 0 18 0 0 17 15 2 13 
6261.g2501 1 2 108 28 123 1 3 3 0 3 2 49 0 0 84 40 4 107 
6261.g2502 11 6 28 76 36 19 35 25 51 18 18 22 19 20 54 33 40 50 
6261.g2503 11 18 25 49 41 21 37 51 112 23 35 37 24 26 41 30 55 75 
6261.g2504 35 44 56 48 62 21 18 82 110 32 52 58 28 81 55 44 106 70 
6261.g2505 767 673 1328 1277 607 798 671 702 642 866 439 759 924 744 974 1061 932 605 
6261.g2506 8 17 21 56 32 7 15 10 64 24 26 66 31 7 5 22 35 16 
6261.g2507 42 80 99 274 25 57 28 30 285 305 2 196 322 35 7 17 37 63 
6261.g2508 191 143 175 242 156 151 150 210 183 183 215 174 117 173 207 293 226 185 
6261.g2509 59 40 84 164 51 63 56 78 89 80 80 62 52 83 109 105 92 63 
6263.g2510 1384 945 1236 1254 1009 1162 1629 1798 1344 1163 757 1172 1486 888 1640 1422 2015 1826 
6263.g2511 910 814 1119 912 1128 1103 958 1428 1654 1299 918 1675 1185 1482 1222 1256 1481 850 
6265.g2512 13 6 7 9 11 5 15 10 8 13 11 4 10 12 13 11 15 11 
6270.g2513 167 126 266 115 93 123 149 152 151 84 92 135 75 133 130 185 142 125 
6271.g2514 96 66 70 48 58 56 81 84 101 116 75 73 86 44 90 78 112 80 
6272.g2515 65 101 35 277 22 25 42 25 160 165 3 55 385 27 8 41 56 88 
6274.g2516 4102 3965 8302 7321 9106 6858 7727 12181 12760 8930 6126 7367 12523 19910 10875 10564 13041 6310 
6274.g2517 2564 830 1903 2007 934 1320 1822 1053 590 383 911 1454 1092 1378 1229 3437 1937 1982 
6274.g2518 218 163 297 239 260 169 286 285 272 246 258 298 317 235 319 292 266 211 
6275.g2519 887 820 1281 757 2004 883 806 1820 1923 1295 1302 1042 1141 2791 1391 1422 1782 896 
6275.g2520 447 458 685 254 589 429 348 685 823 735 642 426 464 1464 672 673 798 347 
6275.g2521 269 245 348 257 464 315 272 692 467 304 425 332 347 1319 465 666 469 428 
6275.g2522 1588 1486 2211 1497 2954 2341 1593 3139 3008 2244 2313 1815 2417 5573 2842 4439 2573 1879 
6280.g2523 69 26 34 54 33 55 33 77 74 22 43 20 53 87 89 32 108 37 
6281.g2524 775 586 785 682 752 598 683 736 1074 1050 620 653 763 1041 1007 911 1092 880 
6281.g2525 86 58 104 55 120 56 75 109 99 109 36 102 87 55 103 71 95 70 
6281.g2526 913 812 1035 634 821 786 886 990 1336 1019 497 1182 686 1005 996 931 731 639 
6281.g2527 913 812 1035 634 821 786 886 990 1336 1019 497 1182 686 1005 996 931 731 639 
6281.g2528 94 83 91 77 123 92 129 197 177 149 126 193 109 143 138 188 217 113 
6282.g2529 327 280 565 410 152 230 190 338 137 208 110 319 95 582 141 525 278 233 
6282.g2530 2978 2536 3505 2162 3475 2743 2642 5210 3724 3739 3751 2778 3043 4778 4213 3838 3329 1910 
6283.g2531 3 4 4 2 5 2 4 5 3 8 3 4 1 1 2 2 3 2 
6283.g2532 198 112 179 112 124 179 203 208 181 164 125 142 141 137 226 181 200 200 
6284.g2533 551 363 523 466 494 383 740 735 714 542 368 580 476 476 841 572 633 516 
6285.g2534 81 81 90 69 64 53 76 101 87 133 52 132 98 50 69 52 79 99 
6287.g2535 5 11 6 10 4 7 12 16 12 5 3 8 7 1 12 9 6 6 
6289.g2536 1 0 0 5 3 0 0 0 3 7 1 0 5 1 0 0 0 0 
6290.g2537 706 495 668 706 447 585 788 719 994 464 287 682 444 343 640 679 633 1507 
6292.g2538 1044 780 1149 1102 897 887 1562 1337 1445 873 658 1097 955 795 1414 1148 1208 1578 
6292.g2539 26 22 67 20 12 64 73 46 104 19 9 17 20 20 91 25 57 127 
6292.g2540 29 117 47 114 10 21 38 21 244 355 2 60 226 21 15 35 19 135 
6292.g2541 119 81 148 69 67 58 72 93 139 55 60 51 76 56 132 70 85 129 
6294.g2542 171 104 163 107 123 125 188 158 146 140 108 131 130 86 205 119 175 142 
6297.g2543 0 0 0 0 0 0 0 0 0 0 0 0 0 0 0 0 0 0 
6297.g2544 41 47 36 27 45 28 42 33 84 87 41 52 140 73 49 50 38 23
[truncated: 259,463 more chars]
