# Supplementary material for: Tandem duplications lead to novel expression patterns through exon shuffling in Drosophila yakuba
Source: PLoS Genet. 2017 May 22;13(5):e1006795. doi: 10.1371/journal.pgen.1006795 (PMC5460883; doi:10.1371/journal.pgen.1006795)
Supplement: S1 Data — (ZIP) [file pgen.1006795.s001.zip › Revision Upload/ReadsPerGene.ova.txt]

0.g1001 1704 1793 2002 1069 1246 608 1665 953 837 1284 967 1051 1243 1635 654 1014 1060 1325 
0.g1006 644 624 1244 688 703 647 446 414 624 1008 574 545 571 775 265 439 555 643 
0.g1007 1004 1250 1439 617 1111 529 1114 641 603 1058 643 779 497 1055 295 789 536 692 
0.g1008 1004 1250 1439 617 1111 529 1114 641 603 1058 643 779 497 1055 295 789 536 692 
0.g1009 1004 1250 1439 617 1111 529 1114 641 603 1058 643 779 497 1055 295 789 536 692 
0.g1016 102 136 93 70 120 43 154 88 62 115 60 117 69 79 41 54 52 89 
0.g1033 8670 10205 11892 6265 8962 4935 8909 7077 5928 8238 6758 6954 6011 9321 3456 6021 6679 8503 
0.g1034 6644 7702 8291 5536 7064 3244 8953 5770 5601 6709 5401 5172 4252 7853 2778 4492 5250 8036 
0.g1041 10658 11965 14026 7227 9182 4756 11191 6949 6204 9018 6577 8065 7465 11201 4205 7859 8147 10239 
0.g1043 14744 17822 17931 5888 9273 5170 8675 6185 7006 8068 5464 6334 6795 11410 3449 7327 5983 8668 
0.g1045 3140 3428 3588 1506 2081 1336 2803 1801 2094 2111 1820 1878 1754 2886 1241 1561 1892 2506 
0.g1047 3140 3428 3588 1506 2081 1336 2803 1801 2094 2111 1820 1878 1754 2886 1241 1561 1892 2506 
0.g1048 2 8 0 0 0 0 4 1 4 2 1 2 0 1 2 1 0 1 
0.g1049 0 8 1 1 0 0 0 3 2 0 1 29 0 0 10 13 0 2 
0.g1050 0 1 2 3 0 1 6 5 7 0 2 10 2 2 4 2 2 4 
0.g1052 8 67 30 47 40 8 4 45 85 50 16 363 4 145 19 19 19 20 
0.g1056 0 0 0 0 0 0 0 0 0 0 0 0 0 0 115 0 0 0 
0.g1058 2464 2911 3145 792 1997 1245 2350 1357 1412 1728 1709 1295 1227 1846 1290 1766 1780 3047 
0.g1064 102 123 276 41 66 71 52 61 51 62 77 42 91 73 57 56 85 156 
0.g107 18 56 83 34 43 35 45 41 45 49 22 44 56 57 20 23 27 24 
0.g1070 1 2 1 0 0 0 0 0 0 0 0 0 0 0 0 0 0 0 
0.g1072 1 11 4 0 0 0 0 0 0 0 0 0 0 0 0 0 0 0 
0.g1075 1154 1900 2411 665 532 568 729 574 461 836 302 523 467 950 285 426 449 745 
0.g1077 24 146 109 1 0 0 0 2 1 3 3 1 2 4 2 3 2 2 
0.g1078 225 627 514 0 0 0 0 0 0 0 1 0 0 0 0 0 1 1 
0.g1086 318 430 449 289 498 182 581 475 610 497 627 326 246 493 235 298 453 407 
0.g1092 0 0 0 0 6 0 5 0 17 1 0 0 0 0 0 0 1 0 
0.g1094 0 0 0 0 0 0 0 0 1 0 0 0 0 0 0 1 0 0 
0.g1100 1275 1505 1387 133 1055 665 367 240 873 751 310 211 101 227 186 169 354 381 
0.g1108 267 281 287 534 268 234 174 188 218 304 188 195 274 508 134 168 205 320 
0.g1110 3 3 5 3 2 2 2 1 0 0 9 0 0 8 3 2 6 0 
0.g1122 32538 36543 32577 15207 17486 11126 25615 15375 13011 19058 12513 16164 17723 21741 7534 13421 14766 22278 
0.g1133 1342 1664 1571 568 963 394 1550 935 866 986 895 1043 786 1159 480 657 941 705 
0.g1135 4220 4951 5867 3509 3766 1975 4683 3597 3060 4264 3078 3320 3487 4558 1446 2878 3224 4103 
0.g1136 5743 7083 7789 4323 5162 3120 6349 4188 3630 4848 4147 4083 4460 6327 2123 4257 4730 5726 
0.g1138 0 1 0 0 1 0 0 0 0 7 0 0 0 0 3 1 1 0 
0.g1139 1 3 0 0 0 5 1 3 0 29 3 3 1 0 3 1 0 1 
0.g1143 16646 17880 15969 9301 9121 5336 11746 7692 6681 9308 8440 9733 11522 11896 4145 8366 10932 12692 
0.g1146 0 0 0 0 0 0 0 0 0 0 0 0 0 1 2 2 0 0 
0.g1147 7826 9328 8831 3876 3806 1722 4434 3508 2393 3931 2953 3554 3291 3340 2349 3573 3328 4767 
0.g1148 7826 9328 8831 3876 3806 1722 4434 3508 2393 3931 2953 3554 3291 3340 2349 3573 3328 4767 
0.g1149 7826 9328 8831 3876 3806 1722 4434 3508 2393 3931 2953 3554 3291 3340 2349 3573 3328 4767 
0.g1153 221 338 324 198 272 160 389 244 333 324 287 219 137 450 121 160 196 217 
0.g1155 2295 3004 4125 1892 1458 1504 1406 2095 1509 2256 1015 1807 2398 2627 833 2360 1522 3022 
0.g1159 0 0 0 0 0 0 0 0 0 3 0 0 0 0 0 0 0 0 
0.g1163 5807 6903 6279 3799 4005 2309 4606 2865 3132 4102 3422 1896 3119 4726 1755 2640 3633 5152 
0.g1165 7 9 13 4 0 14 1 6 8 11 3 5 18 3 2 9 5 5 
0.g1166 199 352 333 162 122 115 94 206 149 122 214 184 297 157 90 217 324 196 
0.g1167 199 352 333 162 122 115 94 206 149 122 214 184 297 157 90 217 324 196 
0.g1169 10483 12596 11115 5758 5399 4133 8208 5622 5052 5514 4391 5224 5914 9151 2582 5709 5189 8956 
0.g117 269 377 277 116 89 170 84 119 98 113 65 270 110 232 46 50 78 105 
0.g1171 1154 1065 1287 519 707 457 317 550 616 414 258 609 507 587 338 527 325 751 
0.g1185 38 14 10 76 5 10 7 85 74 10 14 12 10 34 11 64 10 47 
0.g1189 4 30 5 4 7 6 3 3 1 9 7 2 12 3 1 5 6 8 
0.g1191 4329 5767 6009 1845 2959 1716 3651 2381 1714 3809 2571 2412 2721 3949 1217 2377 2557 2857 
0.g1195 4613 5777 7063 5264 5683 4632 6147 6021 4906 6871 4573 5144 4718 6769 3011 4329 4000 9469 
0.g12 33096 41674 36518 12103 22069 10725 26155 16181 13637 18313 16370 20118 19012 27048 9563 15355 16803 19787 
0.g120 12 55 34 7 7 39 6 5 10 9 13 37 9 46 5 3 8 2 
0.g1205 3031 3185 2835 1273 1680 748 1601 905 1194 1818 1417 1212 1291 1409 624 975 1596 1694 
0.g1206 4 2 8 9 5 1 3 3 3 0 8 5 3 39 0 4 6 6 
0.g1207 398 585 743 660 991 424 1155 666 698 976 742 639 873 1097 322 727 522 864 
0.g1209 1542 1525 1394 849 1552 603 1726 1216 907 1340 1104 1464 1016 1405 449 862 1011 1028 
0.g1214 7913 9102 8848 4483 7947 3513 10219 5663 5754 6548 5261 6866 5411 7460 3067 4985 5216 6455 
0.g1222 11 9 6 9 5 6 14 13 8 3 19 1 2 2 0 1 21 6 
0.g1223 193 236 279 146 140 172 165 184 164 210 169 213 569 490 97 142 186 306 
0.g1228 296 450 893 329 233 90 75 121 352 268 86 219 386 223 51 210 154 137 
0.g123 778 1316 1671 668 909 1022 806 1116 710 1282 1009 1201 780 1737 340 579 684 908 
0.g1231 650 824 837 326 605 429 651 619 537 815 221 739 470 696 363 546 165 404 
0.g1235 2208 2874 2988 344 5809 2773 4229 3509 3964 5181 3113 3187 2707 4510 2220 2289 2379 4626 
0.g1236 165 129 120 66 109 68 155 71 99 95 70 102 78 112 50 63 89 119 
0.g1238 10 11 23 7 8 3 7 5 6 9 12 4 7 6 7 11 16 8 
0.g1239 4988 5778 4168 3016 3455 2210 3733 2946 3274 2333 2143 2487 5172 5127 1445 3271 2938 5117 
0.g1246 212 447 572 579 1330 475 828 749 476 695 932 882 650 773 341 478 593 949 
0.g1247 296 453 628 71 67 324 245 78 166 382 71 75 438 530 80 150 79 352 
0.g1248 52 85 117 7 15 64 74 15 35 82 8 17 76 117 29 67 9 85 
0.g1250 28643 31774 35713 19986 21054 9757 18233 18805 17422 17585 11344 19647 15985 19621 9829 12928 12787 29867 
0.g1251 68 79 126 80 38 76 386 51 90 73 51 124 180 79 34 37 93 72 
0.g1252 634 1288 1092 898 340 459 2204 528 487 498 519 672 1078 602 216 690 811 754 
0.g1253 13 23 42 25 8 43 17 28 56 18 13 18 8 8 6 3 16 22 
0.g1254 0 0 0 0 0 0 0 0 0 0 0 0 0 0 0 0 1 0 
0.g1255 0 1 0 0 0 0 0 0 0 0 0 1 0 0 0 0 0 0 
0.g1256 1 0 1 3 0 0 2 5 1 1 23 1 0 0 0 83 66 0 
0.g1257 98 207 193 107 148 159 117 163 103 243 134 201 269 210 90 109 139 197 
0.g1264 363 786 690 265 142 170 156 411 382 461 121 304 465 397 154 255 261 222 
0.g1265 363 786 690 265 142 170 156 411 382 461 121 304 465 397 154 255 261 222 
0.g1266 661 764 1147 473 326 366 192 362 540 954 135 605 813 500 389 366 510 519 
0.g127 3046 4076 4008 2268 2595 1600 2942 2535 2351 2776 2933 2424 2633 4117 1348 2127 2620 4070 
0.g1271 16237 17528 15825 8204 10084 6135 14403 9671 7921 10585 9116 10538 10160 14244 5672 8514 11028 11901 
0.g1276 913 859 808 568 1206 897 1926 1284 1352 1122 876 1465 622 790 533 802 558 1067 
0.g1278 19719 22030 21383 11065 15994 7788 17384 12780 11604 12947 12605 13217 9829 13253 6998 10301 12436 14491 
0.g1279 19719 22030 21383 11065 15994 7788 17384 12780 11604 12947 12605 13217 9829 13253 6998 10301 12436 14491 
0.g128 3046 4076 4008 2268 2595 1600 2942 2535 2351 2776 2933 2424 2633 4117 1348 2127 2620 4070 
0.g1291 0 0 0 0 0 0 0 0 0 0 0 0 0 0 0 0 0 0 
0.g1294 1344 1889 1740 979 1317 1323 1546 1661 1347 1782 1288 1207 1252 1496 510 879 1049 1270 
0.g1296 4151 4679 4646 2976 3399 1941 4073 2765 2638 3726 2609 2946 2788 3836 1397 2428 2972 4635 
0.g1299 18662 21992 23692 13636 17690 10040 24756 15073 16124 17418 13341 15238 12438 21508 8110 12135 12035 20594 
0.g1301 2522 3127 3833 1538 3257 1465 1887 1659 1411 1850 1641 2050 2352 3088 1040 2205 2251 2220 
0.g1305 2058 2765 3793 1692 1441 1645 1392 1136 1387 2292 1313 1595 2674 2528 883 1269 2166 1817 
0.g1307 0 0 3 0 1 1 0 1 0 0 0 0 1 0 0 0 0 1 
0.g1308 5 7 5 6 4 5 4 3 1 6 10 5 18 7 2 5 20 11 
0.g1310 11008 12929 13202 6561 8937 6083 10229 7600 6470 8651 6260 7741 8394 10651 3992 6677 6610 9976 
0.g1312 4351 5126 6273 3329 3673 2915 4984 3832 3746 4250 2935 3343 3412 4171 1793 2849 2632 5120 
0.g1346 1373 1843 2057 786 2117 689 2077 1392 1047 1872 1319 973 534 1476 481 855 1046 1327 
0.g1347 1373 1843 2057 786 2117 689 2077 1392 1047 1872 1319 973 534 1476 481 855 1046 1327 
0.g1352 103 126 150 102 87 102 95 104 76 97 78 115 376 195 58 167 110 159 
0.g1361 0 1 0 0 0 0 0 0 0 0 0 0 1 0 0 0 0 0 
0.g1375 5 2 8 4 3 4 0 4 6 8 0 2 4 6 3 4 2 5 
0.g1377 3898 4706 6956 4404 4696 3181 4409 4365 3424 5967 3023 4563 4755 5556 2085 4181 2858 5805 
0.g1379 2172 2706 3626 1895 2973 1508 3290 2509 2360 2954 2882 2236 1783 3209 1181 1888 2519 3179 
0.g1380 4808 6099 5955 3241 4576 2606 5871 4063 3306 4200 4374 4587 4204 5337 2267 3757 4144 5679 
0.g1381 6098 6681 6155 3118 3761 2216 4694 3384 2837 3450 3085 2756 3862 4452 2026 3577 3967 4125 
0.g1382 3470 4521 2942 2391 3941 2135 4316 3051 2921 3326 3066 3204 2693 3471 1622 2563 2812 3664 
0.g1383 13693 15944 18236 9073 11589 7581 15080 10417 9213 10975 9314 10901 10944 12790 5344 9432 9100 12977 
0.g1384 13693 15944 18236 9073 11589 7581 15080 10417 9213 10975 9314 10901 10944 12790 5344 9432 9100 12977 
0.g1385 13693 15944 18236 9073 11589 7581 15080 10417 9213 10975 9314 10901 10944 12790 5344 9432 9100 12977 
0.g1387 10471 11719 9845 5708 7025 3274 8164 5297 5253 6769 5686 5031 6245 8403 3279 5545 6949 9054 
0.g1388 10471 11719 9845 5708 7025 3274 8164 5297 5253 6769 5686 5031 6245 8403 3279 5545 6949 9054 
0.g1390 0 0 0 0 0 0 0 0 1 0 0 0 0 1 0 0 0 0 
0.g1392 0 0 0 0 0 0 0 0 0 0 0 0 0 0 0 0 0 0 
0.g1394 0 0 0 0 0 0 0 0 0 0 0 0 1 0 0 0 0 0 
0.g1396 0 0 0 0 1 1 0 0 0 0 0 0 0 0 0 0 0 0 
0.g14 993 1268 1542 966 1510 837 1732 1330 1171 1386 1051 1762 1084 1998 610 918 844 1551 
0.g140 73 101 159 9 7 48 2 3 5 8 17 23 12 4 2 1 17 10 
0.g1404 14563 15504 13391 8847 9749 6096 12304 9359 8783 10343 6582 9368 9594 13261 5323 8936 8479 13514 
0.g1406 5448 4622 4045 3288 3022 1979 4936 3150 3145 3946 2678 3005 3286 3729 1492 3480 3949 3988 
0.g1407 5448 4622 4045 3288 3022 1979 4936 3150 3145 3946 2678 3005 3286 3729 1492 3480 3949 3988 
0.g1408 146 111 157 59 41 63 88 138 27 63 32 79 149 78 19 66 49 138 
0.g141 64 85 65 6 8 30 2 4 9 2 16 18 8 3 1 1 9 8 
0.g1413 2596 2239 1277 662 829 633 1133 710 743 886 725 942 988 1176 433 720 806 1018 
0.g1414 10293 10759 12571 6921 6575 5021 7504 5598 5091 7121 5111 6458 6659 8357 3480 5598 5890 8519 
0.g1415 10293 10759 12571 6921 6575 5021 7504 5598 5091 7121 5111 6458 6659 8357 3480 5598 5890 8519 
0.g1416 108 64 24 14 53 37 29 209 113 4 27 18 13 5 17 215 12 20 
0.g1421 711 859 2032 233 187 461 342 344 240 240 649 479 320 257 48 183 981 422 
0.g1432 840 1109 1323 574 1165 505 1023 879 750 912 827 927 555 1130 308 535 630 640 
0.g1433 840 1109 1323 574 1165 505 1023 879 750 912 827 927 555 1130 308 535 630 640 
0.g1437 0 0 1 1 2 1 0 2 2 3 2 0 3 4 0 1 6 2 
0.g1443 6680 5739 6842 2908 4690 2086 5483 4191 3040 3821 2800 4715 2704 4684 2131 2585 3044 5110 
0.g1445 6680 5739 6842 2908 4690 2086 5483 4191 3040 3821 2800 4715 2704 4684 2131 2585 3044 5110 
0.g1451 26447 27357 27877 13946 20478 9708 23790 16625 14040 17097 14024 17453 16056 24179 8197 14787 16540 20392 
0.g1454 487 592 751 353 551 346 516 568 489 596 457 367 333 652 234 358 405 562 
0.g146 8 19 10 35 15 7 8 10 5 32 8 36 436 26 2 19 13 11 
0.g1461 924 1039 1368 528 555 443 1109 509 719 973 1457 649 645 641 460 506 1330 657 
0.g1462 2279 3264 3842 1744 2923 1937 3575 2562 1860 3746 2445 2474 2213 3052 1204 2047 1852 2620 
0.g1463 2279 3264 3842 1744 2923 1937 3575 2562 1860 3746 2445 2474 2213 3052 1204 2047 1852 2620 
0.g1465 335 422 388 202 542 325 742 732 580 735 486 459 180 547 242 331 353 763 
0.g1480 609 1176 1148 828 1649 707 1502 797 701 1136 978 1068 1171 1572 520 873 1049 1376 
0.g1481 2663 4269 3422 3234 4484 2076 5417 3335 2712 4233 2962 3246 3017 4922 1744 3029 2911 4223 
0.g1483 3649 3821 3765 2080 2866 1270 3213 2021 1839 2726 1948 2134 1979 3113 1187 2316 2257 3678 
0.g1488 22677 23630 22926 10829 14566 7715 19622 11588 10683 13555 11559 12982 12899 16718 6057 11232 13224 16764 
0.g1490 2298 2988 3389 2009 2473 1488 3229 2128 2216 2840 1614 1526 1746 2516 1180 2280 1388 3039 
0.g1492 2298 2988 3389 2009 2473 1488 3229 2128 2216 2840 1614 1526 1746 2516 1180 2280 1388 3039 
0.g1494 2298 2988 3389 2009 2473 1488 3229 2128 2216 2840 1614 1526 1746 2516 1180 2280 1388 3039 
0.g1495 1 0 3 2 2 1 1 1 0 0 1 1 0 0 0 0 1 1 
0.g1496 3 1 2 6 2 9 3 10 1 3 2 0 3 6 0 1 0 1 
0.g1501 5562 6959 6759 3445 5495 3126 6004 5063 3948 5352 4314 4422 4549 6592 2553 3507 4110 5536 
0.g1507 5051 6229 6090 3189 4025 2547 5031 3078 3208 4370 3268 3889 4284 4634 2016 3302 3899 5132 
0.g1510 24100 29378 25437 11198 14961 10544 21368 14447 11002 15546 13031 15673 17081 19942 7148 12160 14310 15554 
0.g1511 24100 29378 25437 11198 14961 10544 21368 14447 11002 15546 13031 15673 17081 19942 7148 12160 14310 15554 
0.g1512 24100 29378 25437 11198 14961 10544 21368 14447 11002 15546 13031 15673 17081 19942 7148 12160 14310 15554 
0.g1513 7936 7385 5038 1826 2569 2125 4202 2347 1669 2315 1838 2652 3302 3272 1229 2384 2519 3117 
0.g1516 0 0 1 2 0 1 0 0 0 2 0 0 1 1 0 0 1 0 
0.g1517 1 4 1 0 0 4 0 1 2 0 1 1 0 2 0 1 2 1 
0.g1520 1 2 0 0 0 0 0 3 0 1 1 0 0 2 0 0 2 0 
0.g1525 4 1 1 8 1 1 0 0 0 3 2 0 3 0 0 5 1 1 
0.g1526 17 40 87 59 33 29 10 43 6 75 18 69 66 2 11 62 30 48 
0.g1527 17 40 87 59 33 29 10 43 6 75 18 69 66 2 11 62 30 48 
0.g1532 7226 8233 7077 4019 4290 2663 6006 3852 3580 4820 3168 3732 4096 5355 2203 3804 3855 5867 
0.g154 4467 4982 4806 2376 3828 2590 4959 3868 3438 3434 3404 3686 3091 4232 1719 2783 2777 3715 
0.g1544 586 785 829 552 921 499 1044 809 835 975 623 825 501 935 326 376 510 753 
0.g155 4467 4982 4806 2376 3828 2590 4959 3868 3438 3434 3404 3686 3091 4232 1719 2783 2777 3715 
0.g1550 160 207 370 156 185 108 34 71 104 86 42 86 131 152 39 114 82 120 
0.g1551 3 10 11 3 7 8 1 6 5 2 8 2 4 9 3 7 7 6 
0.g1554 981 1178 1958 1036 900 994 585 1079 787 1098 475 984 1319 1673 419 1107 620 1476 
0.g1555 981 1178 1958 1036 900 994 585 1079 787 1098 475 984 1319 1673 419 1107 620 1476 
0.g1566 12967 14986 13140 8891 10314 5862 11999 8721 7424 10324 7346 9236 7149 11590 4034 7404 7997 12222 
0.g157 46102 61900 94554 104140 90767 59484 98258 98653 85892 76634 75503 71027 70923 104416 45623 62937 65450 113563 
0.g1572 2347 3296 3636 2608 3509 2211 4492 3662 3145 4900 3560 3198 2708 4029 1706 2738 2745 4048 
0.g1574 1611 2139 2068 1347 1895 1023 2648 1808 1290 1763 1448 1887 1699 2144 859 1399 1385 1970 
0.g1575 1611 2139 2068 1347 1895 1023 2648 1808 1290 1763 1448 1887 1699 2144 859 1399 1385 1970 
0.g1577 954 1479 1834 997 1790 859 1795 1440 1294 1970 1685 1358 943 1491 620 903 1073 1242 
0.g1578 936 1418 1510 888 1655 944 1797 1411 1272 1834 1552 1329 1027 1511 693 947 1088 1426 
0.g1579 936 1418 1510 888 1655 944 1797 1411 1272 1834 1552 1329 1027 1511 693 947 1088 1426 
0.g158 46102 61900 94554 104140 90767 59484 98258 98653 85892 76634 75503 71027 70923 104416 45623 62937 65450 113563 
0.g1580 5334 6954 7650 5707 8281 3255 7928 7576 5324 7554 8267 5466 4307 9448 3213 4632 6178 7125 
0.g1589 360 453 351 191 233 153 194 208 207 289 160 157 205 220 100 159 166 291 
0.g1591 4 5 6 0 2 3 3 22 2 4 4 10 10 2 1 5 5 2 
0.g1592 1538 2077 2811 1519 2559 1501 2545 2064 1694 2689 1790 1884 1604 2136 837 1553 1587 2095 
0.g1595 4135 4336 3828 1970 3164 1566 4350 2449 1833 3147 2359 2367 1907 2887 1019 1783 2572 3246 
0.g1598 621 582 657 427 568 414 800 741 526 382 495 480 466 367 323 455 442 356 
0.g1599 0 0 0 0 0 0 0 0 0 1 0 0 0 2 0 0 0 0 
0.g160 115 195 205 29 26 99 22 35 217 242 87 160 373 97 44 40 179 59 
0.g1600 4 1 0 3 1 8 0 0 0 122 1 0 1 1 1 0 1 1 
0.g1601 0 0 0 0 0 0 0 0 0 0 0 0 0 0 0 0 0 0 
0.g1603 2890 4079 5805 3976 4540 2647 4723 3035 3502 5043 3314 3581 3048 6217 1776 3171 3374 5622 
0.g1604 19645 21307 21036 11086 13933 7023 19728 11812 10261 12860 10969 13413 13198 18364 6526 12050 13027 15496 
0.g1605 7903 8916 8233 4171 5763 3566 6384 4350 3928 5275 3790 4828 4965 6217 2419 4447 4380 6109 
0.g161 5231 6390 6799 3115 3944 2974 3546 2422 2542 3738 2992 3455 3791 3940 1382 2207 3443 4163 
0.g1610 3 1 9 4 4 0 0 0 2 2 2 3 5 1 2 0 1 3 
0.g1612 1 0 1 0 1 0 0 0 1 0 0 1 3 3 0 15 1 0 
0.g1616 26635 35889 40614 18695 25863 19379 27333 22192 17606 30036 21521 23322 22084 29369 10936 17267 20541 27594 
0.g162 32 58 59 18 22 26 20 25 22 35 17 21 21 53 7 10 20 21 
0.g1622 1 2 2 1 3 0 4 0 0 1 1 0 1 2 0 0 0 0 
0.g1625 446 668 776 628 613 430 623 543 723 764 416 977 383 1195 181 586 329 1059 
0.g1633 45669 51126 53496 23982 30914 19908 37594 26209 24535 31384 22990 27042 34038 40423 14847 27526 26795 34926 
0.g1638 2122 3102 3893 2590 3089 1548 3685 2655 2193 3232 2565 2962 2126 3604 1252 2377 2231 3606 
0.g1643 11638 15190 19132 10639 14786 8373 16565 13076 10948 16057 10988 12806 10145 16014 6147 9482 9950 15813 
0.g1645 11638 15190 19132 10639 14786 8373 16565 13076 10948 16057 10988 12806 10145 16014 6147 9482 9950 15813 
0.g1651 13235 17089 19827 9631 12320 7768 13721 11329 8586 11493 10356 10179 13635 16675 7172 9280 11266 14906 
0.g1652 8449 10471 11647 3769 5156 4114 7954 5677 5866 6325 4359 6197 6774 7995 3024 4303 4806 8061 
0.g1661 15613 20290 17934 9249 17107 9327 19183 14277 11558 15672 13480 13766 12075 17468 6780 9960 11464 14988 
0.g1664 113 145 169 196 16 55 11 2374 22 41 37 153 44 653 72 48 36 26 
0.g1665 66 121 123 23 25 26 43 155 19 9 53 21 59 35 2 30 81 35 
0.g1667 94 113 205 84 91 62 36 149 93 163 29 123 106 114 32 104 45 84 
0.g1670 3 3 3 4 3 3 4 14 2 1 22 1 2 6 1 2 15 3 
0.g1671 636 771 806 466 1253 537 1390 970 760 832 910 886 468 857 304 577 506 831 
0.g1675 1240 1329 1636 746 1432 961 1671 1396 1105 1546 1317 1313 915 1272 506 767 949 1677 
0.g1677 1012 948 1150 654 543 628 822 571 493 614 594 480 570 1259 216 584 738 735 
0.g1679 5744 5305 5603 2439 4106 2058 6137 3803 2817 3938 3298 3259 3006 3861 1790 2660 2813 4231 
0.g1682 1538 2033 2904 1658 2459 1063 2150 2036 1767 2734 1639 1823 1392 3833 869 1251 1178 2120 
0.g1683 1538 2033 2904 1658 2459 1063 2150 2036 1767 2734 1639 1823 1392 3833 869 1251 1178 2120 
0.g1693 9 26 8 5 0 6 1 8 3 6 7 18 9 5 4 4 4 9 
0.g1694 3043 4263 4581 2999 4024 2121 5239 3271 2063 3061 3183 3134 2904 3200 1538 2569 3331 4417 
0.g1696 11257 12621 14277 10366 16981 13399 24709 22628 20726 18797 16363 18892 8620 13751 5328 8057 8398 14733 
0.g1700 2792 2621 2806 1694 2378 1365 3112 2286 2249 2228 1814 2364 1797 2424 1115 1693 1652 2867 
0.g1701 2792 2621 2806 1694 2378 1365 3112 2286 2249 2228 1814 2364 1797 2424 1115 1693 1652 2867 
0.g1702 959 930 798 581 700 317 1087 497 611 674 568 491 502 465 343 545 654 875 
0.g1703 38246 39718 34335 19949 23480 14460 30194 18069 18073 23687 18961 21145 22048 28303 11673 21665 22838 27164 
0.g1720 670 465 652 367 513 483 708 419 351 652 422 763 705 997 385 732 347 619 
0.g1721 670 465 652 367 513 483 708 419 351 652 422 763 705 997 385 732 347 619 
0.g1728 29282 35185 34914 18973 25313 16743 35347 23270 20626 25468 21826 25020 24002 30665 11978 19887 19770 26424 
0.g1729 13130 16774 20166 10656 13358 9621 13561 12358 11063 14190 9114 12359 11514 17827 5494 10841 9378 15138 
0.g1731 7305 8016 7979 4156 6658 3650 7111 4029 4650 6325 4730 4910 4707 6217 2739 4012 4934 6260 
0.g1733 166 192 140 145 154 124 535 238 121 266 69 358 154 178 23 199 111 259 
0.g1735 130 170 188 72 51 95 67 63 56 102 81 110 157 200 141 117 118 113 
0.g1743 14283 17400 15465 5366 2386 5825 12880 8080 6229 8777 7039 5418 9074 9898 4426 6781 7351 8737 
0.g1744 14283 17400 15465 5366 2386 5825 12880 8080 6229 8777 7039 5418 9074 9898 4426 6781 7351 8737 
0.g1750 31 44 44 66 17 31 57 29 44 9 35 21 24 24 13 21 42 55 
0.g1751 1 0 5 4 2 4 1 2 2 0 0 1 2 4 0 1 0 2 
0.g1752 183 218 225 130 140 122 143 123 95 193 116 139 562 256 86 141 152 244 
0.g1754 183 218 225 130 140 122 143 123 95 193 116 139 562 256 86 141 152 244 
0.g1755 30 63 47 21 25 29 18 23 29 27 19 40 48 23 7 13 31 19 
0.g1758 19359 25890 27636 15197 24134 13616 27226 21397 18169 25394 18351 18373 17372 24523 10360 13677 15800 21647 
0.g1759 19359 25890 27636 15197 24134 13616 27226 21397 18169 25394 18351 18373 17372 24523 10360 13677 15800 21647 
0.g1761 19359 25890 27636 15197 24134 13616 27226 21397 18169 25394 18351 18373 17372 24523 10360 13677 15800 21647 
0.g1765 101348 95412 92449 53565 55102 36160 67723 50981 47570 60019 43852 52962 49715 72051 26793 48836 57098 75265 
0.g1766 9858 10943 15223 8000 8364 5900 10342 7556 6918 10607 6136 9056 8181 10031 4445 8182 8140 13607 
0.g1767 1375 817 2251 1729 810 672 395 825 745 752 293 799 1036 1886 1049 471 620 1558 
0.g1769 9832 13135 18869 9308 13734 9411 13586 19130 10805 16009 10567 11276 11112 15975 5558 9454 9812 14905 
0.g1771 9832 13135 18869 9308 13734 9411 13586 19130 10805 16009 10567 11276 11112 15975 5558 9454 9812 14905 
0.g1772 9832 13135 18869 9308 13734 9411 13586 19130 10805 16009 10567 11276 11112 15975 5558 9454 9812 14905 
0.g1773 5 227 13 3 5 2 5 11 15 8 4 76 9 12 297 9 5 4 
0.g1774 1059317 912956 1062160 1349340 1246470 649369 1710531 939309 1314824 925449 792215 1583577 665864 928174 994423 1291549 773004 904387 
0.g1776 35 61 117 64 45 54 41 51 19 81 56 63 119 31 21 45 42 76 
0.g1777 216 406 363 171 136 202 143 185 117 185 147 155 325 268 87 189 116 221 
0.g1778 115 217 190 95 107 440 192 76 73 129 80 130 270 380 22 199 107 139 
0.g1779 66 73 63 75 72 56 47 43 39 74 54 53 111 108 19 95 69 96 
0.g182 4 9 15 0 0 6 0 8 7 4 0 0 3 0 0 2 1 0 
0.g19 5280 6618 7320 4259 5852 3097 7014 5327 4191 5750 4447 4944 3927 7743 2445 3741 4475 5973 
0.g196 5970 7215 7459 3759 4767 3145 5803 4397 3326 4322 3978 4302 4521 6093 2543 4027 4076 6365 
0.g201 2 4 1 3 0 3 5 4 0 108 26 3 5 13 6 2 22 1 
0.g202 99 146 185 88 88 85 82 78 64 285 118 109 147 181 44 83 176 153 
0.g204 1555 2004 1380 1314 1068 1819 1295 809 1046 2399 1437 680 2034 2759 942 1141 2014 3552 
0.g206 16 20 22 14 17 22 24 27 15 108 29 10 21 16 7 7 38 14 
0.g207 602 619 643 593 539 584 541 519 314 838 488 308 635 849 287 410 474 948 
0.g208 184 280 469 308 239 326 116 306 125 373 148 226 365 749 68 254 246 558 
0.g209 17 31 36 31 38 39 13 35 6 88 19 25 21 32 4 19 36 24 
0.g21 6 10 15 4 9 28 9 9 21 28 33 9 9 22 2 10 44 20 
0.g212 421 511 520 308 655 422 1125 397 406 617 507 359 156 749 137 341 424 490 
0.g214 498 597 664 674 133 437 1194 982 629 840 764 710 737 806 311 465 726 775 
0.g218 1 0 0 0 0 3 1 0 0 0 0 0 1 0 0 0 0 0 
0.g219 0 0 0 1 0 0 0 0 0 1 0 1 0 1 0 4 1 0 
0.g22 1 5 6 5 0 6 5 4 10 2 14 2 4 6 2 3 8 5 
0.g221 1138 1780 2100 1552 2343 1915 3585 3179 2204 2143 2139 2799 1444 2372 815 1393 1136 1902 
0.g222 5808 6930 6286 2802 3286 1910 4643 2632 2030 3423 2757 3425 3285 4459 1714 2579 3333 3809 
0.g224 2846 3590 3718 1614 3221 2070 3888 2703 1855 3128 2509 3348 1945 2544 1605 2294 2135 2511 
0.g225 2846 3590 3718 1614 3221 2070 3888 2703 1855 3128 2509 3348 1945 2544 1605 2294 2135 2511 
0.g23 21 16 59 26 27 36 35 28 30 64 26 28 45 27 12 45 28 25 
0.g232 32053 36244 41796 18958 18599 20052 20401 18694 16383 25739 15008 18780 27233 32899 10271 19435 21734 37138 
0.g234 3728 5003 7051 2853 4718 2564 4720 3951 3175 4274 3460 3302 3658 5160 1596 3546 3314 4263 
0.g235 3728 5003 7051 2853 4718 2564 4720 3951 3175 4274 3460 3302 3658 5160 1596 3546 3314 4263 
0.g237 0 2 3 0 1 1 0 2 0 1 0 0 0 1 1 1 0 0 
0.g24 21 16 59 26 27 36 35 28 30 64 26 28 45 27 12 45 28 25 
0.g240 30 19 14 40 57 88 104 39 21 59 14 25 33 53 1 7 74 32 
0.g245 1929 1929 1845 1524 3152 2250 3241 818 929 1461 809 1005 2312 1392 349 1183 2069 1498 
0.g25 89640 98672 85398 38022 64268 32723 73315 46174 45399 55445 44602 53083 45448 66801 25706 45058 46451 60315 
0.g257 43521 45202 40164 19714 31796 17086 37670 22983 23176 32419 21770 28391 23315 32287 12023 20227 21864 28874 
0.g258 43521 45202 40164 19714 31796 17086 37670 22983 23176 32419 21770 28391 23315 32287 12023 20227 21864 28874 
0.g261 16132 17840 17850 11080 17649 12796 23329 18027 18157 17884 26144 17406 11736 15592 7148 14158 19912 16529 
0.g263 16132 17840 17850 11080 17649 12796 23329 18027 18157 17884 26144 17406 11736 15592 7148 14158 19912 16529 
0.g266 51720 46952 54550 31604 41340 24102 44702 35432 31906 39248 25361 39566 33130 47861 20397 37573 33683 47897 
0.g269 57606 53347 44059 21338 29519 12043 35203 21949 27079 26288 17799 18634 17482 29605 11961 10955 19713 24891 
0.g278 9 15 17 6 1 5 10 13 6 10 4 6 9 7 1 2 3 18 
0.g279 0 0 0 4 1 2 0 1 0 1 0 0 3 1 2 0 2 1 
0.g280 6 3 3 30 1 2 3 3 1 2 2 10 5 6 0 4 4 8 
0.g283 6019 6974 7577 3311 3342 2439 4382 3142 3307 3621 2428 3869 3525 4689 1727 2931 2923 4794 
0.g284 6019 6974 7577 3311 3342 2439 4382 3142 3307 3621 2428 3869 3525 4689 1727 2931 2923 4794 
0.g287 1019 1071 986 592 270 264 698 324 538 737 339 440 459 572 259 1003 310 445 
0.g289 11475 13346 19143 13073 13118 5171 18475 9675 10480 13457 7361 12396 8717 20173 4650 10319 7935 15543 
0.g290 11475 13346 19143 13073 13118 5171 18475 9675 10480 13457 7361 12396 8717 20173 4650 10319 7935 15543 
0.g313 4 1 3 3 0 6 0 3 8 0 7 2 7 1 0 3 2 4 
0.g314 3 0 0 0 0 2 0 0 0 1 0 0 0 3 0 0 0 0 
0.g315 5 11 2 3 1 10 5 9 0 1 3 10 5 0 3 3 1 3 
0.g320 3 0 0 0 0 0 0 0 0 0 0 0 0 0 0 0 0 0 
0.g321 3 0 0 0 0 0 0 0 0 0 0 0 0 0 0 0 0 0 
0.g326 3859 4796 4774 2019 3253 1764 4007 2816 2071 3253 2257 2399 2778 3469 1526 2359 2282 2929 
0.g328 549 610 997 626 617 589 387 404 378 724 402 375 575 1264 329 794 510 756 
0.g329 549 610 997 626 617 589 387 404 378 724 402 375 575 1264 329 794 510 756 
0.g33 1 1 4 0 0 0 0 0 0 1 0 0 2 0 0 0 0 1 
0.g336 2376 1964 1346 1285 832 484 1132 570 719 453 536 728 1230 1022 280 1048 1005 1646 
0.g346 330 420 482 382 259 323 271 268 210 270 175 228 266 638 149 283 150 524 
0.g35 4 1 3 1 0 1 0 1 0 2 0 1 0 2 0 0 2 0 
0.g357 150 180 190 49 102 1305 56 40 61 82 46 77 108 114 42 64 43 100 
0.g362 20987 23098 24669 14531 18492 10313 15213 13254 14123 14407 12446 16584 7537 10231 4610 6536 8562 11555 
0.g363 20987 23098 24669 14531 18492 10313 15213 13254 14123 14407 12446 16584 7537 10231 4610 6536 8562 11555 
0.g372 22 50 43 8 29 20 112 8 12 21 19 24 29 24 7 19 14 16 
0.g375 1551 2073 2176 1423 2544 1149 2751 1780 1622 2081 1921 1570 1375 1815 787 1385 1539 1686 
0.g378 12566 15073 17505 9483 15191 7904 17789 12853 11384 15005 12392 12992 10754 16085 6716 10039 11293 14280 
0.g381 0 9 2 0 7 5 80 0 2 2 0 9 3 1 0 0 0 0 
0.g392 2446 2917 3895 1650 2605 1627 3257 2915 2319 3605 2251 2652 3581 2692 1086 1104 1472 2802 
0.g393 2446 2917 3895 1650 2605 1627 3257 2915 2319 3605 2251 2652 3581 2692 1086 1104 1472 2802 
0.g395 19541 21640 18814 8316 10561 6044 24520 10129 9348 11205 9612 9818 10411 16157 5220 8516 9643 13071 
0.g396 18 33 45 22 13 10 7 12 11 22 12 15 18 28 3 20 26 31 
0.g397 18 33 45 22 13 10 7 12 11 22 12 15 18 28 3 20 26 31 
0.g402 6409 6511 9985 4803 6895 5369 7326 7165 7586 7975 4351 6498 6635 5686 3220 6677 4760 6205 
0.g404 5124 6827 7178 3306 5797 2781 5375 4695 3605 5605 3888 4648 3794 5913 2106 3253 3317 4780 
0.g405 5124 6827 7178 3306 5797 2781 5375 4695 3605 5605 3888 4648 3794 5913 2106 3253 3317 4780 
0.g406 1086 1425 1587 791 1493 996 2310 1700 1555 1779 1670 1355 1099 1689 817 777 1205 1747 
0.g414 55 61 568 96 17 9 88 668 675 80 55 96 4 1 57 558 427 82 
0.g422 6359 7272 7705 3870 5402 2795 7513 6156 4613 5350 4908 5692 4911 5130 2496 4036 5902 6299 
0.g433 12248 15664 18899 10469 12804 10625 17012 15311 10200 14768 10817 13452 11308 15281 5879 9497 9476 12569 
0.g435 4656 5992 5518 2820 3019 2650 3503 2622 2364 3773 2390 2878 3718 4281 1364 2552 2955 4689 
0.g436 5304 6306 6514 3246 3995 2429 4384 3054 2737 3477 2766 3507 4125 5221 1549 3143 3454 4153 
0.g437 5304 6306 6514 3246 3995 2429 4384 3054 2737 3477 2766 3507 4125 5221 1549 3143 3454 4153 
0.g438 5304 6306 6514 3246 3995 2429 4384 3054 2737 3477 2766 3507 4125 5221 1549 3143 3454 4153 
0.g440 954 1233 1352 845 1445 592 1237 999 763 816 860 1091 542 1072 441 721 727 1289 
0.g441 1 0 2 0 1 0 34 0 2 4 0 0 1 40 0 0 0 0 
0.g443 5236 7267 12341 8842 10752 4691 10892 9693 7359 9096 9314 8284 5874 12004 4854 9144 7122 8302 
0.g444 5236 7267 12341 8842 10752 4691 10892 9693 7359 9096 9314 8284 5874 12004 4854 9144 7122 8302 
0.g445 5236 7267 12341 8842 10752 4691 10892 9693 7359 9096 9314 8284 5874 12004 4854 9144 7122 8302 
0.g457 0 0 0 0 0 0 0 2 0 3 0 0 0 2 1 2 1 1 
0.g463 53 62 139 68 38 58 61 124 87 94 59 47 113 97 13 80 44 71 
0.g478 24984 29153 28966 14011 15643 10872 16994 11976 11493 15986 10621 13317 16675 18565 7111 12195 13292 13166 
0.g482 2 12 7 3 10 2 3 2 7 3 2 4 6 1 11 4 0 3 
0.g484 1 1 4 3 1 3 7 4 0 0 5 1 3 1 0 4 5 1 
0.g486 24 27 14 5 12 10 15 14 12 19 7 11 11 17 11 8 15 20 
0.g491 5040 7036 7427 2584 3922 2239 4600 3730 2535 3714 3705 3909 3330 5698 1732 2696 3168 3809 
0.g503 7319 8831 9035 4353 6349 4898 7242 6195 6046 6576 4738 6160 6189 8575 2801 4738 4593 7935 
0.g506 148 255 309 313 247 138 310 458 311 217 264 139 203 278 39 188 150 334 
0.g512 17749 19413 22710 10056 11339 7557 11617 8935 8137 11192 8203 9874 11158 11790 4871 9403 10337 15671 
0.g521 41 44 56 30 33 32 26 33 25 42 31 21 66 64 16 41 23 49 
0.g523 0 4 0 1 0 0 1 1 1 1 1 1 2 1 0 0 0 1 
0.g524 4 2 9 22 11 7 2 6 6 3 7 2 7 15 2 6 8 4 
0.g526 0 3 0 0 0 0 0 3 0 4 0 0 5 0 0 0 0 0 
0.g528 70 78 146 86 77 49 24 61 45 88 37 42 58 114 25 85 31 61 
0.g53 8333 9726 8919 5016 4589 3194 5091 4068 3958 4840 3781 4978 6100 6879 2414 4912 4613 6708 
0.g536 3373 4408 6007 2736 4842 2214 4215 3655 3321 3188 3262 2629 3051 5796 1835 2634 2942 4069 
0.g539 3622 5187 5247 1658 1521 1329 486 1795 1723 1495 2252 1872 1954 3944 1489 1449 2355 3022 
0.g54 2447 3587 4164 2171 2945 1578 3416 2629 2237 2490 2652 3137 1929 3370 1427 2138 2301 2998 
0.g540 3622 5187 5247 1658 1521 1329 486 1795 1723 1495 2252 1872 1954 3944 1489 1449 2355 3022 
0.g544 4 4 1 5 4 7 11 0 0 3 6 8 14 4 0 1 6 3 
0.g546 2 2 4 5 3 11 7 4 5 17 5 2 10 12 2 4 7 5 
0.g547 2 2 4 5 3 11 7 4 5 17 5 2 10 12 2 4 7 5 
0.g548 0 0 0 0 0 0 0 0 0 0 0 0 1 1 0 0 0 0 
0.g549 4231 4724 5106 3059 3618 1991 5892 3407 3265 3703 3233 3529 2720 4490 1564 2944 3166 4836 
0.g55 1771 2353 2859 936 1666 1175 1921 1205 1417 1564 987 1709 2228 1637 565 1463 1069 1250 
0.g552 1235 1774 2023 952 1577 1372 1764 1575 1273 2065 1403 1531 1017 1557 656 1021 974 1888 
0.g553 11790 14167 14102 6998 6980 5563 8733 6638 4732 8321 5844 6540 9604 9968 3317 6236 7557 9444 
0.g556 61 87 108 47 55 65 49 49 40 75 62 71 93 102 25 53 56 88 
0.g561 5718 6001 6216 3812 5462 3099 7479 4617 3895 4775 3757 4178 4359 4709 2143 3223 3802 4807 
0.g562 585 804 1433 1003 273 662 176 261 477 1004 264 1170 1433 478 392 318 702 623 
0.g564 14526 17788 14985 6044 10677 5461 12094 8087 6735 9731 6994 7586 8630 9500 4307 6982 6645 8713 
0.g568 20029 24643 16530 13045 13201 5990 15767 9277 12249 11335 10904 9613 7869 12478 5309 8491 12858 16471 
0.g570 20029 24643 16530 13045 13201 5990 15767 9277 12249 11335 10904 9613 7869 12478 5309 8491 12858 16471 
0.g573 19520 25268 29112 12568 15881 10160 18345 13926 12746 15351 13519 14978 15799 21346 7665 12714 13742 19899 
0.g575 3958 4894 4514 3152 5028 3013 6151 4493 3386 4426 3744 4253 2816 5551 1806 3398 3348 5465 
0.g58 12129 13905 12958 7614 8290 5491 10327 7761 6668 8291 7751 8095 9049 11185 4509 7200 8493 9991 
0.g582 1927 2589 1964 959 2307 980 3155 1340 1370 1955 1945 2165 1479 1599 994 1096 1710 1857 
0.g584 2582 3764 5170 2110 3162 1809 2717 3581 3469 3260 2215 2108 2128 3358 1395 1920 1893 2809 
0.g586 1 6 4 11 5 10 141 3 8 11 94 148 10 7 4 4 106 10 
0.g588 9763 11004 12703 7540 7794 5423 9909 6698 7175 10303 7122 5993 7323 10173 4296 6483 5854 10382 
0.g591 537 654 791 495 457 360 336 5988 210 558 304 6252 540 760 149 438 562 657 
0.g593 9 24 11 9 15 13 4 9312 3 6 6 12561 5 17 26 26 5 231 
0.g596 6 7 4 9 0 2 0 1 0 2 1 0 1 83 0 4 2 5 
0.g597 2 3 5 6 2 0 2 0 0 3 0 1 2 28 1 1 3 1 
0.g599 170 155 153 56 48 46 67 44 58 80 37 75 21 118 29 36 47 158 
0.g609 0 0 0 0 0 0 0 0 0 0 0 0 0 0 0 0 0 0 
0.g610 2 0 0 0 0 0 5 1 0 0 0 0 0 0 0 0 0 1 
0.g611 1 0 0 0 0 0 5 0 0 0 0 0 0 0 0 0 0 0 
0.g612 0 0 0 0 0 0 0 0 0 0 0 0 0 0 0 0 1 0 
0.g615 2 0 0 0 0 0 0 0 0 0 0 0 0 0 0 0 0 0 
0.g616 0 0 0 0 0 0 1 1 0 5 0 0 0 0 0 2 0 1 
0.g630 5737 7928 11635 6606 4123 5987 3802 6423 4585 7034 4913 3582 4617 9312 2419 4442 5798 12448 
0.g631 601 547 793 265 461 356 661 355 470 711 398 963 343 454 305 356 362 885 
0.g636 0 2 1 2 0 0 0 0 0 1 1 1 1 0 1 1 0 0 
0.g637 0 0 1 0 0 0 1 0 0 0 0 0 0 0 0 0 0 1 
0.g638 3 4 7 0 3 1 3 3 1 1 2 2 3 4 0 0 0 4 
0.g644 1359 1601 1892 925 897 652 1009 1102 696 1497 735 927 1315 1513 482 884 819 1238 
0.g645 4360 6283 7416 4118 5326 3024 5416 3980 3121 4203 3574 3962 4348 5483 2814 3893 3528 6588 
0.g647 17559 25674 37624 18521 12867 16876 11601 18047 12573 19610 10442 14563 11405 19285 6271 15140 7933 22013 
0.g648 2603 3675 3954 2024 3295 2780 3269 3345 2383 3492 2384 2201 2446 3682 1397 2537 1807 3136 
0.g651 51 74 138 116 457 66 40 197 168 111 84 36 232 159 24 10 134 185 
0.g654 44879 48696 39852 16903 23954 14794 34820 20584 17843 22116 19713 24460 24417 27880 11504 20070 22627 25671 
0.g655 44879 48696 39852 16903 23954 14794 34820 20584 17843 22116 19713 24460 24417 27880 11504 20070 22627 25671 
0.g662 29890 38065 44006 26221 28045 18267 37750 26207 23258 28909 23953 26080 23288 39096 14175 21310 24881 34709 
0.g663 46 63 34 53 14 14 20 18 25 48 20 17 30 41 4 90 30 41 
0.g664 46 63 34 53 14 14 20 18 25 48 20 17 30 41 4 90 30 41 
0.g665 46 63 34 53 14 14 20 18 25 48 20 17 30 41 4 90 30 41 
0.g670 4915 6253 5347 2130 3225 1525 4201 2956 1987 3137 2372 2483 2421 3679 1013 2048 2108 2676 
0.g671 4915 6253 5347 2130 3225 1525 4201 2956 1987 3137 2372 2483 2421 3679 1013 2048 2108 2676 
0.g675 11869 14769 14913 10402 17370 9737 21992 17284 14124 14923 14032 14692 9791 15302 5891 10063 9911 14345 
0.g677 11869 14769 14913 10402 17370 9737 21992 17284 14124 14923 14032 14692 9791 15302 5891 10063 9911 14345 
0.g681 11005 13611 13570 7098 12642 6705 16072 8593 8701 10793 9419 9130 8369 10507 4183 6143 9087 10596 
0.g69 27706 30011 35288 14775 19942 9836 22886 13787 11164 17661 10966 16164 20136 27101 9629 19467 14575 23783 
0.g691 8370 10018 11339 6688 7725 4444 10508 8864 8995 8787 6128 5810 4877 10595 3629 7242 5045 8446 
0.g694 330 429 594 447 717 558 683 893 520 491 513 492 720 659 119 443 667 383 
0.g695 330 429 594 447 717 558 683 893 520 491 513 492 720 659 119 443 667 383 
0.g696 0 0 0 0 0 0 0 0 0 1 0 0 0 0 0 0 0 1 
0.g697 0 0 0 0 0 0 0 0 0 1 0 0 0 0 0 0 0 1 
0.g698 0 0 0 0 0 0 0 0 0 0 0 0 0 0 0 0 0 0 
0.g706 14 27 17 7 1 15 20 25 15 16 4 6 12 36 2 3 8 16 
0.g71 27706 30011 35288 14775 19942 9836 22886 13787 11164 17661 10966 16164 20136 27101 9629 19467 14575 23783 
0.g714 640 1194 956 490 217 763 482 464 375 659 369 364 460 1726 239 286 444 406 
0.g715 71 132 143 48 27 85 50 50 55 89 35 38 55 133 15 37 40 68 
0.g716 109 176 196 96 63 139 78 126 79 94 70 78 42 256 63 16 57 71 
0.g721 4366 4729 4341 1514 2705 1510 3255 2376 1641 3041 2637 2270 2608 2833 1018 2204 2753 2239 
0.g73 1559 2071 2548 983 1210 783 1826 1498 1178 1044 818 1040 1443 1385 635 792 842 1527 
0.g731 12709 15548 13130 6299 6545 4239 6923 5971 4331 5637 6824 5302 9304 10061 2407 6357 8303 7303 
0.g732 12709 15548 13130 6299 6545 4239 6923 5971 4331 5637 6824 5302 9304 10061 2407 6357 8303 7303 
0.g735 63843 73120 79613 39177 47445 34655 56733 42918 40413 45068 36211 46797 44691 62988 21739 38259 39806 59933 
0.g74 1559 2071 2548 983 1210 783 1826 1498 1178 1044 818 1040 1443 1385 635 792 842 1527 
0.g741 7854 10284 10539 5842 10509 5263 13667 7675 6651 7773 8167 8547 7264 8731 4000 6420 6512 7255 
0.g75 1559 2071 2548 983 1210 783 1826 1498 1178 1044 818 1040 1443 1385 635 792 842 1527 
0.g750 0 1 0 0 0 0 1 0 1 0 0 0 0 0 0 0 1 0 
0.g768 25775 28698 30487 14883 17979 10074 20966 14734 12647 18294 12741 16115 19964 23322 9091 15739 15853 23157 
0.g769 125 184 143 197 124 188 120 76 101 156 183 203 125 211 36 111 216 198 
0.g770 125 184 143 197 124 188 120 76 101 156 183 203 125 211 36 111 216 198 
0.g773 255 322 397 362 536 330 322 520 364 600 362 308 243 494 152 420 283 440 
0.g777 26992 28010 27592 12343 15089 10456 20752 12781 11455 15166 11438 15036 17174 18429 7053 13321 14435 16376 
0.g778 26992 28010 27592 12343 15089 10456 20752 12781 11455 15166 11438 15036 17174 18429 7053 13321 14435 16376 
0.g779 15142 18937 18755 7060 7834 6019 11537 7422 6663 9734 6770 7532 11593 12412 4769 8349 7728 7279 
0.g78 4578 4431 3705 2377 2356 1247 3027 2113 2020 1651 1497 2389 2369 3249 1091 2063 1645 3316 
0.g780 15142 18937 18755 7060 7834 6019 11537 7422 6663 9734 6770 7532 11593 12412 4769 8349 7728 7279 
0.g781 377 436 453 286 351 378 377 174 274 469 257 311 513 464 190 301 303 142 
0.g783 20778 23433 26695 11016 15224 9547 19696 12116 9023 13343 11174 13898 15797 18192 7378 12026 13017 17175 
0.g784 20778 23433 26695 11016 15224 9547 19696 12116 9023 13343 11174 13898 15797 18192 7378 12026 13017 17175 
0.g792 29012 36308 44599 18834 24974 17551 29148 18120 21009 31836 26509 25642 24130 30436 11062 19416 23204 34348 
0.g793 29012 36308 44599 18834 24974 17551 29148 18120 21009 31836 26509 25642 24130 30436 11062 19416 23204 34348 
0.g795 29012 36308 44599 18834 24974 17551 29148 18120 21009 31836 26509 25642 24130 30436 11062 19416 23204 34348 
0.g796 29012 36308 44599 18834 24974 17551 29148 18120 21009 31836 26509 25642 24130 30436 11062 19416 23204 34348 
0.g797 29012 36308 44599 18834 24974 17551 29148 18120 21009 31836 26509 25642 24130 30436 11062 19416 23204 34348 
0.g798 29012 36308 44599 18834 24974 17551 29148 18120 21009 31836 26509 25642 24130 30436 11062 19416 23204 34348 
0.g801 29012 36308 44599 18834 24974 17551 29148 18120 21009 31836 26509 25642 24130 30436 11062 19416 23204 34348 
0.g802 13939 15377 17127 8960 10600 5793 12683 10675 8650 11419 8749 9340 10828 12458 4928 9057 9549 12183 
0.g806 17446 20695 21228 11866 17453 9460 20701 16273 14813 16099 13477 15337 13917 17680 8343 13326 12565 19716 
0.g81 7 15 13 4 0 2 2 0 1 4 6 3 2 6 0 1 4 1 
0.g810 1648 2226 2860 1811 2446 1486 2711 1635 1669 2481 1599 2206 1570 2119 1122 1561 1504 2403 
0.g814 1865 2503 2649 1554 2472 1331 2581 2267 1721 1894 1734 2090 1532 2376 917 2134 1378 2192 
0.g818 7 2 2 3 1 2 0 0 0 0 3 1 2 2 1 2 3 3 
0.g819 4 5 6 0 1 0 2 0 0 1 2 0 2 3 0 0 1 0 
0.g821 413 498 741 267 266 244 238 235 261 286 174 155 281 304 201 217 206 475 
0.g822 413 498 741 267 266 244 238 235 261 286 174 155 281 304 201 217 206 475 
0.g824 1 1 1 0 0 1 0 3 0 0 0 0 1 0 0 1 1 0 
0.g83 7 12 10 1 1 0 2 1 0 2 5 0 2 3 0 1 0 1 
0.g830 3747 4489 4007 2366 1943 1943 2618 1810 1804 2089 1948 1868 2873 3726 1080 2138 2439 3500 
0.g831 0 5 3 1 3 14 12 0 0 2 0 0 1 0 0 0 1 2 
0.g832 0 5 3 1 3 14 12 0 0 2 0 0 1 0 0 0 1 2 
0.g834 0 0 0 0 0 0 0 0 0 0 0 0 0 0 0 0 0 0 
0.g835 0 0 0 0 0 0 1 0 0 0 0 0 0 0 0 0 0 0 
0.g837 192 191 160 93 101 68 150 136 101 102 53 246 115 80 59 76 36 90 
0.g85 105 136 180 216 105 195 104 167 227 150 140 187 130 244 59 370 153 137 
0.g855 162 211 0 0 0 0 3 4 2 0 6 0 0 0 0 0 307 0 
0.g856 169 224 20 21 15 6 6 9 3 10 13 17 0 12 12 4 310 11 
0.g857 8582 10684 12763 8011 5581 5812 3619 6576 6381 8518 4289 5265 4890 11698 3148 6203 4010 12447 
0.g859 736 930 1345 358 313 517 467 118 490 936 633 709 834 581 333 320 654 597 
0.g86 12 17 25 6 5 5 12 2745 7 5 20 3264 6 15 9 5 19 30 
0.g860 1040 1487 1503 1035 1494 1183 1619 1655 1293 1640 912 1820 1145 1480 425 898 913 905 
0.g866 258 360 137 309 203 207 207 175 176 304 237 450 188 203 103 52 530 210 
0.g868 6958 8891 9788 5560 11391 4993 11418 7141 7233 10120 6844 7802 5334 7998 3211 5352 5444 8726 
0.g87 255 340 367 100 188 70 72 3659 75 113 125 6023 119 164 55 81 274 172 
0.g877 180 239 41 17 17 25 32 17 14 19 12 17 20 5 6 7 311 11 
0.g878 4686 6328 7137 2312 3761 3076 4434 3700 2242 4565 2631 2060 3597 3534 1774 2604 2881 3006 
0.g883 3253 3954 3986 1651 2430 1386 2896 2111 1495 2233 1680 2171 2510 3504 1019 1783 2273 1951 
0.g887 0 0 1 1 4 3 0 1 1 1 0 0 3 1 1 1 0 5 
0.g888 6 2 12 12 11 8 2 8 7 7 13 4 6 25 2 1 10 15 
0.g889 6 2 12 12 11 8 2 8 7 7 13 4 6 25 2 1 10 15 
0.g892 0 0 1 1 3 0 0 0 0 0 0 0 0 0 0 0 0 6 
0.g894 8 1 4 8 5 0 1 4 7 12 3 1 0 2 0 0 8 7 
0.g901 12429 11669 12431 8056 8391 4376 11846 6196 5164 7393 4896 6947 9031 10484 4372 7816 7915 11072 
0.g905 8 20 20 19 16 8 14 16 30 23 8 12 12 38 11 9 2 31 
0.g910 3944 4511 4166 2303 3422 1549 4684 2497 2647 2673 2699 2888 2598 3916 1201 2312 2693 2620 
0.g920 442 434 1123 254 667 608 803 373 259 444 224 451 947 315 219 403 491 340 
0.g928 247 244 282 145 228 104 264 154 155 224 93 316 313 184 186 211 110 127 
0.g929 37 52 80 31 50 42 36 68 38 47 74 40 35 38 16 25 74 27 
0.g933 1713 2254 2154 1301 2582 1646 3291 2333 1907 2681 1856 2162 1616 2680 824 1674 1552 2207 
0.g94 0 2 1 1 0 1 0 0 3 0 0 1 0 1 0 3 0 1 
0.g941 15677 18530 18179 8879 13218 8096 12398 10395 8003 11302 9658 10557 10578 14755 5167 8724 9576 11041 
0.g945 58 58 95 31 708 873 272 682 515 90 193 3 403 183 381 160 184 227 
0.g946 1 0 0 2 0 0 0 0 2 0 0 0 0 0 0 1 2 0 
0.g947 0 0 0 0 0 0 0 0 0 2 1 0 0 1 0 0 0 0 
0.g951 0 0 1 0 0 0 0 0 5 1 0 0 0 0 0 0 1 1 
0.g954 0 0 0 2 0 0 0 1 0 0 1 0 0 0 0 1 0 0 
0.g958 7 592 9 10 4 10 5 469 2 6 13 789 18 12 12 6 8 81 
0.g959 7 592 9 10 4 10 5 469 2 6 13 789 18 12 12 6 8 81 
0.g96 4 5 0 0 0 0 0 0 0 0 0 0 0 0 0 0 0 0 
0.g968 285 352 445 249 217 144 188 195 193 161 195 171 224 467 81 216 252 509 
0.g969 13 13 25 3 7 16 9 14 7 6 8 14 6 15 4 5 5 24 
0.g970 35 41 50 25 21 12 16 32 7 30 14 23 26 29 7 24 17 39 
0.g971 0 1 1 0 0 0 0 0 1 2 1 0 0 8 0 3 0 0 
0.g979 10 19 6 1 0 9 2 16 0 5 9 0 7 11 0 15 2 20 
0.g982 45 26 30 39 51 41 114 74 95 75 84 95 40 34 25 50 42 61 
0.g990 0 0 0 0 0 0 0 0 0 1 14 1 0 0 0 0 17 0 
0.g993 4 7 7 30 4 0 3 0 3 5 4 6 14 0 2 4 5 8 
0.g996 40 51 62 15 11 44 12 33 2 22 23 56 69 24 14 16 10 32 
0.g997 362 407 372 165 540 353 217 536 382 601 368 602 482 493 310 172 354 193 
0.g998 3880 4456 4526 1979 2732 1734 2955 2640 1987 2747 1967 2835 2722 3735 1195 1804 2157 2915 
1.g1002 0 2 1 0 0 1 0 1737 0 1 0 4359 0 0 4 0 0 22 
1.g1006 291 398 535 372 774 380 905 821 670 790 663 521 280 613 210 378 309 717 
1.g1009 2857 3377 3268 1620 1291 1300 2257 1727 1572 2265 1188 1760 2117 2440 1107 1749 1211 2765 
1.g101 4174 4817 5016 2558 3921 2367 4517 2659 2401 3209 2326 3547 3934 4821 1616 3015 3200 3421 
1.g1010 2857 3377 3268 1620 1291 1300 2257 1727 1572 2265 1188 1760 2117 2440 1107 1749 1211 2765 
1.g1012 12865 13635 15802 8084 7795 5592 9911 7900 7074 7721 6633 7189 9451 13051 4755 8421 8496 11494 
1.g1013 1553 1524 1362 88 359 233 677 268 47 159 49 140 298 133 40 164 144 178 
1.g1017 2892 3785 4646 1893 3015 1950 2698 4354 2596 2666 1789 2612 1958 3458 1899 2416 1329 2943 
1.g1018 1086 2053 2481 356 707 1386 353 1803 211 735 618 457 6964 968 4172 727 741 140 
1.g1019 24 22 72 18 42 31 50 126 128 45 55 27 52 52 7 49 28 57 
1.g102 278 330 433 363 396 165 445 346 318 344 244 268 180 362 212 308 294 468 
1.g1021 29 69 31 20 25 31 28 71 28 33 20 94 22 41 10 24 19 19 
1.g1024 105 151 129 62 108 59 95 79 63 93 80 64 105 140 27 66 78 90 
1.g1027 0 2 2 9 0 3 0 2 2 2 1 0 3 12 0 1 2 1 
1.g1030 7073 9172 9773 5040 5766 3903 5581 4778 4785 5542 4794 4744 5656 7614 2390 4770 4504 6918 
1.g1033 67 72 107 20 27 27 29 68 25 33 45 45 71 82 15 20 35 48 
1.g1043 4436 5647 7123 3049 3224 1673 3599 2660 2282 3188 2407 3078 4178 5098 2290 3594 3253 5260 
1.g1047 10770 14349 14771 4558 4497 11193 3257 236 4853 7583 7864 7348 19321 9199 2154 5143 4712 9794 
1.g105 3 2 0 4 0 1 0 4 2 2 3 2 2 0 0 3 0 0 
1.g1050 0 1 0 0 0 1 0 0 0 0 3 2 0 1 0 0 2 0 
1.g1051 5614 6756 6684 4043 5558 4011 7165 5613 4685 5290 4466 6597 5032 6405 2875 4226 3551 5238 
1.g1053 5277 5870 4860 2171 2677 1280 3432 1958 1767 1948 1800 2171 2972 3826 1036 2332 2977 2981 
1.g1056 153 137 260 63 158 121 214 175 113 156 139 247 138 140 82 89 148 128 
1.g1057 153 137 260 63 158 121 214 175 113 156 139 247 138 140 82 89 148 128 
1.g1066 123 149 154 144 97 89 102 92 75 132 127 96 149 187 38 79 123 126 
1.g1067 5 5 16 21 26 6 8 11 13 28 3 21 25 24 5 21 5 13 
1.g1074 2758 3661 3714 2167 2876 1802 3549 2339 2177 3064 2303 2236 1836 3533 1281 1926 2219 3039 
1.g1079 427 587 604 169 727 132 896 479 555 847 789 707 173 778 134 182 407 457 
1.g1081 0 0 0 0 0 2 0 0 0 0 1 0 1 0 0 0 0 1 
1.g1092 19085 23204 31955 27877 31951 18360 41223 32005 33394 28317 27836 31380 29199 32434 13902 24632 23094 37852 
1.g1094 22344 24286 22197 13917 11225 6923 12902 8575 8511 9423 12390 10363 8791 14476 5421 8012 12383 12938 
1.g1099 20 30 34 6 5 39 6 19 19 13 10 9 6 11 2 8 21 27 
1.g11 3022 3656 4158 2469 3134 1788 3644 2821 2330 3429 2377 2590 2373 3893 1686 2408 2349 3511 
1.g1100 83934 86209 86309 40871 49535 29184 69479 41412 42922 45395 34744 46511 43547 70006 25629 45998 42476 60134 
1.g1102 351 435 761 97 114 451 235 211 81 378 67 260 367 131 44 216 98 161 
1.g1103 140 221 277 164 126 267 87 40 153 238 236 235 322 368 58 116 179 331 
1.g1112 2717 3890 4825 2958 6706 3369 6926 5518 4706 6117 4124 4507 2528 5063 1480 2826 2314 4322 
1.g1129 250 266 275 246 387 210 512 338 283 306 330 427 252 388 179 278 229 415 
1.g1132 28528 38301 40219 20778 30572 18063 32377 30005 22053 28564 25841 26347 23904 33041 13702 21887 22787 29091 
1.g1141 6057 6832 8403 5091 5720 3817 5753 5719 4287 6503 4414 5226 3981 8178 1823 4917 4873 7240 
1.g115 7 0 1 1 0 0 0 0 0 2 0 0 1 0 0 1 0 0 
1.g1150 1771 2288 3245 2069 2731 2087 2589 2864 2237 2338 1976 2108 2981 912 1575 1873 1484 4163 
1.g1155 3006 3818 5333 3492 4375 2430 5667 3816 3540 4751 3633 3459 2580 5030 1760 3252 3201 4826 
1.g116 21 17 13 20 4 3 2 7 6 6 5 3 8 10 1 3 14 6 
1.g1166 1790 2692 3489 2946 6167 3665 7025 5518 5007 5447 4818 4938 2428 5145 1642 2862 2304 3494 
1.g1170 3 1 6 5 2 5 2 3 11 3 8 1 6 5 1 1 11 5 
1.g1174 511 714 722 484 1302 657 1370 959 947 1224 964 936 449 629 383 383 503 816 
1.g118 245 144 84 29 182 23 141 55 11 137 84 155 46 265 30 61 101 156 
1.g1185 97 155 127 89 152 165 177 235 168 156 131 190 84 83 48 82 71 153 
1.g1189 82 121 93 532 594 301 758 631 476 525 464 471 349 780 244 346 367 481 
1.g1192 14 14 17 14 8 9 19 15 16 15 8 20 6 17 4 13 7 20 
1.g1212 20 37 53 12 16 8 10 14 20 20 6 20 19 16 7 28 6 32 
1.g1221 0 0 0 0 0 0 0 0 0 0 0 0 1 0 0 0 1 0 
1.g1222 0 0 0 0 0 0 0 0 1 0 0 0 1 1 0 0 0 0 
1.g1223 0 0 0 0 0 0 0 0 0 0 0 0 1 1 0 0 0 0 
1.g1229 0 2 0 0 0 2 0 0 0 0 35 2 0 0 0 1 53 0 
1.g1230 0 2 0 0 0 2 0 0 0 0 35 2 0 0 0 1 53 0 
1.g1232 25 40 43 52 95 87 49 18 21 52 36 20 34 79 12 26 25 63 
1.g1234 0 0 0 0 0 0 0 0 0 0 0 0 0 0 0 0 0 0 
1.g1238 275 392 541 205 175 227 227 183 158 281 193 195 279 393 167 233 254 257 
1.g1250 3 1 3 0 4 4 1 0 4 1 3 1 4 9 20 2 1 1 
1.g1251 4 4 4 1 1 5 0 1 2 4 4 0 3 4 9 4 1 0 
1.g1267 3014 3777 4068 1986 3239 1554 3594 2446 2448 3257 2683 2592 2170 3064 1264 1825 2059 3209 
1.g127 8 16 18 12 6 4 3 3 11 2 5 7 7 4 2 3 7 15 
1.g1271 6995 6076 4955 5503 6783 2807 9769 6549 4433 7772 5375 4821 6589 9161 3883 4318 5755 5638 
1.g1276 0 1 1 0 0 2 1 1 0 0 0 0 1 27 0 1 0 1 
1.g1277 0 1 1 0 0 2 1 1 0 0 0 0 1 27 0 1 0 1 
1.g1278 0 1 1 0 0 2 1 1 0 0 0 0 1 27 0 1 0 1 
1.g1279 24 28 16 28 7 33 22 14 8 14 21 10 22 39 5 10 26 14 
1.g128 20438 26559 26457 11211 14732 7569 13116 9312 9760 9811 8759 13943 11308 14451 5445 10326 9233 14293 
1.g1280 1 9 2 6 0 3 1 3 1 4 3 0 1 4 2 1 4 5 
1.g1281 8 7 14 6 7 15 16 7 5 17 9 1 10 9 2 6 11 26 
1.g1286 31851 35701 29377 12233 21511 11196 27714 16402 13363 18246 15219 20328 20339 21743 9207 16002 14822 18928 
1.g129 20438 26559 26457 11211 14732 7569 13116 9312 9760 9811 8759 13943 11308 14451 5445 10326 9233 14293 
1.g1291 3165 4553 5589 3542 4180 2782 3318 3684 3187 4485 3710 3336 3781 4827 1786 3201 3078 4377 
1.g1292 3165 4553 5589 3542 4180 2782 3318 3684 3187 4485 3710 3336 3781 4827 1786 3201 3078 4377 
1.g1294 0 0 0 0 0 0 0 0 0 0 0 0 0 0 0 1 0 1 
1.g1296 3 2 0 5 0 2 2 22 14 18 4 10 16 7 8 11 5 4 
1.g1297 0 0 0 0 0 0 0 0 0 0 0 0 2 1 0 0 0 0 
1.g1298 1 2 0 0 5 6 0 5 0 0 0 1 12 1 1 0 1 5 
1.g1299 7 15 2 13 7 6 3 17 3 6 3 11 10 20 3 10 0 6 
1.g13 32379 42616 50945 37169 39848 33093 39578 36245 32402 42323 31097 34915 32066 47442 16392 33282 30208 43465 
1.g1300 7 15 2 13 7 6 3 17 3 6 3 11 10 20 3 10 0 6 
1.g1301 0 2 2 2 0 1 2 0 0 1 3 0 2 1 0 3 0 2 
1.g1305 98 158 296 206 61 190 93 93 128 206 124 89 102 164 41 140 143 354 
1.g1309 14 14 17 27 5 23 5 2 1 13 14 2 11 19 3 5 22 6 
1.g1310 2367 2777 2629 1258 2842 863 2227 1990 1691 2251 1513 1284 1251 1734 853 1613 1014 1489 
1.g1313 3 12 9 3 3 3 5 2 1 10 7 11 17 8 0 3 1 5 
1.g1318 22 5 17 4 0 9 1 1 3 4 1 10 9 11 18 0 8 8 
1.g1321 155 213 326 225 200 457 130 166 285 378 185 139 342 405 85 147 322 300 
1.g1323 4199 5053 5851 1929 3356 2012 3766 2979 2452 3155 2356 3048 2277 3340 1226 1957 1826 2667 
1.g1324 347 514 539 494 607 270 1462 471 482 647 477 515 423 862 352 409 297 607 
1.g1329 1111 1170 1525 988 608 769 748 628 566 954 492 627 2568 1090 419 770 784 1127 
1.g1333 2 0 1 0 1 0 1 0 2 1 0 0 0 0 0 1 1 1 
1.g1336 54 77 93 116 19 9 365 48 43 236 66 14 320 189 46 371 142 63 
1.g1337 2 8 7 6 12 3 5 2 2 5 0 4 4 15 3 6 1 1 
1.g1339 1 3 3 1 1 2 13 1 1 2 15 1 0 2 4 2 16 62 
1.g1344 45 47 96 32 55 106 50 61794 35 518 37 33 20 140 13 99 54 214 
1.g1345 0 3 0 1 0 1 1 4 0 0 0 0 0 0 0 0 0 0 
1.g1347 3670 4226 4777 1984 3390 1544 3878 2822 2231 1865 2597 2391 1931 3335 1610 2112 2772 3195 
1.g1354 0 0 0 2 1 1 2 1 0 3 0 0 1 2 1 0 1 2 
1.g1355 10 10 6 4 1 9 6 6 15 6 12 2 4 20 2 5 11 27 
1.g1356 942 1464 1594 588 412 977 508 744 611 959 444 536 827 1058 260 541 598 800 
1.g1357 14 22 30 8 9 14 6 13 11 23 7 8 19 23 7 7 8 20 
1.g1358 100 244 238 47 39 131 26 139 62 80 40 38 196 194 17 59 41 132 
1.g1359 187 265 280 74 39 69 39 144 49 100 57 54 141 279 19 39 72 100 
1.g1360 9209 10620 8880 3302 5715 3895 7857 5214 3844 4938 4254 5525 6178 7767 2781 4374 4553 5773 
1.g1361 9209 10620 8880 3302 5715 3895 7857 5214 3844 4938 4254 5525 6178 7767 2781 4374 4553 5773 
1.g1386 4308 5606 6211 2916 4049 2693 5339 4823 3344 3941 3639 4256 3026 5125 1854 2976 3155 4378 
1.g1389 275 619 815 159 176 236 92 249 180 256 108 143 538 312 124 333 181 129 
1.g140 617 786 794 462 709 417 1045 668 673 928 620 614 453 787 368 396 463 702 
1.g1400 48 101 69 29 71 67 169 63 33 102 50 47 53 60 11 60 43 59 
1.g1405 1348 1747 1961 1244 1563 845 2064 1733 1257 1413 1444 1262 1521 1490 718 1128 1086 1785 
1.g1406 2928 3505 4853 2370 2888 1867 3925 3158 2423 2950 2255 2351 2691 3842 1373 2286 2167 3517 
1.g1408 1222 1773 1955 1580 2003 1425 1777 2001 1344 1882 1540 2196 1302 1951 795 1120 1136 1636 
1.g1413 2 3 0 1 3 1 2 6 1 1 1 3 0 4 0 0 0 4 
1.g1421 2 2 4 2 1 3 0 3 1 1 1 3 2 2 1 0 0 3 
1.g1425 663 915 914 355 409 508 609 554 342 831 464 472 509 564 159 656 650 550 
1.g1427 663 915 914 355 409 508 609 554 342 831 464 472 509 564 159 656 650 550 
1.g1428 663 915 914 355 409 508 609 554 342 831 464 472 509 564 159 656 650 550 
1.g1429 0 0 0 0 0 0 0 0 0 0 0 0 0 0 0 0 0 0 
1.g1432 7576 8897 9038 3698 5578 3164 7129 4380 3582 5079 4291 5440 5242 5675 2469 3882 4307 5126 
1.g1433 2871 3551 4212 2962 5336 1606 7311 3645 2952 2882 2514 3300 2936 3629 1642 2270 2193 2972 
1.g1434 2871 3551 4212 2962 5336 1606 7311 3645 2952 2882 2514 3300 2936 3629 1642 2270 2193 2972 
1.g1435 2871 3551 4212 2962 5336 1606 7311 3645 2952 2882 2514 3300 2936 3629 1642 2270 2193 2972 
1.g1436 13 16 19 7 12 12 6 10 22 12 12 6 44 21 7 7 8 15 
1.g1439 10 15 14 24 7 9 3 10 3 15 6 13 13 14 7 5 2 18 
1.g1442 36 36 40 45 33 34 20 11 18 27 38 13 38 43 9 18 41 40 
1.g1445 137 179 152 102 303 85 366 221 208 171 376 154 181 290 53 97 213 211 
1.g1449 4196 5513 5589 3760 5996 2648 8202 4575 3934 5001 5067 4520 3713 5924 2003 3638 4740 5541 
1.g146 440 564 686 487 477 340 652 678 522 285 682 383 621 1344 286 412 552 755 
1.g1460 13167 13945 13172 5999 10366 3945 14970 6743 8216 8004 9014 8217 7687 12378 4280 6936 10054 11337 
1.g1471 942 1311 1893 3870 4377 2601 5900 3314 3063 4113 3208 3697 5050 4104 1846 3274 4079 4548 
1.g1472 4277 5405 7641 5958 8896 3927 9534 7210 7121 8129 7302 5776 3947 9212 2547 5346 5898 6889 
1.g1478 93 128 94 57 148 99 206 180 105 167 117 161 59 117 43 69 63 136 
1.g1480 9032 10244 11722 6913 10382 5913 12038 8344 7765 9289 8089 8950 7055 9695 4082 7563 7328 10409 
1.g1484 102554 111552 97632 42890 44922 34325 62489 41657 36639 51885 35921 44830 63179 66824 26177 48990 50266 60067 
1.g1485 102554 111552 97632 42890 44922 34325 62489 41657 36639 51885 35921 44830 63179 66824 26177 48990 50266 60067 
1.g1486 10157 10717 8895 5730 7309 4584 11150 6964 6728 8236 5299 7063 5083 6703 3265 5623 5122 8442 
1.g1487 11130 12585 14971 12268 10969 3675 17887 10810 8381 9069 8669 11300 8425 13698 4903 10780 8934 12129 
1.g1488 7405 9281 10244 5935 6953 3871 8273 4962 6021 6436 3882 5642 5816 7475 2826 5693 4561 9038 
1.g1494 139 155 173 95 62 125 63 94 73 98 57 91 163 214 42 73 80 131 
1.g1495 39 56 61 15 14 55 13 61 43 41 45 10 45 68 16 27 57 28 
1.g15 17214 18434 19152 10950 13734 8262 17870 9310 10423 15106 7839 11405 11652 14235 4992 9990 9512 10510 
1.g1500 475 613 595 370 878 358 977 559 615 825 609 675 456 692 335 452 475 630 
1.g1502 69 72 97 447 483 331 203 136 467 618 396 220 368 444 254 244 270 355 
1.g1505 28 11 40 15 10 33 26 19 23 39 14 11 25 21 10 13 12 30 
1.g1509 14376 16624 17584 8963 8946 5071 12461 8500 7121 10225 7829 8515 10265 15554 4453 8726 9990 12282 
1.g151 0 0 0 0 0 0 0 0 0 0 0 0 0 0 0 0 0 0 
1.g1515 2 0 0 0 0 15 1 1 0 0 0 0 0 0 0 0 3 12 
1.g152 3 0 1 0 0 0 2 2 0 0 0 0 0 0 0 0 0 0 
1.g1539 160 264 295 165 120 121 115 118 128 156 122 128 198 261 84 162 121 217 
1.g155 7 10 6 2 1 11 4 6 9 7 7 5 6 7 1 1 5 6 
1.g1551 0 0 0 2 7 6 4 12 0 5 18 0 15 15 0 2 19 2 
1.g1552 1 0 0 0 0 0 0 0 0 0 3 0 0 0 0 0 2 0 
1.g1556 2 1 0 1 0 0 0 0 0 0 0 0 0 1 1 0 0 1 
1.g1564 144 342 236 3641 2795 2630 5954 6305 2677 3047 2809 8255 3841 5643 1906 2685 2966 5081 
1.g1566 3 8 5 3 1 3 7 1 3 5 2 2 5 10 1 1 1 4 
1.g1568 10400 12715 14302 8872 11753 7092 15607 11363 9156 12933 10613 11703 11701 14842 5149 8752 9788 12550 
1.g1569 10400 12715 14302 8872 11753 7092 15607 11363 9156 12933 10613 11703 11701 14842 5149 8752 9788 12550 
1.g1570 10400 12715 14302 8872 11753 7092 15607 11363 9156 12933 10613 11703 11701 14842 5149 8752 9788 12550 
1.g1573 9472 11055 14749 8041 10375 6562 10610 8452 8573 12140 7353 9776 7751 9556 4140 7902 7397 11665 
1.g1579 10574 13484 15834 9365 15824 7196 15593 10888 9890 11887 9276 11323 8737 14653 5450 9310 7984 13611 
1.g1584 8310 10839 12940 7468 9823 6056 11272 9126 7608 10089 8427 8367 7801 11984 4116 7079 7774 10100 
1.g1587 22663 29255 33845 20334 29839 15498 35887 24581 20097 27156 22972 26090 21710 31204 11750 19692 19988 27851 
1.g159 0 0 0 2 0 0 0 0 0 0 0 1 1 1 0 0 0 0 
1.g1595 0 0 1 0 3 0 1 0 0 1 0 0 1 1 0 0 0 1 
1.g1599 2 5 4 7 3 4 0 2 0 2 2 1 4 5 0 6 4 19 
1.g1601 3 4 9 2 0 1 0 2 0 4 0 1 3 6 0 5 1 4 
1.g1603 769 968 1003 1159 498 614 329 609 329 492 373 158 251 1023 217 498 900 1866 
1.g1605 1615 2022 2100 1189 1856 1330 2436 1130 1467 1429 1117 1203 943 1414 894 883 1003 1926 
1.g1606 1615 2022 2100 1189 1856 1330 2436 1130 1467 1429 1117 1203 943 1414 894 883 1003 1926 
1.g1624 1625 2217 2774 1266 2284 1553 2328 1804 1628 2546 1449 1749 1854 1933 835 1431 1516 1832 
1.g1625 1625 2217 2774 1266 2284 1553 2328 1804 1628 2546 1449 1749 1854 1933 835 1431 1516 1832 
1.g1627 5 3 7 10 17 9 18 1 14 16 2 5 4 18 2 8 6 9 
1.g1629 5473 7889 7818 4052 5884 4601 7297 6564 5154 6754 4498 5323 5881 5995 2498 3835 3770 5017 
1.g163 1329 1879 1714 954 1127 1012 1218 884 1144 1288 1158 944 1059 2063 393 1086 1044 1193 
1.g1630 7294 8959 9019 5077 6108 2820 6996 4821 5599 6322 4561 5069 4913 7794 2703 4575 5266 7081 
1.g1634 0 0 0 0 1 0 2 0 0 17 1 0 1 1 0 0 0 0 
1.g1635 0 1 1 0 0 1 0 0 1 6 0 0 1 1 0 0 2 0 
1.g1637 21 40 16 24 2 5 7 42 18 25 3 39 13 4 2 31 4 36 
1.g1638 54 63 97 34 62 31 61 31 34 50 45 37 51 44 39 36 63 59 
1.g1639 10615 12923 12544 5724 8874 5477 9519 7141 5994 9666 6088 7128 7842 8705 3792 7022 5890 9282 
1.g1648 41802 54056 57480 35563 47762 31579 52571 41539 36486 48450 36710 39922 41151 50952 19737 32912 34042 47609 
1.g1652 41802 54056 57480 35563 47762 31579 52571 41539 36486 48450 36710 39922 41151 50952 19737 32912 34042 47609 
1.g1657 57694 70979 74660 36341 50851 28250 56672 43553 35497 53043 36334 46812 40905 62832 22556 40136 35948 52065 
1.g1663 17311 24616 28447 7640 19717 15868 19050 18948 16773 20526 14524 21524 17418 26956 8862 13383 11655 20239 
1.g1672 2 7 4 5 1 1 6 2 2 1 2 4 0 5 1 11 3 2 
1.g1674 70 144 109 85 86 117 89 110 82 118 82 88 92 170 54 63 84 157 
1.g1676 9 13 26 18 10 12 6 4 7 16 12 6 22 42 12 13 9 18 
1.g168 35585 46936 62131 38598 41539 20067 51261 32106 26005 40169 29186 30763 30207 66101 17445 38836 32675 47640 
1.g1680 213 247 377 182 178 154 179 330 143 200 182 186 143 155 123 125 164 183 
1.g1683 1229 1642 1708 1205 2732 1146 2351 1542 1358 1780 1771 1760 1190 2014 740 1164 1131 1538 
1.g1685 6174 7666 8816 6266 9294 4431 10685 8174 6633 8918 7221 7393 4747 9494 3525 5405 5310 8322 
1.g1692 1 1 3 0 0 1 0 0 1 0 0 0 3 0 0 0 2 0 
1.g1698 14141 17623 21640 12729 15570 9341 18577 13847 13012 15964 12336 12442 9933 20707 6264 13941 13207 16960 
1.g1701 2665 3103 3610 2204 3572 1899 3904 2995 2269 3573 2780 3082 2182 3246 1349 2100 2243 3221 
1.g1702 1994 2398 2404 1383 1706 1064 1406 1187 1384 2663 1349 1415 1512 1956 842 1314 1229 2332 
1.g1703 16522 18622 20253 10697 14787 9066 21238 13472 9891 14740 11041 14366 12391 16059 6250 11203 12190 15792 
1.g1704 16522 18622 20253 10697 14787 9066 21238 13472 9891 14740 11041 14366 12391 16059 6250 11203 12190 15792 
1.g1706 16522 18622 20253 10697 14787 9066 21238 13472 9891 14740 11041 14366 12391 16059 6250 11203 12190 15792 
1.g1708 107 75 83 40 84 15 69 36 56 45 50 39 27 68 44 40 39 81 
1.g171 1595 2005 2592 1597 2756 1517 2856 2010 2312 2494 1992 1329 1823 2028 1874 1955 1707 2862 
1.g172 194 244 295 166 152 112 199 134 120 152 136 159 347 365 65 215 137 224 
1.g1725 4804 5664 6083 3488 4820 2514 3049 2859 2421 3529 1548 2805 4802 5016 1753 2616 2031 5779 
1.g1727 960 1235 1454 386 409 336 89 1023 502 1410 192 519 623 1360 281 978 244 818 
1.g173 1 5 1 2 5 1 0 2 4 2 1 3 6 7 2 4 4 3 
1.g1731 2285 2439 2402 1341 1716 1208 2949 1770 1826 2369 1155 2004 1404 1653 743 1436 1040 3176 
1.g1732 233 326 308 1 0 3 0 1 10 9 0 0 1 0 0 0 1 2 
1.g1733 2770 3062 3332 2100 2605 2180 3305 1929 2242 2248 1900 2329 1911 2604 928 1616 2397 2785 
1.g1734 1966 2875 2471 1199 925 1832 2778 1348 943 326 894 1686 1547 2523 538 817 1111 1824 
1.g1736 93 160 194 68 31 144 83 110 85 60 22 82 153 107 70 155 24 79 
1.g1737 21032 22283 20640 10622 13518 8336 16592 11204 9784 13841 10716 12311 12439 15085 6032 10800 12909 15891 
1.g1757 53325 58466 58360 25708 48823 24123 57980 41978 35929 40510 36486 42296 40885 47389 19722 31668 30994 43176 
1.g1761 35 37 44 32 23 26 24 20 15 32 17 30 49 49 9 20 14 29 
1.g1762 698 952 1162 721 528 689 474 564 441 1003 526 795 1328 1235 279 621 553 1133 
1.g1764 698 952 1162 721 528 689 474 564 441 1003 526 795 1328 1235 279 621 553 1133 
1.g177 0 0 1 0 0 0 0 0 5 8 5 0 0 2 8 2 4 1 
1.g1773 4698 6046 6118 3574 5548 3394 6523 4525 3716 4836 4034 4575 4300 5083 1872 3516 3622 5038 
1.g1775 8 26 20 15 9 14 78 36 9 14 15 55 21 47 2 10 29 89 
1.g178 9627 11708 11496 5722 7259 5261 8076 6554 5569 7553 5375 6729 7322 9658 3277 5914 6170 8616 
1.g1781 0 0 0 0 2 0 0 0 1 18 0 1 2 2 0 0 0 0 
1.g1783 6698 9393 10696 5539 7871 4662 9122 7037 5857 7901 5991 6819 6772 8968 3325 5747 5729 7784 
1.g1784 41 42 58 18 38 30 122 24 16 42 20 25 40 48 10 18 23 23 
1.g179 13659 13726 11611 5373 7117 3378 8825 5880 5507 6740 5300 6869 6970 8802 3530 5583 6256 7356 
1.g1790 13394 17028 20167 8469 13397 7907 16428 11485 8614 13105 9284 13163 11906 15456 6224 9136 8971 14614 
1.g1794 2402 3274 4204 2338 2911 2065 2820 2164 1868 3087 2016 2030 3250 3698 983 1991 2066 3258 
1.g1803 9491 10864 11643 5962 7923 4445 10404 6539 6599 8083 6766 7676 6923 9834 4306 6065 6925 9356 
1.g1806 32184 40748 49512 28139 39784 20167 37201 29543 25617 34703 28063 29043 25739 39119 13348 25011 27450 38588 
1.g1807 215 327 347 138 138 231 164 211 119 163 179 154 434 313 105 162 205 490 
1.g1810 38155 44559 48130 23372 31166 19860 33609 25894 23395 34818 24288 25390 22835 39170 13238 23301 24989 34297 
1.g1815 2 0 6 5 6 7 3 11 2 3 2 2 4 7 1 4 3 4 
1.g1816 10622 12473 15440 8821 8528 6862 9359 9545 7206 11141 7634 9532 12184 16871 4674 7642 8038 14130 
1.g1817 10622 12473 15440 8821 8528 6862 9359 9545 7206 11141 7634 9532 12184 16871 4674 7642 8038 14130 
1.g1818 183 345 360 248 219 186 179 184 161 245 294 266 338 516 107 246 218 246 
1.g1819 7354 8923 11723 7051 6761 6196 6604 5861 5606 8912 4870 7299 8947 10893 3628 7048 6237 11020 
1.g182 8530 11527 13576 6432 11971 8847 11897 12382 7702 11023 8965 11765 7382 10403 3752 6499 6655 8394 
1.g1820 7354 8923 11723 7051 6761 6196 6604 5861 5606 8912 4870 7299 8947 10893 3628 7048 6237 11020 
1.g1821 9760 11522 12698 5964 7796 5266 9183 6535 5498 8993 6126 7431 7509 13457 3692 6290 6798 9517 
1.g1822 9760 11522 12698 5964 7796 5266 9183 6535 5498 8993 6126 7431 7509 13457 3692 6290 6798 9517 
1.g1823 198 422 433 168 228 224 132 192 146 325 272 211 313 943 62 251 194 240 
1.g1825 4116 6422 8700 5045 4343 4406 4942 4243 3369 6009 4454 4530 7303 8990 2465 4779 4488 7119 
1.g1826 4116 6422 8700 5045 4343 4406 4942 4243 3369 6009 4454 4530 7303 8990 2465 4779 4488 7119 
1.g1827 294 363 343 250 152 173 123 143 131 197 139 178 322 315 144 183 208 294 
1.g1828 227 375 609 19 26 54 64 60 42 101 38 37 173 63 25 20 54 68 
1.g1829 914 1050 2033 955 1525 782 1638 1371 1068 1868 1276 1133 1055 1504 601 1044 1042 1673 
1.g1830 154 376 241 129 129 219 93 185 404 242 158 112 618 578 100 170 156 237 
1.g187 0 0 0 0 0 0 0 0 0 1 0 1 0 1 0 0 1 0 
1.g188 4 1 4 0 0 3 0 0 0 2 1 0 2 0 3 2 2 2 
1.g189 1 0 1 0 0 0 0 0 0 0 0 0 0 0 0 0 0 1 
1.g197 143 125 155 34 56 54 79 68 88 65 39 56 98 58 44 99 53 112 
1.g2 127 203 226 57 54 110 49 52 21 117 39 44 83 73 11 13 28 38 
1.g206 3583 4649 5260 2189 2788 1844 3600 2197 1865 2533 2307 3188 3077 2402 1451 2340 2609 4274 
1.g207 3583 4649 5260 2189 2788 1844 3600 2197 1865 2533 2307 3188 3077 2402 1451 2340 2609 4274 
1.g21 97 123 102 66 88 46 164 102 66 87 99 70 79 98 27 57 68 70 
1.g211 10 4 16 2 4 1 4 9 6 0 1 0 1 1 0 6 4 13 
1.g218 2 2 3 0 3 20 4 4 0 3 1 0 28 12 1 9 2 26 
1.g220 0 1 1 0 1 4 1 0 0 0 0 0 2 0 1 1 0 5 
1.g223 8 18 15 12 11 52 12 26 4 24 7 60 35 20 0 9 7 42 
1.g225 710 895 961 536 477 401 709 539 452 585 577 600 800 910 231 507 614 898 
1.g226 1280 1249 1002 470 549 293 821 498 475 590 360 531 526 616 284 462 514 679 
1.g228 361 510 469 442 531 339 751 614 525 705 451 674 304 687 181 456 371 505 
1.g229 2368 3027 3126 1819 2723 1242 2797 2064 1757 2563 1729 1895 1829 2691 1057 1788 1459 2350 
1.g235 8 4 8 7 2 3 4 3 4 4 6 12 14 10 2 1 12 2 
1.g250 0 1 0 0 0 0 0 0 0 1 0 0 0 1 0 0 0 1 
1.g251 6 2 6 3 0 4 0 4 0 5 5 1 3 7 0 1 5 2 
1.g253 18 27 40 23 31 20 12 37 39 43 23 69 41 50 4 40 17 31 
1.g254 3 4 7 2 1 5 3 10 4 4 2 4 3 12 0 2 13 1 
1.g255 12 16 30 21 16 17 6 16 18 50 19 11 21 13 5 8 28 2 
1.g257 2387 2830 3496 1389 1875 887 2548 1560 1461 1671 1579 1523 2827 2789 897 1965 2076 1717 
1.g258 2387 2830 3496 1389 1875 887 2548 1560 1461 1671 1579 1523 2827 2789 897 1965 2076 1717 
1.g26 77122 91419 73652 28936 44611 29840 58524 37069 27987 37407 35644 43355 54734 59229 22003 36279 41971 48473 
1.g263 18930 16278 14918 9092 8129 6393 10633 8305 8354 8639 6365 8752 10211 10960 3847 8151 8117 13283 
1.g271 213 177 1167 243 147 148 11 25 282 85 107 54 620 77 37 803 32 290 
1.g273 10583 13239 11797 3868 7506 3319 6894 5950 3579 5810 5027 5477 6526 9139 3176 6635 5523 6489 
1.g274 6 1 1 0 8 8 8 1 1 0 1 2 1 11 0 7 3 7 
1.g283 123 127 102 160 127 115 143 98 110 120 118 72 139 268 46 98 124 181 
1.g286 2547 3264 3132 1812 3395 1614 4515 2906 2304 3196 3453 2533 1988 3188 1306 1754 2340 2409 
1.g295 0 0 2 1 3 0 0 0 0 0 0 2 2 8 0 0 0 0 
1.g296 1337 1686 2107 508 638 638 677 723 726 952 480 969 1239 1043 297 394 617 1164 
1.g3 127 203 226 57 54 110 49 52 21 117 39 44 83 73 11 13 28 38 
1.g30 107553 129842 109539 39950 71107 48686 87966 60597 45363 64748 55598 70538 78431 77434 34108 51210 54426 67783 
1.g303 1012 1367 1592 1212 1730 1035 2142 1942 1028 1422 1629 1437 1060 1864 747 932 1182 1482 
1.g314 1 1 1 0 1 0 1 0 0 0 1 0 1 7 5 0 0 0 
1.g316 4825 6119 6910 3155 4963 2714 6473 4221 3282 5548 4001 4624 3481 5901 2273 3878 3709 4838 
1.g317 4326 5197 6409 4213 6643 3603 7206 5211 3916 6294 4917 5300 5657 6065 2827 3967 4498 5868 
1.g319 0 0 0 1 0 0 320 0 0 13 0 0 0 0 5 0 0 0 
1.g32 421 615 757 581 518 429 676 630 359 552 486 497 647 759 206 458 474 663 
1.g325 13957 15973 17808 7911 11747 5591 12587 9599 7374 9098 9122 10355 8188 13950 5084 9116 10097 12497 
1.g326 13957 15973 17808 7911 11747 5591 12587 9599 7374 9098 9122 10355 8188 13950 5084 9116 10097 12497 
1.g328 13957 15973 17808 7911 11747 5591 12587 9599 7374 9098 9122 10355 8188 13950 5084 9116 10097 12497 
1.g329 8058 9053 8172 3777 4554 2982 6328 4279 3020 4001 3237 4735 4625 6604 2352 2954 4263 5662 
1.g341 0 0 3 0 32 0 3 2 1 0 3 1 0 2 0 1 0 2 
1.g344 1178 1406 682 1898 725 378 656 577 862 668 645 1064 1378 1551 532 919 617 2517 
1.g345 1178 1406 682 1898 725 378 656 577 862 668 645 1064 1378 1551 532 919 617 2517 
1.g346 3316 4642 5933 1905 3798 2674 3286 3015 3408 3879 2864 2312 2921 2919 1061 2102 2089 4314 
1.g351 25 18 29 19 7 81 31 412 12 36 18 190 35 15 8 58 28 44 
1.g354 9375 11112 11403 4658 8352 4605 9480 6957 5286 6776 5461 7205 5774 7778 3383 4656 5685 8034 
1.g355 9375 11112 11403 4658 8352 4605 9480 6957 5286 6776 5461 7205 5774 7778 3383 4656 5685 8034 
1.g356 0 0 0 0 0 0 0 0 0 0 0 0 0 0 0 0 0 0 
1.g358 2514 3358 3671 1695 2549 1366 2782 1832 1785 2192 2136 1923 1851 2844 1112 1496 2089 2773 
1.g359 2514 3358 3671 1695 2549 1366 2782 1832 1785 2192 2136 1923 1851 2844 1112 1496 2089 2773 
1.g360 2514 3358 3671 1695 2549 1366 2782 1832 1785 2192 2136 1923 1851 2844 1112 1496 2089 2773 
1.g362 3 11 9 2 1 6 0 3 1 1 3 5 0 4 1 4 6 5 
1.g363 3 4 3 2 3 6 2 0 0 3 1 2 2 0 1 0 1 0 
1.g364 647 749 966 499 319 374 381 367 367 534 228 352 487 685 191 440 331 805 
1.g366 6336 6797 8618 3322 4632 2478 4861 3794 3250 5238 3382 3025 5225 4853 2312 3307 4033 5762 
1.g369 87 137 160 106 65 71 71 62 48 103 74 50 94 157 29 92 48 88 
1.g372 883 1106 948 460 641 567 1065 929 493 596 547 857 623 697 344 466 515 784 
1.g373 883 1106 948 460 641 567 1065 929 493 596 547 857 623 697 344 466 515 784 
1.g378 22 23 39 3 15 11 3 7 10 16 7 3 7 13 5 12 10 10 
1.g380 440 559 353 357 199 308 174 167 181 218 266 166 276 501 133 108 311 358 
1.g381 440 559 353 357 199 308 174 167 181 218 266 166 276 501 133 108 311 358 
1.g383 1024 1401 2572 681 1876 2749 2237 619 667 1789 906 565 2406 1321 445 1228 1668 1334 
1.g384 1024 1401 2572 681 1876 2749 2237 619 667 1789 906 565 2406 1321 445 1228 1668 1334 
1.g39 37 54 59 27 92 60 110 161 66 102 57 153 57 64 35 47 32 142 
1.g396 13 16 12 1 12 22 11 11 12 17 16 6 13 31 12 9 9 23 
1.g397 0 1 0 0 0 0 1 0 0 0 0 0 1 0 0 0 0 0 
1.g399 606 676 619 331 575 295 862 479 489 549 528 520 443 583 194 334 346 404 
1.g4 52 59 85 12 19 50 27 13 4 77 13 18 45 38 6 6 10 8 
1.g402 715 766 898 467 623 360 778 465 484 590 392 542 357 775 291 409 458 694 
1.g403 3415 4409 4360 2368 2568 1514 3945 2384 2193 2644 2430 2884 2456 3176 1589 2102 2537 2937 
1.g407 6395 7453 8507 10542 17211 12891 23678 21469 19870 14867 12718 17523 9015 12398 6095 9753 7518 15560 
1.g415 889 1235 1244 635 516 823 520 175 896 1351 396 257 569 1128 241 590 457 1064 
1.g418 3 1 0 0 1 2 0 2 0 0 1 1 3 4 0 0 1 2 
1.g420 10 14 4 77 3 14 4 0 6 10 10 4 8 19 3 0 15 7 
1.g43 33974 36831 36705 19810 21199 12198 26896 17444 19964 24141 16319 17280 21386 33226 10511 19031 20623 31010 
1.g431 1 3 0 3 0 2 3 1 2 5 2 3 10 0 1 3 2 4 
1.g437 8 13 17 3 2 2 7 7 4 8 2 9 8 7 4 8 1 13 
1.g438 10 16 24 5 1 9 3 10 5 9 3 7 8 21 4 6 3 14 
1.g439 7332 7712 7678 3748 4938 2502 7267 4291 3288 4423 3890 5334 5865 7381 2912 4659 5205 5729 
1.g443 1753 2575 2175 894 834 758 1002 602 623 1026 1060 959 1964 2055 413 733 1328 1440 
1.g445 849 993 1134 627 1406 664 2206 1792 1274 1210 1395 1686 588 948 644 774 851 1089 
1.g455 4474 5098 6019 2319 3928 2147 3164 3811 1999 2796 3082 3412 3634 4458 1731 2723 3353 3871 
1.g46 5635 7327 7549 3165 5195 3626 6308 5578 3335 3662 3600 4272 4695 5501 2952 3347 3422 5020 
1.g462 0 0 0 0 0 0 0 0 0 0 0 0 0 0 0 0 0 0 
1.g47 5635 7327 7549 3165 5195 3626 6308 5578 3335 3662 3600 4272 4695 5501 2952 3347 3422 5020 
1.g470 2 1 3 0 1 13 2 2 3 3 0 0 0 0 0 3 0 1 
1.g475 1 1 0 1 1 0 0 0 0 0 0 0 0 0 0 0 1 0 
1.g477 47 147 84 16 18 20 26 58 13 12 13 108 12 72 9 28 12 45 
1.g48 5635 7327 7549 3165 5195 3626 6308 5578 3335 3662 3600 4272 4695 5501 2952 3347 3422 5020 
1.g480 15701 18386 18769 8132 9870 6214 8869 7621 6882 10380 7369 8039 9360 13294 4585 8316 9274 12626 
1.g482 15701 18386 18769 8132 9870 6214 8869 7621 6882 10380 7369 8039 9360 13294 4585 8316 9274 12626 
1.g484 0 0 0 0 1 0 0 0 0 2 2 0 0 0 0 0 1 0 
1.g494 16 20 11 11 6 29 19 7 18 16 1 1 7 11 0 28 4 18 
1.g499 10 8 10 7 2 3 8 10 6 8 11 7 4 13 2 10 7 15 
1.g5 408 452 313 190 221 325 160 197 112 244 104 216 253 260 109 156 127 143 
1.g501 37 48 21 20 24 38 22 14 26 46 32 9 28 64 5 39 43 38 
1.g505 6818 7306 6978 3596 5536 2981 5595 3652 2832 4592 3196 4039 4564 5064 2043 3484 4330 4771 
1.g506 9107 10714 10493 5320 7966 4293 9278 5890 5908 8014 5993 7433 6093 8500 4018 5935 6907 8666 
1.g511 16960 18520 19419 8712 11375 7124 14202 9581 7806 11898 7841 10969 13513 14829 5966 9630 9623 13150 
1.g518 9693 9087 9667 5075 4702 3236 6222 3768 3473 5479 3643 4054 5963 7307 2642 4587 5339 8465 
1.g520 369 440 488 247 337 125 342 230 296 282 284 221 360 406 235 340 308 392 
1.g528 0 20 1 4 0 0 2 2 0 1 0 0 2 6 1 2 1 2 
1.g529 73 144 184 85 149 135 91 150 99 203 83 161 242 204 71 82 111 155 
1.g533 565 876 1535 693 627 712 336 492 719 891 477 489 866 792 197 664 431 650 
1.g537 55 46 36 37 29 16 39 22 22 41 21 21 28 67 20 19 39 48 
1.g546 34 54 85 20 6 9 13 29 21 129 17 13 10 23 3 12 18 28 
1.g547 34 54 85 20 6 9 13 29 21 129 17 13 10 23 3 12 18 28 
1.g549 1144 1519 1756 813 1397 828 1557 1113 893 1365 975 1091 1360 1195 372 968 1004 1298 
1.g550 1144 1519 1756 813 1397 828 1557 1113 893 1365 975 1091 1360 1195 372 968 1004 1298 
1.g554 56809 61833 62447 31549 38344 23510 44295 30076 28186 38158 28489 41051 35240 47383 18225 33718 32200 43015 
1.g556 56809 61833 62447 31549 38344 23510 44295 30076 28186 38158 28489 41051 35240 47383 18225 33718 32200 43015 
1.g559 5006 6172 7100 3987 5981 3444 7721 5195 4457 5824 5462 4938 3765 6349 2946 4085 4708 6429 
1.g564 0 3 0 0 1 0 2 1 0 0 1 1 0 1 1 0 0 3 
1.g565 0 2 0 1 0 0 1 0 0 0 0 0 0 1 1 0 0 0 
1.g566 4 10 18 2 0 0 1 0 5 0 1 2 0 0 0 0 0 2 
1.g567 351 324 212 60 124 58 66 87 89 138 61 124 81 92 36 70 62 125 
1.g568 7787 8341 8536 4646 5024 2768 7195 4404 3473 5163 3677 4313 5073 5134 2117 4007 4689 6621 
1.g572 2148 2991 4550 2607 3755 2271 3681 3175 2444 3784 2402 2686 2213 4040 1168 1747 1775 3240 
1.g58 0 0 1 1 1 1 0 0 0 0 0 4 7 1 0 0 2 2 
1.g585 13791 14901 13867 5188 8447 4395 11590 8343 6807 7685 6969 8141 6923 9152 4630 6767 6873 9242 
1.g586 13791 14901 13867 5188 8447 4395 11590 8343 6807 7685 6969 8141 6923 9152 4630 6767 6873 9242 
1.g589 870 1165 1316 788 891 383 937 894 646 907 743 699 548 861 305 654 507 798 
1.g598 114 172 237 159 63 105 109 118 113 202 101 123 150 380 55 304 93 145 
1.g603 1 2 4 1 0 0 0 2 1 4 1 0 4 1 0 3 1 1 
1.g613 4 6 14 2 3 7 7 2 9 12 4 2 6 9 2 4 6 2 
1.g616 276 483 609 385 710 509 845 657 594 600 548 493 469 602 244 328 328 581 
1.g618 28302 34180 35477 15444 20236 12400 24725 16611 15122 23795 15991 14572 13966 19345 7284 18277 16155 20314 
1.g624 3 0 0 1 1 3 2 1 0 5 1 0 2 3 0 0 0 2 
1.g626 3231 5371 6472 3468 4692 4106 6426 4644 4141 5593 4535 4165 5148 7824 1817 2068 4031 4368 
1.g628 3231 5371 6472 3468 4692 4106 6426 4644 4141 5593 4535 4165 5148 7824 1817 2068 4031 4368 
1.g634 2398 3290 4339 2362 2946 2052 2806 2577 2549 3013 2788 2326 2228 2587 1428 1997 2403 3069 
1.g638 70 67 92 39 56 34 10 33 24 37 21 46 13 112 8 29 11 51 
1.g64 299 390 561 329 324 221 304 397 272 398 169 260 307 469 138 339 200 356 
1.g640 2 0 1 0 1 0 0 0 0 0 0 0 2 1 0 0 0 1 
1.g642 38 59 82 34 51 29 31 41 53 29 12 47 20 86 11 23 9 47 
1.g647 5 13 13 20 4 27 7 45 17 3 31 4 28 11 10 21 36 34 
1.g651 1441 1760 2401 2511 2394 980 3469 2254 1936 2493 2218 1918 1331 2417 1304 1780 1562 2531 
1.g658 2915 4134 6280 1471 1027 1333 376 2819 1042 3294 444 1470 2840 3475 596 2460 954 2284 
1.g661 0 0 1 0 0 0 0 0 1 1 0 1 0 1 0 0 2 0 
1.g662 2032 3309 6643 91 4110 6296 1785 7159 2784 1983 2350 2605 452 1542 2086 1280 1940 133 
1.g663 288 354 448 318 170 151 268 176 198 224 143 188 191 347 156 220 183 309 
1.g665 3097 3369 2477 1152 1751 1235 2654 1975 1641 1785 1203 1916 1700 1680 834 1613 1286 1556 
1.g671 235 270 452 116 320 288 584 485 164 270 109 273 501 181 98 151 189 479 
1.g674 0 0 4 1 0 0 0 0 0 1 2 2 20 1 1 1 0 0 
1.g675 58 94 106 53 64 52 56 52 29 66 38 39 90 90 17 47 55 55 
1.g682 20554 27205 37262 25232 31386 17845 34092 25668 26363 33610 25151 21500 17614 35928 12258 19585 21043 36411 
1.g690 6410 7515 7824 3247 2651 3681 4003 3970 2448 3667 3029 3260 6049 5299 1676 3105 4001 4775 
1.g691 6410 7515 7824 3247 2651 3681 4003 3970 2448 3667 3029 3260 6049 5299 1676 3105 4001 4775 
1.g7 1791 2482 2284 1053 2582 1174 2793 1626 1574 2271 1730 1617 1078 1532 760 1168 1164 2586 
1.g706 0 0 0 0 0 0 1 2 0 1 0 0 0 0 0 0 0 4 
1.g707 1 5 13 2 1 4 0 2 2 2 1 1 0 1 2 4 1 1 
1.g709 753 995 1671 1503 558 1435 68 1170 972 1372 877 1944 640 1673 331 2094 327 1177 
1.g712 259 337 235 210 102 127 111 134 94 229 118 109 224 303 44 170 119 260 
1.g714 40621 51095 53251 20160 28616 19010 34567 22993 19365 30100 23375 23657 23286 32251 14319 18228 22663 30262 
1.g717 24 38 40 57 38 153 175 96 37 118 59 33 128 79 23 92 100 72 
1.g727 52 80 87 38 39 34 30 37 29 52 30 31 72 62 12 23 41 74 
1.g730 1 0 1 0 0 1 0 0 0 0 0 0 0 0 0 0 0 0 
1.g732 7 35 33 16 25 2 21 94 7 14 11 96 21 28 5 19 5 17 
1.g734 19226 17448 16167 8536 9210 6485 12791 8682 6815 8744 6712 11413 13208 13570 5296 9197 8712 12229 
1.g740 66 119 86 70 39 30 40 91 17 46 32 18 48 130 23 26 27 65 
1.g741 0 5 0 0 0 0 0 58 0 1 0 0 1 3 0 1 0 0 
1.g745 2144 2963 3131 1833 2579 1282 2837 2283 1966 2045 1969 2046 2054 2856 1374 1832 1906 2553 
1.g752 420 519 826 485 1132 686 1160 527 704 987 729 740 506 816 255 477 449 705 
1.g753 420 519 826 485 1132 686 1160 527 704 987 729 740 506 816 255 477 449 705 
1.g760 0 0 0 1 0 0 0 0 0 0 0 0 0 0 0 0 0 0 
1.g762 27564 33544 36839 19726 22508 14330 23508 20781 17440 21453 16558 17338 22631 29110 9929 19663 20334 24293 
1.g765 87790 85689 88456 49096 48326 33398 61060 43064 43617 53342 37632 44576 51961 62059 26097 45347 46785 60259 
1.g766 31 61 41 34 29 44 42 59 55 64 13 84 103 82 18 64 22 72 
1.g767 6837 7498 9884 5038 6822 5087 6923 5171 5141 7303 4456 6045 6393 7742 2494 5129 5403 7151 
1.g769 6837 7498 9884 5038 6822 5087 6923 5171 5141 7303 4456 6045 6393 7742 2494 5129 5403 7151 
1.g774 47680 47542 39819 15615 19589 11198 20267 16222 15728 17702 11818 15199 21611 20389 9561 16088 16066 20310 
1.g776 8 6 5 4 1 3 0 8 1 0 2 7 2 2 1 2 2 3 
1.g778 0 2 0 0 1 0 0 1 0 0 0 2 0 1 0 0 0 1 
1.g780 12978 16821 23188 14268 15762 9993 20128 14536 12248 17792 11392 12519 12353 17973 7289 13993 12113 22117 
1.g782 20689 25751 27187 18551 26812 11796 34138 19588 17714 23543 19651 22799 17284 23412 10686 16463 18863 24724 
1.g783 20689 25751 27187 18551 26812 11796 34138 19588 17714 23543 19651 22799 17284 23412 10686 16463 18863 24724 
1.g784 1943 2212 2593 1527 1791 1263 1978 1555 1452 1954 1369 2004 1583 2716 829 1532 1431 2094 
1.g785 13272 16920 18015 8640 8654 6586 9821 10411 7098 8594 7040 9731 10535 13343 5840 9716 7905 9880 
1.g798 257 254 623 4 13 27 16 106 29 23 7 131 37 102 45 24 23 14 
1.g8 0 2 5 3 4 5 8 0 3 17 4 3 12 4 4 7 13 2 
1.g80 545 562 496 195 607 174 724 344 565 543 426 498 393 717 147 368 422 457 
1.g805 1007 1393 1606 884 1456 631 1800 1414 943 1185 1085 1238 1015 1325 618 879 1050 1284 
1.g818 8 7 5 0 3 6 1 3 0 4 1 3 17 1 0 5 2 7 
1.g823 10643 13863 13486 8151 11210 4624 11071 8705 6552 9550 8765 6757 7480 10276 4153 6705 8328 9618 
1.g826 5492 7595 9250 5701 7081 5477 7425 6860 6536 8684 5323 6079 5663 8592 2927 5162 4906 8631 
1.g83 3 0 0 0 1 0 0 3 1 0 2 2 3 1 1 0 1 1 
1.g837 3410 4488 6162 5592 11794 7426 13432 14251 13924 9792 8238 10867 3948 6776 3181 4657 4055 8591 
1.g84 23 35 19 8 5 9 10 11 3 6 22 6 17 35 5 10 11 14 
1.g847 427 464 407 291 367 278 478 487 257 446 304 645 389 322 195 241 309 340 
1.g849 9447 11107 11572 5295 5504 4008 7738 4735 4285 6266 4421 5883 8094 6857 2454 4931 5747 6639 
1.g850 9447 11107 11572 5295 5504 4008 7738 4735 4285 6266 4421 5883 8094 6857 2454 4931 5747 6639 
1.g852 0 0 0 0 44 0 0 0 0 73 0 0 0 0 0 0 0 0 
1.g854 198 255 344 169 78 145 309 156 154 256 164 194 89 244 68 172 189 207 
1.g868 74 136 169 68 123 125 100 131 87 187 90 164 196 184 82 78 89 141 
1.g869 6 6 4 0 0 1 4 0 0 6 1 1 0 1 1 0 0 1 
1.g875 887 1100 1290 1095 1226 710 1194 1024 1085 1078 1144 1023 625 1105 304 747 819 1195 
1.g876 461 686 755 475 579 401 931 711 686 498 735 754 497 803 294 515 591 741 
1.g878 2659 3849 4004 2514 3313 1911 3661 2472 2131 2811 2153 3157 3730 3825 1573 2560 2519 3518 
1.g881 2 1 1 2 2 3 5 0 0 0 1 3 1 4 0 3 4 5 
1.g883 9943 12742 11705 9469 4831 9803 7701 6089 4963 7368 6133 4927 10495 12334 2948 4572 8778 14237 
1.g884 9943 12742 11705 9469 4831 9803 7701 6089 4963 7368 6133 4927 10495 12334 2948 4572 8778 14237 
1.g885 9943 12742 11705 9469 4831 9803 7701 6089 4963 7368 6133 4927 10495 12334 2948 4572 8778 14237 
1.g888 7420 9626 11389 5346 4991 4051 5569 3905 5100 6862 3948 6423 6654 7133 2912 5464 5057 6293 
1.g889 7420 9626 11389 5346 4991 4051 5569 3905 5100 6862 3948 6423 6654 7133 2912 5464 5057 6293 
1.g895 295 295 337 538 461 696 486 600 641 282 410 673 698 670 482 641 353 657 
1.g899 3552 4904 5008 3066 4147 2962 5629 4384 3542 4781 3344 3364 3847 5576 1813 3571 2463 4481 
1.g900 3552 4904 5008 3066 4147 2962 5629 4384 3542 4781 3344 3364 3847 5576 1813 3571 2463 4481 
1.g902 1417 1864 1687 1028 1579 1277 1768 1691 1417 1419 1126 1260 1229 1585 762 998 861 1257 
1.g906 4549 5181 6521 4452 3356 3557 4698 3737 3379 3973 3080 3246 4770 6445 1659 3336 3676 6941 
1.g910 5864 6702 6691 3186 5406 2940 6487 4862 3314 5180 4245 5747 4847 6423 2365 3077 3977 4446 
1.g912 4013 4886 5381 3281 4866 2595 4473 3908 3405 3608 3768 4139 3140 4443 1769 2832 3795 4099 
1.g919 286 279 342 200 322 269 412 326 277 312 265 370 279 357 126 182 218 263 
1.g920 286 279 342 200 322 269 412 326 277 312 265 370 279 357 126 182 218 263 
1.g922 2 1 0 3 0 1 1 2485 0 2 0 3892 0 1 7 3 0 65 
1.g929 4715 5959 6789 3893 6774 2641 7266 5160 4176 7295 5049 5747 4763 5538 2735 3875 4666 5287 
1.g930 1 4 4 0 2 5 1 1 7 2 6 1 0 2 0 1 1 1 
1.g931 1955 2349 1893 827 1649 756 2062 1058 1067 1734 1044 1334 1294 1324 520 734 1154 1659 
1.g934 1246 1397 1790 1274 2160 868 1865 1039 1363 1546 1110 1465 1297 1613 574 1359 1148 1492 
1.g935 65 73 144 102 154 127 186 188 125 111 92 98 39 187 60 97 97 79 
1.g937 7 10 6 9 2 2 5 5 6 14 6 2 1 2 3 0 6 10 
1.g95 106 109 99 53 14 42 59 24 40 29 77 16 32 41 20 65 91 19 
1.g952 11790 14655 15891 6467 8743 6145 9136 7614 5709 10324 5641 7620 9277 9331 3424 6873 7195 7769 
1.g953 11790 14655 15891 6467 8743 6145 9136 7614 5709 10324 5641 7620 9277 9331 3424 6873 7195 7769 
1.g955 5600 6432 7697 4377 4948 2978 4919 4263 4150 4321 3416 4609 4755 4245 2184 4116 3749 5864 
1.g956 3627 4725 5794 3604 4914 2603 5483 3816 3288 4496 4055 3928 3012 5898 2051 3090 3389 4345 
1.g966 1394 1727 1777 1416 1213 892 1456 933 816 1126 656 1027 1523 1504 492 1045 876 1702 
1.g97 600 767 932 560 945 405 1350 838 618 814 711 813 554 842 315 598 555 763 
1.g970 94 101 133 49 36 17 71 30 14 30 12 27 73 24 12 22 14 35 
1.g971 94 101 133 49 36 17 71 30 14 30 12 27 73 24 12 22 14 35 
1.g972 11213 15399 15908 7850 11047 6254 12601 7717 6591 11117 7080 8609 9965 10167 4542 7433 7575 9877 
1.g973 11213 15399 15908 7850 11047 6254 12601 7717 6591 11117 7080 8609 9965 10167 4542 7433 7575 9877 
1.g975 6166 7973 9466 5593 9404 4839 11509 8390 7213 9008 6880 7212 4841 7816 3561 5743 5107 7510 
1.g979 9 1 6 0 0 0 0 5 0 2 2 1 1 1 6 0 1 3 
1.g980 95 94 245 49 29 135 46 118 111 224 37 438 216 43 143 61 140 137 
1.g990 80180 87664 80636 41564 48590 30521 62115 41369 37753 51817 37881 40331 43535 56678 22678 40528 45579 59732 
1.g993 80180 87664 80636 41564 48590 30521 62115 41369 37753 51817 37881 40331 43535 56678 22678 40528 45579 59732 
1.g994 80180 87664 80636 41564 48590 30521 62115 41369 37753 51817 37881 40331 43535 56678 22678 40528 45579 59732 
1.g995 80180 87664 80636 41564 48590 30521 62115 41369 37753 51817 37881 40331 43535 56678 22678 40528 45579 59732 
1002.g347 0 2 3 1 0 0 1 2 2 1 4 1 4 3 1 4 0 5 
1002.g348 88 130 133 73 53 62 46 47 48 84 68 78 125 141 38 51 76 106 
1002.g349 18 41 43 6 5 25 25 12 11 30 16 10 33 43 6 8 8 24 
1003.g350 1 8 10 4 5 10 9 3 3 24 15 1 8 31 1 1 19 30 
1006.g351 124 166 149 103 50 70 68 65 131 127 60 98 168 145 42 121 84 180 
1007.g352 1 2 0 0 0 1 0 0 0 2 1 0 0 2 0 0 0 0 
1008.g353 68 95 187 26 53 47 31 38 30 42 56 28 56 60 52 32 68 100 
1011.g354 4 8 8 11 6 4 12 8 13 1 18 5 6 24 0 4 17 18 
1013.g355 18 46 57 30 14 28 30 44 40 43 50 37 50 98 23 35 40 34 
1014.g356 5 56 14 6 13 8 1675 3 73 4 5 4 21 62 400 10 6 259 
1015.g357 46 137 196 149 57 53 39 38 27 19 187 39 111 9 28 18 121 29 
1017.g358 105 350 58 18 2 15 6 3 5 9 4 11 30 0 25 20 5 143 
1031.g359 60 130 106 59 47 54 54 63 47 81 51 81 170 125 32 57 52 116 
1033.g360 19 17 11 7 3 4 0 1 119 4 2 1 2 12 1 3 4 2 
1035.g361 16 20 37 37 18 34 16 70 34 55 32 28 28 155 24 28 28 94 
104.g40 576 1048 19125 10613 2772 3056 1625 4369 2150 5093 1495 4245 7826 9450 4565 7197 5484 5628 
105.g41 0 2 4 2 6 4 3 5 3 9 3 1 4 7 0 6 0 3 
1050.g362 65 121 129 52 68 126 34 157 117 50 50 68 9 107 26 86 62 172 
1053.g363 0 2 6 3 5 6 1 0 1 4 2 7 10 6 0 1 0 2 
1058.g364 89 270 222 107 59 68 54 52 67 91 68 96 196 220 56 374 75 306 
1059.g365 0 3 6 1 2 4 1 1 1 3 1 1 3 4 0 0 0 1 
106.g42 6 13 19 11 11 16 7 9 13 25 8 28 24 14 2 8 3 7 
1060.g366 1006 1079 973 992 1008 607 1666 950 974 875 642 797 759 1059 498 870 675 1495 
1061.g367 4 11 15 4 6 7 32 20 5 10 4 9 14 12 5 8 7 16 
1066.g368 0 1 0 2 28 21 24 26 14 6 3 6 21 4 2 4 3 32 
1068.g369 44 56 56 151 16 39 0 0 705 7 12 6 4 55 0 47 34 6 
1072.g370 42 92 97 32 34 46 20 32 31 52 37 53 104 89 22 31 34 103 
1077.g371 13 13 20 16 4 18 8 15 11 28 15 6 26 29 1 6 15 16 
108.g43 239 362 401 257 108 241 109 22 50 652 188 236 634 83 116 65 208 113 
1083.g372 2 3 3 0 0 4 2 1 1 2 2 2 6 21 0 1 1 3 
1088.g373 17 32 44 9 83 8 6 3 6 28 11 14 8 14 4 21 8 7 
109.g44 76 134 81 71 58 75 73 39 52 102 69 32 89 165 35 35 103 176 
1092.g374 55 91 155 44 23 26 44 40 28 43 38 28 110 89 19 47 55 117 
1093.g375 12 28 43 17 2 7 19 10 7 17 9 17 27 10 1 17 20 30 
1100.g376 4270 6790 18069 13031 9015 14912 8715 11611 15610 14756 7597 9746 17218 14293 6025 12089 7996 20392 
1105.g377 70 98 104 52 56 59 58 55 66 90 70 81 89 119 20 60 65 99 
1105.g378 12 20 20 8 4 4 8 3 3 1 1 3 15 19 5 7 3 19 
1115.g379 69 91 236 10 8 3 27 5 9 9 13 5 47 33 2 16 5 40 
1119.g380 135 199 105 70 107 98 224 136 99 143 105 115 43 88 59 63 73 126 
1121.g381 77 137 215 123 19 251 300 40 47 114 12 132 405 285 6 86 6 121 
1129.g382 129 175 319 12 10 22 35 22 16 23 13 13 28 57 1 26 24 47 
113.g45 62 85 92 12 22 52 35 27 21 26 72 23 66 81 47 3 62 81 
1131.g383 8 16 12 10 14 20 15 15 5 21 13 14 39 23 7 16 7 8 
1132.g384 0 0 0 0 0 0 0 0 0 0 0 0 0 0 0 0 0 0 
1137.g385 0 11 1 2 3 2 4 4 3 9 5 3 10 18 1 4 3 6 
1140.g386 22 20 40 2 0 3 4 8 0 0 2 4 25 0 0 10 4 0 
1142.g387 117 223 234 131 100 105 73 98 81 109 91 117 213 249 57 124 106 159 
1144.g388 28 34 72 48 46 35 24 32 16 32 28 52 68 61 10 27 30 44 
1149.g389 1 3 4 6 3 13 5 0 3 10 5 3 8 9 4 3 4 13 
115.g46 45 29 39 3 8 6 4 4 6 6 8 4 9 8 2 2 7 5 
1155.g390 1 2 3 6 14 22 5 6 3 7 33 4 10 16 2 12 24 7 
1163.g391 40 69 98 46 60 50 44 61 36 93 75 65 124 80 31 58 46 45 
1165.g392 0 2 2 1 1 0 1 3 0 1 0 1 4 4 0 1 0 3 
1166.g393 49 77 88 32 37 45 48 53 24 62 61 53 85 77 24 57 58 56 
1169.g394 0 0 0 0 0 0 1 0 0 0 0 0 0 0 0 0 0 1 
117.g47 46 93 124 89 57 105 50 49 59 45 111 69 75 214 12 56 78 107 
117.g48 0 1 9 6 5 4 1 7 4 1 6 5 3 15 2 3 6 3 
1171.g395 2367 2857 2238 959 1316 919 1782 1153 876 1432 1097 1301 1469 1693 581 1003 1068 1349 
1174.g396 109 193 210 105 86 95 54 79 63 82 78 94 186 214 36 108 92 139 
118.g49 11 15 27 6 9 9 6 13 9 23 11 4 9 16 5 8 5 7 
1183.g397 2 12 12 2 3 3 1 13 3 9 6 3 10 6 2 9 4 5 
1183.g398 62 94 123 20 14 27 27 27 20 35 25 13 62 43 7 34 18 47 
1187.g399 0 0 0 0 1 0 1 0 1 0 0 0 0 1 0 0 0 0 
1190.g400 6 5 3 8 2 4 5 2 1 5 4 4 3 5 0 5 2 4 
1192.g401 60 105 158 64 106 86 64 103 69 146 113 107 202 142 45 91 85 89 
1194.g402 8 19 9 4 4 4 4 2 4 9 6 2 10 4 4 9 15 21 
1196.g403 0 0 3 2 0 0 0 2 5 1 2 0 0 2 0 0 2 2 
1198.g404 0 0 0 27 0 0 0 1 0 0 0 0 0 0 0 1 0 1 
1198.g405 0 0 1 1 0 0 0 0 0 0 0 0 0 0 0 0 0 1 
1199.g406 386 722 692 994 1410 593 1104 814 731 1161 847 762 950 1186 478 1410 799 1520 
12.g2 24 48 51 31 35 35 13 46 23 54 36 37 72 49 15 23 25 57 
12.g3 268 381 415 185 230 230 213 167 157 297 246 267 580 470 102 207 226 399 
1201.g407 300 335 280 116 312 1037 822 195 177 217 176 626 194 1168 94 384 152 220 
1202.g408 36 105 122 41 46 43 28 67 23 56 42 47 99 102 31 47 49 89 
1203.g409 8 23 18 45 2 17 30 4 37 63 4 14 23 37 16 13 4 177 
1208.g410 705 1168 1220 18 4 46 156 110 18 7 46 109 507 7 22 240 42 37 
1210.g411 13 15 9 3 4 3 2 3 2 3 2 3 6 4 1 5 3 5 
1210.g412 1 1 0 2 31 3 0 3 2 4 24 20 15 6 1 0 14 9 
1210.g413 8 8 4 10 152 165 130 137 123 47 16 33 163 17 1 15 11 225 
1210.g414 15 45 18 14 14 39 5 40 26 23 17 6 81 38 2 50 24 31 
1210.g415 0 0 0 0 0 0 0 0 0 0 0 0 1 0 1 2 0 2 
1212.g416 15 33 51 23 14 15 10 15 13 22 15 13 60 48 5 8 10 20 
1214.g417 17 12 10 4 2 7 0 3 5 5 3 2 1 8 0 6 4 5 
1215.g418 70 189 136 38 61 52 52 43 29 104 65 56 184 173 56 24 67 129 
1216.g419 0 1 0 2 0 1 2 2 2 7 0 2 3 1 0 1 2 2 
1220.g420 6 13 26 6 5 11 13 9 21 71 7 87 21 27 5 6 17 11 
1221.g421 17 22 34 24 28 25 28 32 16 25 23 26 31 38 12 20 22 33 
1233.g422 27 52 43 11 9 12 11 7 11 26 16 16 13 18 1 5 12 15 
1239.g423 9 21 25 5 1 5 4 3 6 6 4 11 6 3 1 4 4 14 
1240.g424 70 100 104 52 43 35 26 34 50 64 41 55 112 100 19 55 49 86 
1244.g425 33 86 92 89 21 53 39 38 32 131 15 31 422 137 15 36 13 191 
1245.g426 15 38 20 6 11 13 6 10 11 13 18 8 30 24 15 5 10 18 
1248.g427 39 115 138 63 56 63 21 52 26 53 51 55 132 132 28 56 33 73 
1254.g428 70 95 102 64 49 78 59 69 45 68 61 54 116 187 31 58 72 84 
1261.g429 11 30 28 4 12 7 7 9 7 17 13 13 21 35 7 11 10 10 
1265.g430 1 2 3 2 1 2 2 3 2 2 4 1 2 4 2 0 1 7 
1267.g431 0 2 0 0 0 0 0 1 0 0 0 1 0 0 0 1 0 1 
1271.g432 31 54 72 27 14 28 15 19 15 31 19 31 62 43 11 14 27 37 
1271.g433 7 11 6 1 4 4 4 25 3 4 7 7 13 9 2 1 3 15 
1273.g434 11 26 23 4 11 9 9 17 6 17 6 9 22 21 6 5 5 17 
1277.g435 3 13 6 1 7 3 5 8 9 7 11 4 10 34 1 7 7 6 
1277.g436 8 23 27 17 13 18 14 20 13 31 14 24 22 58 5 29 11 22 
1283.g437 45 59 108 76 77 49 45 49 35 54 51 70 115 90 18 40 42 64 
1296.g438 37 71 73 31 42 25 51 58 48 44 24 47 71 87 20 40 30 79 
1299.g439 3 3 11 5 1 5 9 2 2 6 3 3 6 5 1 8 0 1 
1300.g440 7 7 5 148 12 46 3 0 862 0 9 1 6 105 1 14 20 1 
1306.g441 3547 5048 6392 3273 3234 4519 4169 3160 2519 4675 3663 3756 4293 4683 1946 3450 4011 4500 
1306.g442 12 30 25 12 12 16 8 11 12 20 23 9 24 32 4 7 12 12 
1306.g443 28 58 48 5 0 4 3 2 6 12 6 7 20 7 1 3 6 8 
1306.g444 21 47 42 17 17 18 16 36 23 44 22 16 40 21 7 10 24 28 
1306.g445 15 37 38 14 15 25 6 12 10 24 15 12 30 10 7 11 9 11 
1306.g446 57 80 79 29 18 39 9 23 67 107 37 31 55 32 21 26 38 30 
1306.g447 883 1285 1334 717 546 585 628 731 556 959 573 740 1475 2076 258 665 611 1006 
1306.g448 883 1285 1334 717 546 585 628 731 556 959 573 740 1475 2076 258 665 611 1006 
1307.g449 0 0 0 6 5 5 1 2 5 6 3 12 12 5 2 0 6 13 
1307.g450 15 27 21 13 10 11 3 14 8 15 4 10 28 32 6 4 7 24 
1307.g451 13 24 36 18 17 15 17 14 25 16 32 9 30 75 9 19 21 18 
1310.g452 15 68 51 3 0 8 17 8 8 42 19 22 121 18 9 17 9 57 
1311.g453 6 7 24 1 9 5 2 1 15 7 3 3 6 12 3 0 2 6 
1318.g454 13 19 15 94 10 270 169 6 8 19 2 85 45 60 18 45 2 129 
132.g50 24 49 39 4 78 43 103 74 55 60 47 34 60 51 32 42 38 78 
1325.g455 30 33 40 15 24 18 32 24 11 35 17 19 36 55 20 16 27 38 
1328.g456 0 1 1 2 1 3 2 3 2 7 1 3 4 1 0 1 2 2 
1337.g457 2434 2686 1966 1322 841 718 2245 801 700 711 1045 819 1471 1482 547 1012 2015 1263 
1337.g458 30 46 20 43 56 22 72 11 16 46 17 14 25 38 25 16 50 14 
1338.g459 1 7 4 0 2 3 0 5 2 6 4 2 1 3 1 1 1 2 
1339.g460 15 38 54 11 13 26 14 29 11 38 18 14 38 40 5 11 9 16 
134.g51 2 2 2 5 2 2 4 4 0 2 3 0 5 1 0 1 1 0 
1341.g461 11 15 19 26 37 23 35 75 209 126 57 35 29 49 5 6 32 54 
1346.g462 2 2 1 1 1 4 4 3 0 2 1 4 7 1 2 1 0 0 
1351.g463 3 2 2 1 0 3 1 0 0 0 2 4 0 0 0 0 0 0 
1359.g464 0 0 0 0 2 0 7 5 1 4 1 0 1 7 0 3 0 2 
1360.g465 0 5 2 0 0 0 1 4 0 4 5 2 2 1 0 0 1 1 
1362.g466 22 33 25 8 5 9 6 5 2 16 15 10 15 13 4 8 7 10 
1363.g467 0 0 0 1 0 0 0 0 0 0 0 0 0 0 0 0 0 0 
1365.g468 235 204 553 266 204 219 698 210 202 371 175 422 382 502 68 137 225 410 
1366.g469 0 0 1 0 0 4 2 4 2 1 0 0 2 2 3 0 0 1 
138.g52 35 46 35 31 45 23 47 23 20 32 44 32 35 55 19 33 34 56 
1383.g470 7 3 7 6 2 11 2 3 9 8 13 5 9 12 3 7 8 14 
1383.g471 65 120 103 53 56 64 37 47 68 95 54 58 101 123 9 58 55 98 
1386.g472 31 51 56 32 32 13 26 34 18 26 46 16 42 51 10 23 28 26 
1387.g473 3 10 8 9 5 17 3 20 5 6 11 7 9 19 0 6 6 6 
1389.g474 8 10 15 14 58 11 7 9 12 10 30 56 64 20 2 10 24 30 
1393.g475 12 20 28 5 5 18 3 34 16 19 14 2 10 63 9 26 26 13 
1396.g476 14 25 49 58 16 43 16 29 22 14 16 27 42 62 9 18 34 70 
1396.g477 177 267 258 113 133 124 132 114 105 206 115 138 265 214 54 138 148 193 
1398.g478 1 6 2 2 0 1 2 4 1 6 1 7 7 4 3 5 4 6 
1400.g479 0 1 0 1 0 0 0 1 2 5 0 2 1 0 0 0 2 0 
1401.g480 2 1 3 0 5 1 5 2 1 1 0 2 0 2 1 1 0 3 
1403.g481 55 58 55 33 32 34 32 28 34 43 39 34 66 75 12 27 26 39 
1404.g482 44 68 131 61 201 56 49 82 139 95 54 32 213 108 24 25 96 107 
1405.g483 52 94 120 73 55 62 50 69 43 98 60 59 94 166 31 56 35 76 
1406.g484 311 415 512 266 378 229 421 380 371 409 278 271 300 477 150 302 312 480 
1407.g485 7 10 4 6 5 5 1 1 1 6 3 4 19 7 2 3 5 10 
1409.g486 100 435 198 753 1068 434 1216 684 709 955 788 773 633 1055 412 727 710 1196 
1411.g487 18 20 17 208 22 26 0 2 870 36 53 14 5 41 0 12 163 10 
1414.g488 23 41 32 29 15 10 12 17 14 25 23 17 54 30 7 11 18 32 
1414.g489 255 436 426 244 255 251 222 208 168 325 212 235 439 462 96 212 267 376 
1416.g490 0 0 0 0 0 0 0 0 0 0 0 0 0 0 0 0 0 0 
1417.g491 121 191 205 100 92 115 63 120 80 135 46 98 232 266 72 86 83 134 
1419.g492 1 2 1 2 0 0 0 1 1 0 2 0 2 5 0 1 0 1 
142.g53 8 17 19 9 10 21 5 18 12 28 10 13 16 25 13 14 10 14 
1428.g493 98 206 289 144 176 135 105 142 137 206 155 175 352 215 74 153 128 211 
1429.g494 173 467 281 137 96 260 71 489 196 131 47 163 365 588 119 624 65 746 
1431.g495 5 5 5 3 6 7 7 3 3 5 2 1 14 9 2 2 2 4 
1438.g496 2 2 3 0 0 1 0 1 5 2 0 3 3 6 1 0 1 0 
1439.g497 0 0 1 0 0 3 0 1 0 0 0 0 1 2 0 2 0 0 
1441.g498 5 4 5 1 1 4 1 2 2 7 2 3 0 4 0 1 1 0 
1443.g499 20 39 33 8 3 11 5 4 2 4 3 3 9 8 2 7 2 10 
1445.g500 10 17 41 40 25 10 12 19 11 46 17 19 26 19 13 13 21 19 
1445.g501 2 20 7 5 5 7 7 22 11 7 9 8 13 19 2 4 4 12 
1447.g502 0 4 2 1 2 3 2 3 3 6 4 7 4 5 2 2 4 7 
1449.g503 25 85 13 4 1 2 1 0 1 0 0 2 1 1 11 14 1 39 
1451.g504 20 32 58 30 18 23 24 19 17 35 25 25 49 37 7 21 17 45 
1463.g505 28 53 39 14 23 26 10 19 13 30 29 26 40 52 4 11 18 30 
1465.g506 9 31 20 16 10 28 4 14 11 68 11 14 49 31 10 19 16 28 
1469.g507 1 1 2 2 2 2 0 3 2 3 1 5 6 2 2 2 0 1 
1469.g508 130 243 255 135 137 150 143 177 176 239 201 169 249 377 65 156 136 185 
1471.g509 53 87 96 53 29 43 60 53 41 64 34 57 106 89 29 29 34 92 
1476.g510 1 8 9 1 11 4 0 6 2 7 8 3 10 12 4 9 8 6 
1479.g511 54 117 188 92 21 189 238 36 43 118 19 105 341 275 8 86 12 108 
148.g54 43 103 124 39 75 47 39 37 35 103 119 54 137 181 54 8 65 87 
1482.g512 27 51 120 46 20 25 37 22 18 21 49 27 58 74 9 19 52 68 
1484.g513 9 10 16 10 13 5 9 6 8 7 7 2 8 31 3 6 13 5 
1484.g514 114 163 275 171 116 205 109 75 100 94 173 59 173 234 25 91 149 301 
1484.g515 403 591 604 405 233 527 152 170 332 397 286 135 611 348 113 258 370 235 
1484.g516 271 398 578 258 247 435 180 153 282 359 310 196 647 420 201 401 279 529 
1485.g517 0 0 0 0 0 0 0 0 0 0 0 0 0 0 0 0 0 0 
1487.g518 15 28 27 17 13 20 19 21 19 22 18 22 33 57 3 28 20 29 
1491.g519 9 10 15 21 9 1 8 10 16 18 1 10 36 41 1 23 4 9 
1492.g520 81 177 154 65 116 74 57 49 37 103 53 89 129 105 43 104 66 100 
1493.g521 2107 2302 2310 1462 1967 972 2170 1396 1213 1976 1302 774 1172 1814 698 636 1299 1909 
1494.g522 4 8 2 5 6 20 39 7 6 31 8 4 2 15 1 3 7 4 
1494.g523 1 1 2 1 0 2 3 0 4 4 0 1 0 2 0 1 2 2 
1496.g524 25 62 76 36 30 43 35 18 35 58 49 35 67 66 17 38 31 76 
1496.g525 10 24 17 40 8 11 7 41 16 13 11 9 6 26 0 9 11 22 
1496.g526 3 3 4 1 3 2 1 0 0 6 1 1 1 2 0 2 4 0 
1499.g527 53 66 69 30 6 29 29 14 22 39 30 27 23 91 10 14 24 37 
15.g4 6 22 33 18 14 24 17 27 12 19 19 14 31 71 7 10 22 54 
1500.g528 20 40 45 21 22 21 11 19 12 26 12 22 38 53 9 12 14 37 
1502.g529 4 9 8 0 6 5 3 5 3 7 7 7 15 9 4 2 4 3 
1506.g530 103 137 333 126 151 476 144 97 109 163 123 226 285 85 44 78 115 341 
1506.g531 250 477 827 8 3 17 76 31 24 1 4 58 458 7 10 184 7 30 
1515.g532 0 0 0 1 0 1 0 1 0 1 0 0 0 0 0 1 0 1 
1516.g533 26 35 54 54 20 33 28 20 25 22 68 40 45 67 11 17 69 78 
1517.g534 11 33 35 30 16 25 23 26 19 48 46 30 66 69 17 27 29 29 
1519.g535 29 49 46 12 16 43 5 62 60 34 80 9 41 83 15 30 92 15 
1521.g536 270 372 385 200 190 167 135 161 167 248 192 203 385 624 97 188 173 288 
1521.g537 128 209 255 99 90 107 128 103 121 204 80 161 227 233 40 93 74 239 
1521.g538 32 58 66 34 33 21 36 24 16 72 27 21 108 53 10 22 58 105 
1523.g539 89 151 171 124 137 114 104 61 88 88 113 143 127 118 23 85 115 79 
1525.g540 64 102 86 83 58 78 61 81 83 54 154 67 100 171 25 59 100 124 
1529.g541 205 208 247 253 96 349 673 1070 48 711 14 21 58 127 61 22 20 514 
153.g55 0 1 0 0 0 1 0 0 0 1 0 0 2 2 0 0 0 0 
153.g56 3 15 2 4 5 5 4 3 1 6 0 2 8 4 1 2 4 9 
1530.g542 6 15 3 2 5 7 5 5 1 13 2 3 5 15 1 5 4 3 
1533.g543 555413 484852 1194143 2058790 1582685 754761 1215092 1238245 1406655 1320749 966036 1182629 962183 1391266 1219038 1550376 897837 1077884 
1537.g544 62 65 67 32 21 42 52 34 32 44 38 28 97 76 12 35 35 37 
154.g57 28 45 70 51 24 27 35 33 29 25 72 38 41 74 12 24 73 82 
1540.g545 0 0 0 0 0 0 0 1 0 0 1 0 1 1 0 0 0 1 
1544.g546 9 12 23 8 5 7 10 8 28 80 10 13 34 17 2 12 9 41 
1545.g547 26 41 41 17 18 18 19 28 18 48 25 33 57 72 8 22 18 29 
1549.g548 20 43 51 83 28 17 14 32 16 49 12 18 51 58 8 36 18 39 
1549.g549 7 25 18 8 16 18 6 17 10 19 22 8 23 27 1 4 13 13 
1549.g550 16 22 32 25 8 27 8 6 11 21 21 25 29 44 14 15 27 25 
1549.g551 1 2 1 1 2 1 0 25 0 2 3 1 21 5 12 25 1 3 
1549.g552 11 17 25 1 7 8 4 4 11 8 7 8 18 7 0 3 13 12 
1550.g553 2 14 18 11 6 7 2 15 3 14 22 5 29 25 4 14 6 14 
1552.g554 17 63 37 3 4 4 2 1 1 5 1 2 0 3 0 9 3 4 
1553.g555 6 12 21 8 6 8 6 21 9 19 6 10 12 27 5 1 10 4 
1557.g556 54 108 98 42 49 61 40 42 43 70 51 64 91 102 27 42 38 71 
1561.g557 20 54 66 70 20 33 26 31 24 76 50 47 48 177 9 31 31 82 
1563.g558 57 106 98 59 97 89 61 95 74 121 68 111 136 114 51 53 55 97 
1564.g559 9 12 6 0 0 1 0 0 7 2 0 0 0 1 0 0 0 0 
1565.g560 55 72 86 74 57 55 59 55 65 53 114 53 86 123 26 50 85 136 
157.g58 26 63 81 40 47 37 27 56 34 68 51 47 118 102 26 51 38 74 
1578.g561 38 61 80 21 36 42 20 40 30 45 42 29 49 85 5 25 39 19 
1578.g562 274 369 353 158 140 335 146 97 97 318 206 193 525 197 90 95 232 286 
1581.g563 22 33 52 27 32 22 35 28 29 28 27 33 174 54 27 23 39 70 
1585.g564 36 32 38 29 11 17 14 23 30 21 16 23 70 50 18 31 23 62 
1587.g565 1 12 10 4 5 4 2 8 4 12 0 4 5 10 1 4 7 28 
1589.g566 7 13 16 11 5 19 4 20 3 5 12 15 22 20 3 12 15 18 
159.g59 0 1 0 1 2 3 1 1 0 1 3 2 6 1 0 0 0 1 
1591.g567 2 2 2 1 4 2 2 2 3 7 4 16 18 12 1 4 7 7 
1591.g568 1 1 0 2 24 2 0 4 1 3 15 17 6 4 0 0 12 6 
1593.g569 30 52 57 14 42 46 36 26 39 25 34 36 57 38 12 15 13 30 
1594.g570 0 1 0 0 0 4 0 3 0 0 0 0 1 3 0 0 1 1 
1595.g571 32 62 86 39 13 39 25 27 21 67 16 22 301 82 7 33 17 102 
1597.g572 6 18 18 1 17 0 13 15 4 0 0 5 13 4 2 5 0 6 
1604.g573 52 98 108 66 85 112 73 111 60 148 62 98 141 116 59 56 73 95 
1607.g574 2150 3145 3469 1685 779 2637 913 1302 1222 1018 2395 718 569 3490 148 906 2329 571 
1607.g575 443 783 776 401 167 325 222 322 214 300 188 323 290 545 85 268 276 563 
1607.g576 186 272 315 142 112 174 86 143 125 160 149 71 171 260 41 160 138 155 
1607.g577 661 801 525 587 276 262 209 185 346 181 54 53 56 337 85 255 83 515 
1608.g578 13 27 34 9 9 18 13 11 8 15 12 13 27 28 6 6 14 23 
161.g60 87 113 280 1 7 66 13 78 23 107 13 34 9 165 4 20 8 11 
1610.g579 12 10 18 9 3 8 7 24 16 15 10 7 23 22 5 7 11 19 
1614.g580 0 0 0 0 0 4 0 0 1 0 1 1 0 0 0 0 0 0 
1615.g581 22 31 29 17 13 46 12 27 13 20 22 19 12 57 0 13 16 10 
1616.g582 4 8 8 19 6 5 3 5 11 6 4 8 10 17 4 6 9 6 
1618.g583 32 75 92 32 45 49 25 52 32 60 57 46 90 75 21 44 37 39 
1620.g584 19 47 82 52 26 19 12 15 7 8 52 13 23 7 10 12 52 9 
1621.g585 1 0 1 0 0 0 2 1 0 1 0 0 1 0 0 0 0 0 
1622.g586 44 82 115 50 69 51 43 76 35 111 83 73 170 97 33 71 57 52 
1623.g587 15 47 77 28 14 16 27 15 11 20 21 26 48 44 8 17 24 37 
1628.g588 15552 22792 46895 34117 23444 37005 24222 26554 35283 39128 18174 21984 41397 33913 14211 32545 18488 49349 
1635.g589 99 107 99 99 86 93 123 45 66 144 108 60 131 231 69 63 126 211 
1640.g590 2 2 2 2 2 2 3 0 1 3 2 1 4 7 4 1 0 7 
1640.g591 66 103 137 80 88 55 49 40 45 54 90 69 99 160 24 46 52 74 
1640.g592 40 57 79 99 43 29 26 31 24 58 54 16 136 84 32 32 63 115 
1642.g593 61 79 90 44 49 56 70 72 52 63 68 67 268 112 55 55 71 107 
165.g61 0 0 0 0 0 0 0 0 0 0 0 0 0 0 0 0 0 0 
1653.g594 18 28 38 24 18 8 27 20 11 15 18 21 27 35 4 8 23 19 
1654.g595 293 406 341 251 338 218 356 303 253 264 285 268 361 303 172 167 260 217 
1656.g596 45 93 86 28 20 24 29 31 14 45 45 48 77 48 13 15 37 55 
1660.g597 0 0 0 0 0 0 0 0 0 0 0 0 0 1 0 1 1 0 
1665.g598 8 19 7 0 0 1 0 0 1 3 0 0 3 0 1 2 3 0 
167.g62 2 1 1 1 1 3 0 3 2 4 1 2 6 1 1 1 3 0 
1670.g599 41 82 123 32 17 45 28 46 29 62 50 24 44 39 17 27 36 26 
1671.g600 7 12 4 3 6 8 9 5 2 11 4 7 4 13 0 11 3 9 
1677.g601 1 1 0 0 1 2 0 0 0 1 0 0 7 4 1 2 1 6 
1677.g602 145 259 287 125 142 178 152 147 125 207 164 170 281 268 59 122 166 206 
1678.g603 81 122 105 86 83 112 141 56 85 131 105 52 163 250 69 74 154 275 
1683.g604 73 140 253 111 30 240 260 56 57 175 36 129 392 352 7 85 17 140 
1684.g605 0 4 2 1 0 0 2 3 2 0 0 3 1 1 0 2 2 0 
1690.g606 0 0 0 1 0 0 0 0 0 0 0 0 1 0 0 0 1 0 
1693.g607 11 24 23 29 26 4 28 15 12 14 49 15 32 24 9 15 32 5 
1695.g608 6 6 13 16 2 9 6 24 7 21 8 6 6 53 8 5 12 25 
1697.g609 0 0 0 0 0 0 0 0 0 0 0 0 0 0 0 0 0 0 
1699.g610 34 41 40 20 25 26 20 24 19 36 26 29 62 45 4 25 22 27 
1699.g611 175 135 314 3 5 6 14 1 6 9 37 2 6 6 7 3 47 1 
1701.g612 2 2 6 1 1 4 0 3 4 5 4 2 5 12 3 1 2 0 
1702.g613 10 35 28 33 38 5 34 29 16 17 46 12 31 34 8 15 24 15 
1712.g614 1 0 0 0 0 1 0 1 2 0 0 0 0 0 0 0 0 1 
172.g63 1 7 0 2 3 2 7 4 0 2 10 1 8 12 1 0 0 10 
1726.g615 0 0 0 0 0 0 0 0 0 0 0 0 0 0 0 0 0 0 
173.g64 113 225 179 252 100 87 34 32 53 64 104 211 316 131 34 77 123 133 
173.g65 116 282 324 144 184 174 141 206 132 298 229 214 432 340 111 199 177 207 
173.g66 32 67 61 80 33 37 28 14 19 30 33 69 113 60 18 30 47 75 
1739.g616 1 8 2 2 2 4 3 1 3 4 5 5 7 7 1 2 2 2 
1753.g617 11 31 13 9 15 23 25 18 16 34 38 14 36 71 11 3 15 22 
1767.g618 1 0 2 1 0 3 2 0 1 2 3 2 3 6 1 0 2 1 
1769.g619 339 849 465 166 147 206 133 183 213 305 81 170 172 603 88 786 92 1246 
1774.g620 11 20 25 10 6 24 9 4 10 23 11 12 35 46 2 11 6 19 
178.g67 49 63 92 93 74 63 74 182 403 234 101 142 46 154 18 22 91 96 
178.g68 5 17 18 14 4 5 2 5 5 8 17 7 11 17 4 10 9 7 
1787.g621 2 3 4 2 3 8 3 1 0 4 0 2 2 5 0 0 0 2 
1787.g622 12 29 62 16 9 17 8 17 5 27 24 23 42 42 11 10 12 48 
1806.g623 0 0 0 0 0 0 0 0 0 0 0 0 0 0 0 0 0 0 
1811.g624 4 6 3 9 2 2 0 3 4 3 2 2 5 6 0 5 2 3 
1817.g625 177 208 258 138 130 163 88 118 143 171 108 191 221 207 47 100 164 194 
1817.g626 27 27 59 9 21 28 19 22 33 40 12 24 41 54 9 38 38 32 
1817.g627 14 33 40 40 8 30 13 37 23 33 36 18 46 47 24 21 24 16 
1817.g628 16 28 33 9 4 18 4 22 12 19 18 18 22 22 3 5 22 23 
1819.g629 2 3 0 2 31 4 0 4 2 5 26 25 19 13 1 1 16 12 
1823.g630 2620 3999 28930 15549 4227 4733 2574 6420 3082 7642 2058 6213 11832 13752 6800 10569 8011 8015 
1824.g631 0 0 0 0 0 0 0 0 0 0 0 0 0 0 0 0 0 0 
1832.g632 34 55 78 40 58 68 46 63 53 95 44 76 110 78 44 32 52 58 
1836.g633 43 57 70 56 31 27 42 41 44 41 24 29 73 69 15 57 25 76 
1840.g634 671 676 741 429 554 457 974 577 524 579 446 649 462 647 286 514 412 607 
1843.g635 10 18 17 7 2 4 2 4 3 5 1 5 10 15 2 7 4 9 
1850.g636 0 1 1 0 1 0 0 2 1 1 0 1 2 1 0 2 2 1 
1853.g637 6 17 10 9 6 9 9 3 2 12 12 9 30 21 1 2 8 10 
1863.g638 102 124 114 25 62 11 67 239 98 25 16 15 5 37 20 30 13 129 
1865.g639 37 42 36 32 31 33 28 21 22 35 25 40 39 53 17 35 35 55 
1866.g640 68 99 221 30 16 18 43 21 15 25 21 19 97 58 11 36 26 75 
1868.g641 133 217 253 138 101 97 187 126 234 570 153 124 312 211 57 185 189 382 
1868.g642 17 10 13 4 21 47 20 1 14 19 14 9 25 26 9 5 8 34 
187.g69 10 16 32 37 6 13 11 13 10 8 9 14 18 6 9 29 13 36 
1871.g643 51 88 67 30 19 25 17 22 51 51 29 23 55 53 12 33 22 64 
1875.g644 9 72 17 8 4 8 0 1 0 6 7 4 22 3 0 0 8 52 
1876.g645 1 2 3 1 5 0 1 493 1 8 1 0 1 6 0 1 1 2 
1876.g646 0 1 0 0 1 1 1 0 1 0 1 0 0 0 0 0 0 2 
1880.g647 48 122 106 12 2 27 57 24 32 67 21 88 241 28 9 60 12 87 
1881.g648 195 399 403 195 275 292 173 258 194 361 216 303 534 448 143 190 228 392 
1882.g649 9 30 49 28 10 12 7 10 4 2 34 5 25 5 6 6 36 4 
1890.g650 158 238 215 140 428 264 494 349 308 389 318 377 174 277 114 198 128 246 
1890.g651 220 224 335 93 376 113 464 130 143 324 278 134 113 140 129 75 206 94 
1891.g652 219 411 421 1 76 15 45 1 106 19 12 1 0 248 11 94 10 10 
1894.g653 62 123 188 157 44 72 72 67 73 81 63 96 170 105 30 86 89 174 
1896.g654 0 0 1 0 0 0 2 0 1 6 0 1 5 3 1 1 0 3 
1898.g655 57 80 139 37 30 35 56 75 43 67 32 42 106 80 18 47 58 68 
19.g5 19 52 47 22 11 33 14 25 8 21 29 10 44 56 3 14 33 25 
190.g70 7 10 18 4 14 3 9 8 6 10 7 4 15 5 2 5 5 11 
1902.g656 4 3 2 3 54 61 54 57 55 23 8 20 50 8 3 7 6 75 
1903.g657 28 48 72 80 51 26 28 21 21 26 50 72 77 86 13 30 49 35 
1907.g658 40 44 52 7 9 33 4 62 37 43 44 4 41 71 14 32 46 15 
1909.g659 86 103 141 85 85 102 73 65 51 103 68 99 177 154 30 78 92 133 
1921.g660 6 20 37 11 19 20 3 14 12 11 5 5 17 39 5 91 7 10 
1922.g661 149 213 232 121 61 292 61 20 34 260 124 145 376 48 86 53 118 145 
1924.g662 7 12 10 7 8 7 4 15 7 17 8 8 15 24 7 3 9 7 
1929.g663 0 18 0 0 2 1 0 1 0 1 0 94 0 0 0 2 0 10 
193.g71 1 1 1 0 0 0 0 0 0 0 0 0 0 0 0 0 0 0 
1935.g664 1 4 0 2 2 3 0 1 0 1 0 4 4 2 2 0 3 0 
1936.g665 61 102 146 96 58 104 61 57 46 40 107 58 78 179 12 51 82 164 
1939.g666 306 456 406 189 167 211 186 223 132 279 174 173 337 452 82 139 183 301 
1941.g667 1083 977 928 456 486 261 847 351 373 504 326 484 652 613 280 499 565 737 
1942.g668 131 135 115 81 147 75 98 89 199 75 168 76 121 192 72 112 160 108 
1943.g669 1 3 1 0 1 0 0 2 0 1 0 1 1 3 0 1 0 0 
1945.g670 13 34 26 21 35 11 49 254 97 15 26 31 40 25 48 60 12 45 
1946.g671 20 50 29 21 31 24 23 25 14 15 26 26 42 34 7 27 19 38 
1946.g672 2 7 4 4 4 4 3 5 4 7 11 13 11 7 6 9 2 5 
1946.g673 11 27 12 24 19 17 15 18 13 22 15 31 28 38 6 11 16 26 
1952.g674 51 81 117 56 58 51 26 30 33 77 56 38 53 153 18 72 54 67 
1957.g675 54 93 165 126 28 74 18 43 18 14 120 41 72 26 55 10 157 23 
1961.g676 928 1094 1444 10 10 38 26 12 9 14 4 54 13 23 8 11 10 17 
1962.g677 63 109 145 30 64 25 22 47 17 73 44 31 70 107 12 58 33 43 
1965.g678 12 33 57 29 10 15 8 13 5 4 37 6 28 6 6 9 44 8 
1968.g679 52 88 75 21 45 41 26 32 14 33 47 25 60 40 12 43 43 46 
1968.g680 2 1 5 0 1 0 0 3 1 2 2 1 0 0 0 1 1 0 
1968.g681 30 51 50 21 24 22 22 16 15 20 19 19 22 71 14 21 17 24 
1969.g682 115 234 265 124 121 108 66 106 85 116 92 124 240 284 50 134 101 181 
1970.g683 1981 1167 5467 11659 12203 4410 7560 5140 8383 8444 4052 12731 4669 7291 9593 9069 5679 7858 
1975.g684 1 5 1 0 1 1 1 7 3 0 2 0 3 0 0 0 1 0 
1981.g685 0 0 0 1 0 0 0 0 0 0 0 0 0 0 0 0 0 0 
1982.g686 10 11 19 6 20 6 5 9 5 10 14 6 16 14 0 5 7 11 
1988.g687 0 1 0 4 2 3 6 1 11 0 4 8 3 0 0 0 4 1 
199.g72 1 0 2 1192 15 20 8 16 16 12 13 4 224 2849 285 167 9 807 
1990.g688 218 177 366 19 8 19 57 1 22 11 45 0 58 13 16 23 58 9 
1994.g689 5 7 10 10 5 18 7 4 9 5 7 5 11 15 2 12 6 13 
1999.g690 4 10 14 11 7 13 8 11 8 14 10 12 44 16 6 8 15 14 
1999.g691 5 6 3 5 4 6 5 0 1 6 3 6 14 7 0 0 3 6 
2.g1 49 100 83 52 34 38 35 32 18 42 36 52 60 70 20 43 28 66 
2.g10 15 21 8 35 6 13 27 29 22 18 4 16 16 17 6 8 6 32 
2.g1000 0 0 0 0 0 3 8 0 3 0 0 3 0 0 0 0 0 0 
2.g1001 0 1 0 0 0 3 8 0 3 1 0 3 1 0 0 0 0 0 
2.g1002 4 6 5 0 0 5 10 0 3 2 1 6 2 1 0 1 1 5 
2.g1006 2 0 0 1 0 6 9 0 3 0 0 3 2 1 0 2 1 10 
2.g1010 10 17 11 6 13 13 11 3 9 6 1 28 7 6 2 9 2 6 
2.g1014 237 304 305 224 131 145 403 247 310 217 205 173 291 277 114 146 241 375 
2.g102 5054 5906 6651 4339 5409 3399 5644 4430 3850 5327 4063 4058 4382 5317 1956 3573 3773 6027 
2.g1024 8712 9277 8324 3435 3236 2047 3545 2578 2964 3762 2348 2390 4746 4181 1793 3367 3211 6008 
2.g1047 24 39 28 15 9 11 22 23 17 30 18 10 17 26 8 8 19 21 
2.g1052 1817 2595 3911 2056 3783 3916 460 647 1591 1428 444 609 1721 1422 342 22980 413 1728 
2.g1058 0 0 1 0 0 0 0 0 0 0 0 0 3 0 0 0 1 0 
2.g1059 1 0 0 0 0 0 0 0 0 0 0 0 0 0 0 0 0 0 
2.g106 142718 160768 176517 97113 106573 55631 119205 81894 72234 101278 78276 93429 103335 131463 53898 97822 101534 137817 
2.g1079 0 0 0 0 0 0 0 0 0 0 0 0 0 0 0 1 0 0 
2.g1081 26 22 58 41 43 40 23 25 43 64 29 52 56 70 15 39 37 50 
2.g1082 26 22 58 41 43 40 23 25 43 64 29 52 56 70 15 39 37 50 
2.g1084 1351 1644 2900 1457 731 581 780 802 857 1020 588 949 1406 1649 451 1035 918 1361 
2.g1085 6 9 8 1 0 3 0 3 0 3 2 0 0 4 1 1 4 1 
2.g1086 6 9 8 1 0 3 0 3 0 3 2 0 0 4 1 1 4 1 
2.g1089 22 28 14 37 4 10 15 5 16 25 18 6 6 11 3 26 13 52 
2.g109 36929 41833 40090 20520 25833 14552 32203 22142 19451 25232 18630 21099 21833 30388 11726 20630 22224 29490 
2.g1090 0 0 0 0 0 0 0 0 0 0 0 1 0 0 0 0 0 0 
2.g1091 0 0 0 0 0 0 0 0 0 0 0 1 0 0 0 0 0 0 
2.g1093 25 16 19 34 9 6 15 7 16 10 14 18 24 38 14 4 14 56 
2.g1099 14658 17654 18939 7833 7588 5148 7711 7093 5549 8566 6163 7022 11410 9958 5023 5748 7490 12115 
2.g1101 14658 17654 18939 7833 7588 5148 7711 7093 5549 8566 6163 7022 11410 9958 5023 5748 7490 12115 
2.g1102 14658 17654 18939 7833 7588 5148 7711 7093 5549 8566 6163 7022 11410 9958 5023 5748 7490 12115 
2.g1103 14658 17654 18939 7833 7588 5148 7711 7093 5549 8566 6163 7022 11410 9958 5023 5748 7490 12115 
2.g1123 5421 6917 7480 2466 4323 2442 4850 3486 3624 4527 3068 3766 3588 4769 2171 3026 2561 4824 
2.g1125 12054 14725 18054 11331 13104 7216 14804 11282 9296 12530 11271 10757 11062 15451 5381 9425 11141 15601 
2.g1138 9262 9816 10963 4807 6348 3392 7934 5356 5856 6223 4705 5331 6269 7814 3300 5583 4725 7026 
2.g114 79 133 170 62 34 27 53 267 51 88 43 112 55 97 16 40 39 126 
2.g1140 13922 13735 15114 10636 12885 8694 15499 13637 13028 12582 9104 15489 9579 14125 5453 9351 8181 13090 
2.g1141 2 11 9 11 0 1 6 2 0 10 1 5 21 4 4 5 1 1 
2.g1143 4 4 5 7 2 0 5 3 3 6 5 2 1 5 1 0 1 3 
2.g1148 4551 5569 6472 2361 3156 2915 4650 3345 2579 3901 2651 3463 4484 4832 2100 2964 2789 4407 
2.g1150 7628 9480 9497 3792 4736 3418 5905 3689 3297 5576 3593 4336 4991 5748 2668 3825 4459 5858 
2.g1151 7628 9480 9497 3792 4736 3418 5905 3689 3297 5576 3593 4336 4991 5748 2668 3825 4459 5858 
2.g1153 2999 3623 4000 1936 1974 1011 2444 1994 1101 1918 1657 1715 1550 2765 1216 1835 1878 2500 
2.g1160 170 203 403 627 93 100 68 75 77 160 292 111 99 650 50 314 295 162 
2.g1161 170 203 403 627 93 100 68 75 77 160 292 111 99 650 50 314 295 162 
2.g1162 4190 4819 4506 1811 2535 1370 3514 2070 2006 2402 1892 1956 3132 2999 1742 2262 1978 2716 
2.g1168 0 2 0 0 0 0 1 0 0 79 0 5 1 2 0 2 0 0 
2.g117 3208 3911 3669 2035 2238 2930 3239 1902 1467 2477 2151 2640 2305 4929 809 2113 2140 2284 
2.g1177 4338 4859 4779 3855 6096 5042 7720 4522 4410 3297 3551 4985 5171 4997 1959 4758 3087 5346 
2.g1178 137 159 290 54 37 14 57 51 37 64 32 46 166 67 11 48 38 75 
2.g118 3208 3911 3669 2035 2238 2930 3239 1902 1467 2477 2151 2640 2305 4929 809 2113 2140 2284 
2.g1180 36 54 74 83 31 27 63 254 33 72 64 481 49 109 48 86 83 138 
2.g1187 84 102 124 51 50 33 34 53 42 69 48 70 78 40 30 81 51 73 
2.g1188 141 269 19 233 7 28 62 13 41 698 26 20 60 57 26 339 27 42 
2.g119 3208 3911 3669 2035 2238 2930 3239 1902 1467 2477 2151 2640 2305 4929 809 2113 2140 2284 
2.g1193 4777 5875 6705 2602 3358 1891 4089 2652 2373 2945 2649 3429 4439 3949 2309 2986 2822 3950 
2.g1194 0 0 0 1 0 0 0 0 0 0 0 0 0 0 0 0 0 1 
2.g1195 0 1 0 0 0 0 0 0 1 0 0 0 0 1 0 0 0 0 
2.g1196 86 89 121 50 60 51 36 42 25 53 37 50 66 84 33 36 37 49 
2.g12 10590 13508 16929 10039 13207 8488 14782 11943 10007 16413 10089 11756 11328 14205 5798 8366 9681 15386 
2.g120 39 71 67 176 102 136 85 73 83 148 122 57 141 260 67 78 137 213 
2.g1205 222 317 362 226 181 108 204 110 113 154 162 145 251 128 140 112 139 267 
2.g1207 98 126 123 71 197 147 83 68 112 110 154 117 59 110 32 86 77 96 
2.g121 485 627 607 1016 765 1021 783 607 866 976 811 660 1051 1989 495 709 858 1500 
2.g122 16 31 13 18 14 36 24 22 32 31 12 13 19 22 8 19 21 29 
2.g1228 997 1198 1411 704 1569 817 1885 1087 1209 1238 1223 1131 786 981 779 1422 920 2271 
2.g1229 54 80 81 40 68 54 50 53 59 57 39 56 175 108 38 45 45 91 
2.g123 4 4 7 0 3 3 5 2 7 3 2 7 5 3 2 1 4 5 
2.g1230 100 93 104 43 441 54 162 462 137 254 63 137 736 101 76 100 52 89 
2.g1231 984 1192 1107 424 311 646 575 541 467 722 377 423 802 819 305 421 406 652 
2.g1232 173 347 272 101 75 97 97 125 86 178 97 88 161 212 63 63 88 218 
2.g1233 63 112 108 21 33 29 49 42 24 40 29 33 37 59 18 19 25 47 
2.g1238 13667 15956 14729 5551 9196 5162 14024 8681 6408 8082 7740 8937 9417 10231 5687 6878 6857 9836 
2.g1239 0 0 0 0 0 0 1 0 0 0 0 0 0 0 0 4 0 0 
2.g1241 64 69 88 44 56 48 73 72 51 60 73 66 115 118 23 49 93 63 
2.g1242 0 4 0 0 0 1 0 32 0 0 0 143 0 2 0 0 0 3 
2.g1250 18098 14760 11970 5602 5685 3762 11122 6090 6219 8364 4764 7026 7495 6494 3559 5713 6764 9742 
2.g126 18044 23068 26021 16398 19432 13733 21938 19104 15770 21585 16095 16746 15522 24328 8415 15168 14077 21447 
2.g1260 19 817 21 22 73 33 2 1199 2 8 5 2486 26 210 27 26 9 181 
2.g1263 19 817 21 22 73 33 2 1199 2 8 5 2486 26 210 27 26 9 181 
2.g1268 112 149 156 82 505 128 644 118 491 126 56 457 184 936 54 710 93 125 
2.g1270 1 3 1 0 437 0 583 1 430 2 0 361 2 648 1 614 1 19 
2.g1273 5935 7200 7274 2210 4957 2412 5421 3844 2646 4520 2910 4452 4006 4024 2542 2689 2737 3857 
2.g1275 318 598 496 70 49 130 82 120 21 73 112 88 453 173 122 60 119 197 
2.g1278 5763 7048 8527 4521 4448 3568 5808 4740 3874 5059 4195 3451 5640 5051 2515 3634 4805 6042 
2.g1281 3262 3757 3951 1044 1746 971 2562 2059 1237 1704 1416 1410 1936 1935 824 1193 1502 1835 
2.g1282 3262 3757 3951 1044 1746 971 2562 2059 1237 1704 1416 1410 1936 1935 824 1193 1502 1835 
2.g1283 49 41 31 12 14 2 12 6 4 22 24 16 19 4 1 6 9 14 
2.g1298 1787 2403 2365 1185 2224 1074 2661 1735 1481 1765 1685 1744 1475 1725 1138 1342 1323 2174 
2.g1302 1905 2218 3339 154 96 352 180 94 115 221 72 212 556 191 36 114 99 280 
2.g1303 1393 1712 2504 198 183 282 225 583 158 430 387 218 481 198 45 213 500 491 
2.g1307 2036 2640 3160 1599 2624 1594 2073 2283 1621 2397 2239 2457 2659 3139 863 1930 2283 2624 
2.g1312 1446 1746 1638 670 370 661 610 732 1189 874 1270 1125 1285 316 412 504 1126 1543 
2.g132 9254 10364 8971 4090 6752 2992 7243 5235 5043 6272 4531 4454 5199 6643 2530 4238 4719 5993 
2.g1323 5 3 2 4 6 8 8 2 2 1 3 4 6 114 3 6 6 3 
2.g1327 2 16 8 1 7 3 2 3 3 6 3 6 7 107 1 1 8 1 
2.g133 218 282 243 174 128 177 200 135 175 239 211 140 235 215 75 120 163 224 
2.g1330 369 394 538 48 127 74 120 83 98 62 44 84 277 56 131 52 30 190 
2.g1334 0 0 1 0 0 1 0 0 0 0 0 0 0 0 0 0 1 3 
2.g1335 0 1 2 0 0 0 0 0 0 0 0 0 0 0 0 0 1 0 
2.g1337 7435 8709 8445 2659 3819 2474 6081 3544 2520 3787 3402 4060 5411 4788 2242 3291 3706 4576 
2.g134 218 282 243 174 128 177 200 135 175 239 211 140 235 215 75 120 163 224 
2.g1344 7800 9029 10204 8790 12829 8513 20128 12787 13535 11064 9446 13804 7093 11319 5219 8681 6818 12186 
2.g1348 1444 1463 1502 1485 1152 784 2250 1404 1309 1701 1679 1894 2077 739 867 937 1562 2136 
2.g1354 19 31 61 8 2 7 7 7 17 10 15 17 20 15 7 5 14 21 
2.g1361 0 0 0 0 1 0 0 0 0 0 0 0 0 0 1 0 0 0 
2.g137 8274 10232 9814 5280 5384 4772 6730 4862 4747 6849 4717 5811 5850 7751 2596 4326 4826 6780 
2.g1373 81 132 137 65 64 62 101 83 76 87 72 110 357 160 54 81 98 146 
2.g1384 14769 20163 21278 12005 12082 5909 12063 13936 9746 14672 16455 9178 10968 14740 6190 7081 14183 12588 
2.g1386 14769 20163 21278 12005 12082 5909 12063 13936 9746 14672 16455 9178 10968 14740 6190 7081 14183 12588 
2.g140 89 121 145 124 34 74 32 236 48 87 74 92 97 341 21 38 59 218 
2.g1409 1303 2247 2963 1385 765 650 723 931 1574 1772 859 1449 1846 1664 525 829 1151 1291 
2.g141 78 93 104 157 41 50 23 97 45 56 51 62 56 289 15 32 49 178 
2.g1410 1303 2247 2963 1385 765 650 723 931 1574 1772 859 1449 1846 1664 525 829 1151 1291 
2.g1411 1303 2247 2963 1385 765 650 723 931 1574 1772 859 1449 1846 1664 525 829 1151 1291 
2.g1419 15029 17718 19309 9847 9942 6076 13712 8365 8009 9815 7134 9154 12893 12929 5193 8352 9368 14037 
2.g1421 703 617 574 284 174 62 391 222 240 321 318 152 503 144 235 137 405 438 
2.g1423 1394 1678 2858 1005 2096 1099 1806 2072 1258 1817 1087 1098 1224 1199 737 1160 911 1104 
2.g1435 14 29 20 14 9 7 9 7 3 3 7 7 10 16 3 8 6 11 
2.g1443 27 42 36 15 13 15 13 23 9 28 14 23 23 24 6 11 14 20 
2.g145 14156 17851 20294 9342 14028 9044 15910 13000 10272 14498 11332 11630 12727 17636 6210 10765 11012 14464 
2.g1451 2643 2954 2926 1415 1237 492 1977 1224 1036 1542 1066 1078 824 1398 485 1103 1048 1429 
2.g1453 3205 4113 4300 1482 1736 1220 2341 2005 1400 2400 1688 1879 3877 2207 1415 1335 2035 3075 
2.g1459 5 2 0 7 3 0 0 3 4 32 0 1 2 4 0 2 2 2 
2.g146 14156 17851 20294 9342 14028 9044 15910 13000 10272 14498 11332 11630 12727 17636 6210 10765 11012 14464 
2.g1461 2 2 1 2 2 6 0 2 0 30 0 4 3 5 0 1 2 0 
2.g1466 15868 17562 18604 8036 7439 5022 7933 7937 6328 8646 5769 7366 10286 12065 1069 8361 7315 12893 
2.g147 14156 17851 20294 9342 14028 9044 15910 13000 10272 14498 11332 11630 12727 17636 6210 10765 11012 14464 
2.g1481 1562 1949 2161 220 406 135 662 395 275 350 406 370 1254 311 885 193 196 1207 
2.g1485 191 245 259 266 399 230 390 383 314 515 395 335 269 406 181 231 271 414 
2.g1487 191 245 259 266 399 230 390 383 314 515 395 335 269 406 181 231 271 414 
2.g1490 16407 16698 16378 6248 5860 3340 7688 6013 5179 6790 4989 5353 8692 6893 3800 6192 7138 11308 
2.g1496 3641 4928 5438 1519 1877 1094 3992 2685 2200 2119 2455 2197 2615 2643 1424 1597 1718 3060 
2.g1504 4991 5619 6021 3349 3160 2127 3742 2091 2381 2978 1670 2804 4802 3360 1343 2890 3216 3359 
2.g1505 4991 5619 6021 3349 3160 2127 3742 2091 2381 2978 1670 2804 4802 3360 1343 2890 3216 3359 
2.g1506 4991 5619 6021 3349 3160 2127 3742 2091 2381 2978 1670 2804 4802 3360 1343 2890 3216 3359 
2.g1510 577 944 991 493 774 359 965 692 520 803 744 705 538 755 323 492 479 632 
2.g1511 1782 2353 3214 947 2698 1471 2395 2152 1841 1480 1531 1910 2052 1967 1442 1244 791 2276 
2.g1512 12111 13168 15020 5691 5008 3313 5951 5259 4278 6399 3881 5713 9471 6371 4845 5692 4514 8999 
2.g1513 708 814 648 200 145 181 152 375 242 303 169 136 559 433 159 219 212 566 
2.g1519 11 40 7 6 3 1 16 27 7 13 7 35 5 6 9 6 7 10 
2.g1520 11 40 7 6 3 1 16 27 7 13 7 35 5 6 9 6 7 10 
2.g1528 3515 4176 4296 1871 1869 1044 3319 2001 1358 2358 2160 2367 1833 2407 885 1775 2422 2567 
2.g1531 225 223 141 84 74 59 144 56 53 85 70 24 142 119 33 35 82 141 
2.g1536 44 56 64 6 7 9 14 7 7 14 14 8 15 7 11 10 20 21 
2.g1537 8 27 14 1 3 2 6 3 0 2 1 5 6 3 6 2 9 7 
2.g1539 4130 4675 4421 1792 2346 1332 2289 1992 1576 1855 1797 2265 2707 2641 1162 1826 1805 2298 
2.g1543 44 114 13 3 1 2 1 28 36 0 0 6 2 0 9 23 0 217 
2.g1545 66 71 33 11 43 12 58 44 32 17 28 37 20 18 21 22 21 63 
2.g155 25561 31359 33568 17631 26061 15982 28428 20626 20366 28715 20631 19512 17461 29414 11175 17635 19125 25373 
2.g1552 1545 1747 1377 412 1666 1036 2350 1345 1857 1748 1240 1477 1227 1264 701 920 942 1314 
2.g1554 0 3 0 2 0 0 3 1 0 0 1 0 0 0 0 0 0 0 
2.g1555 4 4 4 6 6 0 8 2 1 12 1 5 5 19 5 2 8 16 
2.g156 25 43 28 92 30 26 143 28 40 43 85 27 30 32 10 122 45 88 
2.g1563 4933 6188 6379 1511 2190 1393 2489 2155 1717 2229 1999 1986 3227 2332 2100 1279 1544 3578 
2.g1564 470 432 377 142 234 263 205 197 195 163 137 234 38 216 63 189 138 532 
2.g1565 734 1169 1915 326 285 251 294 484 298 410 265 188 1224 539 474 167 238 928 
2.g1567 8181 8667 8625 3624 4062 2496 5565 3160 2965 4300 3135 3601 5803 6181 2474 3438 4374 6023 
2.g1569 5219 5104 3877 2014 2199 1168 3713 2071 2190 2067 1898 2431 2303 2429 1042 2331 2230 3347 
2.g1570 239 368 352 418 541 448 465 578 228 444 482 363 303 168 162 177 372 357 
2.g1577 14096 15603 15879 6889 9655 5110 9736 8453 7961 9331 8202 8648 8749 10578 6205 7247 6885 10530 
2.g1579 4947 5862 5853 3627 2122 2279 2062 1916 1754 2547 1789 2279 4442 5100 1526 2133 2496 4613 
2.g158 1773 1752 2322 2053 1593 1817 1301 1594 1424 2839 1750 1266 2008 5472 1205 1862 1703 3764 
2.g1580 4947 5862 5853 3627 2122 2279 2062 1916 1754 2547 1789 2279 4442 5100 1526 2133 2496 4613 
2.g1582 0 0 0 0 0 0 0 0 0 0 0 0 0 0 0 0 0 0 
2.g1583 0 0 1 0 0 0 0 0 0 0 0 0 0 0 0 0 0 0 
2.g1586 38 119 137 20 8 23 27 9 46 7 21 16 48 26 15 9 11 22 
2.g1588 0 0 0 0 0 0 0 1 0 0 0 4 1 0 0 0 0 0 
2.g1590 256 297 464 188 109 145 228 117 206 279 122 105 82 263 87 147 93 224 
2.g1593 0 4 0 1 0 0 0 23 1 0 3 1 1 0 0 1 2 0 
2.g1595 364 456 911 261 546 344 274 480 309 517 229 341 615 420 144 262 378 475 
2.g1596 364 456 911 261 546 344 274 480 309 517 229 341 615 420 144 262 378 475 
2.g1600 719 814 979 721 472 560 385 376 486 459 527 475 696 739 192 454 697 782 
2.g1606 3 8 17 1 5 2 8 3 2 16 9 6 14 3 3 3 4 4 
2.g161 1975 2367 2846 1283 1202 1347 1470 1429 1121 1695 1151 1456 1725 2402 675 1453 1210 1843 
2.g1611 50 117 91 45 27 50 35 28 54 108 23 30 52 95 174 28 28 150 
2.g1615 2 6 3 2 0 0 0 1 1 0 2 3 0 1 0 0 2 64 
2.g1618 2086 2562 2837 1327 1977 1082 2061 1275 1307 2022 1500 1685 1332 2251 1004 1177 1162 1854 
2.g1619 16033 17828 19877 11957 12001 5937 13908 9733 9542 11006 9311 9118 8858 14240 6398 10760 10459 16183 
2.g1620 1450 1613 2074 925 904 597 570 778 660 1108 572 717 954 951 416 584 845 933 
2.g1622 0 24 0 0 0 0 0 21 0 0 0 4 0 0 0 0 2 68 
2.g1624 0 2 3 2 2 1 0 1 2 2 1 0 0 0 1 2 2 67 
2.g1627 2 26 15 2 0 4 0 8 0 5 0 1 2 7 1 7 3 63 
2.g163 681 929 1012 587 1429 788 1529 1486 1053 1428 1030 1212 662 1141 474 735 628 1105 
2.g1630 41 63 70 34 64 55 86 52 94 43 46 49 39 81 15 22 40 120 
2.g1637 1074 1018 1594 636 1039 342 549 470 731 1000 600 667 608 1172 523 593 724 658 
2.g1638 9 10 14 8 18 15 7 23 2 15 7 16 17 15 1 9 12 69 
2.g1643 84867 75622 76531 33747 37091 27989 57764 37576 36866 37248 26609 40847 51681 58371 23040 51707 39797 62680 
2.g1645 9 298 6 10 7 6 4 9 14 5 8 11 8 8 3 3 28 7 
2.g165 986 1371 1789 1118 2187 1713 3191 2572 2291 2734 2229 2449 977 1751 833 1273 1076 2052 
2.g1651 2 291 6 1 4 1 5 4 5 4 5 5 6 2 1 1 2 8 
2.g1660 561 1145 992 433 694 271 885 683 557 604 529 500 479 646 243 352 351 686 
2.g1661 561 1145 992 433 694 271 885 683 557 604 529 500 479 646 243 352 351 686 
2.g1662 0 288 0 0 0 0 1 0 0 0 0 0 1 0 0 0 0 0 
2.g1673 0 288 0 0 2 0 0 0 0 0 1 0 0 0 0 0 0 0 
2.g1676 213 519 276 114 81 78 107 92 52 93 50 45 198 339 65 46 76 141 
2.g1684 4 2 0 0 0 0 0 17 1 0 0 0 4 3 0 2 0 0 
2.g1689 1 1 0 0 0 1 0 17 1 0 0 0 3 4 0 0 1 0 
2.g169 2232 2645 3233 1924 2259 1558 2961 1533 1587 2091 1479 1837 2230 2501 1034 1720 1736 2866 
2.g1701 447 485 592 446 463 285 581 578 314 530 290 385 348 349 130 304 272 465 
2.g1702 447 485 592 446 463 285 581 578 314 530 290 385 348 349 130 304 272 465 
2.g1706 2 12 7 9 2 0 2 32 0 9 0 21 4 4 1 0 2 4 
2.g1709 1 2 1 0 2 1 2 17 1 5 7 13 4 4 17 0 4 0 
2.g1711 0 0 0 0 2 0 0 18 0 0 0 4 3 5 38 0 0 2 
2.g172 175 129 156 141 119 98 130 83 78 147 107 92 131 289 68 110 114 210 
2.g1721 243 412 378 74 57 34 75 69 49 79 64 69 243 70 28 46 47 66 
2.g1722 14623 18317 17317 6644 7018 4722 9101 6139 4931 6304 6361 5867 9532 11215 3386 6114 8009 9836 
2.g1723 6089 5923 4056 1656 2398 1332 4249 1955 1739 1760 1740 2309 2304 3024 1243 1842 2293 2842 
2.g1726 29072 27444 24931 11346 16506 7334 20220 10719 9383 11585 11393 13375 12673 21515 7836 12375 15000 16716 
2.g1728 1447 1521 2019 849 1171 932 1240 920 900 1109 604 1046 1475 1675 531 1055 814 1624 
2.g1729 1447 1521 2019 849 1171 932 1240 920 900 1109 604 1046 1475 1675 531 1055 814 1624 
2.g173 9385 11595 11761 5894 6148 5402 8491 6628 5395 7418 4975 6173 9215 11507 3441 5838 5863 9046 
2.g1732 2 0 0 0 0 0 1 0 0 0 0 4 0 0 0 0 0 0 
2.g1738 1075 1589 2038 950 1880 1050 1738 1729 1264 1343 1553 1354 995 1771 689 1019 1199 1698 
2.g174 9385 11595 11761 5894 6148 5402 8491 6628 5395 7418 4975 6173 9215 11507 3441 5838 5863 9046 
2.g1753 3 1 3 8 0 2 0 1 4 6 2 4 4 4 0 4 0 6 
2.g1754 4 2 5 54 5 14 6 2 2 10 2 5 9 5 1 36 2 17 
2.g1756 382 520 504 332 596 421 781 721 482 579 504 471 281 464 323 301 269 354 
2.g1758 9084 8155 8796 5837 5446 3561 7624 6015 4190 6008 4258 4543 5281 6536 2467 4452 5417 6983 
2.g1759 9084 8155 8796 5837 5446 3561 7624 6015 4190 6008 4258 4543 5281 6536 2467 4452 5417 6983 
2.g176 26767 32477 35101 15390 18903 11200 20709 17382 12869 17136 12679 13081 16028 24368 7483 13401 14496 23004 
2.g178 26767 32477 35101 15390 18903 11200 20709 17382 12869 17136 12679 13081 16028 24368 7483 13401 14496 23004 
2.g1780 2914 3617 3569 1376 2261 1228 2880 1875 1771 2557 1703 1969 1505 2984 1397 1339 1790 2447 
2.g1781 2914 3617 3569 1376 2261 1228 2880 1875 1771 2557 1703 1969 1505 2984 1397 1339 1790 2447 
2.g1784 1300 1428 1604 953 1310 663 1308 1127 670 1316 774 1139 1397 1643 508 842 721 1658 
2.g179 2469 2954 3801 1167 1939 121 122 1305 100 185 99 106 183 2129 170 204 144 2411 
2.g1792 0 0 0 0 0 0 0 0 2 0 0 0 2 5 1 1 1 4 
2.g1793 16 28 34 7 5 43 4 6 40 59 3 18 8 9 10 1 9 4 
2.g18 1 2 3 6 4 0 5 0 1 0 0 1 6 0 1 2 3 4 
2.g1801 2088 1997 2319 1170 2569 1422 2506 1024 1467 1541 717 1496 2495 1711 682 1271 1496 1457 
2.g181 3211 3613 4380 2166 2675 1667 3219 2242 1710 2877 1885 2199 3527 4277 1082 2073 2068 2744 
2.g1819 99 168 208 74 50 119 62 93 79 156 101 90 92 111 14 42 80 51 
2.g1820 92 75 93 26 46 32 73 32 19 46 33 50 63 35 19 22 37 66 
2.g1826 42 44 46 37 80 88 62 131 83 109 68 76 32 118 41 43 30 120 
2.g183 326 358 441 202 72 158 504 389 394 268 60 87 128 142 206 254 36 278 
2.g184 1494 1834 1916 999 1309 705 1685 1572 1026 1249 1046 931 1330 1345 540 967 991 1264 
2.g1848 486 627 675 202 230 332 452 312 275 290 219 305 275 281 111 207 186 400 
2.g185 492 784 1005 389 305 387 472 452 403 579 319 512 865 867 155 303 280 877 
2.g1852 2 8 10 6 3 3 5 7 2 7 4 5 2 4 4 2 2 5 
2.g1854 219 302 371 106 61 146 79 64 92 112 77 59 102 297 41 97 104 185 
2.g1855 5 16 17 16 5 6 9 5 9 4 3 2 9 22 5 4 11 17 
2.g1856 153 190 185 179 61 121 153 95 72 116 101 58 159 250 48 99 162 264 
2.g1861 5187 6217 8255 4385 5314 2436 5061 4453 3074 4349 4089 3485 3499 4959 1729 3258 4469 4682 
2.g1863 3038 2823 2574 1442 1665 805 1962 1078 1013 1110 1143 1472 1306 1647 616 1281 1217 1770 
2.g1864 1 0 0 1 0 0 0 0 1 1 1 0 1 0 0 0 2 0 
2.g1865 17655 19183 20450 8931 11271 7565 15392 9839 8578 11197 8533 11459 11254 15821 5205 9394 10213 12603 
2.g1868 36 44 17 17 42 17 194 15 26 17 34 7 24 31 20 15 21 12 
2.g1871 4 1 3 7 3 1 2 2 0 3 3 1 2 4 1 4 1 3 
2.g1874 129 120 178 108 72 82 54 88 79 96 32 86 161 146 40 65 52 128 
2.g1880 1057 1091 867 392 390 241 594 384 391 631 318 531 450 628 223 431 394 594 
2.g1882 2904 3322 3449 1779 2174 1103 2757 1761 1425 2197 1766 1333 1604 2187 1050 1511 1918 2497 
2.g1883 61 81 56 7 25 5 83 41 6 17 53 36 15 40 19 20 43 4 
2.g1885 2990 2983 2037 1146 1609 949 2270 1308 1410 1321 1219 1467 1989 1886 678 1225 1352 1561 
2.g1895 53 72 76 29 141 121 46 22 24 86 27 72 120 54 22 42 31 153 
2.g1897 3 12 9 10 7 1 10 9 7 11 0 4 13 7 0 8 0 5 
2.g1903 2018 2294 2132 1303 1779 1295 1949 1696 1519 1604 1361 1657 1333 1716 1013 1108 1215 1804 
2.g1904 536 651 732 342 827 453 889 561 460 574 839 698 770 574 275 407 750 871 
2.g1908 439 816 1178 974 1939 1202 1462 1474 1166 1473 1480 1385 681 1348 550 667 840 1270 
2.g191 886 987 1148 857 804 580 913 437 776 687 584 704 914 1536 455 720 791 1180 
2.g1910 7273 8118 6468 3265 4608 2632 5919 3449 3056 4478 2626 3650 4458 5761 1911 3300 3200 4833 
2.g1913 2274 2991 3325 2128 2473 1052 2798 1997 1658 2348 1804 1629 1911 2517 1033 1765 1655 2681 
2.g1921 583 907 895 359 678 317 880 658 265 508 731 551 449 596 374 482 500 649 
2.g1922 583 907 895 359 678 317 880 658 265 508 731 551 449 596 374 482 500 649 
2.g1926 14583 14644 11770 5242 7050 4157 10956 6355 5013 7096 6074 7444 7476 9148 3657 5825 7349 7760 
2.g1929 6116 6502 9629 9371 15335 11271 24314 18015 16720 11821 11996 17932 8704 12329 8404 9905 8718 15340 
2.g193 14 7 16 5 21 10 11 11 2 16 7 6 9 13 9 10 9 7 
2.g1931 27 10 5 2 1 3 0 4 0 8 0 1 1 5 0 5 4 2 
2.g1938 3 19 14 13 4 7 5 2 5 8 5 6 7 5 5 2 5 4 
2.g1947 62 96 123 73 66 135 50 44 61 110 76 41 121 104 46 47 91 106 
2.g1952 115 123 103 83 96 69 89 62 40 74 36 58 201 46 25 64 77 249 
2.g1955 18 8 0 1 3 11 4 0 1 2 2 0 16 5 2 1 5 9 
2.g1956 8 12 9 1 2 9 5 5 3 2 0 8 8 4 0 4 1 1 
2.g1959 120 95 382 0 0 99 19 71 6 28 43 15 304 30 26 26 38 99 
2.g1961 1883 3249 4012 1807 883 1437 801 97 4325 2142 186 143 988 2092 103 1056 315 1677 
2.g1962 1883 3249 4012 1807 883 1437 801 97 4325 2142 186 143 988 2092 103 1056 315 1677 
2.g1963 1883 3249 4012 1807 883 1437 801 97 4325 2142 186 143 988 2092 103 1056 315 1677 
2.g197 9143 11405 9663 4567 6646 3015 8622 4434 3639 1154 4587 5361 6770 6240 2587 4957 4877 6789 
2.g205 1 1 3 0 1 0 1 4 1 8 2 1 3 1 1 0 2 4 
2.g207 6 2 3 3 2 10 4 8 5 13 7 6 1 0 2 4 6 5 
2.g211 3277 3709 3350 1673 3246 1492 4410 2322 2526 2600 2693 2169 1975 2973 1132 1825 2465 3056 
2.g220 1 2 3 5 2 0 2 1 5 6 0 0 1 0 0 3 2 9 
2.g221 0 0 0 0 0 0 0 0 0 0 0 0 0 0 0 0 0 0 
2.g230 150 170 184 147 61 95 69 61 67 127 57 84 164 145 41 111 82 124 
2.g24 9370 11312 12305 6670 10252 5011 11511 7939 6460 9764 7015 7462 7271 9908 3567 6545 6462 9902 
2.g240 2713 3146 3589 2008 2772 1489 2411 1914 1894 2543 1794 2160 2180 3674 1253 1749 2107 2967 
2.g242 840 980 1126 788 787 376 1155 917 640 794 917 1018 700 1131 480 813 975 1200 
2.g25 6488 7663 8853 4902 6144 3942 7224 6146 5349 6481 5039 5243 5973 8057 3018 5260 5548 7475 
2.g260 9633 12047 10614 5069 9745 4222 12086 7645 5920 7399 7042 9355 7168 9575 3761 5694 6241 7908 
2.g268 12 23 55 13 14 8 0 5 40 43 5 21 20 6 11 18 12 3 
2.g281 7 7 13 3 2 2 4 3 2 7 7 1 1 9 3 6 6 8 
2.g288 46 79 53 77 11 16 143 53 55 166 49 22 37 72 4 202 26 57 
2.g3 1087 1735 1843 1067 1033 1153 930 1109 864 1205 1058 1131 2036 1871 461 1019 1162 1663 
2.g305 7193 11262 11449 3972 10646 6459 2956 6285 3078 9951 5731 5418 11300 4701 3163 7980 8293 2391 
2.g314 271 284 329 256 257 160 325 278 195 293 212 343 230 295 113 111 165 550 
2.g315 5015 6165 6144 3361 3186 1657 4866 2510 2581 5118 2510 3941 2787 4078 1782 2494 3060 4204 
2.g32 35011 44918 48234 27197 35986 22668 40387 31764 27413 36820 26857 30849 26933 41441 15325 25969 24693 40458 
2.g320 1519 1756 3031 1623 2105 1731 1802 1791 1661 2454 689 1740 3819 3130 682 1944 884 1899 
2.g33 35011 44918 48234 27197 35986 22668 40387 31764 27413 36820 26857 30849 26933 41441 15325 25969 24693 40458 
2.g330 6634 9272 10301 4725 6699 4237 6901 5381 4304 6782 5166 6277 7906 8652 2888 4412 5405 7897 
2.g339 144 204 216 107 99 91 115 158 142 343 280 172 273 254 52 105 299 144 
2.g341 118 149 163 119 157 127 181 78 77 166 79 65 191 210 56 104 88 218 
2.g343 282 319 397 212 290 234 508 211 201 247 184 144 433 410 106 209 183 427 
2.g347 81 50 17 38 12 4 177 13 7 225 47 16 27 79 7 159 25 52 
2.g349 42 55 64 63 29 59 37 27 25 63 29 35 28 30 30 82 27 41 
2.g35 1606 1715 1571 872 992 604 1077 749 710 839 713 873 728 1070 477 713 844 1256 
2.g355 7627 9009 10169 4999 11485 8329 9994 7904 7459 8573 6775 7908 8249 9140 3590 28660 6818 12569 
2.g356 7627 9009 10169 4999 11485 8329 9994 7904 7459 8573 6775 7908 8249 9140 3590 28660 6818 12569 
2.g359 8 12 42 10 10 9 5 4 3 10 6 12 5 15 6 8 2 37 
2.g36 10406 13258 15622 8373 11420 7753 12460 11152 9760 13051 8392 9220 9206 12970 4891 8996 6949 13152 
2.g361 21 35 29 74 163 238 79 214 117 274 94 103 56 119 41 56 80 204 
2.g365 13752 15883 17878 9240 10034 5854 11131 8516 7028 8826 7126 9822 10169 12181 5269 8322 9713 13132 
2.g366 13752 15883 17878 9240 10034 5854 11131 8516 7028 8826 7126 9822 10169 12181 5269 8322 9713 13132 
2.g367 13752 15883 17878 9240 10034 5854 11131 8516 7028 8826 7126 9822 10169 12181 5269 8322 9713 13132 
2.g369 3910 4545 4962 2589 3018 1623 3762 2338 2195 2805 2367 2448 3073 4019 1385 2764 3078 3812 
2.g370 3 6 7 3 2 4 1 2 0 15 7 6 2 12 4 0 20 0 
2.g373 1618 2042 3044 1170 1466 783 2023 1507 915 1414 1158 1287 1626 1964 784 1410 1073 1683 
2.g379 0 0 0 1 0 0 0 0 0 0 0 1 0 0 1 0 0 0 
2.g387 5653 6624 6499 3135 3131 2493 4901 2763 2851 4084 2954 4121 5732 4535 1795 2798 3267 4106 
2.g388 5653 6624 6499 3135 3131 2493 4901 2763 2851 4084 2954 4121 5732 4535 1795 2798 3267 4106 
2.g399 32113 32231 27455 15356 16858 9991 21547 13041 10807 17118 11818 16341 22800 24996 9293 17095 18090 24514 
2.g40 21081 24049 26536 14537 13998 11382 21221 15514 14068 18401 14375 15386 15906 20908 8990 14580 15140 22016 
2.g400 0 0 1 0 1 1 1 0 0 2 1 0 2 16 0 1 0 0 
2.g404 3 4 6 2 4 4 5 5 8 9 4 1 7 1 3 5 2 4 
2.g406 11001 9906 8895 6161 7078 4098 8595 6041 5912 8444 5301 6221 5912 8939 3231 6480 5993 9040 
2.g410 126 127 88 73 72 106 44 34 69 45 42 35 89 140 30 49 38 64 
2.g412 2 1 2 0 7 0 0 13 1 0 0 28 0 0 1 5 1 9 
2.g413 2 1 2 0 7 0 0 13 1 0 0 28 0 0 1 5 1 9 
2.g417 3 1 2 32 1 11 3 286 1 8 4 15 1 4 58 13 0 13 
2.g418 3 1 2 32 1 11 3 286 1 8 4 15 1 4 58 13 0 13 
2.g420 40 53 129 107 67 112 38 133 51 226 56 109 21 48 52 86 102 171 
2.g422 1324 1779 2444 1147 2085 974 1737 1617 1356 2134 1437 1745 1358 1939 710 1423 1220 1253 
2.g423 1324 1779 2444 1147 2085 974 1737 1617 1356 2134 1437 1745 1358 1939 710 1423 1220 1253 
2.g424 34 26 47 26 15 64 43 14 28 25 18 8 52 55 27 73 21 79 
2.g432 435 524 703 372 566 240 761 468 455 407 630 285 531 504 184 199 358 501 
2.g434 3646 4597 5268 2193 3466 1835 3776 2888 2238 3220 2778 2802 2624 3802 1359 2481 2436 2942 
2.g435 3646 4597 5268 2193 3466 1835 3776 2888 2238 3220 2778 2802 2624 3802 1359 2481 2436 2942 
2.g436 3646 4597 5268 2193 3466 1835 3776 2888 2238 3220 2778 2802 2624 3802 1359 2481 2436 2942 
2.g438 10746 12635 12463 5981 6985 4081 10956 7182 5853 8123 7008 6615 6739 10962 3900 6313 7194 8981 
2.g439 10746 12635 12463 5981 6985 4081 10956 7182 5853 8123 7008 6615 6739 10962 3900 6313 7194 8981 
2.g440 6894 7887 7950 3667 4368 2890 5021 3523 3161 5469 3358 3917 4109 4194 2550 3371 3573 5026 
2.g445 8 28 7 28 6 5 1 162 11 6 7 311 8 16 8 17 4 64 
2.g46 92 231 240 122 73 85 35 151 78 105 132 195 94 111 22 111 108 140 
2.g461 4 10 16 12 2 11 14 4 4 24 13 16 9 12 1 18 20 9 
2.g463 7 14 15 7 6 8 8 8 6 13 14 22 7 14 0 12 10 6 
2.g468 8629 9228 9097 4569 5661 3092 8101 4773 4200 5158 4885 5463 4944 7450 2664 4657 5777 6068 
2.g47 2529 2816 3162 2411 3709 1869 5596 3032 2615 3023 3029 3299 2007 2978 1229 1959 2679 3327 
2.g470 89 150 149 26 82 74 90 94 50 95 73 51 95 51 33 61 70 79 
2.g471 89 150 149 26 82 74 90 94 50 95 73 51 95 51 33 61 70 79 
2.g473 4643 6476 8667 6138 6909 4498 9434 6971 6338 8225 5855 6167 5040 10579 3387 5668 5077 8238 
2.g474 4643 6476 8667 6138 6909 4498 9434 6971 6338 8225 5855 6167 5040 10579 3387 5668 5077 8238 
2.g475 3728 4657 4810 2973 4373 2085 4927 3595 3121 3662 3516 3561 3803 4631 1643 2470 2759 3940 
2.g48 2529 2816 3162 2411 3709 1869 5596 3032 2615 3023 3029 3299 2007 2978 1229 1959 2679 3327 
2.g497 40420 47309 54348 40481 34381 22781 41289 34088 30648 28664 25573 29092 33983 48671 18874 32979 33391 46747 
2.g5 16407 20082 24838 15079 20926 9828 20697 15412 13861 20271 13106 14662 15927 22090 8477 13928 13284 22494 
2.g500 2 6 6 5 3 5 8 10 3 16 10 11 0 5 2 4 16 6 
2.g505 1 1 5 3 4 5 1 1 3 2 9 3 1 3 0 1 13 1 
2.g512 493 735 726 234 256 257 149 245 262 325 163 234 591 352 137 250 269 351 
2.g513 493 735 726 234 256 257 149 245 262 325 163 234 591 352 137 250 269 351 
2.g527 1 2 3 1 1 8 2 0 4 0 1 2 1 1 1 1 0 2 
2.g556 26 30 25 40 25 38 1131 12 446 40 25 200 333 121 163 124 20 293 
2.g557 422 665 826 25 8 25 37 150 55 204 26 123 211 320 38 57 22 41 
2.g559 1 2 5 0 0 1 0 0 0 0 0 0 0 0 0 0 0 0 
2.g562 0 0 0 0 0 0 0 0 0 0 0 0 0 3 0 0 0 0 
2.g566 0 0 0 0 0 0 0 0 0 0 0 0 0 0 0 13 0 0 
2.g572 0 0 0 0 0 0 0 0 0 0 0 2 0 0 0 1 0 0 
2.g573 1 0 2 1 0 2 0 19 6 0 1 3 1 0 3 9 0 6 
2.g575 0 18 2 0 0 0 0 0 0 2 0 1 0 1 0 1 0 1 
2.g582 1523 1397 1460 945 1694 766 1834 954 1153 1336 1153 919 737 2415 677 1356 1245 1735 
2.g583 4096 5538 7043 2867 3932 2248 4776 4213 3156 4620 3436 3541 4048 4442 1936 2513 2997 4327 
2.g586 28 53 34 3 59 16 12 22 8 28 31 10 39 14 3 21 36 27 
2.g594 0 0 0 0 0 0 0 0 0 0 0 0 40 0 2 0 0 24 
2.g598 6846 8701 8962 8972 19052 13368 21465 19265 19825 15309 13663 16947 7313 9928 4568 6915 5741 11236 
2.g613 171 192 212 67 97 40 133 48 50 64 36 45 205 81 81 25 38 213 
2.g617 2 0 1 0 0 0 0 0 0 0 0 0 1 0 0 0 0 0 
2.g631 160 178 186 72 128 101 170 90 169 222 123 135 146 97 85 112 91 149 
2.g639 8356 9232 8488 3750 6805 2809 9226 4806 4497 5599 4916 5233 4553 7663 2637 4389 5060 6969 
2.g643 354 339 403 230 239 302 4482 259 275 163 250 223 164 5774 92 75 131 490 
2.g655 337 314 394 136 137 167 4511 58 102 191 103 153 188 5854 107 120 124 228 
2.g657 42 1 3 5 2 0 4187 3 1 1 3 2 0 5623 15 4 0 4 
2.g66 2 2 0 2 0 25 0 0 0 3 0 4 0 0 1 1 0 0 
2.g660 315 368 357 396 529 306 4779 471 430 477 339 410 173 6029 182 225 285 337 
2.g667 11731 13327 12033 3926 5890 4144 11882 5074 3656 5504 3785 5889 9054 15493 3576 4689 4209 7479 
2.g668 139 172 224 16 16 125 4429 57 152 251 88 147 64 6769 44 80 226 26 
2.g669 0 0 0 0 0 0 4184 0 0 0 0 0 0 5622 0 0 0 0 
2.g671 4 0 0 0 0 0 4184 0 1 3 0 0 1 5625 2 2 0 0 
2.g672 0 0 0 0 0 0 0 0 0 0 0 0 0 0 0 1 0 0 
2.g674 19 12 10 10 12 14 11 3 10 10 9 8 8 23 6 12 21 17 
2.g680 419 420 536 521 410 224 352 879 208 316 464 351 327 596 267 294 465 431 
2.g683 0 0 0 0 0 0 0 0 0 0 0 0 0 1 0 0 0 0 
2.g69 2 6 5 3 1 2 4 3 3 0 4 2 2 1 2 2 1 8 
2.g7 115 212 292 188 176 140 126 152 130 226 204 222 371 246 74 147 142 240 
2.g70 376 553 465 351 348 388 365 338 531 477 297 359 469 616 220 380 380 752 
2.g713 16 23 43 9 4 18 9 14 10 17 4 21 37 34 8 22 2 17 
2.g715 35 26 48 0 1 0 0 2 0 2 1 1 58 2 2 2 0 6 
2.g716 29 34 41 4 0 2 3 2 3 1 0 6 96 2 3 3 6 5 
2.g72 1907 2358 2682 1770 2508 1194 2976 2072 1767 2562 2019 2144 1558 2267 1004 1636 1616 2255 
2.g722 4532 5542 6349 2609 4310 1752 4928 2810 2500 4212 3150 3072 3122 4254 1876 2211 2745 3895 
2.g723 4532 5542 6349 2609 4310 1752 4928 2810 2500 4212 3150 3072 3122 4254 1876 2211 2745 3895 
2.g726 310 363 445 183 296 164 313 297 211 319 262 248 215 369 225 184 205 481 
2.g735 2255 2705 3608 1372 1891 1870 1898 1562 1091 1891 1175 1560 3513 2064 1116 1668 1695 3046 
2.g737 0 4 1 3 0 0 5 3 1 0 2 4 3 2 1 0 2 2 
2.g738 68 133 45 132 28 22 134 102 82 135 26 18 47 111 18 222 48 392 
2.g742 769 1122 1397 997 865 934 607 1623 1527 1837 1172 1382 909 1239 227 815 1322 982 
2.g744 4770 6233 6788 3806 5483 2839 5678 4420 3703 4835 3973 3871 4130 5509 2467 3014 3764 5755 
2.g747 693 879 933 1807 374 356 190 302 283 369 204 379 939 547 149 382 312 644 
2.g748 693 879 933 1807 374 356 190 302 283 369 204 379 939 547 149 382 312 644 
2.g75 4201 5645 4575 2069 3798 1553 4032 2755 2868 3064 3491 2355 2597 3909 1470 2440 2737 3303 
2.g753 6069 8747 12942 7272 3918 4245 5172 4105 4520 5412 1572 992 9352 9891 4243 9275 2584 6287 
2.g754 39 56 53 92 82 68 81 53 122 135 150 185 62 106 10 58 90 58 
2.g755 2684 3448 3618 1262 2592 1372 3124 2083 1683 2745 1936 2250 2358 2925 1011 1334 1386 2463 
2.g757 2 0 0 0 0 0 0 0 0 0 0 3 0 0 2 0 0 0 
2.g76 2 0 0 0 1 1 0 1 0 2 0 0 0 0 0 0 0 0 
2.g768 6866 8494 9242 3137 4107 2334 5688 3730 3138 3809 3581 4270 5286 5913 2641 3470 4116 5052 
2.g769 6005 6930 7461 2106 3273 2971 4650 3052 2546 3033 2500 3131 4543 4519 2030 2955 3177 4409 
2.g77 27 29 47 23 29 3 25 16 13 19 19 19 32 53 10 29 19 31 
2.g771 6005 6930 7461 2106 3273 2971 4650 3052 2546 3033 2500 3131 4543 4519 2030 2955 3177 4409 
2.g773 6005 6930 7461 2106 3273 2971 4650 3052 2546 3033 2500 3131 4543 4519 2030 2955 3177 4409 
2.g780 2745 3618 4849 2550 3842 2861 5243 5004 3470 5058 3492 4326 2641 3694 1786 2611 3039 4439 
2.g781 24 7 33 5 3 4 2 0 7 1 2 2 6 9 6 170 3 16 
2.g782 0 0 2 2 0 0 0 0 0 0 1 0 0 2 0 1 0 4 
2.g785 2 1 0 0 0 0 0 1 0 0 0 0 4 0 0 0 0 0 
2.g787 61 97 95 65 28 44 26 31 24 59 28 50 80 164 45 13 32 94 
2.g788 37 101 103 175 29 71 62 72 65 298 28 66 591 196 30 54 22 392 
2.g79 1155 1582 1814 990 956 891 1462 1162 752 974 563 693 1271 1540 390 908 688 1233 
2.g791 13346 17749 22665 8906 14355 7636 13189 10339 9795 12337 10300 9778 8363 12992 6367 9137 8961 15763 
2.g799 0 0 2 1 0 0 1 0 0 0 1 1 1 2 1 0 8 0 
2.g8 74 189 230 285 72 134 147 155 146 569 80 130 657 371 89 125 67 722 
2.g800 0 4 3 2 2 3 4 4 4 8 4 1 5 4 1 1 6 5 
2.g804 7593 9704 10084 4844 6322 3710 8849 6580 5574 7575 6263 5564 6230 6527 3377 4342 5294 8449 
2.g806 6035 7325 8873 2905 4267 2379 5719 4142 3364 4415 3409 4263 6302 5550 2706 3564 3468 5403 
2.g808 7671 9228 10897 2410 7853 4443 540 4453 5493 6001 1568 4119 5721 10500 2710 2356 1467 8733 
2.g81 34 37 50 3 1 4 5 2 0 1 1 0 1 10 0 1 0 2 
2.g813 13214 13224 12469 5047 5489 3902 9675 5186 4429 7106 5431 5380 7604 6930 2898 4968 6440 8489 
2.g817 19 39 31 17 2 7 125 181 4 5 4 14 12 18 4 34 7 27 
2.g818 19 39 31 17 2 7 125 181 4 5 4 14 12 18 4 34 7 27 
2.g822 5 3 6 10 3 4 4 3 2 2 3 2 2 4 0 0 1 1 
2.g823 5 3 6 10 3 4 4 3 2 2 3 2 2 4 0 0 1 1 
2.g825 3756 4382 3767 992 1636 1167 2086 1634 1605 2288 1334 1864 2147 1523 1190 1386 1298 1797 
2.g834 1709 2497 2280 1083 1379 789 1721 1142 907 1456 1190 1428 1984 1767 781 951 951 1649 
2.g836 1265 1216 985 266 237 179 350 217 301 299 167 366 536 375 187 260 249 588 
2.g84 988 1452 1856 1134 2035 1573 2531 2067 1997 2077 1671 1824 1099 1860 841 1102 956 1942 
2.g841 2439 2468 2433 1150 1166 830 1953 980 1011 1609 991 1001 1544 1624 709 1139 1372 2122 
2.g844 1 0 0 0 0 0 0 0 0 0 0 0 0 0 0 0 0 0 
2.g849 7168 8439 8518 3112 4574 2559 5402 3639 2967 4154 3564 4489 5936 5183 2737 3175 3845 4136 
2.g85 13842 16634 16733 10023 14187 6774 16167 10807 9842 13054 10717 10638 10059 15281 5851 9423 10550 13828 
2.g853 2213 2862 3087 898 1396 762 1612 1162 818 1250 1340 1102 2212 1363 924 1067 1164 2102 
2.g858 5809 6584 7529 2545 4033 1559 4156 3394 2503 2972 2903 2668 4182 3270 3308 2248 2708 5007 
2.g86 6975 8144 15360 4632 5374 3831 5838 5141 4435 5496 4139 4233 4517 5895 2298 3904 3404 6294 
2.g860 0 2 1 4 82 0 0 32 4 12 1 10 0 5 0 1 0 2 
2.g863 687 37 21 10 1 8 11 3 0 5 7 9 17 42 8 10 10 5 
2.g864 665 0 4 3 0 1 0 0 3 4 1 1 0 6 0 2 0 4 
2.g865 6861 7100 7545 1710 1928 1163 1800 1464 1328 1910 1326 1630 3456 2153 1933 1445 1498 3970 
2.g867 862 273 366 55 76 100 102 193 133 76 74 66 141 178 35 98 123 286 
2.g870 663 6 3 0 0 10 0 26 0 0 0 34 0 0 0 1 0 2 
2.g873 663 0 0 0 0 0 0 0 0 0 0 0 0 0 0 0 0 0 
2.g876 666 2 0 0 0 0 0 0 0 0 0 0 0 0 1 0 0 0 
2.g895 2894 3563 3839 1842 2221 1476 2312 1727 2000 1817 1475 1708 2449 2568 1018 1924 1982 3028 
2.g896 2894 3563 3839 1842 2221 1476 2312 1727 2000 1817 1475 1708 2449 2568 1018 1924 1982 3028 
2.g902 10094 10754 10685 4849 6309 3412 6053 4098 3233 6442 4034 5206 6689 7781 3057 4416 5300 7819 
2.g907 1154 1567 1920 789 816 753 1002 908 526 919 591 654 1472 1288 355 802 905 1137 
2.g908 3451 4589 5133 2799 4141 3032 4377 4008 3328 3316 2900 3195 3770 5183 1722 3055 2456 4415 
2.g910 3451 4589 5133 2799 4141 3032 4377 4008 3328 3316 2900 3195 3770 5183 1722 3055 2456 4415 
2.g911 3451 4589 5133 2799 4141 3032 4377 4008 3328 3316 2900 3195 3770 5183 1722 3055 2456 4415 
2.g912 3692 5039 6096 2547 3672 2470 3967 4159 2800 4218 2954 3015 3517 4091 1554 2689 2649 4193 
2.g914 17455 20461 20883 9066 8360 6409 10007 7939 6640 8850 5391 7607 13940 12304 4489 7422 7324 15192 
2.g920 0 0 0 0 0 0 1 0 0 2 0 0 2 0 0 0 0 0 
2.g925 6107 7670 8534 2334 3433 1856 3462 2719 2271 3372 2382 2997 6248 3292 1858 2598 2603 3924 
2.g926 6107 7670 8534 2334 3433 1856 3462 2719 2271 3372 2382 2997 6248 3292 1858 2598 2603 3924 
2.g927 6107 7670 8534 2334 3433 1856 3462 2719 2271 3372 2382 2997 6248 3292 1858 2598 2603 3924 
2.g933 148 219 225 80 73 63 58 64 56 72 79 55 194 116 44 80 107 102 
2.g96 5783 6729 6981 3662 3828 3282 5276 3537 3035 3942 2882 4340 4883 6405 1961 4299 3991 4841 
2.g969 2 3 3 1 0 0 0 0 0 0 0 1 0 0 0 0 0 0 
2.g971 25 28 22 23 15 14 11 17 13 18 16 12 20 36 9 14 17 62 
2.g972 25 28 22 23 15 14 11 17 13 18 16 12 20 36 9 14 17 62 
2.g99 7423 8784 10805 3857 5108 5165 6838 5161 4323 5713 3473 5489 6286 6195 2424 4340 4015 7317 
2.g990 0 0 0 0 0 0 0 0 0 0 0 0 0 0 0 0 0 2 
2.g991 13 7 12 0 15 1 0 2 1 1 0 1 1 3 6 2 3 18 
2.g992 9 12 8 3 7 3 0 4 4 0 2 14 3 6 1 11 2 8 
2.g997 6333 7123 7214 3703 3738 2848 5207 3197 2851 2991 2732 3500 5624 4421 2554 3136 3303 4130 
2.g999 0 1 1 1 0 3 10 0 4 1 0 4 1 0 1 0 0 1 
20.g6 235 452 468 348 144 307 119 45 77 1249 236 483 622 148 144 86 242 191 
2000.g692 4 6 0 4 80 88 62 79 70 23 4 6 106 3 2 6 5 160 
2001.g693 2 4 9 2 0 0 1 2 1 4 2 4 7 7 1 2 3 4 
2002.g694 4 6 4 2 2 0 1 2 4 4 1 3 3 22 2 3 3 5 
2004.g695 0 0 2 1 1 0 1 0 0 1 1 1 1 7 1 1 0 2 
2005.g696 0 0 1 0 0 3 0 0 0 0 0 0 0 0 0 0 0 0 
2012.g697 29 79 89 28 21 107 14 147 79 84 133 17 106 222 32 72 132 64 
2014.g698 42 58 63 28 25 23 17 14 18 34 24 39 54 51 16 21 23 45 
2016.g699 0 0 0 7 1 7 0 0 52 2 2 0 0 8 0 4 5 0 
2017.g700 145 252 255 156 78 308 83 25 47 346 159 186 526 80 104 55 172 180 
2018.g701 30 79 64 19 125 26 17 11 9 40 22 22 34 38 6 39 14 21 
202.g73 90 142 323 40 21 29 53 36 23 37 38 27 134 96 15 59 39 116 
2020.g702 0 0 1 0 0 0 1 0 0 0 0 0 0 1 0 2 0 1 
2020.g703 42 107 87 32 30 66 23 45 30 43 67 37 86 108 14 19 48 63 
2020.g704 16 70 60 33 29 43 17 44 24 55 68 31 92 106 13 23 45 72 
2025.g705 618 1678 216 93 7 17 17 3 18 9 20 4 51 5 122 132 19 686 
2026.g706 32 42 64 61 31 33 31 114 43 87 50 41 49 196 31 38 50 133 
2026.g707 205 260 306 176 278 202 312 200 174 300 244 272 246 197 100 193 192 311 
2026.g708 59 102 165 35 52 66 33 76 54 74 94 44 96 94 55 36 81 101 
2027.g709 6 12 34 14 4 5 5 6 5 6 10 7 14 25 1 9 10 15 
2028.g710 202 229 180 119 519 280 598 304 492 381 339 465 144 176 225 227 163 316 
2028.g711 44922 42719 32543 28344 39994 32292 64206 43238 61919 43873 33232 40512 25672 27300 24666 37078 31474 54139 
2033.g712 30 80 127 48 20 89 85 35 26 78 30 66 124 156 5 47 15 70 
2035.g713 249 515 744 355 41 763 913 139 151 362 42 419 1376 927 13 227 18 384 
2036.g714 42 78 77 74 42 62 69 46 65 62 56 58 84 120 19 72 67 61 
2037.g715 44 80 113 48 36 46 37 49 50 63 45 46 95 113 12 28 22 64 
2038.g716 1 2 3 6 35 2 10 7 2 3 14 21 41 11 0 4 22 9 
2040.g717 333 601 657 479 186 424 184 54 90 1443 342 544 972 192 203 117 345 240 
2042.g718 2 1 2 2 0 2 0 1 3 0 3 1 2 3 2 0 1 2 
2042.g719 0 8 8 3 8 1 4 6 2 6 5 5 7 6 0 2 3 2 
2042.g720 44 49 72 23 7 20 27 13 21 47 30 31 38 69 10 19 28 41 
2042.g721 63 91 92 67 38 52 49 33 50 113 50 59 107 95 34 42 49 71 
2042.g722 0 2 0 0 1 0 0 0 0 0 0 0 1 0 0 1 0 0 
2047.g723 8 28 26 15 6 17 16 35 18 29 32 20 28 40 16 14 37 21 
2049.g724 58 70 59 33 69 469 174 24 17 88 12 185 51 578 17 167 20 25 
2056.g725 7 17 23 5 4 7 4 8 7 12 15 7 24 19 5 10 13 16 
2056.g726 13 32 30 13 14 18 10 12 9 10 18 12 25 26 9 4 20 18 
206.g74 110 172 293 150 141 122 139 122 78 176 103 171 257 263 40 114 111 135 
2063.g727 1 11 10 1 15 4 3 4 3 9 7 5 12 17 3 2 5 10 
2068.g728 5 11 12 6 5 14 2 12 2 11 13 7 23 29 7 11 10 13 
2072.g729 36 52 64 31 5 13 10 4 38 10 3 3 6 15 0 15 3 13 
2076.g730 3 4 5 1 1 8 1 3 0 3 5 0 3 13 0 0 4 1 
208.g75 71 117 113 38 48 69 42 37 55 72 57 48 130 95 8 46 55 78 
2081.g731 746 975 753 471 848 320 899 557 704 652 497 830 600 718 371 498 566 710 
2085.g732 1 2 5 6 4 5 2 1 34 3 3 1 3 13 2 4 2 0 
2087.g733 9 8 20 33 13 25 9 55 22 41 21 22 21 110 21 21 14 65 
2090.g734 2 2 4 2 3 1 4 0 3 3 5 3 6 11 1 0 1 9 
2092.g735 95 103 128 54 69 58 66 45 61 84 52 85 172 113 24 88 41 133 
2098.g736 3 4 2 1 41 36 35 54 43 12 3 10 48 11 4 3 6 86 
21.g7 5 11 28 9 13 11 11 9 10 8 12 6 20 18 0 4 17 12 
2103.g737 9 8 15 61 17 21 16 16 26 28 31 10 53 34 5 29 24 35 
2111.g738 272 432 441 224 212 188 200 218 155 247 157 235 375 334 82 245 164 255 
2111.g739 10 33 37 15 13 19 10 20 10 22 32 29 46 53 7 4 25 33 
2117.g740 8 24 29 3 13 17 15 9 7 16 25 15 27 30 5 14 17 21 
2122.g741 58 89 81 5 22 56 28 40 10 24 65 16 70 69 45 2 60 98 
2127.g742 2 4 6 1 3 4 1 1 2 1 3 5 5 4 3 3 1 5 
2134.g743 2 3 10 5 5 3 2 4 10 2 5 3 7 15 1 12 4 3 
2138.g744 57 701 187 1020 105 51 49 1655 41 183 105 46 91 91 22 88 64 87 
2140.g745 13 28 29 15 25 30 11 26 11 40 24 29 33 31 15 13 15 29 
2141.g746 7 10 13 4 5 7 3 4 1 9 13 9 6 14 5 6 6 10 
2142.g747 18 45 50 14 16 12 13 24 21 18 29 14 22 16 13 23 13 18 
2147.g748 2 10 18 4 4 7 4 5 1 8 12 11 21 16 1 2 8 15 
2147.g749 17 37 39 35 34 23 36 63 136 91 44 40 43 77 8 7 33 66 
2147.g750 20 25 21 10 7 10 6 18 10 12 11 12 20 29 5 14 11 17 
2147.g751 15 44 48 34 15 28 11 17 27 27 13 20 50 58 11 33 22 55 
2147.g752 2 5 8 3 1 2 6 1 1 5 0 1 7 3 0 2 4 5 
2147.g753 75 108 116 50 50 46 85 59 39 85 53 73 158 118 29 53 79 123 
215.g76 30 48 61 79 55 36 71 15 25 24 32 38 57 20 23 48 27 83 
2150.g754 345 583 639 398 178 593 147 62 101 1216 376 536 905 174 213 118 324 312 
2152.g755 15 52 33 14 17 28 13 25 9 56 33 17 44 71 11 9 11 19 
2155.g756 176 330 309 223 140 170 161 175 198 263 175 219 461 382 100 181 139 337 
2156.g757 0 0 0 0 0 0 0 0 0 0 0 0 2 0 1 0 0 0 
2159.g758 3 4 3 1 0 4 2 2 9 3 4 3 8 6 0 6 0 8 
216.g77 13 25 17 12 14 9 5 10 4 18 5 16 19 35 13 15 18 16 
216.g78 35 64 45 27 17 28 44 74 29 38 29 13 48 43 21 21 15 31 
2162.g759 513 686 825 603 855 557 646 666 638 785 434 603 685 804 266 1126 398 933 
2167.g760 133 205 175 79 141 99 84 65 60 133 98 76 210 160 47 86 76 162 
2167.g761 13 19 38 32 14 18 11 10 22 36 18 5 47 42 3 10 27 48 
2172.g762 18 63 72 26 45 22 13 2 15 15 24 17 25 2 7 14 27 47 
2179.g763 6 2 7 3 3 5 4 2 2 1 4 4 7 2 2 3 1 6 
218.g79 4 1 11 7 3 9 5 7 11 10 13 5 17 11 1 6 9 14 
2198.g764 54 73 56 31 24 37 28 31 7 36 26 45 100 28 10 24 35 30 
22.g8 13 14 26 25 3 9 6 4 7 6 14 3 16 13 5 7 18 99 
2201.g765 257 248 241 149 170 113 292 168 152 194 164 156 157 205 107 167 200 220 
2207.g766 20 35 27 19 12 15 18 25 18 34 22 24 29 58 6 21 17 24 
2208.g767 63 72 209 16 17 36 19 82 19 66 20 28 25 112 4 18 17 26 
2208.g768 106 163 192 129 83 75 69 61 63 108 86 143 248 139 65 79 98 98 
2208.g769 46 111 121 31 68 57 57 71 45 79 80 69 148 136 34 76 66 83 
2209.g770 2 9 12 3 4 5 2 4 1 3 4 1 8 3 0 4 6 5 
221.g80 3 12 9 8 0 4 5 3 6 11 1 3 15 15 4 9 3 2 
2215.g771 26 30 38 24 29 14 19 27 18 36 61 45 45 56 23 16 27 26 
2218.g772 220 121 352 10 4 22 8 8 16 37 14 12 19 19 2 17 8 24 
2218.g773 23 7 34 20 8 20 8 7 6 20 12 1 19 19 2 8 13 12 
2218.g774 44 77 68 25 53 53 28 32 25 77 45 49 53 198 8 28 31 40 
2223.g775 5 8 3 5 3 8 2 1 1 9 9 5 7 8 1 1 5 4 
2228.g776 28 60 50 37 31 45 39 42 17 57 104 69 182 135 19 9 47 53 
2228.g777 34 45 50 41 55 47 13 816 40 37 59 32 68 60 9 34 62 36 
2228.g778 66 151 151 128 98 40 82 80 66 66 151 110 131 181 33 79 99 58 
2228.g779 52 71 56 29 51 25 49 40 37 56 36 24 24 64 12 24 24 32 
223.g81 6 4 1 4 6 4 4 2 0 3 5 1 1 6 0 5 3 3 
2231.g780 0 4 3 2 0 1 1 1 2 0 0 2 2 1 0 0 1 1 
2237.g781 0 0 1 2 2 0 3 0 1 3 3 2 2 4 0 2 2 1 
2239.g782 13 34 32 10 12 6 7 14 15 17 20 15 37 34 4 9 16 37 
2241.g783 75 73 90 39 37 53 56 44 37 83 38 50 96 169 35 42 52 71 
2244.g784 13 18 16 8 13 7 10 6 4 8 7 7 23 10 5 10 5 10 
2248.g785 8 38 25 10 11 18 7 26 4 38 18 16 37 42 15 2 12 16 
2249.g786 1802 2025 3204 1629 1137 775 1063 1072 853 1239 812 910 1479 2438 990 1897 1372 2380 
2249.g787 33 55 64 23 39 17 40 52 31 31 18 42 70 101 15 38 33 69 
2249.g788 82 113 161 41 50 57 45 44 41 84 55 104 80 129 37 98 68 72 
2249.g789 7 10 10 3 0 4 8 9 1 5 6 11 3 10 5 3 5 7 
225.g82 21 28 30 12 19 12 11 11 16 24 6 22 40 21 7 16 13 24 
2250.g790 142 255 322 216 281 192 293 292 188 298 238 205 212 369 122 221 160 276 
2251.g791 33 64 59 41 41 31 13 55 25 42 52 18 37 82 11 40 42 44 
2251.g792 63 84 125 159 132 56 24 66 39 128 121 49 129 80 9 30 67 82 
2251.g793 193 370 609 401 222 137 81 150 50 585 340 101 117 226 27 76 301 66 
2258.g794 97 103 266 3673 46 53 25 51 51 50 18 60 649 7910 918 549 29 2352 
2259.g795 56 63 99 17 27 37 24 24 28 46 30 74 51 96 28 66 34 57 
2260.g796 0 0 0 0 0 1 0 0 78 0 0 0 0 5 0 12 0 0 
2265.g797 35 84 81 31 29 49 16 32 20 48 43 41 105 76 19 29 40 80 
2272.g798 1 5 6 2 5 3 1 11 5 6 3 5 9 18 1 3 3 5 
2272.g799 22 75 134 49 37 44 30 65 36 67 63 34 79 96 23 28 47 46 
2277.g800 4 13 15 20 10 13 13 4 5 18 7 16 30 15 3 12 12 10 
2278.g801 0 2 1 0 0 1 0 0 0 0 2 0 1 0 0 0 2 0 
2284.g802 0 2 3 1 1 8 0 8 4 4 2 0 21 3 1 9 1 4 
2287.g803 4 8 16 9 13 14 12 9 12 10 13 15 17 15 8 6 10 14 
2288.g804 54 98 124 98 60 100 52 56 53 34 119 52 80 166 12 44 91 106 
2289.g805 130 247 281 76 68 92 61 119 84 132 77 74 230 170 33 105 87 142 
2292.g806 1570 2102 2115 1035 1334 735 1429 1279 933 1520 1060 1060 1251 1639 572 1092 1144 1466 
2296.g807 82 137 143 139 193 141 258 230 178 322 233 162 146 233 99 150 146 266 
2299.g808 6 15 22 11 4 7 16 16 7 5 12 6 5 26 4 8 12 6 
2301.g809 2 14 7 0 1 2 1 2 5 7 8 5 2 3 2 9 2 4 
2302.g810 11 23 19 4 8 8 2 4 9 15 5 10 9 8 6 9 10 2 
2304.g811 6 8 9 19 9 7 13 6 14 10 20 7 9 12 2 11 10 25 
2308.g812 9 55 24 14 10 20 14 37 52 17 16 14 115 59 16 12 15 14 
231.g83 32 88 135 79 40 30 17 21 10 10 95 20 43 11 20 14 81 11 
231.g84 151 218 317 253 410 389 175 302 186 472 233 199 326 290 128 196 243 405 
231.g85 181 394 433 340 222 178 136 134 157 219 262 380 632 399 91 210 258 224 
231.g86 152 297 293 211 123 139 103 109 106 222 161 193 430 274 68 162 163 137 
231.g87 44 55 115 70 63 41 61 43 44 92 38 68 107 105 23 83 37 38 
231.g88 72 135 144 33 28 43 44 26 40 105 35 59 195 112 35 33 20 97 
2312.g813 17 31 34 12 4 26 8 9 39 13 2 7 24 21 2 21 6 22 
2313.g814 3 9 12 20 10 10 14 2 6 15 6 11 28 12 1 8 9 12 
2315.g815 81 123 1100 568 141 238 132 235 101 384 66 222 350 444 195 368 251 329 
2320.g816 2 0 4 2 0 1 0 1 1 3 2 4 0 3 1 2 3 4 
2321.g817 25 44 31 26 21 31 26 24 16 30 30 32 38 51 16 40 30 27 
2321.g818 0 1 2 0 0 0 0 0 0 0 2 0 0 1 0 1 0 1 
2321.g819 18 50 22 14 5 6 3 7 6 18 15 25 23 40 13 11 14 15 
2321.g820 171 361 319 53 72 224 79 138 56 125 246 87 234 214 139 33 168 363 
2322.g821 23 38 42 6 29 6 3 6 2 5 7 5 14 26 5 18 9 7 
2324.g822 7 15 28 19 22 55 8 9 12 18 17 14 62 33 7 20 22 19 
2325.g823 0 5 0 0 0 3 2 0 0 0 0 0 0 0 1 0 0 2 
2326.g824 2114890 1922651 2507909 3956269 3824370 2035377 3814045 2990324 3633009 3168997 2420647 3638090 2339077 2879964 3124753 3530977 2100314 2740020 
2327.g825 51 117 134 102 83 60 51 58 45 87 92 82 130 172 40 67 88 114 
2327.g826 56 122 124 305 57 41 47 30 23 105 79 39 308 142 63 81 111 270 
2327.g827 32 55 57 128 40 22 27 18 19 64 43 23 146 68 29 20 61 119 
2332.g828 1 1 1 0 0 3 1 2 1 4 1 2 4 0 1 2 2 1 
2333.g829 1 3 3 0 1 0 1 3 2 3 2 3 2 7 1 1 1 0 
2338.g830 38 72 118 82 26 56 11 33 18 14 79 32 59 31 35 14 110 15 
2339.g831 87 146 102 434 67 108 5 5 1575 14 19 12 5 221 0 28 34 4 
2340.g832 0 8 11 3 12 8 6 8 0 11 8 3 15 14 0 6 8 9 
2340.g833 123 182 163 71 129 85 106 88 75 150 99 126 189 175 61 113 96 115 
2340.g834 22 40 43 19 14 14 29 15 9 24 12 11 30 69 13 28 15 24 
2343.g835 5 10 26 22 2 3 7 11 4 25 8 12 17 52 2 9 4 14 
2344.g836 55 154 98 13 36 31 54 44 25 64 70 46 140 14 15 29 52 62 
2345.g837 42 31 42 19 15 23 18 22 20 22 13 23 32 57 10 16 22 32 
2346.g838 10 11 23 38 7 7 4 3 7 7 15 8 6 48 6 30 19 7 
235.g89 0 0 0 0 0 0 1 0 13 0 0 0 0 0 0 1 0 0 
235.g90 12 9 14 18 4 19 0 0 495 0 4 0 2 20 0 53 8 3 
235.g91 132 175 148 1511 259 1117 1178 111 1263 213 193 477 749 1359 62 460 167 389 
2355.g839 45 105 113 144 45 63 62 119 73 171 99 82 103 400 39 65 92 173 
236.g92 4 8 7 5 2 4 6 4 7 4 9 6 8 11 1 0 4 1 
2368.g840 7 17 0 102 0 0 0 189 217 1 0 13 1 0 13 219 0 453 
2369.g841 99 127 168 8 11 24 11 32 32 32 16 7 32 18 5 27 12 41 
2369.g842 193 284 312 99 90 82 91 116 78 133 67 79 203 201 38 81 75 159 
2370.g843 17 34 37 9 20 18 15 16 17 28 20 24 31 31 11 21 22 37 
2383.g844 78 124 162 105 69 74 88 65 92 131 73 122 229 143 44 112 71 162 
2383.g845 0 10 14 3 7 6 6 8 7 5 4 3 9 6 4 1 2 5 
2383.g846 0 0 0 0 0 0 0 0 0 0 0 0 0 0 0 0 0 0 
2383.g847 127 283 263 217 139 168 136 154 126 199 174 172 321 248 70 137 158 250 
2383.g848 13 29 28 6 5 20 14 7 11 17 18 5 28 25 1 10 4 9 
2383.g849 9 17 26 45 18 14 15 13 22 45 18 29 44 18 6 33 17 38 
2386.g850 6 18 20 10 7 2 14 5 35 105 13 8 41 13 3 15 19 67 
2388.g851 3 6 0 1 0 1 1 1 0 0 5 0 4 1 0 2 3 3 
2389.g852 16 33 50 13 18 22 10 15 13 21 34 32 41 48 7 15 26 36 
2389.g853 0 0 0 0 1 0 0 0 0 1 0 0 0 0 0 0 0 0 
2389.g854 97 188 151 85 99 101 122 118 63 119 104 102 297 199 57 95 117 161 
2393.g855 1 2 2 2 2 1 2 3 2 3 1 5 7 2 2 3 0 1 
2396.g856 11 11 11 9 8 10 15 7 6 15 4 21 20 23 4 15 11 12 
2407.g857 1 1 7 2 4 8 5 6 3 6 0 7 10 6 1 6 1 1 
2416.g858 28 45 51 13 6 12 4 10 25 84 24 25 13 14 12 12 28 21 
242.g93 2 2 4 3 0 0 3 2 8 1 2 2 4 3 0 1 3 4 
2420.g859 237 214 362 54 129 52 99 77 54 61 54 144 102 187 51 108 91 89 
2421.g860 129993 102429 301558 600352 494318 216715 503616 317774 411976 385947 261951 461215 224940 357663 373695 503678 264554 279453 
2430.g861 2 3 0 4 7 5 2 2 5 3 1 4 3 8 0 4 1 1 
2438.g862 1 5 3 2 2 1 1 1 1 2 1 0 3 3 0 2 2 3 
2439.g863 48 126 135 29 49 16 31 67 76 122 31 23 82 69 16 73 21 64 
2439.g864 26 52 37 22 25 26 26 27 24 40 28 39 53 100 13 31 26 38 
244.g94 2 3 3 3 2 1 1 1 4 1 1 0 1 9 0 0 2 2 
2443.g865 229 292 404 148 359 129 282 259 171 339 189 224 170 275 142 206 155 187 
2444.g866 645702 694109 651497 1024529 1275602 659906 1214058 925072 1082138 998755 786007 1290011 669065 759158 1135280 945350 579081 791977 
2450.g867 2 3 8 4 1 2 7 2 2 5 4 3 5 4 1 6 0 1 
2456.g868 209 357 408 316 206 315 206 202 188 137 360 169 281 577 48 170 283 395 
2456.g869 42 78 165 77 44 42 66 53 39 34 98 50 65 115 15 40 82 102 
2459.g870 7 12 14 3 2 11 2 6 3 2 5 1 4 14 1 3 2 2 
2466.g871 0 0 0 0 0 0 0 0 0 1 0 0 0 0 0 0 0 1 
2467.g872 1 72 19 8 6 8 6 120 5 24 18 14 4 7 1 3 46 15 
2468.g873 25 54 53 21 33 39 30 70 106 61 70 37 49 76 17 3 45 41 
247.g95 0 0 0 0 1 1 0 0 20 0 0 0 0 0 0 0 0 0 
2472.g874 4 7 5 3 2 2 2 5 2 3 1 2 3 9 1 4 3 3 
2476.g875 32 98 111 49 56 39 23 69 39 115 67 49 142 111 31 49 48 76 
2476.g876 46 82 94 57 47 57 44 56 42 61 84 72 109 101 26 22 39 94 
2479.g877 29 45 111 42 16 26 23 14 11 16 25 20 54 64 10 25 25 39 
2485.g878 16 26 27 64 166 221 80 231 110 276 87 103 48 117 40 62 69 213 
249.g96 1 3 1 0 1 2 1 1 1 0 2 2 1 4 0 0 2 2 
2494.g879 82 138 147 133 73 101 84 68 67 70 144 50 124 148 24 66 123 166 
2498.g880 13 20 19 15 10 11 12 7 11 25 21 18 18 24 3 11 13 11 
25.g9 72 124 174 78 88 73 53 78 57 76 61 84 136 148 34 77 63 98 
250.g97 17 19 26 51 48 120 48 101 16 163 16 28 1834 51 34 64 16 110 
251.g98 78 115 202 75 126 123 48 49 81 143 124 77 107 276 33 124 95 129 
2516.g881 14 21 15 5 1 4 0 3 3 3 4 3 5 6 1 5 0 10 
2516.g882 21 32 20 3 1 3 5 2 3 6 4 0 5 2 0 8 4 4 
2516.g883 130 188 251 60 35 806 152 12 67 252 240 30 134 188 0 136 223 109 
2519.g884 37 55 41 27 19 26 33 32 23 42 25 36 36 50 28 25 21 64 
2522.g885 1342 1632 1587 591 821 498 944 674 438 743 573 701 778 1166 406 628 706 754 
2528.g886 24 55 43 30 28 41 26 32 37 54 22 39 63 48 17 29 22 54 
253.g99 2 16 17 5 6 8 5 9 3 6 15 7 17 25 3 1 4 12 
2530.g887 181 254 255 116 115 138 116 142 79 182 143 177 251 268 62 116 146 187 
2530.g888 19 25 8 2 12 4 30 12 7 1 22 19 6 11 6 0 6 4 
2530.g889 16 15 25 8 4 19 15 22 22 4 14 67 21 32 15 9 13 18 
2533.g890 0 0 1 0 0 0 0 0 0 0 1 0 0 0 0 0 0 0 
2539.g891 43 96 91 34 17 37 10 20 30 49 31 30 53 85 10 34 37 52 
2540.g892 7 25 20 10 17 14 18 12 15 16 18 18 21 33 5 12 9 10 
2554.g893 60 143 129 74 61 83 58 58 37 90 85 51 126 124 27 53 57 94 
2556.g894 0 1 1 0 0 2 0 0 0 0 0 1 1 1 0 0 1 5 
2566.g895 1 1 2 1 1 3 1 3 2 1 2 0 1 2 0 1 0 2 
2570.g896 238 208 285 191 56 116 108 159 101 136 105 96 189 368 45 95 118 189 
258.g100 9 15 13 2 2 4 4 2 1 2 5 4 8 1 2 4 3 6 
2582.g897 9 13 12 6 5 4 5 3 7 8 6 11 11 9 1 11 7 7 
2586.g898 38 105 158 127 55 46 42 28 20 13 170 32 78 5 21 11 96 31 
2587.g899 4 6 2 1 2 3 3 3 4 5 0 3 5 1 0 3 0 1 
2588.g900 3 25 23 6 13 14 4 8 5 15 10 13 28 20 3 6 9 16 
2591.g901 0 1 0 0 1 5 0 0 5 1 4 1 0 5 0 0 4 1 
2596.g902 8 16 20 7 9 5 10 9 6 16 11 7 54 9 2 9 12 27 
2596.g903 29 98 95 18 40 27 26 64 17 31 42 37 128 83 9 22 55 56 
2603.g904 3 10 9 25 3 123 69 1 3 4 0 27 14 26 9 12 0 48 
2606.g905 9 6 7 2 3 7 9 7 1 23 14 6 1 24 8 5 9 15 
261.g101 2 8 9 6 6 3 3 5 3 1 11 4 11 20 2 5 9 5 
2610.g906 324 546 616 908 697 80 126 428 247 85 417 388 465 35 5 203 485 1104 
2611.g907 15 35 30 16 13 21 8 18 9 41 12 14 40 24 5 26 10 24 
2612.g908 2 1 6 3 2 8 0 3 3 1 9 4 5 11 2 5 2 1 
2617.g909 28 50 50 21 51 45 23 17 33 50 35 43 41 110 16 37 27 46 
2617.g910 5 13 24 2 7 6 1 2 8 16 5 11 19 16 1 4 6 15 
2617.g911 5 9 7 3 0 5 5 5 3 3 6 4 7 2 1 2 4 4 
2621.g912 95 156 151 139 79 103 84 94 90 82 156 71 140 193 24 82 121 148 
2641.g913 2 1 4 2 1 0 0 0 0 1 1 0 1 2 0 0 1 2 
2647.g914 1 1 1 2 0 3 1 0 2 0 1 0 5 2 1 2 1 2 
265.g102 53 84 83 25 58 37 37 23 30 57 33 37 55 88 20 31 23 63 
2652.g915 179 388 542 233 24 513 570 102 102 238 27 265 936 624 6 140 13 255 
2655.g916 5 7 11 21 15 10 2 25 17 22 11 18 16 14 3 5 19 35 
2656.g917 15 23 25 17 16 12 26 21 14 19 17 19 23 27 2 10 24 11 
2659.g918 16 25 25 61 162 222 84 214 113 264 82 105 51 112 35 58 71 206 
266.g103 24 23 40 18 17 28 18 17 25 38 22 33 51 42 11 32 17 40 
2662.g919 7 48 40 4 0 2 10 9 7 26 10 17 87 4 6 17 3 34 
2664.g920 0 0 0 0 0 0 0 0 0 0 0 1 1 0 0 1 0 1 
2665.g921 5 7 15 18 15 5 4 5 5 6 24 19 19 31 10 10 12 17 
2668.g922 1 7 10 1 0 2 4 3 3 4 2 2 10 16 2 4 1 2 
2669.g923 42 81 98 50 59 65 26 27 32 67 52 36 71 139 9 66 48 70 
267.g104 101 189 192 17 30 384 344 89 134 328 204 361 145 2209 28 123 477 32 
2673.g924 8 18 21 17 16 19 9 12 11 18 10 11 33 30 7 14 20 18 
2674.g925 40 64 50 3 3 8 6 4 8 8 2 2 16 3 1 8 3 8 
2679.g926 4 19 20 9 3 20 2 8 8 23 5 6 33 19 4 7 5 15 
2684.g927 21 25 28 502 66 89 3 4 1837 5 52 3 6 435 2 47 93 4 
2690.g928 4 5 2 2 1 0 0 2 1 1 1 0 1 3 0 0 3 1 
2695.g929 0 0 0 0 0 0 0 0 0 0 0 0 0 0 0 0 0 0 
2699.g930 2481 2554 1939 845 1133 652 2015 1062 916 1019 832 1112 1310 1717 695 1055 988 1303 
270.g105 1327 1846 27426 14680 3981 4564 2433 6052 2920 7564 1981 5893 11131 12945 6385 9960 7611 7671 
2706.g931 67 106 83 45 26 56 43 38 23 42 37 32 72 77 14 32 41 78 
271.g106 0 1 0 1 0 1 0 1 2 2 0 1 3 1 0 1 0 1 
2711.g932 77 190 113 45 57 91 28 70 87 85 56 42 176 295 39 91 62 131 
2713.g933 0 5 0 122 1 0 1 179 2 5 8 210 1 69 82 7 1 7 
2714.g934 70 105 97 2 18 8 9 3 8 13 10 11 18 46 6 39 9 14 
2716.g935 49 69 77 55 35 35 31 33 35 48 46 38 111 131 13 30 49 61 
2719.g936 52 63 159 70 51 58 438 79 56 86 55 195 124 144 17 44 50 98 
2723.g937 0 0 0 0 8 13 12 5 6 2 1 2 9 1 0 1 1 10 
2727.g938 59 126 141 92 109 106 72 108 71 167 76 111 166 138 59 61 71 137 
2727.g939 77 87 124 52 34 34 27 26 27 53 39 36 32 94 20 57 63 66 
2727.g940 164 423 301 158 267 312 129 280 214 391 156 187 175 397 93 463 166 692 
2727.g941 13 27 8 9 18 11 3 16 17 21 8 3 17 15 5 16 10 21 
2728.g942 65 123 115 17 21 140 13 169 96 108 113 30 105 265 36 101 89 45 
2729.g943 10 40 43 26 28 19 18 34 20 30 41 12 35 57 11 23 18 20 
2734.g944 8 21 17 9 2 3 4 6 1 12 10 11 9 14 1 10 8 3 
274.g107 3891 3684 3986 3637 4792 2171 7809 4507 4453 3097 3322 4394 2161 4353 2351 2952 2867 5950 
2740.g945 34 51 50 29 76 14 41 48 31 28 43 25 7 80 16 45 22 25 
2742.g946 4 14 15 8 5 11 2 3 2 1 4 2 6 22 1 10 2 6 
2744.g947 213 616 262 491 703 308 674 542 617 661 311 511 640 514 252 362 341 703 
275.g108 38 52 91 86 129 65 109 87 83 108 82 68 53 118 43 63 59 89 
2752.g948 91 217 239 201 173 138 83 111 113 170 156 210 314 229 63 127 124 166 
2755.g949 3 5 10 4 6 4 6 4 5 7 11 10 7 14 4 5 7 6 
2756.g950 0 0 0 0 0 0 0 0 0 0 0 0 0 0 0 0 0 0 
2757.g951 208 320 239 172 268 137 268 337 203 173 169 178 676 1274 185 154 168 286 
2757.g952 0 0 0 0 0 0 0 0 0 0 0 0 0 0 0 0 0 0 
276.g109 1 2 1 2 0 3 0 2 0 1 0 1 4 2 2 2 1 0 
2760.g953 56 85 92 121 86 111 165 357 763 443 188 150 77 265 16 12 189 172 
2762.g954 7 27 43 33 17 31 24 27 15 12 15 17 14 51 5 9 9 19 
2765.g955 11 29 35 67 29 11 10 11 8 38 31 10 108 48 20 18 44 85 
2777.g956 1552 2387 1815 1140 1406 660 1917 992 1004 1258 1279 957 1604 2046 777 870 1506 1709 
2778.g957 867 2363 1382 53 204 463 268 987 816 1061 482 592 281 717 407 298 385 556 
2779.g958 14 36 41 3 0 8 13 8 10 23 4 17 93 8 5 15 3 30 
278.g110 223 501 364 265 519 361 869 431 579 679 470 672 489 494 318 550 520 586 
2780.g959 743 1188 1445 790 771 550 603 681 810 1012 689 544 773 1268 392 652 655 907 
2784.g960 13 24 20 31 12 23 21 62 33 36 33 16 18 104 8 14 38 91 
2786.g961 21 56 52 26 27 29 28 28 24 30 31 40 29 69 10 34 27 24 
2793.g962 9 16 14 5 10 14 9 12 11 14 11 14 21 36 2 9 3 6 
2794.g963 116 212 268 185 114 130 95 245 138 225 132 113 155 556 83 132 143 341 
2805.g964 579 1115 1061 603 529 523 383 552 416 792 505 624 1245 1092 222 552 566 828 
2807.g965 35 64 76 78 72 29 31 22 19 35 77 87 77 108 22 35 57 40 
2819.g966 1 0 0 0 0 0 0 1 0 1 0 3 1 0 0 1 1 0 
2821.g967 25 56 47 14 8 14 6 5 5 16 8 6 16 12 3 6 5 19 
2822.g968 34 49 66 41 37 34 31 38 37 37 84 17 51 76 14 27 57 93 
2824.g969 7 19 15 8 8 6 4 8 4 7 7 1 3 11 0 9 3 7 
283.g111 8 22 24 39 82 131 35 86 44 129 54 46 35 48 17 18 48 81 
2830.g970 6 12 11 2 3 3 3 1 1 8 6 2 4 5 3 6 4 1 
2832.g971 0 1 0 0 0 0 0 0 0 0 0 0 0 0 0 0 0 0 
2833.g972 0 0 1 0 1 0 0 3 1 1 2 0 0 1 1 0 0 2 
2834.g973 17 43 49 19 20 25 12 24 20 23 28 26 50 51 8 16 17 22 
2834.g974 25 58 67 32 49 19 26 45 35 37 31 42 92 93 23 30 24 81 
2838.g975 84 182 233 112 139 96 61 138 68 118 93 126 188 224 48 117 84 140 
2840.g976 39 52 75 12 15 70 22 98 39 78 49 23 65 158 25 65 36 31 
2842.g977 10 13 3 3 7 0 3 0 3 1 7 9 9 4 0 12 6 1 
2845.g978 14 23 27 11 8 13 5 12 11 9 18 17 27 34 5 10 14 37 
2848.g979 48382 34151 105169 189336 173769 73239 169942 105835 142623 129146 80830 200670 77286 132584 142299 151286 96463 121086 
2859.g980 0 0 0 0 0 0 0 0 1 0 1 0 1 0 0 0 0 0 
2865.g981 1 1 2 2 1 2 4 0 2 1 2 0 0 3 0 1 1 1 
2869.g982 108 168 142 133 66 99 81 99 79 76 147 72 141 216 23 81 113 138 
287.g112 0 2 1 2 0 1 1 3 0 0 1 0 2 0 0 0 5 1 
2870.g983 1 5 1 0 1 1 1 0 0 1 6 2 1 3 0 0 0 1 
2873.g984 4 12 10 9 4 6 9 5 6 5 2 1 9 25 1 5 5 3 
2880.g985 0 0 0 1 1 2 0 0 4 4 0 2 2 0 0 0 0 0 
2882.g986 15503 24267 52041 37980 27624 43097 23908 35024 45316 44481 22569 28482 49009 40395 16933 34335 20834 55038 
2884.g987 1 6 11 1 1 1 1 2 3 4 0 1 9 2 1 2 1 1 
2887.g988 37 74 104 58 59 38 28 75 42 61 37 64 92 102 25 43 30 60 
2892.g989 129 152 139 67 81 92 92 86 87 95 75 118 241 167 48 106 110 160 
2895.g990 136 137 156 74 86 58 73 64 63 96 59 71 110 139 39 68 73 127 
2899.g991 6 14 14 12 10 13 7 8 15 21 16 5 16 38 1 10 10 9 
2902.g992 0 1 1 2 2 2 2 0 1 3 1 0 1 4 0 3 1 1 
2902.g993 1 0 1 0 1 1 3 1 0 3 0 3 8 1 2 5 0 4 
2906.g994 2722 2472 2501 2330 2829 1310 4549 2770 2845 1844 1906 2712 1357 2653 1554 1894 1754 3791 
2909.g995 1 2 0 2 2 0 2 5 0 3 2 4 5 2 1 1 2 2 
2914.g996 5229 6108 4717 1879 3198 1591 4528 2492 2118 2766 2194 2757 2954 3536 1396 2522 2507 2931 
2920.g997 3 6 12 2 4 3 3 5 5 11 8 6 14 24 5 11 1 4 
2921.g998 12 13 11 21 19 20 11 20 13 10 12 18 14 41 2 9 11 18 
2922.g999 11 27 32 10 7 21 10 13 12 36 7 13 38 27 2 6 6 17 
2925.g1000 1 4 3 0 5 3 1 0 1 1 2 1 9 4 1 1 0 3 
293.g113 509 1008 1002 609 457 409 366 390 325 593 542 713 1150 864 186 443 525 661 
293.g114 32 60 46 13 10 27 22 15 8 20 14 7 35 44 7 14 16 39 
293.g115 58 79 115 26 32 46 24 37 42 53 52 72 71 107 26 83 43 56 
293.g116 19 61 52 36 36 10 46 29 17 27 69 22 55 42 16 28 40 16 
2932.g1001 92 104 125 59 37 38 58 51 43 59 45 65 117 108 17 42 47 93 
2938.g1002 1 2 13 5 6 4 8 2 2 6 13 7 6 13 4 3 9 9 
2938.g1003 24 45 30 25 9 4 11 13 15 9 9 9 26 30 4 14 14 18 
2938.g1004 19 55 50 13 6 24 13 10 14 26 10 12 39 17 4 15 12 22 
2941.g1005 6 6 6 10 2 7 1 6 4 17 0 5 22 4 3 6 1 7 
2944.g1006 9 32 36 99 9 33 35 48 41 187 13 32 151 86 25 20 13 214 
2945.g1007 8 14 12 11 4 6 7 8 7 7 7 1 12 12 1 5 1 3 
2948.g1008 41 96 72 45 45 54 32 33 34 79 59 41 100 98 23 35 63 62 
295.g117 137 271 155 49 96 90 113 92 48 107 113 78 244 254 73 5 91 150 
2953.g1009 8 29 25 3 11 17 14 37 8 22 37 13 98 48 7 3 8 22 
2954.g1010 0 3 5 0 1 1 1 1 1 4 1 0 2 1 3 0 1 4 
2955.g1011 29 36 24 16 9 29 3 21 13 21 16 16 17 40 6 21 13 17 
2956.g1012 4 6 2 3 1 1 9 4 5 2 5 1 7 5 0 1 4 6 
2958.g1013 1 3 0 3 3 3 7 1 2 2 1 1 1 8 1 3 1 3 
2959.g1014 6 4 1 5 2 7 4 1 5 7 2 1 7 6 1 4 4 5 
296.g118 6 9 17 26 2 9 2 15 9 18 13 17 11 56 6 9 10 31 
2963.g1015 3020 2800 3199 2754 3621 1894 5860 3595 3395 2400 2611 3447 1703 3307 1829 2367 2229 4575 
2970.g1016 51 108 99 16 22 24 16 17 15 44 33 32 67 84 21 66 28 54 
2971.g1017 102 247 229 53 44 70 35 59 27 127 65 50 192 201 51 23 59 168 
2971.g1018 17 38 27 10 21 15 8 12 13 23 25 8 38 44 8 9 12 17 
2971.g1019 17 23 25 19 13 22 21 60 19 23 18 16 23 64 9 34 31 29 
2971.g1020 7 14 15 6 4 6 5 10 8 8 8 5 11 11 2 8 6 6 
2974.g1021 0 0 0 1 1 0 0 0 0 0 1 0 0 0 0 0 0 0 
2978.g1022 33 55 50 36 35 22 21 26 17 36 24 31 55 42 16 31 23 45 
2981.g1023 11 23 25 23 8 17 10 46 5 35 14 13 25 47 7 24 28 25 
2982.g1024 8 5 16 17 8 9 5 25 16 16 13 10 8 54 7 9 17 35 
2983.g1025 7 12 11 1 0 1 4 1 0 6 4 5 10 5 0 3 2 4 
2985.g1026 57 102 109 49 55 15 19 28 29 58 32 30 72 50 9 45 119 37 
2986.g1027 7 29 17 9 13 11 12 17 18 14 17 14 26 62 2 15 11 13 
2988.g1028 3 14 20 16 18 3 3 16 13 20 13 20 24 35 8 16 13 22 
2994.g1029 4 0 1 0 0 8 0 1 0 1 0 1 2 8 0 1 2 6 
2995.g1030 3 8 8 2 2 1 1 2 4 0 3 2 4 34 0 8 2 3 
2999.g1031 104 155 188 96 83 83 97 109 74 118 78 116 187 200 42 68 81 141 
2999.g1032 50 62 115 32 37 58 32 60 34 32 50 37 48 70 18 36 61 116 
3.g10 297 484 606 241 213 454 312 226 568 250 118 163 189 311 93 167 188 238 
3.g100 1676 1927 1477 1209 1891 1435 2302 1421 1735 1808 1342 1087 1242 2832 817 1062 1329 1443 
3.g1000 3167 3585 3424 1898 3157 1277 4366 2652 2022 2559 2400 2874 2095 3746 1490 1637 2244 2680 
3.g1002 14200 14659 14282 10750 10213 5165 17344 10087 8725 8928 7996 11023 9480 14969 5059 10692 8600 12488 
3.g1003 3182 3473 4162 2054 2279 1635 2722 2144 1788 2157 1900 2171 2938 3398 1218 1857 2109 2758 
3.g1008 30 33 63 19 14 19 26 11 26 29 26 34 75 68 7 75 38 32 
3.g1009 2148 2709 2936 1379 2035 1311 1929 1871 1390 2527 2153 1634 1529 2260 911 1224 1927 2229 
3.g1012 1 2 1 4 11 18 1 0 0 5 4 6 5 2 1 11 4 4 
3.g1013 4 3 1 0 11 4 3 1 1 5 1 5 1 1 1 1 0 1 
3.g1014 6264 6864 9528 4372 6080 3584 7220 5142 3973 5349 3841 6511 5521 6235 2925 5050 4643 5918 
3.g1025 15907 16263 17319 9893 13111 6747 17509 10894 10235 12140 10683 8770 10033 16273 5645 10312 11763 13660 
3.g1030 6551 8056 7965 4827 6227 3931 6647 8027 5347 7366 5256 4876 4337 7468 2353 4469 4423 6428 
3.g1031 7359 9406 8424 3557 5400 3986 7685 5036 3879 5577 4260 4632 4895 6304 2679 3968 4027 5441 
3.g1032 7359 9406 8424 3557 5400 3986 7685 5036 3879 5577 4260 4632 4895 6304 2679 3968 4027 5441 
3.g1039 12332 13851 11697 4947 6821 4798 9827 6379 5024 6861 5261 7516 8776 7842 3432 5169 5231 8242 
3.g1040 8 12 2 11 3 1 4 2 5 5 3 4 11 8 2 8 7 8 
3.g1042 2 1 3 3 1 3 5 1 2 3 5 0 6 1 0 0 3 0 
3.g1043 47 57 95 21 27 31 13 18 13 38 12 40 31 42 6 36 11 84 
3.g1045 14432 16027 15254 6902 9664 6238 14193 9461 8472 12184 8190 9507 7266 11982 5108 7055 7698 10936 
3.g1048 25264 26375 24547 13386 19070 9910 24084 15791 12836 17229 13563 16691 17444 21419 8198 13246 15182 18502 
3.g1049 3870 5162 5387 3917 4382 2519 4286 3800 3560 3802 3275 3422 3014 5167 1739 2800 2731 4024 
3.g1051 130 158 171 61 44 61 46 51 63 60 60 54 77 122 32 62 90 129 
3.g1052 130 158 171 61 44 61 46 51 63 60 60 54 77 122 32 62 90 129 
3.g1055 10597 12245 14886 8907 12103 6334 17229 10589 9676 10332 9472 11142 9955 13539 4927 9228 9561 11616 
3.g1063 193 161 175 79 72 74 104 110 71 112 84 102 253 162 87 79 88 141 
3.g1064 193 161 175 79 72 74 104 110 71 112 84 102 253 162 87 79 88 141 
3.g1068 7334 7718 8183 4938 4964 2810 6563 4703 4167 5419 4168 4413 6604 7245 2860 4299 5410 7029 
3.g1073 3530 4105 4606 3453 4107 1739 4458 2959 3540 3373 2651 3230 3202 4828 1825 2971 3083 3941 
3.g1074 3 2 4 7 6 1 3 5 2 4 3 33 4 5 2 8 5 9 
3.g1077 12 19 14 29 1 9 25 9 6 41 15 22 8 14 6 23 12 11 
3.g1079 7768 9159 10334 5013 6481 3833 9196 5707 5270 7323 7023 7356 6093 7437 3430 4582 6271 6486 
3.g1083 205 259 243 81 113 76 124 118 120 98 74 71 96 203 86 69 111 124 
3.g1085 532 529 654 311 298 540 255 216 223 254 176 192 374 239 155 288 237 518 
3.g1088 183 212 303 122 98 138 174 130 101 153 122 71 158 161 34 151 89 122 
3.g1090 1 1 2 0 1 5 2 1 0 0 2 1 0 2 0 0 0 4 
3.g1093 14571 17054 17008 11214 13269 8383 15470 10295 10323 13680 9166 13528 13620 17633 6157 9701 9395 13629 
3.g1095 482 764 1297 682 1870 1411 890 873 772 1468 731 541 400 1133 459 592 726 844 
3.g1099 509 708 762 556 821 532 1033 734 598 909 662 690 386 617 241 459 454 764 
3.g1108 4 23 3 3 2 8 1 42 120 3 3 111 5 4 1 4 5 12 
3.g1109 0 5 2 4 5 6 1 2 0 1 1 0 3 5 0 0 0 5 
3.g112 12825 15298 15041 8945 10626 7130 11367 9788 7895 11164 7029 9964 12072 14225 7082 9894 7985 12990 
3.g1125 0 1 0 0 0 0 0 0 0 0 0 0 0 0 0 2 0 0 
3.g1132 6430 7295 6641 3304 4122 2478 4811 3497 3107 3593 3004 3513 4243 5092 1768 3387 3555 4399 
3.g1133 5276 7183 10013 4747 4384 3850 3818 2355 3572 6292 4986 4373 7444 5868 2331 4777 5677 5624 
3.g114 951 1013 603 552 501 1640 1289 251 2025 1040 813 1235 862 1027 277 544 1266 513 
3.g1141 13559 13591 12123 4641 5903 4138 9752 4954 4535 6393 4795 6989 7173 9404 3359 5090 5744 6630 
3.g1145 12862 17158 19167 11369 12163 9206 15298 13020 10360 12039 11390 10185 11215 17042 6494 8822 11908 17772 
3.g1148 63 45 35 112 39 48 124 38 66 131 68 27 31 52 12 153 41 76 
3.g115 120 168 70 77 38 212 58 43 60 68 137 85 112 113 43 49 156 81 
3.g1153 4 8 9 3 7 7 3 2 9 2 0 6 5 4 4 4 0 4 
3.g1155 2298 2937 3459 2170 2745 1118 3586 2032 2184 2647 2276 1623 1458 2467 1253 1423 1800 2291 
3.g116 118 152 103 106 68 284 62 75 86 107 134 157 130 121 42 83 220 84 
3.g1160 9 19 20 4 11 19 2 2 6 9 3 2 10 7 5 3 2 4 
3.g1163 6 5 6 1 1 2 3 2 0 1 2 1 5 1 0 0 1 3 
3.g1165 31 64 56 98 23 18 25 42 38 46 20 12 42 40 14 22 22 57 
3.g1169 621 798 1009 362 946 662 1249 923 702 691 722 937 739 984 245 294 545 854 
3.g1170 621 798 1009 362 946 662 1249 923 702 691 722 937 739 984 245 294 545 854 
3.g1171 621 798 1009 362 946 662 1249 923 702 691 722 937 739 984 245 294 545 854 
3.g1172 621 798 1009 362 946 662 1249 923 702 691 722 937 739 984 245 294 545 854 
3.g1175 13092 14206 15059 7615 9291 5257 10824 7004 6077 9145 6479 7170 8623 10858 4195 7410 7865 10806 
3.g1176 13092 14206 15059 7615 9291 5257 10824 7004 6077 9145 6479 7170 8623 10858 4195 7410 7865 10806 
3.g1177 13092 14206 15059 7615 9291 5257 10824 7004 6077 9145 6479 7170 8623 10858 4195 7410 7865 10806 
3.g1178 13092 14206 15059 7615 9291 5257 10824 7004 6077 9145 6479 7170 8623 10858 4195 7410 7865 10806 
3.g1179 13092 14206 15059 7615 9291 5257 10824 7004 6077 9145 6479 7170 8623 10858 4195 7410 7865 10806 
3.g1185 8713 10989 11295 5183 4949 3625 6493 6127 4070 6530 4402 5401 7649 8176 2359 4585 4954 6798 
3.g1186 8713 10989 11295 5183 4949 3625 6493 6127 4070 6530 4402 5401 7649 8176 2359 4585 4954 6798 
3.g1187 10573 11282 10124 4097 6186 3035 7739 6063 4123 5411 4420 5180 5753 7536 2762 4398 4542 6100 
3.g1188 586 804 979 603 913 446 1043 743 459 821 876 784 597 1058 348 591 654 816 
3.g1190 586 804 979 603 913 446 1043 743 459 821 876 784 597 1058 348 591 654 816 
3.g1192 11 11 10 11 6 16 12 14 10 12 21 8 10 15 5 19 12 122 
3.g1194 8746 11545 14485 8957 11156 8143 12356 10860 9389 13054 8718 10916 8535 12879 5039 7981 7269 12737 
3.g1201 38728 40482 39137 21435 20233 15155 23420 17832 17490 20369 14356 18766 25543 30720 11217 21735 20390 35587 
3.g1202 38728 40482 39137 21435 20233 15155 23420 17832 17490 20369 14356 18766 25543 30720 11217 21735 20390 35587 
3.g1203 15383 16737 17271 9719 11329 5844 15781 9516 9390 9562 9407 10445 11053 14375 5687 10106 10112 11874 
3.g1208 14015 17289 18554 8533 14209 7429 16942 10351 9179 12852 9655 11146 9421 14239 5592 9133 9524 12789 
3.g1210 3 0 0 0 0 0 14 1 3 0 1 199 0 0 0 0 2 2 
3.g1211 28 47 48 25 8 31 48 13 25 23 26 226 32 71 17 17 44 37 
3.g1213 3663 4024 3415 1470 1884 1482 2768 1759 1263 1682 1675 2459 2760 2613 916 1639 2093 2103 
3.g1214 160 130 65 27 57 24 59 28 19 48 31 247 54 31 25 14 45 47 
3.g1216 1033 1450 1947 1058 1924 933 2434 1746 1340 1594 1559 1413 868 1961 830 916 1090 1408 
3.g1229 142 130 122 146 55 105 44 36 77 110 83 40 80 202 36 65 108 141 
3.g123 6375 8976 10322 4847 6509 4204 7480 6229 4749 6874 5576 6351 7883 9278 3023 5081 4964 6585 
3.g1230 142 130 122 146 55 105 44 36 77 110 83 40 80 202 36 65 108 141 
3.g1233 5 9 2 0 3 0 0 7 0 0 0 4 1 0 0 0 0 2 
3.g1236 15029 12988 11067 6285 6358 5440 12843 7764 5853 6306 4536 7650 5235 7124 3075 6529 5077 7014 
3.g124 6375 8976 10322 4847 6509 4204 7480 6229 4749 6874 5576 6351 7883 9278 3023 5081 4964 6585 
3.g1240 6 6 7 1 7 7 3 1 8 6 3 2 10 10 5 5 8 6 
3.g1241 2 1 5 3 6 6 4 1 0 4 0 0 7 10 0 0 1 6 
3.g1242 2 1 3 3 5 1 1 1 2 2 0 0 5 8 0 1 0 2 
3.g1244 1443 1774 2280 1092 1390 850 1605 1112 951 1563 970 1174 927 1947 630 1278 935 1465 
3.g1245 1252 1735 1723 893 656 753 942 655 576 916 444 825 1126 1369 418 627 541 1171 
3.g1246 102 114 130 34 97 44 49 100 58 137 71 87 70 83 24 75 63 75 
3.g1247 1281 1714 1855 753 980 857 1215 990 808 1601 807 1506 1223 1290 434 914 792 1158 
3.g1249 44777 52303 58302 33341 37704 22913 48617 31624 30267 40232 31693 32157 34650 50477 18723 29932 32756 42519 
3.g1252 44777 52303 58302 33341 37704 22913 48617 31624 30267 40232 31693 32157 34650 50477 18723 29932 32756 42519 
3.g1261 1 0 0 0 0 0 0 0 1 0 0 0 0 0 0 0 0 0 
3.g1263 6202 7742 12089 8141 8926 7136 8780 9266 6523 10559 7010 8991 7545 12078 3913 7108 7302 10744 
3.g1264 136 375 267 102 97 109 123 146 129 214 168 103 325 343 91 85 123 243 
3.g1265 5366 9696 9785 4166 4519 4006 3588 5098 2838 5538 5346 4740 9521 11113 3271 1347 4532 7752 
3.g1266 322 487 237 98 151 120 171 179 103 149 183 176 257 296 133 8 138 242 
3.g1267 3222 6263 5513 2290 3180 2700 2447 2856 2024 3669 4061 3608 6875 7569 2050 1441 2723 4386 
3.g1268 2397 3961 5135 5696 2700 1962 1923 2229 1573 2634 2092 2142 3987 12969 2295 1901 2130 6260 
3.g1278 4082 5521 6029 3511 4754 2757 4933 3849 3385 4792 2987 4103 3500 5809 2102 3098 2456 4662 
3.g1279 4082 5521 6029 3511 4754 2757 4933 3849 3385 4792 2987 4103 3500 5809 2102 3098 2456 4662 
3.g1280 2130 2725 2840 1326 1829 882 2640 1544 1385 1619 1549 1606 1666 2319 904 1456 1621 2096 
3.g1281 5475 5766 5100 2786 2931 1696 4318 2619 2385 3108 2340 2740 2795 4466 1399 2845 3157 4309 
3.g1283 4027 4655 5862 3751 3156 3312 4170 3612 2714 3261 2810 3236 3541 4765 1699 3451 3443 4861 
3.g1284 58 112 80 60 89 109 40 42 50 83 55 47 92 78 35 105 61 82 
3.g1285 2101 2777 3051 1817 3294 1820 3790 2741 2402 3014 2526 2742 1604 2756 1116 1690 1627 2452 
3.g1287 237 406 489 308 257 406 259 362 272 482 264 281 574 614 138 413 281 446 
3.g131 5628 6386 7941 4701 5694 3012 8395 5493 4640 5493 4609 5048 4329 7871 2715 4758 5130 6880 
3.g14 432 1002 866 263 214 2001 496 267 2269 484 289 421 326 448 328 153 295 424 
3.g140 30 57 43 16 10 47 10 12 16 15 31 54 35 61 9 32 33 32 
3.g141 40 53 50 22 13 41 18 22 19 25 43 52 24 88 18 28 15 63 
3.g148 12443 10765 13280 8102 7062 3692 9661 5687 4232 5400 4151 6476 6094 11202 3150 6605 5769 12060 
3.g149 4926 6767 7935 3882 6396 3970 7131 4907 4191 7352 5672 5562 5088 6625 2712 3799 4645 5762 
3.g15 7978 17006 659 18868 192 4117 7388 1236 5419 37780 2325 1415 7083 4650 3016 32931 1691 5603 
3.g157 10005 12315 15154 9216 11888 8256 15040 11120 8934 11371 9976 10550 10021 14299 5090 8595 8715 11736 
3.g169 176 234 209 313 240 133 301 241 143 193 250 185 187 216 85 110 155 219 
3.g171 4578 5160 5051 3179 4524 1803 5743 3281 2954 3631 3082 3499 2918 4905 1777 2836 3317 4460 
3.g175 856 1113 1103 617 778 662 1243 764 566 911 642 916 894 1132 384 631 713 886 
3.g176 115 175 234 79 96 120 102 110 97 137 104 85 162 174 35 79 106 88 
3.g179 924 926 1038 469 940 704 1072 1091 1165 1223 796 1034 642 912 382 655 498 784 
3.g18 245 392 465 245 457 370 494 479 428 469 396 428 296 408 134 214 206 332 
3.g195 34 40 21 4 13 5 2 2 3 1 2 2 1 10 2 2 3 110 
3.g198 1369 1336 1389 850 831 350 1407 891 536 755 817 773 1007 1169 483 719 1112 1071 
3.g199 48 89 59 47 38 81 134 50 30 104 68 38 88 113 19 42 81 152 
3.g204 71344 72821 70680 38040 37848 23898 45467 35038 32549 39958 27260 36664 44091 58614 20175 37505 39131 57296 
3.g207 174 206 145 144 95 154 71 545 115 144 190 76 149 268 74 77 193 260 
3.g208 174 206 145 144 95 154 71 545 115 144 190 76 149 268 74 77 193 260 
3.g210 25894 38185 37572 17945 61564 32594 94793 64321 47137 50743 58290 49960 13571 40919 25216 22378 28064 39307 
3.g211 25894 38185 37572 17945 61564 32594 94793 64321 47137 50743 58290 49960 13571 40919 25216 22378 28064 39307 
3.g212 2015 2616 3052 2114 3788 2237 4138 3034 2628 3391 2792 2967 1826 3548 1336 2038 2115 2724 
3.g216 16455 19642 22511 11125 12894 8536 16352 12167 8072 13214 9742 12483 14351 17358 5665 10826 10243 13393 
3.g22 1211 1567 1970 1397 1585 930 1519 1477 1186 1501 1268 1285 1563 2253 791 1291 1167 1675 
3.g23 1211 1567 1970 1397 1585 930 1519 1477 1186 1501 1268 1285 1563 2253 791 1291 1167 1675 
3.g232 7 15 6 9 11 8 15 12 4 13 7 7 13 10 5 13 14 8 
3.g234 14504 16930 18439 10814 12730 8468 15218 12863 10046 13883 9975 10810 12209 16357 5826 9598 9974 15067 
3.g235 14504 16930 18439 10814 12730 8468 15218 12863 10046 13883 9975 10810 12209 16357 5826 9598 9974 15067 
3.g237 18013 24515 36235 17034 28228 19507 12742 7954 13807 29874 18010 19602 36486 19352 5101 19189 22103 22365 
3.g238 4017 4557 4766 3220 2842 3221 3628 2158 2529 3166 2101 2161 3810 5355 1400 2548 3290 5153 
3.g239 4017 4557 4766 3220 2842 3221 3628 2158 2529 3166 2101 2161 3810 5355 1400 2548 3290 5153 
3.g24 42 48 40 32 44 30 49 116 38 95 31 179 63 98 14 60 38 55 
3.g241 86611 95851 108646 52316 65063 40850 78751 54368 45230 67823 47211 58899 65122 85604 34017 53691 53703 71766 
3.g242 86611 95851 108646 52316 65063 40850 78751 54368 45230 67823 47211 58899 65122 85604 34017 53691 53703 71766 
3.g243 4 8 5 1 3 10 11 4 7 0 2 2 1 23 4 11 6 8 
3.g244 18296 23778 29173 14720 17596 14182 19072 17294 14303 20064 13904 15315 16696 24752 7756 14313 14486 20948 
3.g247 755 1106 688 608 856 590 733 711 370 720 448 489 1110 573 439 548 507 688 
3.g249 43635 46925 39122 15844 25387 13631 31066 19541 16755 22676 15999 22652 25000 29128 12749 20355 19524 27299 
3.g250 54260 54048 46459 21563 27255 18545 34210 23312 20854 27770 19840 25461 34244 35100 14012 21982 26203 33212 
3.g251 54260 54048 46459 21563 27255 18545 34210 23312 20854 27770 19840 25461 34244 35100 14012 21982 26203 33212 
3.g254 585 804 782 564 411 613 729 533 1787 482 288 291 720 1189 590 445 399 889 
3.g255 72276 76209 65475 41904 38765 27770 42774 31984 29697 44744 30080 38122 46079 50535 21156 39738 39104 63723 
3.g258 72276 76209 65475 41904 38765 27770 42774 31984 29697 44744 30080 38122 46079 50535 21156 39738 39104 63723 
3.g262 8 6 4 5 9 11 8 6 7 6 5 10 1 7 4 6 6 9 
3.g263 290 433 403 190 180 481 196 156 180 367 254 595 449 553 112 264 281 384 
3.g266 101 195 133 74 47 162 65 173 94 134 103 152 107 208 29 39 60 119 
3.g267 101 195 133 74 47 162 65 173 94 134 103 152 107 208 29 39 60 119 
3.g269 47 161 102 50 27 122 45 47 41 93 74 113 92 139 16 30 83 76 
3.g273 1921 2788 3184 1856 3287 1892 3081 2886 2429 2902 2529 2201 1959 3177 1292 1760 2069 3252 
3.g284 49 80 39 27 28 29 43 40 41 33 33 42 36 45 23 41 22 42 
3.g285 49 80 39 27 28 29 43 40 41 33 33 42 36 45 23 41 22 42 
3.g288 1062 1493 1943 1230 1686 917 1311 1494 1152 1782 1225 1235 1121 1980 697 1359 1072 1691 
3.g291 83 129 153 131 112 100 86 93 103 90 93 92 89 220 69 83 91 187 
3.g296 22 30 10 15 17 13 38 10 21 12 21 26 9 13 6 12 13 21 
3.g298 4105 4678 5534 3854 4710 3285 6999 4460 3960 4675 3454 4905 3787 4374 2145 3467 2623 4747 
3.g305 10906 13439 15097 10653 7659 9329 8871 10234 7716 10525 8285 7071 14201 23809 4210 8310 10152 17183 
3.g307 10906 13439 15097 10653 7659 9329 8871 10234 7716 10525 8285 7071 14201 23809 4210 8310 10152 17183 
3.g308 10906 13439 15097 10653 7659 9329 8871 10234 7716 10525 8285 7071 14201 23809 4210 8310 10152 17183 
3.g309 5394 6013 6090 3436 5101 2277 6218 3729 2528 4048 2577 4228 4040 5594 2278 3315 2616 4554 
3.g31 2105 2574 2364 1609 2957 1466 3971 3291 2430 2418 2400 2817 1273 2928 1095 1344 1583 2313 
3.g312 42 64 56 22 37 48 42 25 24 58 35 38 69 53 6 24 42 27 
3.g317 11705 11957 10550 4905 6072 3835 9077 5404 4742 6004 4340 7617 7848 7808 3448 5508 6557 8681 
3.g318 11705 11957 10550 4905 6072 3835 9077 5404 4742 6004 4340 7617 7848 7808 3448 5508 6557 8681 
3.g322 3272 4011 4335 2503 3362 2119 3954 3145 2911 3566 2522 3099 3071 3765 1364 2239 2312 3448 
3.g326 6 19 4 4 11 4 10 208 8 13 8 7 4 29 4 3 2 13 
3.g327 18508 18330 14327 6437 9449 5859 12285 7988 6595 8821 7202 9727 10643 10822 4750 7712 8257 9858 
3.g330 4463 5050 4500 2538 3350 1806 3901 2508 1699 2348 1978 2887 3889 3807 1263 2661 3190 4061 
3.g34 8089 10932 10498 5951 7124 5693 7557 6041 5320 7342 6713 6512 8680 10607 3417 5541 6540 5483 
3.g341 568 706 567 298 447 240 382 329 324 389 293 295 359 377 163 185 344 459 
3.g345 5506 6373 5854 2700 4167 2460 5148 3833 2656 3981 2794 3539 3663 4562 1781 2715 2934 3820 
3.g347 5728 6999 6226 3272 3791 2057 4937 3542 3137 4225 3311 3510 4073 5608 2035 3196 3656 4596 
3.g35 8089 10932 10498 5951 7124 5693 7557 6041 5320 7342 6713 6512 8680 10607 3417 5541 6540 5483 
3.g358 1207 1362 443 289 330 245 253 364 314 438 195 318 461 646 127 501 205 441 
3.g36 8089 10932 10498 5951 7124 5693 7557 6041 5320 7342 6713 6512 8680 10607 3417 5541 6540 5483 
3.g361 3146 3896 2955 1471 2384 1334 2908 1995 1726 2294 1934 2166 2053 2922 1123 1582 1757 2064 
3.g363 3239 3964 2743 1589 2142 1491 3006 1732 1483 1971 1709 2038 2238 2532 974 1609 1644 2106 
3.g365 2328 2937 2540 1138 2108 990 1946 1784 1182 1924 1608 1713 1733 2241 849 1304 1377 1786 
3.g366 12323 15644 16342 8957 13010 7150 15242 11817 9440 12047 9901 11128 10008 14923 5849 9543 9462 13314 
3.g367 1344 1252 18 113 115 78 195 116 94 127 108 173 256 194 60 106 116 180 
3.g368 6509 7530 5798 3837 3313 2136 4773 3035 2292 3197 2790 3676 4138 4780 1873 3144 3763 5254 
3.g371 5569 6565 5634 2841 2886 1983 3237 3080 2357 2950 2826 3507 3247 3645 1548 2772 2868 4285 
3.g372 872 780 273 84 35 99 208 30 168 111 123 280 1039 174 23 442 171 196 
3.g376 11838 13069 13636 7437 9210 5629 12304 9300 6076 8383 8414 9831 10326 10893 4059 7497 8551 8130 
3.g378 5338 6254 5604 3288 5046 3402 5615 3570 3621 5066 4255 5018 4624 5776 2638 3662 3828 4540 
3.g379 5338 6254 5604 3288 5046 3402 5615 3570 3621 5066 4255 5018 4624 5776 2638 3662 3828 4540 
3.g380 5338 6254 5604 3288 5046 3402 5615 3570 3621 5066 4255 5018 4624 5776 2638 3662 3828 4540 
3.g382 21479 22684 16632 5352 7929 4988 11760 5431 5199 7398 5780 9898 10452 7898 3924 6885 6241 7219 
3.g383 6030 6350 5425 1287 2861 1559 3910 2802 2032 2198 2058 2739 3002 2700 1667 2149 1969 2597 
3.g387 10364 10915 8748 3572 4767 2304 5548 3904 3681 3948 3785 3336 4875 5328 2909 3750 4859 6265 
3.g388 81 131 113 69 31 86 56 57 51 76 56 34 110 48 37 70 62 65 
3.g389 4147 5406 5735 3553 4133 2378 5693 3533 3283 3558 3788 3577 4067 5685 2226 2896 3933 5106 
3.g394 16711 19944 20148 9393 12491 7233 16661 10789 8342 11647 8820 11980 11951 15117 5376 9697 9711 12145 
3.g396 194 263 323 211 170 172 196 235 169 195 157 313 241 245 161 200 163 236 
3.g397 191 224 176 52 66 44 172 67 89 107 91 123 120 131 38 30 32 68 
3.g398 23704 28731 31101 19295 16145 9346 21582 14085 12826 22970 16688 19569 17886 25068 11284 12814 16565 19659 
3.g403 6374 7003 5975 2487 4681 2247 5484 3599 2776 3709 3460 4087 3948 6380 1786 3527 4162 4283 
3.g405 9032 8950 8267 3674 4961 2586 7397 4440 3541 4185 4670 4926 5627 6881 2304 3820 4797 7204 
3.g411 6308 6992 9156 3645 7836 2913 6671 6790 5155 8277 5523 6218 6096 8565 3317 5552 5291 6588 
3.g412 6308 6992 9156 3645 7836 2913 6671 6790 5155 8277 5523 6218 6096 8565 3317 5552 5291 6588 
3.g415 35305 38091 35908 12910 14395 9509 19309 13498 11956 15712 9658 14596 19362 22274 7890 13764 12917 21611 
3.g416 35305 38091 35908 12910 14395 9509 19309 13498 11956 15712 9658 14596 19362 22274 7890 13764 12917 21611 
3.g42 11978 13427 13128 7394 9233 5257 11641 8462 6921 8236 7074 9117 8651 11170 4330 6609 7367 9738 
3.g421 7857 8780 9827 6141 7262 3875 8806 5514 5449 7352 4907 6317 5978 8355 3346 5849 5170 9713 
3.g423 5638 6997 7541 4023 4670 3433 5874 4387 4088 5042 3953 3930 4452 5819 2273 3997 4194 6220 
3.g431 6085 6440 5610 2977 4012 2191 5529 3666 2809 3821 3207 3312 3265 4922 1885 3276 3643 4705 
3.g432 6085 6440 5610 2977 4012 2191 5529 3666 2809 3821 3207 3312 3265 4922 1885 3276 3643 4705 
3.g449 5 18 8 17 19 5 11 15 9 14 3 13 19 14 1 2 7 9 
3.g452 51816 73679 90338 45504 49900 36090 65928 63324 39239 51330 51780 49156 53016 80123 33322 42591 48794 60676 
3.g454 2805 2982 2930 1324 1264 938 2228 1278 1080 1512 970 1386 1799 2570 884 1849 1222 1775 
3.g456 12934 16179 15678 7796 11923 9663 15339 10697 8048 13035 10964 11207 10535 14700 5645 9318 9445 12118 
3.g457 127 188 168 42 56 74 29 30 582 59 29 55 30 592 21 319 49 40 
3.g458 13128 12039 12887 915 1913 5104 6250 3097 3821 2534 1832 3096 2547 5497 2501 2502 3986 782 
3.g467 10 13 21 4 9 3 8 7 10 15 11 9 6 19 3 14 9 11 
3.g468 58 53 52 68 43 12 40 28 66 30 94 26 22 145 28 27 96 63 
3.g470 2311 2489 3002 907 1059 1213 2076 1620 1145 1413 1291 1475 1878 1633 969 1366 1434 2067 
3.g472 9045 10694 13268 7012 8455 5086 8008 7669 7267 8844 7303 6741 7332 13219 3641 5953 8101 10784 
3.g475 9045 10694 13268 7012 8455 5086 8008 7669 7267 8844 7303 6741 7332 13219 3641 5953 8101 10784 
3.g476 9045 10694 13268 7012 8455 5086 8008 7669 7267 8844 7303 6741 7332 13219 3641 5953 8101 10784 
3.g488 675 907 1230 679 1133 586 1134 926 828 1013 865 988 519 967 381 604 594 834 
3.g489 675 907 1230 679 1133 586 1134 926 828 1013 865 988 519 967 381 604 594 834 
3.g493 19 33 48 25 14 44 19 15 20 17 14 29 28 7 6 24 21 33 
3.g495 1315 1602 1793 1190 1679 898 1389 1730 1640 1543 1393 1126 1120 2074 736 1233 1371 1778 
3.g498 1315 1602 1793 1190 1679 898 1389 1730 1640 1543 1393 1126 1120 2074 736 1233 1371 1778 
3.g50 5448 6443 7864 4233 3433 5020 1568 931 3379 6418 4608 7112 8735 4760 2079 3806 6279 4431 
3.g506 19 14 32 20 36 25 27 22 17 31 23 12 16 30 20 20 12 22 
3.g51 8272 9306 8301 4702 5696 3780 6940 4339 3756 4561 4750 5646 7127 8409 2761 4858 5145 5984 
3.g511 2795 3374 3726 2449 3305 1582 3938 1980 2372 3945 2431 2809 2650 3808 1582 1902 2108 2957 
3.g515 3 9 7 12 7 9 14 10 13 11 7 5 15 8 2 4 7 23 
3.g523 266 334 420 204 275 278 37 85 145 161 55 84 354 163 33 1050 62 443 
3.g524 65 64 7 0 0 0 0 0 0 2 2 0 2 2 0 0 5 1 
3.g525 59 63 0 2 0 0 1 0 4 1 1 0 0 0 1 0 1 0 
3.g532 24982 30427 39580 22691 23184 13243 24176 22486 17167 21577 17756 21850 23100 33789 11295 21354 20120 25775 
3.g54 609 683 531 425 317 380 614 426 325 284 357 403 459 588 216 319 497 634 
3.g545 131 166 151 47 64 132 34 117 52 136 111 82 89 114 10 31 102 101 
3.g546 72 83 26 24 21 32 8 19 13 28 30 13 25 25 4 16 26 18 
3.g559 46179 44446 48696 29304 31968 20956 56864 32644 29538 38701 26759 40629 25755 41547 14234 28343 28471 43707 
3.g56 9658 12088 13518 6578 10080 7006 11609 10552 8157 9768 8916 9677 10149 11184 5321 7643 7879 9094 
3.g565 109 125 192 115 173 98 134 125 117 119 86 146 120 104 83 94 83 96 
3.g567 1027 1448 1865 1732 2772 1428 3065 2741 2020 2475 2292 2323 1358 1958 967 1487 1501 2598 
3.g568 1027 1448 1865 1732 2772 1428 3065 2741 2020 2475 2292 2323 1358 1958 967 1487 1501 2598 
3.g569 1027 1448 1865 1732 2772 1428 3065 2741 2020 2475 2292 2323 1358 1958 967 1487 1501 2598 
3.g58 9658 12088 13518 6578 10080 7006 11609 10552 8157 9768 8916 9677 10149 11184 5321 7643 7879 9094 
3.g583 8456 10602 11182 6817 7269 4462 8052 5895 4581 7359 5105 7106 7233 9189 3506 5888 6431 9069 
3.g585 8456 10602 11182 6817 7269 4462 8052 5895 4581 7359 5105 7106 7233 9189 3506 5888 6431 9069 
3.g590 908 1039 1505 620 592 816 593 786 567 1086 613 759 1242 1260 344 580 670 827 
3.g592 1194 1479 1729 1327 1239 687 1344 1006 840 1077 820 1131 926 1483 494 867 851 1263 
3.g593 33964 36097 49166 28743 40604 30420 53108 41948 39948 39939 29796 41716 34896 39267 17479 30581 27860 47332 
3.g597 7 8 13 26 4 9 13 11 6 11 7 3 5 22 4 3 6 5 
3.g598 7 8 13 26 4 9 13 11 6 11 7 3 5 22 4 3 6 5 
3.g600 23 31 34 71 169 215 83 239 109 287 86 98 44 121 42 58 67 216 
3.g601 8408 9692 15048 9022 7227 5309 7536 5571 5256 7585 4985 6123 7191 11118 4178 7392 6907 13716 
3.g606 4690 5596 5888 3573 5319 2619 5901 4278 3202 4973 4442 4260 3432 4858 2301 3809 3896 5126 
3.g607 20 63 33 26 27 15 38 68 21 29 20 74 26 27 18 20 21 50 
3.g608 43680 46060 38782 15296 22860 14317 34011 18613 17492 22259 19351 20778 25300 27179 12554 18997 22478 28291 
3.g610 72833 61448 58144 30723 28138 23045 35350 25854 22741 31854 20494 29261 41349 40440 16964 32892 31653 57519 
3.g611 246 245 275 154 95 196 134 148 185 176 110 140 308 292 70 130 154 310 
3.g612 246 245 275 154 95 196 134 148 185 176 110 140 308 292 70 130 154 310 
3.g614 10267 11789 10880 5130 5316 2923 7522 5231 4269 5687 3762 5297 6238 7451 2843 5074 4896 6660 
3.g619 1336 1713 1822 954 1969 838 2250 1463 1171 1766 1615 1189 1136 1728 692 984 1226 1566 
3.g62 3692 4448 4176 2775 3276 1946 4794 3180 3039 3207 2705 3417 3095 4540 1485 2687 2409 2941 
3.g63 24525 26527 23911 13144 16957 8881 19308 13493 11577 16201 12894 13667 14922 19531 7936 13118 15545 18628 
3.g630 101 308 306 39 66 38 452 76 70 71 36 45 86 400 14 54 111 38 
3.g640 14699 15464 12910 9437 12137 6369 16163 10643 10521 11013 9234 9863 9305 13081 5971 9314 10526 14017 
3.g646 13372 15447 14625 6673 8212 5490 10493 6592 5664 8104 6369 7545 9077 10329 4016 5778 7541 8771 
3.g65 4985 5637 5274 2706 2899 2147 4295 2727 2170 3016 2252 2717 1739 4250 1362 2462 2443 3479 
3.g656 429 689 728 365 739 1016 1004 681 620 693 555 691 348 589 234 373 460 737 
3.g657 78 319 316 29 18 556 114 57 23 44 19 68 57 61 12 23 94 46 
3.g658 38 243 125 7 10 523 21 5 0 16 5 24 9 9 2 3 8 8 
3.g659 40 259 129 17 34 539 42 12 28 36 11 28 31 14 21 13 34 39 
3.g66 4985 5637 5274 2706 2899 2147 4295 2727 2170 3016 2252 2717 1739 4250 1362 2462 2443 3479 
3.g660 14769 16893 17645 8306 10624 7703 12797 8581 8462 10038 6843 9713 11650 15345 5585 10888 7840 12864 
3.g661 14769 16893 17645 8306 10624 7703 12797 8581 8462 10038 6843 9713 11650 15345 5585 10888 7840 12864 
3.g674 1540 1869 2113 1329 1700 880 2367 1372 1341 1482 1212 1605 1178 1829 871 1188 1166 2140 
3.g682 1324 1365 1266 382 481 163 1949 174 129 341 92 509 737 605 255 282 99 324 
3.g683 1324 1365 1266 382 481 163 1949 174 129 341 92 509 737 605 255 282 99 324 
3.g685 83 158 330 83 77 242 42 44 56 158 30 216 313 137 49 84 66 110 
3.g689 9280 9340 10554 5277 6720 3965 9542 6738 4118 4582 4501 6426 5298 7645 2573 6051 6005 6985 
3.g696 233 281 403 189 277 155 443 404 249 318 252 226 287 318 218 174 203 226 
3.g7 5169 6932 7537 2970 3707 2468 3509 3274 2617 5359 3287 3697 4761 6418 1840 3362 3096 4222 
3.g702 39 35 51 19 26 21 72 33 29 23 17 10 32 25 6 326 17 50 
3.g703 0 0 0 0 0 1 0 0 1 0 0 0 2 0 0 0 1 0 
3.g718 45 56 56 62 141 56 115 100 89 87 111 103 50 128 20 60 69 91 
3.g72 33 57 62 33 63 39 97 61 49 74 40 87 70 28 13 42 30 54 
3.g721 24902 23297 22470 10994 13855 7546 19275 12091 10236 13347 11099 13280 12632 17855 6533 11585 12607 15996 
3.g724 8297 10245 13069 6519 9042 4770 11683 7947 6373 8187 7319 8731 8309 10725 3953 6615 6897 8383 
3.g727 3248 4099 4860 2702 4213 2552 4402 3526 3003 4064 3231 4148 3018 4405 2322 2742 2884 4741 
3.g733 1 0 1 3 3 6 1 37 4 3 5 24 2 17 1 4 3 6 
3.g734 61355 62424 52627 23406 31644 18155 44045 27153 25138 30322 24586 29978 31088 40995 15352 28359 30114 36114 
3.g738 5106 5231 5770 3407 3577 2042 5064 3120 2610 2910 3078 2982 3090 5155 2341 3104 3893 5052 
3.g739 5106 5231 5770 3407 3577 2042 5064 3120 2610 2910 3078 2982 3090 5155 2341 3104 3893 5052 
3.g74 67 110 147 73 93 49 67 66 69 78 67 69 66 154 38 76 70 101 
3.g740 14642 14662 13890 8141 9577 5836 11931 9117 6023 8904 6641 8207 8799 13766 4215 8090 8427 10498 
3.g742 6156 6787 7001 3322 4161 3377 4453 3991 2886 4786 3181 4515 4769 5335 1870 3026 3831 4375 
3.g743 14598 18129 21468 11382 13784 9263 15455 12242 10319 12825 10567 12562 15393 18934 6395 11793 11989 16886 
3.g745 29 69 44 50 8 31 36 18 28 24 31 29 31 75 12 32 29 31 
3.g746 29 69 44 50 8 31 36 18 28 24 31 29 31 75 12 32 29 31 
3.g75 6226 7313 8853 5359 6906 3419 9854 5901 4961 6660 5990 6380 5723 7349 3348 5584 5787 6971 
3.g753 5040 6053 5849 3554 5068 3306 5568 4668 3630 4950 3401 3886 5561 5120 1894 3218 3138 4909 
3.g755 5040 6053 5849 3554 5068 3306 5568 4668 3630 4950 3401 3886 5561 5120 1894 3218 3138 4909 
3.g756 7443 8828 8485 3751 5508 2700 7072 4142 3621 4567 4181 4241 5258 7472 2341 4676 4610 5253 
3.g761 132 202 199 189 155 52 120 305 170 210 165 70 307 118 48 249 282 288 
3.g764 208 269 218 83 183 112 235 173 144 124 328 162 155 301 156 143 295 289 
3.g767 100341 100694 100052 51981 52966 38080 74858 51834 47852 53224 41358 56684 63562 69095 27744 53517 50790 73798 
3.g772 2572 3897 4393 2840 3967 1972 4098 3581 2259 3596 2892 2438 2406 3744 1558 2146 2424 3743 
3.g774 231 236 326 217 390 188 375 263 197 368 238 190 221 272 72 203 158 248 
3.g776 22624 25033 23580 9056 13245 6684 13978 10810 8789 11778 9943 12481 10735 17357 5750 8562 10965 10975 
3.g777 22624 25033 23580 9056 13245 6684 13978 10810 8789 11778 9943 12481 10735 17357 5750 8562 10965 10975 
3.g784 658 773 1249 747 932 443 857 354 621 898 492 440 939 890 325 838 839 745 
3.g79 1084 1366 1107 545 338 379 256 402 365 635 298 675 794 761 225 619 408 838 
3.g790 1591 1518 1897 1338 1445 892 1569 1386 1052 1704 1207 1396 1647 1949 714 1162 1293 2158 
3.g791 10840 12337 13613 7513 7398 4046 9023 6294 5056 6642 5854 6463 6477 9495 3497 6679 6371 8657 
3.g793 1756 1843 2124 901 1420 625 1797 1036 774 1277 984 1106 1056 1687 515 854 1024 1420 
3.g798 986 1227 1404 621 962 672 1166 903 861 776 1031 830 934 1162 417 421 964 932 
3.g80 1290 1438 1275 588 416 568 337 404 403 685 323 528 996 899 305 495 572 984 
3.g803 5944 6958 8350 4156 4780 2613 5248 3698 2936 4210 2738 4105 4283 5508 2148 3378 3563 5607 
3.g81 444 540 334 318 173 205 223 164 146 173 189 191 382 445 123 225 307 618 
3.g814 881 1191 1365 776 1099 363 1533 674 718 917 696 741 694 881 426 748 688 776 
3.g815 186 212 320 200 243 131 429 158 209 224 148 189 135 209 77 138 169 183 
3.g817 43369 42489 42083 17463 20046 13587 29678 16841 15607 21888 16279 21444 24348 29595 12791 20743 22141 28065 
3.g818 43369 42489 42083 17463 20046 13587 29678 16841 15607 21888 16279 21444 24348 29595 12791 20743 22141 28065 
3.g824 10478 11136 9375 4370 4546 3629 7535 4608 4666 4517 3748 5164 7295 7513 2849 4370 5160 6006 
3.g825 10478 11136 9375 4370 4546 3629 7535 4608 4666 4517 3748 5164 7295 7513 2849 4370 5160 6006 
3.g826 10478 11136 9375 4370 4546 3629 7535 4608 4666 4517 3748 5164 7295 7513 2849 4370 5160 6006 
3.g829 4589 5872 7079 3665 5494 2328 6587 3666 3751 4864 4022 4292 3146 5277 2413 2509 3866 6933 
3.g834 1322 1688 1595 560 1227 605 617 779 636 811 957 805 681 1144 660 521 767 1002 
3.g836 7730 8252 8530 4689 3886 3368 5898 4942 4628 5711 3844 4778 6987 6274 2420 5024 4381 7011 
3.g846 420 159 124 113 274 180 90 520 146 569 125 35 346 298 72 339 153 323 
3.g85 572 688 457 170 270 232 417 231 302 319 218 493 358 351 100 148 270 392 
3.g850 3 9 1 0 37 3 1 63 4 169 13 4 92 0 2 0 75 39 
3.g851 20784 24768 21570 10387 15323 9794 19116 12887 10743 15126 11560 14970 15159 17737 6606 12412 12424 15225 
3.g852 20784 24768 21570 10387 15323 9794 19116 12887 10743 15126 11560 14970 15159 17737 6606 12412 12424 15225 
3.g857 15416 23260 26897 23208 31988 19284 33435 33714 29680 30613 29429 26574 15499 29987 10026 19081 17316 32687 
3.g86 328 485 434 258 405 332 513 292 323 364 511 609 465 472 138 281 376 329 
3.g860 46867 67295 101151 50251 30483 38692 11701 27767 41727 45873 25562 39531 41584 54916 17149 64180 24227 37033 
3.g863 34401 35753 40396 21166 22543 13325 28876 20341 17483 22435 17179 20955 24692 32393 13143 21190 22382 30257 
3.g865 1716 2105 1870 947 538 1032 640 419 731 763 615 529 1243 1860 382 862 853 1529 
3.g866 133 176 158 74 79 96 100 94 68 101 99 89 305 226 69 85 136 153 
3.g867 15 8 6 10 8 32 7 12 12 8 2 5 8 13 1 13 11 10 
3.g868 0 0 1 0 1 0 0 2 0 1 1 1 0 0 0 9 0 1 
3.g87 328 485 434 258 405 332 513 292 323 364 511 609 465 472 138 281 376 329 
3.g870 11 6 13 6 21 27 13 660 8 9 2 8 6 8 3 18 7 7 
3.g871 23333 26636 26694 13923 18103 11221 20403 15969 13174 16809 13592 14848 16497 20095 8198 14198 15682 21385 
3.g876 10 8 1 19 9 1 0 3 1 0 1 4 1 11 1 18 2 4 
3.g877 7108 8568 9376 3792 4006 2476 6516 5096 3870 4171 4276 4383 3784 5862 2232 3979 4172 4720 
3.g878 2542 3061 3117 1004 2259 1340 2225 1615 1854 1846 1658 2223 2231 3393 826 1596 1906 2127 
3.g881 106 135 121 234 133 200 59 87 74 191 79 148 85 356 54 123 144 179 
3.g882 106 135 121 234 133 200 59 87 74 191 79 148 85 356 54 123 144 179 
3.g889 3994 4532 4446 1927 2632 1476 4093 2743 1980 2831 2323 2175 2738 3319 1255 1886 2517 3259 
3.g891 24192 23084 17851 8079 9029 5823 14193 7598 7129 8352 7068 11137 9018 12886 5379 8760 8485 10246 
3.g897 190874 227280 312840 142368 144440 95127 154086 121472 106349 169808 105280 136303 149808 197024 74194 127782 141722 190743 
3.g900 19405 21991 20788 10561 12051 7394 13871 11210 8989 11977 10222 11672 12541 15702 6053 10209 11625 16530 
3.g905 40 59 66 56 23 117 23 38 34 57 64 31 92 87 11 22 40 49 
3.g909 337 369 694 341 210 254 316 239 210 289 205 241 302 596 125 301 183 455 
3.g911 1137 1645 1366 1113 1100 795 993 749 678 1033 971 744 1780 1237 498 917 1333 1386 
3.g912 1137 1645 1366 1113 1100 795 993 749 678 1033 971 744 1780 1237 498 917 1333 1386 
3.g913 1137 1645 1366 1113 1100 795 993 749 678 1033 971 744 1780 1237 498 917 1333 1386 
3.g931 9822 11101 9848 4200 6658 4289 6690 4390 4131 5109 4150 5176 6346 6229 2719 4978 5191 5334 
3.g944 17825 19422 16423 7729 10699 4936 7934 7673 6657 8762 6224 7733 6790 14267 4359 9330 7758 11868 
3.g948 824 898 1063 681 1237 1181 1341 1114 1547 1442 1181 1239 628 1212 512 517 1176 1421 
3.g954 3385 3704 4434 2482 1104 1639 2625 2395 2019 2548 1822 2816 2324 3115 1006 2262 2568 3706 
3.g96 9973 11489 12308 6305 8136 4322 10107 6467 5660 7614 6045 6777 6931 9883 3922 6711 6920 9287 
3.g963 5743 6547 7594 3996 5881 3229 6278 4999 4751 5689 4353 5191 4780 5574 2449 3399 3781 5580 
3.g964 5743 6547 7594 3996 5881 3229 6278 4999 4751 5689 4353 5191 4780 5574 2449 3399 3781 5580 
3.g973 206 178 235 146 159 249 138 269 79 356 44 313 107 248 43 89 79 189 
3.g976 3 0 0 2 0 153 35 182 0 286 1 240 2 3 2 2 2 26 
3.g977 6 18 8 15 8 160 40 185 5 292 4 250 8 15 1 13 9 29 
3.g983 7722 9127 9884 4271 6315 2662 6806 5786 3892 4349 4641 5684 4917 6935 3103 4129 5680 6753 
3.g986 167 155 194 148 198 70 240 223 275 171 115 159 169 118 93 128 98 232 
3.g988 6479 8144 8736 4037 5710 3876 7136 5009 4276 5417 4901 4288 5801 6617 2397 4944 4872 5786 
3.g989 6479 8144 8736 4037 5710 3876 7136 5009 4276 5417 4901 4288 5801 6617 2397 4944 4872 5786 
3.g99 877 1530 1661 562 577 712 458 623 723 465 436 525 565 1192 310 541 518 953 
3.g991 91 149 146 69 116 85 73 35 46 84 26 18 39 146 29 38 39 105 
3.g994 146 139 98 84 103 51 156 78 109 140 65 113 61 73 46 57 57 102 
3.g995 55 48 67 27 37 20 25 31 18 33 15 23 30 57 9 15 26 18 
3.g998 5066 6918 7791 3547 8755 3768 8125 7487 4470 4560 5399 6779 3543 6764 2986 4845 3843 5282 
30.g10 68 40 145 104 86 206 62 366 97 164 51 109 280 187 35 104 87 162 
30.g11 130 178 351 109 198 182 215 117 134 131 162 140 325 364 71 133 175 368 
30.g12 6 12 23 0 79 21 35 2 12 0 9 13 22 20 2 2 6 27 
3001.g1033 16 29 25 362 34 40 4 1 909 17 59 16 18 78 2 27 120 23 
3009.g1034 2 3 3 0 0 0 1 0 0 0 0 0 1 1 0 0 1 0 
3012.g1035 8 11 20 14 12 22 11 8 18 18 18 5 28 35 2 19 26 17 
3012.g1036 6 9 11 5 2 6 10 3 14 11 6 9 12 21 2 8 3 8 
3013.g1037 5 6 2 6 0 3 6 3 1 1 2 1 4 4 1 0 2 3 
3014.g1038 861 1422 1019 327 153 357 984 557 456 544 576 346 535 682 382 431 498 576 
3017.g1039 51 60 91 39 25 58 20 27 18 36 44 27 76 62 13 25 44 52 
3022.g1040 0 0 0 0 0 0 0 0 0 0 0 0 0 0 0 0 0 0 
3024.g1041 3 3 2 3 1 1 1 1 1 2 0 0 0 2 0 0 1 1 
3035.g1042 1 0 0 0 0 2 1 0 2 4 3 0 1 4 0 1 2 4 
3036.g1043 1 2 1 0 0 2 1 4 0 0 2 2 2 2 0 0 0 0 
3039.g1044 0 0 1 1 0 0 0 0 0 0 1 1 0 0 0 0 0 3 
3040.g1045 28 20 28 21 12 12 16 20 12 21 26 24 25 30 7 24 15 20 
3041.g1046 3 13 8 3 1 8 6 4 3 6 8 4 13 21 8 3 5 9 
3046.g1047 65 113 178 112 70 135 61 58 56 52 138 68 92 225 21 52 107 198 
3048.g1048 4 15 34 29 20 12 16 19 15 12 39 17 18 38 6 14 29 59 
3049.g1049 201 217 254 224 100 355 635 969 41 710 9 21 45 108 60 21 13 532 
305.g119 1 0 2 0 0 0 0 0 0 0 0 0 0 0 0 0 0 0 
3050.g1050 117 132 152 91 133 69 178 113 120 148 119 120 99 135 89 113 92 130 
3050.g1051 36 88 149 104 182 84 165 168 135 110 138 124 107 205 45 84 120 146 
3051.g1052 21 44 44 127 28 15 18 11 16 25 18 32 52 57 8 53 21 30 
3054.g1053 107 143 134 66 50 60 74 50 57 99 53 130 125 131 27 67 40 155 
306.g120 24 120 83 37 46 49 27 52 20 55 73 55 104 126 18 40 63 116 
3061.g1054 72 247 183 82 33 53 42 42 61 74 37 65 173 176 44 355 55 286 
3063.g1055 13 32 20 17 21 15 8 7 14 22 16 38 49 28 6 12 31 23 
3063.g1056 28 51 59 9 1 17 25 17 19 65 8 43 150 30 8 34 10 77 
3064.g1057 11 19 26 22 12 22 7 13 10 18 11 12 24 11 4 10 8 15 
3066.g1058 11 27 45 6 2 22 9 19 16 19 27 14 30 37 17 13 18 21 
3067.g1059 18 38 26 35 9 25 47 20 14 17 20 17 37 26 15 29 9 80 
307.g121 53 112 150 96 66 93 41 74 49 73 59 72 155 190 37 58 73 118 
3071.g1060 202 183 267 126 36 83 78 66 70 105 76 79 110 202 30 65 82 107 
3074.g1061 12 39 36 18 8 11 17 13 13 26 20 12 54 16 6 14 22 16 
3074.g1062 406 594 684 180 159 132 244 110 513 588 198 120 475 201 63 283 172 464 
3078.g1063 127 218 246 15 9 17 0 0 15 10 18 4 3 6 2 5 48 10 
308.g122 19 32 18 1 22 20 22 7 6 1 0 4 28 4 6 7 1 21 
3081.g1064 5 1 6 1 1 2 1 3 2 6 3 4 9 2 3 2 1 3 
309.g123 10 31 46 23 18 23 9 28 13 33 36 19 65 62 18 13 27 38 
3090.g1065 1 1 1 1 2 4 3 3 0 5 3 4 8 1 1 3 0 2 
3094.g1066 0 3 1 1 3 7 3 3 4 3 4 0 4 9 0 4 1 2 
3094.g1067 39 52 60 102 23 15 15 14 41 43 54 35 22 113 11 77 63 27 
3096.g1068 26 46 60 37 37 34 38 41 41 50 50 48 65 127 20 44 32 52 
3098.g1069 43 65 109 71 53 59 47 57 56 45 101 29 74 97 18 46 87 148 
31.g13 29 67 84 31 39 47 40 30 37 71 47 51 109 69 22 34 31 65 
3100.g1070 0 1 2 1 0 0 0 1 1 2 2 1 1 5 1 1 2 5 
3103.g1071 5 10 12 2 6 5 4 4 0 5 4 5 7 15 2 5 1 7 
3103.g1072 90 180 210 127 94 132 106 95 99 170 96 139 267 182 43 129 119 147 
3103.g1073 8 12 7 6 5 6 5 5 9 11 4 4 9 7 0 6 7 3 
3107.g1074 0 0 1 0 0 2 1 1 2 0 0 0 0 0 0 0 0 0 
311.g124 49 88 193 21 88 34 28 62 107 49 40 6 116 81 11 31 41 63 
3113.g1075 21 20 48 12 8 4 7 35 22 5 20 40 31 35 2 14 18 31 
3113.g1076 31 101 78 12 11 12 10 31 10 15 13 18 68 43 4 19 22 31 
3115.g1077 0 0 2 1 0 0 2 0 1 0 0 0 2 0 0 1 1 1 
3126.g1078 10 9 9 1 2 10 3 7 7 7 5 7 5 5 0 5 6 3 
3129.g1079 15 25 44 30 14 30 16 22 38 18 27 16 23 53 4 39 22 45 
3129.g1080 8 21 20 19 8 12 12 9 11 23 10 6 14 23 4 10 12 22 
3132.g1081 1 0 0 0 0 0 0 0 0 0 0 0 0 0 0 0 0 0 
3142.g1082 21 57 41 24 13 21 17 36 21 38 40 34 55 45 14 13 26 58 
3142.g1083 56 89 94 49 25 43 26 39 22 64 37 42 102 88 20 42 41 81 
3145.g1084 0 0 1 1 0 0 1 2 0 1 1 0 0 0 0 0 0 0 
3148.g1085 29 55 61 28 13 18 19 26 34 26 23 27 85 52 14 34 23 80 
3155.g1086 18 38 35 11 7 9 3 5 3 12 11 6 12 8 3 4 4 16 
3157.g1087 0 4 4 3 5 3 5 9 1 7 3 4 4 13 0 2 1 2 
3160.g1088 86 169 288 163 32 277 349 66 67 191 35 176 540 489 8 108 20 177 
3165.g1089 37 67 70 53 32 28 34 34 38 79 42 21 97 73 8 27 65 97 
3169.g1090 229 255 264 96 296 125 239 152 131 234 250 172 119 94 82 168 211 237 
3176.g1091 2 4 3 3 2 8 6 5 0 3 6 4 5 13 5 9 2 3 
3178.g1092 2 11 14 59 15 12 9 17 16 21 18 21 31 35 12 25 23 28 
3178.g1093 2 14 5 5 7 7 6 3 11 3 7 7 17 12 1 1 4 6 
3182.g1094 0 1 0 0 0 0 0 0 0 0 0 1 1 1 1 0 0 1 
3186.g1095 0 0 0 0 0 0 0 0 1 0 0 2 1 2 0 0 0 0 
3187.g1096 1 0 1 1 4 2 1 2 2 3 1 1 7 2 1 3 0 0 
3188.g1097 12 31 33 18 13 18 26 24 28 26 22 25 35 60 11 31 17 34 
3189.g1098 6 16 8 5 5 4 4 1 7 5 5 4 15 4 2 4 7 7 
319.g125 0 3 0 0 0 0 0 0 0 0 0 0 0 0 0 0 1 0 
3197.g1099 8 10 15 12 17 18 23 28 90 51 22 18 10 29 2 2 17 21 
3200.g1100 1790 2597 3383 1849 2103 1433 2024 1901 1525 2459 1508 1945 1143 2940 1009 1801 1907 2608 
3201.g1101 25 59 45 20 36 36 29 28 25 52 53 44 64 88 17 20 27 58 
3201.g1102 113 194 159 78 65 77 52 130 57 123 85 83 166 143 31 73 73 180 
3201.g1103 11 42 37 17 18 10 12 25 21 26 23 22 51 46 5 19 14 38 
3204.g1104 55 134 152 55 53 52 31 41 42 91 60 78 139 130 23 50 49 147 
3207.g1105 139 168 172 95 170 65 151 131 135 140 129 104 82 255 71 114 131 135 
3207.g1106 59 83 156 102 245 81 167 171 134 217 149 124 88 167 76 74 90 140 
3213.g1107 18 25 34 14 9 20 4 22 15 15 26 22 33 49 9 15 15 46 
3217.g1108 39 79 58 10 17 69 55 3 0 26 25 3 37 54 0 26 27 28 
3218.g1109 14 12 15 5 15 3 2 2 1 2 2 2 6 8 3 5 4 6 
3221.g1110 1 5 3 4 3 1 1 4 2 4 4 3 1 5 4 7 8 4 
3222.g1111 0 4 4 3 3 4 4 3 2 7 7 4 6 9 4 3 4 6 
3223.g1112 1 7 4 1 10 4 3 2 4 12 9 3 6 13 1 8 6 10 
3229.g1113 6 6 9 6 1 3 4 2 2 3 0 1 12 11 4 1 1 10 
3233.g1114 11 21 27 11 14 5 4 14 15 8 3 17 22 23 1 9 6 20 
3233.g1115 14 32 48 22 23 13 34 32 19 27 14 23 44 55 13 30 16 28 
3235.g1116 178 290 364 234 395 444 67 111 211 214 39 64 295 142 38 2401 36 227 
3238.g1117 7 51 15 9 7 12 1319 3 74 4 4 1 14 51 320 13 3 203 
3240.g1118 45 94 81 61 80 97 50 91 64 103 64 80 135 110 54 47 56 101 
3242.g1119 0 0 2 0 1 1 1 1 0 0 0 0 0 1 0 2 3 0 
3244.g1120 20 37 40 79 12 11 6 4 10 24 17 9 75 46 22 21 27 95 
3249.g1121 68 116 108 52 44 63 50 54 36 66 36 59 126 96 26 45 42 80 
325.g126 0 0 1 0 0 1 0 0 1 0 0 1 0 0 1 0 0 1 
3251.g1122 0 2 1 0 0 0 0 0 0 0 0 0 0 0 0 0 0 0 
3256.g1123 48 74 120 90 62 52 48 61 52 57 125 34 84 131 26 54 105 190 
3265.g1124 84 171 130 139 55 58 12 11 32 29 67 147 208 58 14 45 78 63 
3269.g1125 1 3 0 0 0 1 1 0 0 1 1 2 0 0 0 0 0 1 
3271.g1126 5 16 9 7 2 13 8 5 3 10 10 4 27 16 5 7 4 28 
3271.g1127 2 5 6 6 4 5 1 1 1 4 3 3 15 10 1 4 2 1 
3276.g1128 205 253 322 64 106 82 274 241 200 211 120 173 105 49 47 142 86 103 
3277.g1129 54 146 158 66 93 82 61 93 79 117 103 104 167 144 47 94 54 63 
3283.g1130 15 22 14 12 5 22 5 9 11 15 18 15 9 31 0 13 10 10 
3285.g1131 32 71 67 45 60 39 34 67 32 56 52 51 90 99 16 55 48 67 
3288.g1132 17 30 22 7 1 1 14 5 2 9 13 13 10 4 0 7 12 25 
3289.g1133 1438 3273 1984 841 758 747 617 690 641 1159 691 628 1632 1462 389 663 796 2368 
3289.g1134 1041 1352 1703 772 1060 802 608 645 696 1010 686 834 1424 1543 333 744 815 1281 
3290.g1135 4 2 4 2 2 2 6 1 8 4 2 4 2 1 2 3 1 1 
3296.g1136 0 3 1 1 2 3 0 1 2 2 2 1 0 1 0 1 0 2 
3297.g1137 0 0 0 0 0 0 0 0 0 0 0 0 0 2 0 0 0 1 
3298.g1138 14 22 16 9 6 11 15 12 9 7 8 6 18 23 1 11 7 11 
3299.g1139 18 18 25 22 44 15 5 12 19 26 44 39 51 39 3 8 33 24 
3299.g1140 11 10 3 12 190 208 160 186 177 60 17 32 218 17 7 17 15 333 
33.g14 0 0 0 0 0 1 0 0 0 0 0 0 0 0 0 0 0 0 
33.g15 23 35 34 15 14 10 9 10 20 15 9 12 32 34 8 18 20 30 
3302.g1141 45 141 134 109 86 56 55 58 100 89 92 115 157 152 42 100 64 72 
3304.g1142 93 113 145 55 38 56 82 50 52 76 48 107 154 126 18 52 40 195 
3306.g1143 2533 2265 2428 38 122 283 122 359 138 207 84 108 78 159 100 240 221 6 
3313.g1144 49 92 81 44 30 32 44 26 64 63 39 46 117 80 24 53 39 92 
3318.g1145 27 40 49 32 45 46 52 22 28 31 23 32 64 42 7 40 19 45 
3318.g1146 70 135 145 90 63 66 63 41 53 97 77 86 158 130 36 78 70 141 
3326.g1147 2 23 14 7 7 11 4 12 4 20 13 9 17 23 2 3 2 6 
3327.g1148 3 6 12 9 9 5 11 5 4 9 13 12 6 17 5 7 14 15 
3328.g1149 3 17 10 10 9 23 11 14 10 14 25 14 28 37 10 15 8 20 
3329.g1150 58 142 82 33 25 33 17 45 27 56 42 31 48 206 12 34 33 40 
3331.g1151 4 22 13 7 9 9 5 18 4 10 18 8 26 22 2 3 10 5 
3335.g1152 15 23 17 21 42 9 54 5 9 15 5 10 56 20 7 19 31 34 
3337.g1153 2050 2663 2923 970 420 1960 361 973 385 559 741 543 353 2703 47 410 1022 372 
3337.g1154 430 774 724 326 299 467 269 461 229 265 233 327 425 807 60 216 239 269 
3343.g1155 27 56 52 16 20 41 26 24 17 57 25 21 64 68 11 25 8 33 
3343.g1156 252119 233212 625963 1227042 1016417 458218 832357 681953 811154 749542 554504 749846 464021 784148 843895 921396 506024 577462 
3345.g1157 0 1 2 0 0 0 0 0 1 1 0 0 0 0 0 0 1 1 
3346.g1158 166 242 243 104 59 309 59 18 37 260 131 192 365 46 90 49 122 167 
335.g127 20 33 47 13 15 32 15 48 34 36 50 38 62 60 15 14 28 23 
3352.g1159 8 18 11 10 3 5 1 10 4 8 7 4 15 16 2 3 6 11 
3356.g1160 15 10 14 27 6 31 42 21 7 3 22 14 11 22 7 11 28 3 
3359.g1161 10 21 12 6 8 13 12 14 16 13 17 15 25 78 2 10 7 6 
3373.g1162 34 55 60 63 70 32 26 20 18 26 61 79 74 94 24 33 48 47 
3376.g1163 28 63 68 31 35 38 38 48 37 45 39 50 67 76 21 50 33 79 
3377.g1164 112 318 334 158 166 193 98 143 109 230 166 165 318 294 71 142 157 238 
3378.g1165 27 26 49 25 34 22 40 38 29 34 26 36 55 51 15 27 20 33 
3380.g1166 25 52 69 58 20 83 14 12 11 32 23 24 92 65 21 42 16 53 
339.g128 12 16 12 14 4 7 9 7 10 15 15 6 5 7 1 8 6 8 
34.g16 15 24 26 13 16 12 17 15 16 22 13 20 38 30 7 18 14 15 
3405.g1167 103 159 161 152 86 120 87 87 86 83 184 72 153 191 25 81 140 162 
3406.g1168 58 96 93 34 45 53 49 41 39 65 42 46 113 86 19 47 46 72 
3406.g1169 1 3 12 1 2 6 8 6 8 14 2 5 7 18 3 7 5 4 
3408.g1170 1 0 0 0 2 0 2 2 1 2 2 0 0 2 0 0 2 0 
3409.g1171 3 8 16 11 7 15 4 8 6 20 11 5 8 32 2 9 9 2 
3413.g1172 106 151 140 93 55 66 67 52 118 111 58 92 182 127 39 104 52 153 
3414.g1173 3 8 7 6 9 2 5 6 4 12 6 1 8 7 2 7 6 6 
3415.g1174 11 18 11 9 9 6 9 13 8 9 7 3 14 15 0 5 8 5 
3418.g1175 54 69 79 5 16 43 24 16 12 20 59 15 56 54 40 1 55 74 
3420.g1176 84 146 101 488 52 27 30 16 169 19 21 17 27 167 5 48 42 45 
3427.g1177 5 23 15 2 3 5 4 0 3 4 1 0 4 6 0 1 1 6 
3427.g1178 3 18 9 5 2 3 1 3 1 8 7 2 5 13 6 4 4 8 
3428.g1179 133 57 92 63 66 34 413 14 283 26 39 167 11 53 26 6 69 25 
3432.g1180 5 13 5 17 24 10 19 46 104 58 29 20 17 27 2 1 19 27 
3434.g1181 144 167 276 154 113 130 528 148 111 190 106 251 281 352 64 106 130 226 
3434.g1182 1 0 0 1 1 1 0 1 1 3 0 0 2 2 0 0 0 3 
3434.g1183 1 0 0 0 0 0 0 0 0 0 1 1 2 1 1 0 0 0 
3436.g1184 6 4 11 4 2 6 8 3 3 7 4 3 5 6 1 9 0 1 
3440.g1185 2 0 2 0 0 1 3 0 1 1 0 5 2 0 1 1 3 2 
3444.g1186 2 0 3 0 2 1 1 0 0 2 0 2 1 4 0 1 0 0 
3445.g1187 17 18 22 9 9 4 7 17 2 5 10 8 20 18 4 4 6 13 
345.g129 12 26 31 23 7 12 23 10 12 13 14 12 42 27 5 10 14 25 
3463.g1188 1043 1054 719 517 2142 1128 2447 1276 2043 1448 1315 1999 495 737 917 911 722 1246 
3463.g1189 65455 60208 44606 38664 56115 40065 88034 54637 81114 57829 44224 56101 34007 38954 32433 49979 42341 73354 
3463.g1190 3998 3765 3732 3443 5687 2477 7904 4639 5020 3491 3602 5104 2090 4018 2693 3197 2876 5691 
3463.g1191 45 73 44 44 36 47 37 28 37 50 39 38 50 53 28 23 32 77 
3471.g1192 14 2 8 5 7 2 11 0 2 0 14 0 5 2 2 5 17 0 
3478.g1193 21 31 30 0 37 27 20 21 14 2 3 10 26 8 5 7 2 15 
348.g130 163 313 10152 5505 1417 1577 897 2257 1181 2566 750 2205 3986 4921 2362 3691 2858 2964 
349.g131 33 32 34 21 10 25 4 9 4 7 5 9 6 24 0 5 10 8 
3493.g1194 2 5 9 2 7 8 7 10 5 4 3 4 2 6 2 9 3 9 
3496.g1195 57 137 168 119 97 58 78 60 67 84 138 113 144 187 35 72 111 94 
3496.g1196 2 7 6 0 5 4 3 4 2 4 6 2 3 6 0 1 5 6 
3496.g1197 3 3 4 1 1 2 0 0 0 2 0 5 2 3 0 3 1 3 
3500.g1198 1 3 2 1 1 1 0 5 1 1 0 0 0 2 0 0 0 1 
3501.g1199 3 2 3 1 20 35 25 28 24 10 4 11 23 5 0 4 4 39 
3503.g1200 22 38 86 56 41 35 26 20 16 54 46 28 40 46 14 34 32 13 
3503.g1201 110 240 235 157 71 132 107 131 150 162 103 153 331 216 68 200 123 270 
3513.g1202 46 94 110 31 33 40 28 34 36 53 31 66 58 101 32 68 48 58 
3515.g1203 3 6 6 0 3 1 0 1 2 4 0 2 5 2 2 3 2 2 
3519.g1204 12 17 22 6 7 16 2 10 16 9 5 6 19 5 2 14 4 27 
3521.g1205 0 4 0 6 17 5 8 10 6 32 10 9 39 3 9 21 9 39 
3521.g1206 9 13 17 7 1 24 10 9 8 11 19 11 11 49 4 11 13 9 
3521.g1207 3 27 5 7 8 3 4 11 2 9 16 3 10 40 3 9 9 6 
3531.g1208 63 125 134 75 113 119 81 122 87 180 77 136 205 173 74 64 85 128 
3532.g1209 0 0 0 1 0 1 0 0 1 0 0 0 0 1 0 0 0 0 
3533.g1210 85 254 138 36 24 35 54 51 27 63 68 65 96 73 37 82 47 94 
3538.g1211 8 13 16 7 9 9 4 12 4 15 7 14 16 14 5 5 8 10 
3547.g1212 2 1 2 1 0 0 0 0 1 3 0 0 0 0 0 0 1 0 
3550.g1213 0 0 1 1 0 1 0 0 0 0 0 1 1 1 0 0 0 0 
3550.g1214 61 69 102 40 53 58 109 49 87 81 39 68 70 84 38 79 59 86 
3550.g1215 62 116 182 142 85 94 50 53 51 126 64 82 84 135 32 60 52 74 
3550.g1216 17 22 41 36 30 22 25 19 17 23 37 50 47 47 11 16 37 30 
3555.g1217 78 138 94 371 83 127 1 2 1619 18 30 5 5 185 1 61 77 11 
3557.g1218 64 130 144 66 42 63 45 63 45 66 38 77 151 172 35 82 58 98 
3561.g1219 2 1 2 3 2 2 1 1 1 1 0 1 2 1 0 0 1 2 
3568.g1220 9 26 11 5 12 10 14 9 9 8 14 8 28 16 1 7 16 10 
3570.g1221 73 223 208 38 54 60 61 65 41 123 83 63 216 210 66 16 61 147 
3573.g1222 0 0 0 0 0 0 0 0 0 0 0 0 0 0 0 0 0 0 
3580.g1223 5 13 18 14 11 8 3 14 7 21 22 8 9 30 0 8 15 15 
3582.g1224 49 59 92 21 18 21 17 34 51 47 20 26 104 24 16 48 30 79 
3582.g1225 100 137 152 106 54 57 62 24 128 116 37 19 303 75 13 107 66 157 
3588.g1226 133 187 225 117 121 111 85 85 97 129 101 126 212 190 39 101 134 148 
3588.g1227 94 215 228 167 65 110 83 113 152 129 79 139 311 223 66 176 105 297 
3591.g1228 71 147 239 144 143 76 44 93 91 106 132 195 302 211 58 111 169 103 
3593.g1229 308 1029 2153 1858 647 627 522 851 591 1267 760 833 961 1731 620 1755 891 1489 
3596.g1230 72 135 148 77 71 28 37 25 25 31 74 88 70 114 18 40 60 47 
3598.g1231 113 210 284 121 223 127 115 172 127 259 196 192 379 263 82 167 139 211 
3605.g1232 48 119 95 31 5 64 34 3 29 27 10 51 41 96 10 145 12 208 
3610.g1233 41 58 88 51 17 82 49 197 29 104 10 16 19 46 18 9 14 58 
3613.g1234 6 8 9 5 3 7 5 7 8 3 2 2 6 5 1 2 6 9 
3629.g1235 109 142 230 433 36 43 61 188 86 115 140 79 71 269 30 268 150 230 
3641.g1236 3 15 8 0 3 6 3 1 3 7 2 4 8 4 0 2 4 2 
3644.g1237 67 182 172 80 106 81 62 91 100 133 112 120 175 184 48 108 69 65 
3646.g1238 66 119 117 13 17 88 136 39 86 140 64 75 71 712 26 55 119 31 
3646.g1239 15 22 48 8 8 7 4 9 11 13 16 19 13 23 7 8 10 22 
3654.g1240 4 7 18 68 7 4 5 2 10 11 39 12 7 53 1 55 23 5 
3655.g1241 33 38 38 26 20 29 22 28 13 53 33 23 58 71 13 14 29 50 
3659.g1242 17 25 28 19 33 30 28 26 23 33 17 33 49 44 25 18 22 41 
3659.g1243 108 134 166 78 74 90 58 86 60 121 68 96 139 246 42 72 81 125 
3661.g1244 43 65 49 13 26 36 20 21 13 51 28 26 39 88 7 20 20 28 
367.g132 83 163 148 105 56 80 72 92 115 108 63 137 234 145 47 117 77 173 
3675.g1245 0 2 0 0 0 0 0 1 1 0 0 1 1 1 0 0 0 2 
3675.g1246 0 0 0 1 0 0 0 0 0 0 0 0 0 0 0 0 0 0 
3675.g1247 0 2 2 0 2 1 0 0 0 0 0 0 0 0 0 0 0 0 
3677.g1248 11 19 32 18 7 7 13 8 6 9 22 6 18 26 4 9 15 21 
368.g133 39 104 104 54 54 61 63 65 50 114 79 56 136 152 45 76 70 78 
3684.g1249 0 1 5 3 2 1 0 0 5 2 6 0 9 3 1 1 3 2 
3687.g1250 25 39 68 27 25 30 6 19 13 26 6 17 35 54 7 11 12 34 
3687.g1251 0 0 0 0 1 0 0 0 0 0 0 0 0 1 0 1 1 0 
3694.g1252 32 51 57 180 57 132 34 38 33 45 34 57 122 86 16 53 32 92 
3703.g1253 29 34 42 21 17 18 21 15 10 29 16 22 47 36 4 19 12 30 
3705.g1254 131 303 372 284 259 152 134 172 196 260 241 313 523 337 112 234 192 273 
371.g134 41 92 125 93 47 83 68 56 76 75 46 95 163 95 24 69 43 77 
371.g135 162 325 398 197 181 250 189 188 193 475 267 545 399 419 106 133 210 285 
3716.g1255 10 12 23 19 9 18 11 4 10 14 8 14 14 29 7 8 4 52 
3719.g1256 0 0 0 1 0 0 1 0 1 0 0 0 1 0 0 1 0 0 
3722.g1257 15 30 32 14 25 19 7 22 14 39 25 16 58 48 14 22 19 27 
3725.g1258 4 4 10 4 8 4 3 10 1 10 12 5 20 30 3 2 7 6 
3726.g1259 18 40 57 20 47 45 28 117 132 63 61 4 105 216 7 1 54 142 
3727.g1260 392 692 748 324 297 584 276 374 248 300 273 339 446 867 64 245 284 352 
3727.g1261 2186 2755 3179 1041 544 2385 540 1387 682 500 1051 726 390 2223 47 433 1272 424 
3732.g1262 0 3 0 0 0 0 1 0 1 0 0 2 0 2 0 0 1 1 
3735.g1263 1 1 4 0 0 1 1 1 1 2 1 0 1 3 0 2 2 5 
3737.g1264 31 45 45 40 16 41 85 5 51 18 44 1 123 18 22 52 63 10 
3740.g1265 45 57 96 57 47 59 44 54 40 58 35 39 90 75 21 42 48 54 
3743.g1266 59 96 101 28 41 21 12 97 20 100 42 28 77 126 19 56 45 45 
375.g136 74 100 264 1 11 43 16 103 10 91 6 47 5 164 3 19 6 10 
3750.g1267 7 9 9 39 75 27 10 24 13 40 5 25 33 2 69 26 10 19 
3755.g1268 103 98 113 56 72 79 97 111 58 63 92 114 174 194 36 61 106 108 
3757.g1269 83 153 97 54 52 27 45 43 38 63 45 72 85 97 10 41 36 60 
3764.g1270 7 12 35 13 39 41 3 7 19 14 7 4 10 11 4 255 4 11 
3767.g1271 30 68 46 4 9 7 3 1 6 8 9 8 21 24 6 28 12 8 
3768.g1272 12 21 31 220 58 32 9 47 8 53 15 20 45 3 45 39 12 33 
3769.g1273 1112 1049 1152 843 2351 824 2546 1477 1507 1224 1317 1612 558 1154 638 985 889 1471 
3771.g1274 87 77 110 64 53 88 42 77 61 119 42 97 171 226 40 67 71 109 
378.g137 114 191 269 116 102 143 117 146 127 199 97 123 228 254 50 79 70 234 
3785.g1275 213 308 329 290 188 428 101 225 229 323 188 256 596 601 121 372 205 394 
3789.g1276 2 3 7 3 5 13 8 6 3 6 4 9 7 15 4 6 3 14 
379.g138 6 11 33 14 4 6 5 10 3 17 9 6 13 37 1 12 7 16 
3790.g1277 13 22 13 1 10 10 3 9 7 9 11 10 8 17 4 9 8 7 
3793.g1278 17 38 40 12 14 12 8 20 16 21 23 22 45 46 5 9 18 51 
3795.g1279 0 1 0 0 0 0 0 0 0 0 0 0 0 0 0 0 0 0 
3795.g1280 35 25 19 8 4 10 4 3 11 8 10 7 12 26 2 15 6 11 
3799.g1281 45 114 161 91 30 32 31 23 17 12 116 28 46 10 15 8 84 26 
3806.g1282 81 109 126 55 47 66 36 58 30 114 75 34 104 82 13 54 91 29 
3806.g1283 102 164 148 75 76 84 41 48 53 95 68 85 113 173 34 61 57 99 
3806.g1284 5 10 7 2 9 5 5 4 3 10 11 6 5 15 2 4 0 9 
3810.g1285 1 3 3 5 11 10 9 5 9 6 6 7 9 21 1 3 11 7 
3820.g1286 42 53 49 37 23 33 25 33 28 44 32 33 61 94 16 21 38 54 
3820.g1287 0 0 0 1 1 1 2 0 1 1 0 0 0 0 1 3 0 2 
3820.g1288 2 6 6 4 6 2 2 4 2 2 3 6 2 21 2 4 2 8 
3824.g1289 66 106 114 90 62 80 79 64 63 58 139 45 100 135 14 50 99 155 
3825.g1290 0 0 0 0 2 12 0 0 79 0 3 0 0 0 0 0 0 0 
383.g139 11 25 30 5 4 7 15 7 5 12 12 7 21 30 5 8 7 19 
3832.g1291 1 1 0 0 1 0 0 2 0 0 0 0 0 2 0 2 0 0 
3833.g1292 5 23 16 16 24 5 16 18 16 12 35 10 28 28 6 8 11 13 
3842.g1293 2 7 6 6 7 7 2 0 7 1 9 0 7 2 0 2 3 3 
3844.g1294 11 14 25 11 11 2 4 5 15 20 7 10 12 21 2 4 11 8 
3846.g1295 2 17 5 5 2 8 5 1 5 5 8 6 16 8 1 2 3 9 
385.g140 21 35 33 3 33 0 17 24 12 2 1 32 24 6 4 5 0 15 
3852.g1296 0 0 0 0 0 0 0 0 0 0 0 0 0 0 0 0 0 0 
3853.g1297 2 1 0 0 3 3 1 2 2 1 1 0 2 1 0 2 2 2 
3866.g1298 15 35 23 28 34 13 48 228 107 15 26 31 43 21 38 63 12 35 
3869.g1299 4 13 13 5 8 14 12 9 8 18 4 15 21 9 3 5 6 13 
3871.g1300 24 43 61 25 11 24 20 20 9 40 8 8 190 66 3 19 7 75 
3872.g1301 46 70 80 90 67 44 80 134 268 197 76 123 68 135 19 33 76 109 
3875.g1302 110 201 263 173 77 131 81 98 113 177 80 95 274 198 20 59 67 98 
3876.g1303 1 3 7 16 20 3 9 17 33 30 8 14 13 17 3 11 8 14 
3877.g1304 113 173 183 99 70 257 61 52 59 168 123 121 344 80 89 74 114 177 
3879.g1305 0 0 1 4 1 5 2 1 1 4 1 0 3 1 1 3 1 3 
3881.g1306 1 3 1 2 1 1 1 0 0 3 0 1 3 6 2 0 0 3 
3882.g1307 0 0 1 1 0 1 0 3 0 1 0 3 1 3 0 0 0 0 
3893.g1308 42 51 73 44 26 49 45 33 25 54 36 29 69 77 18 35 55 43 
39.g17 2 2 8 5 0 2 4 4 2 4 5 1 4 3 0 2 1 1 
391.g141 57 53 95 87 29 22 32 99 25 46 67 18 32 117 10 53 70 139 
3914.g1309 11 21 17 22 13 19 11 24 20 25 12 18 49 70 9 23 17 33 
3915.g1310 50 139 124 60 86 77 50 71 90 106 99 94 150 141 38 91 61 64 
3919.g1311 11 34 18 4 7 5 2 7 10 2 8 12 12 3 2 4 6 4 
3920.g1312 1 1 1 1 2 2 2 2 0 4 2 4 6 3 0 3 0 5 
3922.g1313 0 0 0 5 4 3 0 1 27 0 0 0 0 8 0 2 0 0 
3923.g1314 4 8 10 7 15 7 13 14 15 10 24 5 20 24 7 10 15 5 
393.g142 10 8 14 6 11 8 10 10 11 19 12 16 15 32 5 13 8 14 
3930.g1315 19 49 67 32 30 27 20 28 19 33 10 22 53 55 12 15 12 45 
3953.g1316 150 187 129 25 52 81 28 165 79 101 108 51 104 190 32 84 102 55 
3955.g1317 7 12 12 5 6 8 3 6 1 9 3 9 21 14 1 4 4 6 
3958.g1318 2 2 4 1 2 2 2 2 7 5 0 0 6 5 0 2 6 0 
396.g143 17 40 50 28 15 37 26 23 23 39 32 31 86 42 14 35 37 30 
396.g144 50 82 79 36 47 48 46 45 30 56 32 61 69 75 14 42 49 32 
3963.g1319 115 207 195 68 83 93 107 81 46 110 82 87 175 155 45 93 92 144 
3964.g1320 23 43 55 6 10 11 9 3 11 32 14 18 25 41 19 50 22 19 
3966.g1321 3 30 24 19 25 17 12 30 14 30 29 15 51 49 12 10 31 33 
3974.g1322 24 34 52 23 11 48 11 29 30 39 33 15 44 49 15 22 25 23 
3980.g1323 21 55 36 11 10 11 11 16 10 11 14 10 22 28 2 8 15 14 
3981.g1324 0 4 4 1 2 11 2 0 0 5 1 0 6 4 3 0 2 8 
3985.g1325 1387 2409 5476 4069 3005 4464 2143 3890 4682 4644 2426 3249 4785 4355 1785 3377 2051 5102 
3991.g1326 2 22 26 68 7 21 26 31 31 165 9 23 100 67 15 13 8 126 
3998.g1327 5 8 10 4 3 9 4 6 7 4 1 2 5 6 1 2 5 10 
4.g1 195 338 292 96 208 206 156 153 134 120 139 140 246 218 95 126 93 182 
4.g100 6657 8198 9976 4739 6007 3647 7465 5218 4798 6241 4312 6442 5478 7502 3027 4483 4598 6361 
4.g1009 10452 11648 13682 7938 9217 6467 10145 9072 8289 9220 6955 7704 8953 12110 3907 7911 6992 10407 
4.g1010 10 4 3 0 3 1 0 1 0 3 1 0 0 83 0 1 86 0 
4.g1011 13 2 3 1 2 0 0 1 1 1 4 3 1 86 0 3 89 1 
4.g1013 1811 2330 2154 1115 2087 1065 2615 1787 1270 1806 1754 1755 1465 1994 885 1331 1445 1970 
4.g1016 1674 1861 2095 1000 905 842 1243 818 720 1081 646 825 1121 1402 561 810 1210 1860 
4.g1018 7 0 0 0 0 0 0 0 0 0 0 0 2 83 0 0 85 0 
4.g1024 2111 2738 3925 1670 1187 1376 920 1572 972 2012 936 1366 2347 2336 656 1524 1379 2268 
4.g1025 2111 2738 3925 1670 1187 1376 920 1572 972 2012 936 1366 2347 2336 656 1524 1379 2268 
4.g1032 2 2 6 1 2 0 1 1 1 4 0 1 3 2 0 2 1 0 
4.g1042 1051 1528 1507 598 997 875 1392 1475 937 1325 1055 1191 841 1117 371 525 643 1195 
4.g1043 1051 1528 1507 598 997 875 1392 1475 937 1325 1055 1191 841 1117 371 525 643 1195 
4.g1045 9 10 15 39 8 3 5 10 11 57 8 18 32 36 3 51 7 134 
4.g1049 12100 12888 11716 5580 6719 3882 9755 5951 4895 6571 5248 7056 5729 7974 3031 5849 6449 7887 
4.g105 1178 1557 1477 1167 2195 1187 2572 1566 1799 2074 1774 356 765 1499 747 837 1004 1471 
4.g1050 1218 1434 1707 1308 1811 1023 2293 1665 1441 2003 1373 1541 1214 1978 747 1338 1118 2116 
4.g1054 64 91 151 137 183 104 156 145 146 307 204 107 91 170 63 59 113 160 
4.g1065 352 443 609 370 345 293 239 317 347 462 273 326 430 426 130 209 335 343 
4.g1068 382 625 810 322 276 322 475 406 342 487 280 437 757 756 140 271 240 776 
4.g1073 3363 3815 4456 2759 2650 2425 3633 2483 1959 2927 2387 2622 3323 3290 1255 2384 2729 3962 
4.g1075 34 54 35 20 40 36 79 44 54 65 42 59 16 48 11 23 18 37 
4.g1078 111 125 77 69 108 61 191 125 102 117 100 111 72 105 48 63 79 152 
4.g1079 33 62 105 13 9 13 16 30 26 30 8 23 23 21 2 9 15 15 
4.g108 28316 41736 54355 31684 34501 28017 27836 26829 35617 40334 27541 34127 35843 39477 14567 29621 23183 30362 
4.g1081 3115 3868 3961 1517 2060 1426 2766 1649 1525 1956 1871 2464 1721 2529 994 1443 1745 2146 
4.g1090 15 50 32 119 68 49 49 76 75 90 20 49 94 89 43 120 81 110 
4.g1097 982 1015 1017 781 992 588 1276 779 800 670 665 682 668 960 426 730 755 1304 
4.g1102 2 1 4 1 16 3 8 4 10 3 1 0 2 3 2 4 0 4 
4.g1106 208 225 243 157 115 100 109 72 130 125 129 96 108 261 73 231 117 220 
4.g1107 208 225 243 157 115 100 109 72 130 125 129 96 108 261 73 231 117 220 
4.g111 763 953 1010 603 535 484 365 308 389 898 367 426 769 749 188 543 463 962 
4.g1113 0 0 0 0 0 0 1 0 0 0 1 0 0 0 0 2 0 0 
4.g1114 135 170 187 111 258 60 223 217 84 186 146 148 74 170 70 56 101 176 
4.g1115 7389 9074 11056 5267 6389 3648 7396 5035 5700 6285 5076 4997 5118 7347 2875 4354 5489 7750 
4.g1116 36 53 51 29 21 44 15 35 23 52 26 23 50 38 13 20 17 34 
4.g112 985 1375 1372 858 739 863 570 444 577 1062 714 547 1111 2291 368 605 861 1368 
4.g113 3109 4295 4972 2653 2548 2453 2672 3078 2042 3868 2769 2738 4006 4964 1258 2663 2967 3446 
4.g1132 7 5 7 1 1 12 3 4 6 16 10 1 11 18 0 2 5 34 
4.g1133 2 6 15 0 1 12 3 2 3 12 8 3 49 13 0 6 3 1 
4.g1139 2 13 0 2 0 8 6 131 1 8 4 43 5 4 0 6 0 2 
4.g114 195 434 431 223 164 219 155 326 82 280 275 196 566 401 52 182 347 261 
4.g1140 2880 3850 4330 2089 4088 2026 4073 3422 2748 3874 3320 3681 2521 4288 1555 2783 3121 3948 
4.g1141 2880 3850 4330 2089 4088 2026 4073 3422 2748 3874 3320 3681 2521 4288 1555 2783 3121 3948 
4.g1149 82 97 121 8 8 18 1 5 4 2 2 1 7 3 4 6 3 4 
4.g1150 21 35 47 1 0 0 0 4 2 0 0 2 0 1 0 0 0 0 
4.g1154 109 128 174 103 131 81 257 155 113 149 223 113 99 160 84 115 171 167 
4.g1158 212 256 298 333 257 247 279 212 412 412 271 279 223 190 87 176 121 281 
4.g1164 2014 2192 2302 836 846 562 1173 1611 845 1571 1445 1178 1013 1665 518 1567 1351 1885 
4.g1167 8031 10571 10732 5832 7973 6089 9765 7918 6879 11121 6642 7882 6969 8346 3073 5930 5768 7800 
4.g1168 8031 10571 10732 5832 7973 6089 9765 7918 6879 11121 6642 7882 6969 8346 3073 5930 5768 7800 
4.g1177 38861 46026 43294 20945 22693 17008 26764 18160 18487 25737 16322 22762 28154 38205 10812 22865 21964 28467 
4.g1178 38861 46026 43294 20945 22693 17008 26764 18160 18487 25737 16322 22762 28154 38205 10812 22865 21964 28467 
4.g1194 1210 1597 1999 1152 2153 1335 1894 2197 1617 2212 1622 1775 1530 2000 699 1277 1148 1992 
4.g1209 8296 9674 10290 5309 7606 4598 8646 6012 4629 7517 4381 6377 5205 9975 3342 5452 4517 8379 
4.g1213 1356 1816 2767 1027 929 950 978 739 707 998 800 713 1915 1476 331 848 938 1316 
4.g1219 153 225 236 60 46 129 250 89 180 271 103 147 173 1082 72 107 225 79 
4.g122 681 962 1141 965 1057 566 1052 832 886 843 892 1073 990 1152 479 873 887 1328 
4.g1226 231 342 396 201 198 145 234 178 129 274 170 133 148 288 151 141 182 181 
4.g123 49 109 101 103 100 102 112 137 69 152 91 94 109 174 33 86 70 162 
4.g1234 0 6 2 0 0 0 0 0 0 0 0 0 0 0 0 0 0 3 
4.g1235 2875 3770 4274 1890 1581 1886 2164 1383 1756 2185 1279 1743 2742 2992 726 1242 1962 2990 
4.g124 49 109 101 103 100 102 112 137 69 152 91 94 109 174 33 86 70 162 
4.g1240 11141 12927 14542 5723 10394 6786 11718 7990 6896 9893 7460 10023 9304 11685 4350 7390 7974 9978 
4.g1241 11141 12927 14542 5723 10394 6786 11718 7990 6896 9893 7460 10023 9304 11685 4350 7390 7974 9978 
4.g1242 11141 12927 14542 5723 10394 6786 11718 7990 6896 9893 7460 10023 9304 11685 4350 7390 7974 9978 
4.g1243 11141 12927 14542 5723 10394 6786 11718 7990 6896 9893 7460 10023 9304 11685 4350 7390 7974 9978 
4.g1244 11141 12927 14542 5723 10394 6786 11718 7990 6896 9893 7460 10023 9304 11685 4350 7390 7974 9978 
4.g1246 9053 8003 6970 4057 4405 2702 7331 4031 4355 4620 2951 4548 3854 4871 1869 4337 3981 6198 
4.g1247 3358 4085 4700 1845 2668 1612 3823 1805 1937 3148 1209 2993 2682 3650 1141 1988 1432 3315 
4.g1249 6545 6905 6528 3675 3958 2671 4876 3083 2224 3989 2821 3486 5154 5720 1644 3371 4318 4510 
4.g1250 6545 6905 6528 3675 3958 2671 4876 3083 2224 3989 2821 3486 5154 5720 1644 3371 4318 4510 
4.g1251 5089 5161 5196 3583 4446 2520 4295 3001 3245 3527 2462 2966 5264 4305 1725 3312 3196 2920 
4.g1260 316 321 355 195 209 219 179 132 154 246 156 157 293 339 115 165 205 296 
4.g1261 5888 7884 8492 3938 6089 4041 8501 5218 4507 5388 4568 5619 5346 7303 2679 4955 4108 6096 
4.g1262 43 71 52 31 30 22 27 30 18 45 42 30 47 47 15 25 48 49 
4.g1264 7 16 8 7 5 15 11 10 13 11 13 5 15 8 1 10 17 9 
4.g1266 11 21 16 18 10 26 18 19 11 10 25 12 18 17 7 8 41 33 
4.g1267 4362 5098 6129 2825 3917 2362 4832 3171 2411 3265 2276 2758 3519 3862 1431 2582 2783 5371 
4.g1269 644 721 722 470 493 436 649 276 372 380 224 377 488 555 159 355 390 655 
4.g1270 644 721 722 470 493 436 649 276 372 380 224 377 488 555 159 355 390 655 
4.g1272 7620 9123 9294 2580 4268 2258 5039 3227 2741 3787 3682 3968 3865 5009 1737 2953 3781 4594 
4.g1281 1 415 0 0 2 0 1 1 4 4 0 2 0 0 0 4 0 0 
4.g1283 2 7 0 8 0 2 5 3 0 13 2 3 44 7 2 15 1 2 
4.g1288 3 0 0 0 0 0 0 0 0 0 2 3 0 0 0 0 0 1 
4.g1294 12 22 22 3 8 7 1 5 4 11 10 18 8 10 6 3 7 7 
4.g1300 4 6 1 2 1 1 1 0 2 1 0 5 2 0 0 2 2 2 
4.g1302 4196 5374 5274 2769 3315 2888 4473 2917 2786 3526 2271 3085 4117 4404 1621 3347 2991 4458 
4.g1311 5869 7397 8123 5151 5055 3891 6861 3546 3750 6086 4564 4951 4160 8092 1946 5042 4755 6308 
4.g1313 5869 7397 8123 5151 5055 3891 6861 3546 3750 6086 4564 4951 4160 8092 1946 5042 4755 6308 
4.g1320 877 1039 1632 690 413 394 701 408 438 511 136 325 2407 497 207 628 288 1071 
4.g1328 254 373 361 535 697 467 1565 834 719 622 667 601 474 1183 268 670 527 1306 
4.g1330 55 118 156 269 107 145 469 126 249 172 93 133 198 146 63 313 103 475 
4.g134 144 251 252 162 199 224 202 196 162 293 154 250 351 417 123 156 202 284 
4.g1341 1276 1140 978 881 1333 402 1667 845 1001 928 935 1025 808 1010 296 818 697 1393 
4.g1344 8566 10018 8641 2681 3823 1340 4031 3174 2793 3084 3075 3398 2566 2865 1554 2700 2854 3920 
4.g1346 10459 11944 11902 6348 7356 4952 10123 5615 4937 7072 4806 6534 7866 9352 3643 6860 6392 9078 
4.g1349 1305 1347 1247 728 1097 451 1563 976 866 963 725 766 606 923 475 965 717 1335 
4.g135 74 83 59 105 50 35 39 116 208 46 34 41 72 72 25 151 34 397 
4.g1353 26109 30236 25816 12652 20144 9538 23265 15301 13049 14688 9961 14903 14984 22463 8036 15030 11570 16934 
4.g1357 3 6 1 190 0 0 383 0 175 3 2 0 3 1 1 265 4 337 
4.g1363 4 12 4 7 0 0 3 2 2 14 0 13 4 6 0 0 0 13 
4.g1366 633 704 738 364 668 215 1121 769 506 489 606 663 319 434 247 312 531 543 
4.g1368 438 711 717 365 966 511 784 443 930 813 602 1516 788 688 307 165 318 127 
4.g1370 438 711 717 365 966 511 784 443 930 813 602 1516 788 688 307 165 318 127 
4.g1371 438 711 717 365 966 511 784 443 930 813 602 1516 788 688 307 165 318 127 
4.g1372 0 0 0 0 0 1 0 0 0 0 0 0 0 0 0 1 0 0 
4.g1374 4705 5727 6925 3578 3387 2408 4462 2989 2978 4604 2851 3484 3745 3183 1685 3299 3319 5628 
4.g1375 4705 5727 6925 3578 3387 2408 4462 2989 2978 4604 2851 3484 3745 3183 1685 3299 3319 5628 
4.g1376 4705 5727 6925 3578 3387 2408 4462 2989 2978 4604 2851 3484 3745 3183 1685 3299 3319 5628 
4.g1384 1 6 3 1 1 5 0 1 8 9 27 9 1 2 7 3 16 5 
4.g1389 0 0 0 0 0 0 0 0 2 3 0 1 0 1 0 0 0 0 
4.g1390 107 149 133 59 114 101 138 106 59 173 20 79 96 73 115 1 25 103 
4.g1393 2413 3380 3721 1724 2277 2000 2913 1987 1999 2631 2225 2438 2037 3180 1506 1886 2247 2648 
4.g1394 2413 3380 3721 1724 2277 2000 2913 1987 1999 2631 2225 2438 2037 3180 1506 1886 2247 2648 
4.g1427 333 318 333 195 312 132 445 243 416 287 236 216 192 217 115 238 234 256 
4.g1429 80 85 46 39 35 29 102 24 59 53 60 38 74 123 15 50 42 98 
4.g1435 2272 3140 2885 1875 3004 1692 3490 2329 1905 3250 2727 2370 1844 2799 1078 1732 1871 2144 
4.g1443 1710 2178 2393 1171 2105 1210 2169 1970 1283 2126 1740 1668 1224 2165 1060 1503 1381 2335 
4.g1446 31 58 35 19 16 21 17 184 21 41 17 260 35 39 6 19 18 27 
4.g1450 1 4 1 1 2 1 0 1 76 11 2 0 0 0 0 0 1 0 
4.g1451 74 104 107 38 55 40 30 35 49 130 47 31 98 112 12 59 39 104 
4.g1452 64946 80200 76118 38695 47206 40363 52624 40624 37043 44127 38322 38617 56542 66675 19001 32651 35706 53291 
4.g1453 15 28 67 74 77 27 10 82 11 65 20 130 23 73 11 42 9 40 
4.g1455 8 16 23 1 7 3 13 6 7 7 5 2 11 18 0 3 6 8 
4.g1457 2 1 1 6 3 8 1 1 2 2 0 1 5 12 1 3 1 5 
4.g1458 21 20 16 36 23 45 18 11 16 28 13 14 9 20 11 36 18 40 
4.g1463 1731 2190 2891 1367 1525 1546 1260 160 1338 2499 3523 2997 4086 3009 409 1645 2596 3961 
4.g1465 70 81 88 45 69 56 124 96 36 62 56 67 109 89 28 68 59 58 
4.g1466 0 0 0 0 0 0 0 0 0 0 0 0 0 0 0 0 0 0 
4.g1472 0 0 0 0 0 0 0 0 0 0 0 0 0 1 0 0 0 0 
4.g1473 0 0 0 0 1 0 0 0 0 0 0 0 0 0 0 0 0 0 
4.g1478 41 89 169 40 193 78 60 157 271 121 87 8 275 223 10 6 110 205 
4.g1479 3 2 5 12 13 22 2 4 2 3 0 0 4 21 2 11 2 1 
4.g1482 138 149 193 65 231 81 135 79 46 91 85 41 66 120 61 46 52 82 
4.g1483 6391 6920 6975 4047 5340 2690 5277 3614 3249 4156 3237 3874 4524 5839 2203 3745 3911 5609 
4.g1484 6518 7613 6619 3018 3512 2508 4257 3028 3432 3667 3001 3059 4377 5550 1900 3723 3604 4750 
4.g1487 4 12 2 5 1 13 3 1 3 3 0 3 4 5 1 1 0 0 
4.g1491 10478 10744 9350 4354 6879 3425 7656 5614 4344 4945 4119 5404 5639 6048 2895 4875 6120 7613 
4.g1492 10478 10744 9350 4354 6879 3425 7656 5614 4344 4945 4119 5404 5639 6048 2895 4875 6120 7613 
4.g1497 57 48 38 29 16 36 27 14 33 49 56 32 42 75 13 24 39 53 
4.g15 17890 20357 21783 11184 15990 8597 17378 12829 10881 15539 11049 12988 12881 17896 6844 11728 11594 16179 
4.g150 11687 12848 12874 5976 8914 5152 14150 7645 6921 9019 6961 9329 7470 9304 3813 7493 6596 9045 
4.g1505 1 2 0 0 0 2 1 0 1 0 1 3 1 0 0 1 0 0 
4.g1507 10 7 28 7 13 30 2 8 4 5 6 11 8 5 1 5 15 2 
4.g151 11687 12848 12874 5976 8914 5152 14150 7645 6921 9019 6961 9329 7470 9304 3813 7493 6596 9045 
4.g1514 15 23 36 21 25 23 48 6 20 24 6 22 20 14 15 15 15 7 
4.g1517 5011 5779 5056 2532 3244 2297 4355 2921 1818 3123 2432 3277 3693 4399 1601 2254 3138 3157 
4.g1518 5011 5779 5056 2532 3244 2297 4355 2921 1818 3123 2432 3277 3693 4399 1601 2254 3138 3157 
4.g1519 218 270 306 87 89 78 91 82 65 138 86 92 165 231 54 106 116 168 
4.g1522 15058 14967 13384 3885 5856 4221 6623 4425 3663 5197 3764 5451 8383 7826 3461 5679 7344 8900 
4.g1526 720 929 1033 325 866 491 437 522 433 794 347 690 512 571 285 388 322 1049 
4.g1527 1 1 1 0 0 0 0 16 0 8 2 11 1 0 0 10 2 0 
4.g153 1485 2322 3925 2176 1425 1895 1061 1918 1188 2179 1173 1633 1801 2467 698 1801 1363 2188 
4.g1530 2 2 2 0 1 0 1 11 2 0 2 0 0 0 0 4 2 2 
4.g1533 17839 22015 26645 11480 15525 10268 19247 12838 10635 15599 12122 13704 12622 16761 6379 11089 12419 16491 
4.g1539 3401 5136 6453 2625 4206 3200 3765 4459 3515 3656 4620 3404 2658 3414 1673 2807 3565 3975 
4.g1540 12705 12263 11956 5755 5259 3757 6761 4526 3767 5887 3774 5736 6843 8882 3128 5731 5324 8159 
4.g1544 1 1 0 0 0 0 0 0 0 2 0 0 1 0 1 11 0 0 
4.g1546 7173 7236 6241 2072 3329 2548 3332 2704 2156 3018 2189 3137 3835 3651 1297 2765 2401 3669 
4.g1548 6018 6506 5316 1969 2902 1796 3367 2580 1715 2702 2307 2747 3325 3128 1308 2381 2269 2773 
4.g1550 1 2 3 0 1 2 0 1 2 1 3 3 13 3 2 11 5 4 
4.g1551 0 1 0 1 0 4 0 0 0 0 1 0 0 0 0 12 0 1 
4.g1555 2849 3847 4725 3204 4330 2437 5379 4782 3193 4252 4018 3883 3237 4375 1887 2896 3134 3987 
4.g1557 1957 2568 2933 1103 2517 1700 1915 1472 1560 1003 1507 2004 1384 2515 861 1251 1263 2353 
4.g1559 0 1 0 12 13 11 0 9 0 2 0 3 0 0 1 10 0 7 
4.g1561 232 290 590 111 95 122 130 121 84 143 120 132 256 227 58 127 116 172 
4.g1563 8866 10162 11213 4751 5349 2974 6678 3834 4316 5736 3909 4631 5224 7140 2434 4300 4478 5642 
4.g1566 7583 10516 14963 8849 8097 6381 8257 9105 6918 9996 6170 7642 7560 10645 3701 6974 5990 10457 
4.g1570 1805 2292 2514 1472 1638 1026 1906 2225 2000 1806 1393 2711 1430 2481 1071 963 1349 1952 
4.g1571 18 11 13 12 2 3 3 2 3 0 3 4 5 6 7 0 12 13 
4.g1572 31 29 26 21 3 18 8 8 8 7 8 7 8 23 12 5 14 20 
4.g1577 3 2 1 0 0 1 4 2 2 1 3 1 1 5 2 2 4 0 
4.g158 2694 3396 4753 3026 3311 2353 4152 3062 3014 3723 2542 3116 3053 4297 1458 3065 2448 4657 
4.g1591 7866 8962 8371 3724 4667 2796 6007 3744 3233 4720 3655 4988 5400 6683 2309 3589 4247 5059 
4.g1598 352 549 591 500 700 258 729 560 340 572 578 620 571 492 375 344 456 427 
4.g16 17890 20357 21783 11184 15990 8597 17378 12829 10881 15539 11049 12988 12881 17896 6844 11728 11594 16179 
4.g1608 0 0 0 1 0 1 0 3 1 0 1 0 0 2 0 2 0 1 
4.g1616 11372 12641 13679 5996 8873 4140 11557 7099 6473 8501 7311 8314 8924 10539 4190 7394 8003 10371 
4.g1617 11372 12641 13679 5996 8873 4140 11557 7099 6473 8501 7311 8314 8924 10539 4190 7394 8003 10371 
4.g162 209 220 370 68 174 75 74 56 73 195 32 94 235 97 45 114 105 108 
4.g1624 3 3 2 17 1 7 5 0 0 0 1 1 2 4 0 0 1 2 
4.g1634 695 1085 1004 495 793 765 1058 1343 1112 1005 773 952 537 963 345 725 569 1117 
4.g1637 695 1085 1004 495 793 765 1058 1343 1112 1005 773 952 537 963 345 725 569 1117 
4.g1640 5367 6717 6875 3940 6694 3237 7344 4701 5236 6414 4271 4460 4296 5693 2852 3807 3598 7807 
4.g1642 257 268 225 244 169 196 272 102 259 216 137 182 237 324 105 234 144 359 
4.g1646 3120 4175 5328 3279 2788 1139 3016 2186 1716 2501 1999 3100 3094 4331 1230 3125 2675 3462 
4.g1647 12366 14358 14738 7917 7472 5095 10748 6834 6253 9196 5939 7883 9599 12165 4276 8504 7784 10479 
4.g1648 12366 14358 14738 7917 7472 5095 10748 6834 6253 9196 5939 7883 9599 12165 4276 8504 7784 10479 
4.g1649 12366 14358 14738 7917 7472 5095 10748 6834 6253 9196 5939 7883 9599 12165 4276 8504 7784 10479 
4.g1658 4 0 2 2 2 15 1 0 1 3 4 5 1 2 0 10 0 4 
4.g1659 2920 3455 3525 1791 1662 1827 2315 1453 1400 1754 1341 1795 2646 2789 643 1850 2062 2902 
4.g1665 162 190 318 99 302 149 103 66 80 220 105 31 83 199 30 103 134 166 
4.g1667 2 1 1 1 0 14 0 0 2 1 0 0 0 0 0 7 0 0 
4.g1668 2 3 2 1 0 6 5 1 7 13 0 1 2 5 3 8 0 7 
4.g1669 6 15 4 10 1 0 2 14 8 0 0 9 1 5 6 15 0 151 
4.g1670 432 419 351 150 74 96 121 53 109 203 69 100 262 120 51 124 108 78 
4.g1674 3049 4301 5777 3692 5041 3488 7072 6432 4563 5798 4919 3950 4385 5397 2132 3922 3595 3265 
4.g1675 3049 4301 5777 3692 5041 3488 7072 6432 4563 5798 4919 3950 4385 5397 2132 3922 3595 3265 
4.g1680 3049 4301 5777 3692 5041 3488 7072 6432 4563 5798 4919 3950 4385 5397 2132 3922 3595 3265 
4.g1683 1 5 11 1 1 3 1 11 8 8 2 2 2 2 5 3 2 3 
4.g169 85 136 94 84 89 50 124 86 56 95 84 130 87 109 23 113 88 91 
4.g1692 32 46 67 161 125 405 133 317 50 395 48 85 7982 128 140 251 50 360 
4.g1693 2 3 6 0 0 0 0 0 2 3 0 0 0 0 0 1 0 0 
4.g171 379 547 646 327 442 291 467 354 290 462 323 463 424 549 194 421 324 491 
4.g1710 7043 9032 9665 4465 7309 4675 7541 5226 4572 6473 4460 5437 6372 8617 2629 4677 5339 7002 
4.g1711 7043 9032 9665 4465 7309 4675 7541 5226 4572 6473 4460 5437 6372 8617 2629 4677 5339 7002 
4.g1722 1 0 1 0 0 0 14 0 0 1 20 2 0 0 0 0 3 2 
4.g173 7876 9929 9229 5920 7918 4414 8505 5947 5336 8081 5556 5413 6736 9019 3487 4817 5966 9329 
4.g1730 0 0 0 0 0 1 0 0 0 1 6 0 0 0 0 0 7 0 
4.g1731 0 0 0 0 0 0 0 0 0 0 0 0 0 0 0 0 0 0 
4.g1732 0 6 7 2 5 0 0 4 4 5 4 7 2 6 0 2 11 2 
4.g1737 3 17 11 6 2 1 6 3 2 8 7 1 3 4 2 1 1 6 
4.g174 7876 9929 9229 5920 7918 4414 8505 5947 5336 8081 5556 5413 6736 9019 3487 4817 5966 9329 
4.g1741 1004 1144 1689 1049 1110 529 1125 1033 974 897 681 726 691 1092 432 767 744 847 
4.g1742 1004 1144 1689 1049 1110 529 1125 1033 974 897 681 726 691 1092 432 767 744 847 
4.g1743 2 10 7 2 6 8 4 4 4 11 2 6 4 8 2 5 4 7 
4.g1748 3684 4482 5615 3237 4453 1717 4589 3425 3035 3510 3209 2886 2514 5570 2029 2839 3198 4946 
4.g1750 2 0 2 1 2 0 1 2 1 5 0 2 3 1 1 4 0 0 
4.g1751 0 0 0 0 0 0 0 0 0 1 0 0 0 0 0 0 0 0 
4.g1754 5 4 7 6 3 7 0 5 2 14 1 6 8 1 1 7 0 4 
4.g1755 7 5 6 3 4 3 1 2 1 6 2 1 2 4 0 1 4 3 
4.g1766 2851 3509 3691 1902 2398 1662 3400 2326 2195 2779 2120 2356 2126 2873 905 1568 1668 2343 
4.g177 11694 15719 16725 9353 10060 8635 10921 9532 8136 11315 8697 9128 13691 14395 1823 9037 9163 13112 
4.g1773 2994 3720 4019 3108 4455 1691 4671 2989 2804 3494 2627 3121 1919 3856 1356 2383 2130 3811 
4.g1776 66 100 90 44 46 52 71 51 45 66 41 67 101 125 22 58 38 63 
4.g1777 3 6 2 1 1 2 2 1 1 0 3 0 5 6 0 3 2 8 
4.g1779 18136 19118 17840 10083 10030 5975 10259 9235 7714 10916 7280 8541 10242 13621 3786 8387 10266 10354 
4.g178 11694 15719 16725 9353 10060 8635 10921 9532 8136 11315 8697 9128 13691 14395 1823 9037 9163 13112 
4.g1780 18136 19118 17840 10083 10030 5975 10259 9235 7714 10916 7280 8541 10242 13621 3786 8387 10266 10354 
4.g1781 8 20 10 19 5 9 15 15 13 21 5 16 10 14 1 12 6 17 
4.g1788 3868 5531 4833 2383 2499 2583 2611 2877 1890 2897 2267 2522 4757 4667 1362 2774 2726 3511 
4.g1789 3868 5531 4833 2383 2499 2583 2611 2877 1890 2897 2267 2522 4757 4667 1362 2774 2726 3511 
4.g179 11694 15719 16725 9353 10060 8635 10921 9532 8136 11315 8697 9128 13691 14395 1823 9037 9163 13112 
4.g1792 30278 32926 26908 9665 21093 8431 29456 16823 13871 14409 13563 16821 17227 20866 9013 15692 15483 17112 
4.g1802 37 44 29 47 26 23 15 26 17 27 20 9 27 37 11 28 26 27 
4.g181 275 302 256 149 159 227 236 128 130 199 154 185 228 180 42 134 143 242 
4.g1811 10736 13543 15113 6850 11759 7952 15152 12614 8685 12562 10785 10309 9363 11936 5039 8196 9326 9999 
4.g182 53 147 4 316 2 3 2 796 643 11 5 68 11 2 47 956 2 1024 
4.g1821 721 980 1161 771 1330 638 1591 786 664 803 618 590 799 759 285 453 429 1113 
4.g1823 1744 1876 1699 1089 1332 903 1444 910 1119 1375 1132 1009 1057 1334 501 992 1150 1608 
4.g1830 2 1 6 1 1 1 398 1 1 2 0 1 4 2 1 1 0 0 
4.g1831 12715 15264 15731 8959 11548 7051 14374 8773 8400 12622 9787 9631 9642 16306 4320 8850 10375 12891 
4.g1832 12715 15264 15731 8959 11548 7051 14374 8773 8400 12622 9787 9631 9642 16306 4320 8850 10375 12891 
4.g1833 12715 15264 15731 8959 11548 7051 14374 8773 8400 12622 9787 9631 9642 16306 4320 8850 10375 12891 
4.g1835 700 1116 1345 593 666 705 593 694 437 856 546 650 1074 1001 258 611 672 691 
4.g1837 1 0 0 2 2 3 3 3 1 0 0 2 0 2 0 0 0 1 
4.g1838 4 6 2 5 0 3 4 2 2 6 1 2 3 1 2 30 5 3 
4.g1839 11 16 11 6 8 9 17 13 11 14 10 12 19 10 6 21 13 22 
4.g1840 5237 6207 6629 2701 4056 3160 4888 3165 2681 3897 2971 3811 4282 4426 1737 3443 3316 4279 
4.g1842 5237 6207 6629 2701 4056 3160 4888 3165 2681 3897 2971 3811 4282 4426 1737 3443 3316 4279 
4.g1845 5504 6114 5943 3477 4619 2394 5207 3496 3122 4052 3617 2845 3289 4776 2000 3245 4047 5187 
4.g1847 4022 4652 5062 3183 4187 2864 4312 3727 3089 4320 3071 3127 4447 4700 1950 3206 2932 4204 
4.g185 2293 2994 4181 2568 3067 1561 4375 2480 1961 3181 1937 3540 4164 3045 1264 2166 2653 3119 
4.g1858 2 0 0 1 0 0 2 0 0 0 0 0 41 0 4 0 0 0 
4.g186 4424 5644 6362 3954 8099 4056 9505 6660 5968 7206 5303 6881 4354 5401 2191 4134 3094 5329 
4.g1864 66370 65165 54691 24875 30663 19010 34369 23118 27980 30690 18249 25777 35956 42327 14471 26380 26051 44419 
4.g1867 832 814 862 1134 571 803 655 448 410 895 979 401 581 2714 276 707 811 1200 
4.g1871 4235 5071 4826 2463 3408 2131 4273 3039 2476 3641 2541 3008 3117 4606 1424 2919 2503 3878 
4.g1876 5 9 6 0 4 5 2 4 3 1 0 1 2 2 4 2 1 0 
4.g1877 0 0 2 2 0 1 0 1 0 0 1 0 1 1 0 3 0 2 
4.g1879 2 2 2 46 0 1 8 1 2 2 1 0 0 2 0 3 0 9 
4.g188 70 99 113 29 28 39 24 37 16 27 35 29 38 61 27 34 20 55 
4.g1880 126 155 174 134 52 187 59 62 48 148 68 99 222 84 48 54 58 140 
4.g1881 117 198 233 276 206 268 206 154 267 253 212 172 255 375 92 176 185 271 
4.g1882 1126 1301 1006 472 1187 576 1643 956 778 1063 1001 904 511 787 351 562 701 855 
4.g1886 13355 14845 13603 6888 9357 6543 13764 8823 6450 8910 7838 9791 9579 11626 4436 6859 7717 9304 
4.g1889 28785 39537 54845 41772 48245 24634 53708 47420 37905 39790 39827 34440 33929 52100 18401 32404 33162 45540 
4.g1898 33 61 93 72 57 72 162 10 42 91 27 17 54 51 35 49 35 39 
4.g1902 724 994 1342 675 1430 1014 2262 1415 1531 1059 903 1723 684 1298 332 690 562 791 
4.g1904 72 84 201 71 65 64 68 84 58 99 30 72 83 63 39 106 27 136 
4.g1905 72 84 201 71 65 64 68 84 58 99 30 72 83 63 39 106 27 136 
4.g1907 4282 5106 5838 4008 5598 2723 6399 4280 3859 5160 4358 5385 3861 5973 2404 4262 4640 6426 
4.g1910 104 174 295 13 64 103 80 129 35 110 64 39 121 129 55 95 73 22 
4.g1911 10194 12389 13819 6926 7864 3951 9483 6414 5549 7606 6152 6393 7049 8915 3473 5957 7598 8653 
4.g1916 4 2 4 7 0 4 0 4 3 9 1 6 3 0 4 0 2 5 
4.g192 152 200 259 175 112 141 81 170 113 156 120 122 162 211 47 141 200 179 
4.g1921 28 59 50 34 30 47 64 173 30 236 58 62 60 145 22 57 40 68 
4.g1922 13 15 10 13 8 14 5 14 7 29 14 6 6 18 10 2 15 29 
4.g1925 10 10 12 15 4 5 7 5 13 5 5 9 3 7 1 2 7 6 
4.g1934 1 3 2 0 1 3 3 1 3 2 0 1 2 4 0 1 1 0 
4.g1940 690 735 819 406 589 410 968 562 565 744 604 526 532 558 353 425 654 659 
4.g1943 314 462 475 424 895 375 986 712 515 762 752 705 323 455 202 369 297 461 
4.g1944 314 462 475 424 895 375 986 712 515 762 752 705 323 455 202 369 297 461 
4.g1945 0 0 1 0 0 1 1 0 1 0 0 0 1 1 0 1 1 0 
4.g1947 80 124 101 53 153 31 80 44 45 67 32 40 54 156 17 33 26 26 
4.g1949 38 55 27 14 43 25 40 33 43 32 22 23 44 35 18 22 13 29 
4.g1955 310 369 408 254 350 166 413 405 246 394 391 282 173 411 134 324 190 321 
4.g196 8490 12466 12946 13374 19600 8801 21586 13453 12825 17897 13884 14421 9304 18898 6239 12230 12627 19606 
4.g1960 0 0 0 7 2 1 1 0 0 1 2 1 2 4 0 1 1 0 
4.g1969 0 0 0 1 0 0 0 0 0 0 0 26 0 0 1 0 0 0 
4.g1970 2 15 16 48 18 5 2 88 2 4 0 487 1 19 8 5 2 19 
4.g1972 2 67 0 0 0 0 0 122 0 3 2 73 0 3 0 0 1 7 
4.g1973 0 1 3 1 0 2 0 0 2 1 2 1 1 1 0 0 1 0 
4.g1979 0 0 0 1 0 0 0 0 2 0 0 1 1 0 0 0 2 0 
4.g1983 62 127 170 84 110 81 87 117 110 154 44 88 115 128 35 71 50 117 
4.g1987 1 0 1 0 0 0 0 0 1 0 0 0 1 1 0 1 0 0 
4.g1997 0 0 0 0 0 1 3 0 1 3 0 2 0 3 0 0 0 0 
4.g1998 0 0 1 2 0 0 0 4 0 3 0 0 0 1 0 0 1 1 
4.g1999 0 0 0 2 0 0 0 0 0 0 0 0 0 1 0 0 0 0 
4.g20 32382 42172 55643 31483 30547 24675 35781 30840 25790 36769 23514 28555 34578 42223 13633 26610 24440 41088 
4.g2003 1580 1704 1640 1110 1263 310 1963 771 753 1225 967 997 887 1629 574 1049 995 1006 
4.g2004 17369 21183 20106 9154 10476 8774 14962 8910 8591 10123 8998 10296 12819 16049 6206 9203 9826 12305 
4.g2008 0 0 0 0 0 0 1 0 1 0 0 1 1 0 0 1 0 0 
4.g2009 780 1100 845 312 627 479 674 535 368 593 424 482 362 591 353 464 380 451 
4.g201 1 1 6 2 1 0 1 0 0 2 0 2 2 0 0 0 0 1 
4.g2016 0 4 1 5 5 1 3 0 0 2 1 1 0 24 0 0 0 4 
4.g2020 0 1 0 0 0 0 0 0 0 0 0 0 0 0 0 0 0 0 
4.g2025 561 785 1187 593 191 490 53 246 118 466 163 339 371 526 67 512 144 419 
4.g203 1621 1878 1831 1028 984 760 1058 905 807 1124 788 833 1407 1433 598 899 1050 1688 
4.g2037 4 3 11 7 7 1 1 1 1 3 4 3 3 4 0 2 3 6 
4.g204 68 123 167 71 66 89 65 68 51 125 88 61 121 184 30 65 61 123 
4.g2043 2 1 0 0 0 0 0 0 0 0 0 0 0 0 1 2 0 0 
4.g2044 0 0 0 0 0 0 0 0 0 0 2 0 0 0 0 0 1 0 
4.g2047 3 2 3 2 0 2 0 3 1 0 1 3 3 3 0 0 4 0 
4.g2048 3 3 5 0 0 3 0 1 0 1 3 1 0 5 0 2 3 0 
4.g206 10 11 18 10 11 20 22 9 13 17 11 19 8 12 10 20 5 19 
4.g2062 468 1570 1227 460 530 775 329 645 153 607 777 630 1293 865 241 388 500 558 
4.g2064 221 761 499 190 237 239 146 233 105 291 387 278 540 397 106 165 280 234 
4.g2066 0 0 0 0 0 1 0 0 0 1 0 0 0 0 0 0 0 0 
4.g207 20 16 12 6 7 8 10 12 7 17 6 10 7 4 1 7 9 9 
4.g2074 78 94 65 26 37 21 42 36 39 63 16 8 33 52 23 9 23 35 
4.g2075 51 64 91 41 8 30 7 3 29 16 18 15 62 54 12 10 13 7 
4.g2077 1721 2559 3078 1390 2164 1113 2640 1699 1434 2136 1838 1859 1737 2426 908 1541 1603 1974 
4.g2079 11772 15726 17988 9133 13577 7543 16203 12677 9257 12648 14738 8604 8339 15155 5985 8306 11286 13122 
4.g2086 12042 14330 12986 5256 8375 3631 10375 6450 5982 6946 6748 7270 6542 8357 3440 5409 6748 7929 
4.g2088 856 1113 1108 448 379 399 422 373 426 430 397 511 772 584 202 485 525 502 
4.g209 510 1028 797 1034 1677 531 1358 711 1402 1186 1130 807 493 834 378 520 782 1146 
4.g2090 1615 2020 2179 1077 1096 992 1382 1029 926 1205 920 1106 1599 1421 601 1275 1034 1339 
4.g2094 2 3 8 6 2 1 5 7 1 4 3 11 21 2 1 2 5 0 
4.g2098 64 31 4 26 4 1 2 482 296 2 2 3 5 1 16 232 0 517 
4.g2099 166 197 287 106 170 234 142 235 183 163 119 221 285 340 80 87 172 165 
4.g21 32382 42172 55643 31483 30547 24675 35781 30840 25790 36769 23514 28555 34578 42223 13633 26610 24440 41088 
4.g210 3674 3149 3125 1196 1483 984 2514 1288 1238 1724 1070 1707 1759 2256 717 1611 1365 2532 
4.g2100 5 10 3 1 1 4 3 2 7 3 2 8 4 1 3 5 0 4 
4.g2105 0 5 0 0 0 0 1 0 3 1 0 1 0 3 0 2 0 1 
4.g2106 503 689 973 910 414 435 758 832 1096 423 369 564 396 1132 288 672 319 1328 
4.g2107 503 689 973 910 414 435 758 832 1096 423 369 564 396 1132 288 672 319 1328 
4.g2108 503 689 973 910 414 435 758 832 1096 423 369 564 396 1132 288 672 319 1328 
4.g2109 27 25 61 25 20 2 13 36 10 7 13 55 14 11 15 12 13 29 
4.g2110 22 36 29 6 13 38 15 129 16 8 5 114 30 9 5 24 6 21 
4.g2111 349 479 171 462 101 406 120 1330 1274 151 25 409 354 40 114 766 14 1785 
4.g2113 349 479 171 462 101 406 120 1330 1274 151 25 409 354 40 114 766 14 1785 
4.g2115 2469 3437 3985 3095 4360 2665 4681 4309 3021 4211 3740 3840 3023 4468 1426 2605 2654 5029 
4.g2116 30716 36994 42267 19430 25501 18099 30524 23695 20553 28858 21659 23001 20641 33756 11221 17590 21606 27616 
4.g2123 220 271 271 225 318 208 492 245 255 352 105 327 144 635 101 275 111 301 
4.g2126 0 0 0 0 0 0 0 0 0 0 0 0 0 0 0 0 0 1 
4.g2127 0 3 1 1 0 0 0 0 0 2 1 0 1 0 2 0 1 2 
4.g2128 3 0 0 1 3 4 0 0 3 3 4 0 1 3 1 2 1 0 
4.g2134 79 57 68 22 25 62 35 42 33 46 48 31 30 98 23 41 81 27 
4.g2136 10 12 18 30 7 2 7 13 4 11 1 6 22 3 2 19 4 1 
4.g214 0 1 0 0 1 2 0 0 0 0 0 0 1 2 8 0 0 1 
4.g215 121 159 212 120 243 114 268 206 190 221 169 195 172 205 87 143 141 185 
4.g2151 8598 7947 7894 3658 5073 2831 6419 3202 3220 4175 3356 4904 5285 4322 2362 4211 4133 6901 
4.g2153 11 17 19 4 3 7 0 4 2 8 6 9 13 3 3 6 5 5 
4.g2154 2033 2273 2402 1516 1847 1059 2026 1512 1328 1650 1360 1549 1461 2407 809 1438 1428 2103 
4.g2155 638 791 903 610 1348 862 1597 1461 1201 1525 1026 1238 504 1139 475 556 540 1002 
4.g216 1819 2089 2137 1448 2691 1165 3044 1869 1910 2234 1890 1842 1298 3018 935 1364 1631 2006 
4.g2163 1060 1364 1259 886 1254 521 1119 970 837 977 944 800 774 655 357 653 817 1098 
4.g2169 2659 3403 4102 2936 2981 2107 3555 2787 2129 3010 2601 2572 2521 3600 1387 2330 2657 3537 
4.g217 589 785 650 1237 676 424 305 8136 494 693 907 374 15539 25662 2942 768 1338 570 
4.g2170 2659 3403 4102 2936 2981 2107 3555 2787 2129 3010 2601 2572 2521 3600 1387 2330 2657 3537 
4.g2171 2659 3403 4102 2936 2981 2107 3555 2787 2129 3010 2601 2572 2521 3600 1387 2330 2657 3537 
4.g22 32382 42172 55643 31483 30547 24675 35781 30840 25790 36769 23514 28555 34578 42223 13633 26610 24440 41088 
4.g220 34076 42216 36991 16553 22753 14434 29168 21341 16069 22659 17473 21658 26528 30206 11028 18823 18421 24787 
4.g2200 161 331 415 170 239 181 144 221 75 218 42 252 271 398 145 324 92 211 
4.g2203 90 75 61 153 24 106 96 66 12 105 18 40 89 240 44 73 48 92 
4.g2204 90 75 61 153 24 106 96 66 12 105 18 40 89 240 44 73 48 92 
4.g2205 90 75 61 153 24 106 96 66 12 105 18 40 89 240 44 73 48 92 
4.g2206 1858 2206 2121 1465 2006 1365 2562 2137 1776 1871 1872 1605 1601 2407 827 1551 1473 1797 
4.g2208 14038 17610 17389 7703 11606 6885 13679 10137 7771 10365 9401 10567 11004 13412 5063 7942 8969 10764 
4.g221 34076 42216 36991 16553 22753 14434 29168 21341 16069 22659 17473 21658 26528 30206 11028 18823 18421 24787 
4.g2213 23241 25197 23293 8545 12982 8163 16861 10406 6814 9645 7869 10834 15368 16481 6509 9319 10222 14605 
4.g222 34076 42216 36991 16553 22753 14434 29168 21341 16069 22659 17473 21658 26528 30206 11028 18823 18421 24787 
4.g2229 35 0 0 1 0 0 0 0 0 0 0 0 9 2 0 11 0 0 
4.g2230 35 0 0 0 0 0 0 0 0 0 0 0 9 2 0 11 0 0 
4.g2232 37 1 0 0 0 0 0 0 0 0 0 0 9 2 0 11 0 1 
4.g2233 35 0 0 0 0 0 0 1 0 0 0 0 9 2 0 12 0 4 
4.g224 0 1 2 0 0 0 0 0 0 2 2 0 0 0 0 0 0 0 
4.g225 68 54 93 5 1 2 4 6 0 9 1 1 4 7 3 2 1 6 
4.g2250 774 844 1441 390 903 554 493 520 983 859 294 475 880 964 176 785 510 1018 
4.g2253 57720 65946 62323 24502 33109 20409 39008 28883 23121 30115 24720 34655 39813 47923 15983 30263 26503 37136 
4.g2254 57720 65946 62323 24502 33109 20409 39008 28883 23121 30115 24720 34655 39813 47923 15983 30263 26503 37136 
4.g2255 2415 2657 2710 1676 2058 1175 2400 1871 1471 2047 1812 1777 1415 2172 868 1620 1643 1951 
4.g2258 20748 21461 20729 9918 14788 7834 19773 11730 10953 13513 11502 12357 12627 15371 6871 9766 12377 14210 
4.g2263 14 10 3 0 1 5 0 11 2 2 1 11 3 13 1 3 9 1 
4.g227 23465 24631 28852 16413 19089 10823 21872 15597 13845 19253 13977 16177 15001 23443 8781 15319 16698 23520 
4.g2276 24 31 19 40 16 18 16 13 7 22 27 8 14 15 10 40 13 18 
4.g2279 90 76 67 60 51 61 81 89 72 91 49 77 71 47 55 70 62 73 
4.g2280 25749 25862 22089 9722 9297 7073 12661 8301 7074 10518 7429 8969 13896 15974 5402 10622 11464 17185 
4.g2281 25749 25862 22089 9722 9297 7073 12661 8301 7074 10518 7429 8969 13896 15974 5402 10622 11464 17185 
4.g2282 25749 25862 22089 9722 9297 7073 12661 8301 7074 10518 7429 8969 13896 15974 5402 10622 11464 17185 
4.g2283 25749 25862 22089 9722 9297 7073 12661 8301 7074 10518 7429 8969 13896 15974 5402 10622 11464 17185 
4.g2299 39 42 34 38 18 30 23 18 28 35 23 28 37 87 14 32 37 53 
4.g23 20186 22919 21718 10539 14290 8599 18177 9904 9165 14111 9915 11675 15177 16273 6881 10528 12254 15728 
4.g2300 1 0 4 4 2 4 0 1 2 2 2 3 1 6 0 3 5 1 
4.g2301 12 15 20 19 15 16 15 5 12 33 14 8 26 35 7 16 17 22 
4.g2303 4963 6777 10123 5573 7202 3441 6066 7763 4301 6991 5622 6608 6262 9262 2895 5248 4805 7159 
4.g2312 10978 13258 14830 10399 15965 12268 16623 16029 16299 16905 12147 16927 10693 14713 6568 10594 9442 15336 
4.g2315 3539 4339 3678 1445 2164 1092 2189 1643 1257 1531 1494 1779 1854 2508 978 1638 1777 1977 
4.g2328 17416 20813 21226 9060 12447 6761 15806 10906 7791 11560 10989 11766 11161 16434 5445 9743 12129 13663 
4.g2329 17416 20813 21226 9060 12447 6761 15806 10906 7791 11560 10989 11766 11161 16434 5445 9743 12129 13663 
4.g233 15969 18774 18207 12041 15711 9758 20372 13372 12590 15777 12152 14241 13188 18550 7136 12528 12650 17472 
4.g2330 17416 20813 21226 9060 12447 6761 15806 10906 7791 11560 10989 11766 11161 16434 5445 9743 12129 13663 
4.g2331 17416 20813 21226 9060 12447 6761 15806 10906 7791 11560 10989 11766 11161 16434 5445 9743 12129 13663 
4.g2332 17416 20813 21226 9060 12447 6761 15806 10906 7791 11560 10989 11766 11161 16434 5445 9743 12129 13663 
4.g2338 32 25 33 22 25 18 15 16 17 43 14 14 25 27 1 12 14 24 
4.g2341 73333 70995 104666 103431 79348 54321 95447 85940 71891 64598 53248 78411 81643 103942 42181 70698 65836 108155 
4.g2342 10096 10298 9198 4757 6472 4255 7915 5522 4624 5789 4872 6087 5309 8103 3205 4866 5895 7046 
4.g2344 3421 3649 3329 1800 1907 1208 2224 1531 1252 1514 1518 1670 2104 2388 1018 1823 2239 2394 
4.g2347 19703 21761 23589 16374 17797 9592 26268 14476 11787 14991 10888 16477 14397 16610 5940 14180 12547 17683 
4.g2351 8 148 4 1 0 0 0 1 0 2 1 1 2 5 1 3 2 7 
4.g2352 1 2 2 1 1 0 1 0 0 0 1 0 1 0 0 2 1 0 
4.g2356 338 754 1012 663 358 347 160 439 323 594 238 430 321 714 103 736 173 717 
4.g2357 338 754 1012 663 358 347 160 439 323 594 238 430 321 714 103 736 173 717 
4.g2358 0 0 0 0 0 0 0 0 0 1 0 0 0 0 0 0 0 1 
4.g236 8434 9726 11531 6132 8671 4400 11194 7098 5881 7230 6323 7047 6782 9507 3803 6239 6710 8211 
4.g237 8434 9726 11531 6132 8671 4400 11194 7098 5881 7230 6323 7047 6782 9507 3803 6239 6710 8211 
4.g2371 14243 15147 14030 7578 8167 4073 10684 6810 6558 5748 4876 6403 8018 11429 4233 7910 6598 10647 
4.g2376 279 489 396 54 138 198 147 461 144 204 159 99 241 307 71 90 111 204 
4.g2377 329 471 475 75 168 135 132 296 96 129 73 189 290 193 52 90 76 131 
4.g2379 2887 4722 4234 1526 1929 2363 1610 2110 1452 3039 2522 2264 3749 4099 1084 1651 2240 1906 
4.g238 11212 13001 13954 5443 10325 4422 12934 8251 6554 8263 7587 8865 8360 11460 4527 6999 7153 9350 
4.g2380 2887 4722 4234 1526 1929 2363 1610 2110 1452 3039 2522 2264 3749 4099 1084 1651 2240 1906 
4.g2386 8 47 50 5 27 14 28 24 9 16 23 48 37 43 11 19 19 8 
4.g2395 0 1 1 3 0 1 0 1 0 2 0 0 0 1 0 0 0 0 
4.g24 21186 24933 27809 14982 22287 13939 28531 18387 17478 22494 16110 19882 16263 24211 8733 15633 15162 22645 
4.g2400 0 0 2 0 0 0 0 0 1 0 0 1 0 0 0 0 0 1 
4.g2401 19 44 27 19 4 5 4 31 17 3 13 66 4 9 4 26 8 40 
4.g241 55 85 79 97 99 44 81 55 43 107 59 38 37 93 56 36 53 66 
4.g2412 21 23 40 4 6 2 23 27 5 0 7 8 4 1 1 2 8 4 
4.g2414 87 138 193 49 76 54 76 92 42 32 56 42 55 114 59 54 67 60 
4.g242 55 85 79 97 99 44 81 55 43 107 59 38 37 93 56 36 53 66 
4.g2426 2310 2710 3245 1624 1779 1063 2336 1590 1048 1920 1567 1323 1365 2544 750 1615 1829 2110 
4.g2427 22 27 24 2 0 0 0 0 1 0 0 15 1 0 0 0 0 0 
4.g2431 1386 1983 2026 861 909 2463 1556 1095 944 1352 645 779 1306 2562 373 1084 762 1197 
4.g2432 1386 1983 2026 861 909 2463 1556 1095 944 1352 645 779 1306 2562 373 1084 762 1197 
4.g2439 1514 1962 2337 965 1885 1262 2639 1901 1509 1962 1727 1821 1778 1847 854 1403 1674 2081 
4.g244 12923 11820 11329 7110 7241 4081 10456 6049 5853 7072 5771 5668 5908 9212 3381 6086 7784 10221 
4.g2446 77002 80724 90445 52245 64285 42513 80610 56063 56207 60026 49128 59110 54540 74029 28398 51599 52115 70362 
4.g2447 4726 5700 6986 4790 5225 3118 6196 4895 3784 5508 4600 4467 4231 5731 2434 3966 4317 6323 
4.g2452 10522 12524 13978 6787 4837 4366 5928 5391 4741 6232 4552 6397 7465 8537 2762 6665 6061 7059 
4.g2453 10522 12524 13978 6787 4837 4366 5928 5391 4741 6232 4552 6397 7465 8537 2762 6665 6061 7059 
4.g2459 2230 3020 3323 2471 7786 6067 10637 7810 7534 7618 5825 9575 2559 3892 1633 2522 2504 4263 
4.g2473 1963 2801 2593 1518 2666 1631 4022 2797 1951 2792 2845 2776 1989 2480 834 1813 2719 2815 
4.g2475 14542 17229 18022 9995 8564 8160 9979 8336 7310 10516 6881 11296 12712 13505 4564 9138 9574 14780 
4.g2476 14542 17229 18022 9995 8564 8160 9979 8336 7310 10516 6881 11296 12712 13505 4564 9138 9574 14780 
4.g2477 14542 17229 18022 9995 8564 8160 9979 8336 7310 10516 6881 11296 12712 13505 4564 9138 9574 14780 
4.g2478 14542 17229 18022 9995 8564 8160 9979 8336 7310 10516 6881 11296 12712 13505 4564 9138 9574 14780 
4.g2479 14542 17229 18022 9995 8564 8160 9979 8336 7310 10516 6881 11296 12712 13505 4564 9138 9574 14780 
4.g248 2159 2375 2428 1730 1470 1332 1280 1153 980 1923 927 1580 2305 2800 710 2051 1705 2595 
4.g2481 94 123 139 20 19 10 20 9 26 17 17 30 34 31 8 19 17 19 
4.g249 23924 30060 34792 22556 29584 23115 34859 32493 27732 30761 23630 29926 23186 32891 12452 21283 19313 31286 
4.g250 23924 30060 34792 22556 29584 23115 34859 32493 27732 30761 23630 29926 23186 32891 12452 21283 19313 31286 
4.g252 78 93 151 48 53 53 68 87 52 85 62 56 118 121 17 72 56 84 
4.g254 83 127 96 53 61 63 64 76 38 94 73 75 105 118 42 80 75 99 
4.g259 1976 2615 3070 1766 2222 1525 2628 2351 1431 2460 1659 2056 2220 2314 1255 1810 1569 2467 
4.g26 64 104 103 51 68 84 77 43 57 61 44 74 110 74 25 67 66 111 
4.g260 1976 2615 3070 1766 2222 1525 2628 2351 1431 2460 1659 2056 2220 2314 1255 1810 1569 2467 
4.g263 26 41 34 24 20 10 31 30 18 23 13 23 29 27 8 33 10 32 
4.g264 4 0 2 3 0 4 0 3 11 3 2 1 0 6 0 10 5 1 
4.g266 0 0 0 0 0 0 0 0 0 4 0 0 0 0 0 0 0 1 
4.g270 1858 2323 2693 1363 1812 948 2021 1645 1408 1871 1350 1731 1970 2023 760 1486 1294 2076 
4.g275 21408 25673 27391 12476 16088 10924 15987 11816 10406 16427 10582 11334 15144 20803 7445 13504 14816 13051 
4.g279 5810 7044 7422 3715 5993 3217 8236 4909 3956 5944 4290 5093 4660 6414 2221 3806 3825 6088 
4.g28 1767 2191 2966 1694 2465 1488 2144 2157 1792 2515 1938 1763 1899 2010 945 1469 1826 2368 
4.g281 24035 25885 22025 12535 14081 9626 20432 12254 11394 12810 11956 14344 15635 19841 8119 12586 12982 19461 
4.g291 18 16 29 11 16 20 22 24 16 8 7 32 9 11 29 8 4 12 
4.g296 0 1 0 0 0 0 0 0 1 0 0 1 1 0 0 3 2 2 
4.g297 0 1 0 0 2 2 1 0 0 0 0 1 1 3 1 1 1 1 
4.g298 7968 17579 13136 17396 11097 3710 7566 3400 5170 6881 4880 7288 14713 10506 6061 7303 6665 8727 
4.g299 21740 26289 24919 16417 21954 13254 34773 18719 16002 20479 17688 20165 17765 24013 10083 16510 15519 21744 
4.g3 260 385 405 250 157 258 186 211 159 278 176 325 485 350 136 216 203 390 
4.g300 21740 26289 24919 16417 21954 13254 34773 18719 16002 20479 17688 20165 17765 24013 10083 16510 15519 21744 
4.g301 21740 26289 24919 16417 21954 13254 34773 18719 16002 20479 17688 20165 17765 24013 10083 16510 15519 21744 
4.g303 21740 26289 24919 16417 21954 13254 34773 18719 16002 20479 17688 20165 17765 24013 10083 16510 15519 21744 
4.g307 1 2 6 1 0 4 4 6 5 12 5 10 5 7 6 0 3 5 
4.g308 2 1 0 1 0 0 0 2 0 3 0 0 0 2 0 0 0 5 
4.g309 3701 4457 5106 2476 3789 2420 3362 2902 2365 3926 2888 2755 2866 3754 1460 2440 2758 3467 
4.g315 6181 8702 9188 5295 7249 4736 7436 5500 5121 7511 5465 5518 6760 8702 3524 5252 5440 7904 
4.g317 795 752 653 588 1375 447 1245 320 260 524 336 478 1291 762 182 625 1259 747 
4.g318 795 752 653 588 1375 447 1245 320 260 524 336 478 1291 762 182 625 1259 747 
4.g321 192 264 484 238 225 195 292 278 240 295 246 208 308 437 115 179 262 387 
4.g33 11941 11892 10575 5375 6582 3800 9955 5715 5675 6054 5116 6479 7217 7706 3369 6340 6369 8271 
4.g330 12747 15217 18328 8507 12848 6969 14703 9828 9609 15022 9302 9686 9785 12273 4983 8449 9092 12717 
4.g337 1239 1862 1149 320 1621 1630 734 1290 830 1047 1348 1556 1218 2012 454 921 1907 534 
4.g338 1239 1862 1149 320 1621 1630 734 1290 830 1047 1348 1556 1218 2012 454 921 1907 534 
4.g343 816 1286 1148 546 1368 650 666 1006 618 824 517 1048 708 948 82 363 866 779 
4.g346 1250 1632 2377 266 89 961 215 325 161 536 189 128 463 804 44 287 184 157 
4.g347 1250 1632 2377 266 89 961 215 325 161 536 189 128 463 804 44 287 184 157 
4.g349 61 99 102 125 57 58 29 37 29 42 52 118 155 73 22 57 65 67 
4.g35 38041 43686 37594 19816 30456 16451 36429 25162 20881 27137 22595 27158 17784 32322 13185 21222 21611 27770 
4.g350 14798 15733 16123 9533 8008 5215 11679 7146 7452 8643 5725 7307 8651 14035 3964 8696 8389 13131 
4.g354 841 914 1522 977 1297 792 858 711 788 1287 783 836 1291 1545 528 842 877 1869 
4.g360 72 113 151 84 181 91 161 133 123 166 136 108 96 189 42 101 76 106 
4.g361 72 112 150 84 178 90 162 136 123 170 136 108 97 190 42 104 78 109 
4.g362 1399 1986 1990 1474 2732 1423 3220 2145 1426 2918 1722 2240 1746 2123 838 1904 1344 2706 
4.g365 79 118 153 107 248 105 187 203 165 180 156 138 172 290 42 117 95 124 
4.g366 79 118 153 107 248 105 187 203 165 180 156 138 172 290 42 117 95 124 
4.g368 22194 23298 23786 13197 12820 9067 16435 10856 9823 12548 9521 14120 14729 17403 6262 11312 12902 18476 
4.g370 3203 3739 3957 2112 3895 1632 4988 2988 2684 3576 3173 2826 2170 3547 1433 2191 2480 3098 
4.g372 5615 7356 8285 5110 6785 4112 7356 5266 4602 6456 5350 4731 3899 7180 2873 4071 4869 7224 
4.g375 75 127 154 97 197 142 264 151 132 252 158 113 106 222 45 107 98 118 
4.g378 9964 11635 24895 1107 4318 966 2284 1340 1393 1599 1207 1349 1380 1714 656 1097 1082 1471 
4.g379 4238 4568 4846 1942 2915 1612 3926 2461 2177 2754 2422 2157 2373 3788 1272 2592 2590 3218 
4.g380 474 537 684 497 480 377 493 509 362 682 398 365 454 989 227 418 411 804 
4.g383 21829 22208 22139 13493 20381 10786 29552 17352 16296 17188 16466 18649 13444 18384 8518 14943 14598 19914 
4.g386 216 245 261 132 144 151 166 122 129 168 132 154 166 207 59 141 125 228 
4.g389 182 250 280 94 85 251 60 333 236 219 340 65 261 492 99 230 415 189 
4.g39 41275 46451 50816 26972 33223 18890 42603 29180 24948 31817 24965 28109 29773 37972 13181 26258 26378 37089 
4.g390 15 23 15 17 5 14 8 8 4 6 4 5 9 15 8 12 16 20 
4.g395 143 137 135 34 29 26 19 22 20 86 40 10 51 52 35 32 106 26 
4.g40 11915 14668 14344 9400 18273 6874 18183 12611 10941 15522 15164 11888 11031 19586 5796 9094 12690 12483 
4.g403 7758 7648 8627 5594 4425 3460 4747 3382 3597 4086 2509 4195 5566 5433 2281 4002 4394 6994 
4.g404 7758 7648 8627 5594 4425 3460 4747 3382 3597 4086 2509 4195 5566 5433 2281 4002 4394 6994 
4.g408 0 6 1 0 1 5 1 4 0 3 4 3 6 2 0 2 1 129 
4.g409 3099 4021 4272 2516 3512 1858 4076 2894 2373 3102 2913 2239 2357 3994 1448 2205 2631 3480 
4.g411 9231 9102 8445 5244 6612 3289 8791 4478 4979 6425 5386 4929 4659 8083 2915 4887 6291 7776 
4.g419 2 36 0 2 8 5 3 12 4 6 1 23 0 5 1 2 2 132 
4.g42 461 617 664 495 702 336 545 558 447 544 581 502 305 617 202 387 386 593 
4.g422 4569 4937 4488 2687 2921 1961 4604 2904 2663 3638 2535 3314 2653 3413 1566 2170 2683 4755 
4.g423 112 172 257 175 254 178 387 320 273 230 297 198 165 256 63 239 175 372 
4.g429 24 74 43 47 10 27 14 16 14 23 13 82 31 43 10 34 12 152 
4.g43 94 138 186 64 53 69 66 51 55 73 57 54 133 155 38 43 56 67 
4.g438 1828 1999 2428 2043 2971 1509 3059 1615 1826 2087 2326 1948 1468 2462 997 2044 2798 2512 
4.g44 3453 3984 5149 2674 3843 2228 4342 2991 2147 3521 2924 3376 2931 3855 1908 2893 2915 3905 
4.g440 3809 4688 5231 1206 2456 5025 1943 1449 934 10293 1676 5272 3476 4277 1606 800 3089 1785 
4.g441 3809 4688 5231 1206 2456 5025 1943 1449 934 10293 1676 5272 3476 4277 1606 800 3089 1785 
4.g442 3809 4688 5231 1206 2456 5025 1943 1449 934 10293 1676 5272 3476 4277 1606 800 3089 1785 
4.g445 2 8 2 2 1 0 4 3 1 7 1 3 13 0 2 7 0 127 
4.g450 11175 11611 8379 4439 7751 3820 12666 6293 5747 7216 6279 7273 5827 8062 3580 4811 5805 6699 
4.g451 31 38 47 41 32 48 34 32 34 37 22 45 67 51 12 35 34 181 
4.g452 0 0 0 0 0 0 0 0 0 0 0 0 0 0 0 0 0 126 
4.g462 227 218 228 193 396 228 678 343 340 334 290 481 182 294 150 176 158 279 
4.g466 26438 28924 24778 11174 14541 7449 15560 11098 10523 14866 9754 12647 14712 16046 6206 11860 13522 18585 
4.g471 26819 28426 29759 18275 18059 11257 23700 14877 15587 19860 14306 15916 19692 29109 11261 19182 19869 26426 
4.g474 1089 1218 1113 1315 899 1437 1229 492 880 1178 1025 572 1463 2090 447 1289 1004 1865 
4.g476 109748 116155 93460 55594 55623 38779 76147 43038 44538 55905 43247 49986 67401 73405 28138 52471 59772 81588 
4.g480 16388 21917 20266 12186 14910 9902 16869 13559 9883 14874 11514 14110 16989 18268 7014 12289 12068 17767 
4.g481 16388 21917 20266 12186 14910 9902 16869 13559 9883 14874 11514 14110 16989 18268 7014 12289 12068 17767 
4.g491 3 4 11 4 4 4 4 3 2 7 2 1 1 4 1 206 3 9 
4.g493 3 4 11 4 4 4 4 3 2 7 2 1 1 4 1 206 3 9 
4.g494 1546 2213 2963 1734 2737 1652 2578 2101 1849 2621 2109 1646 1258 2484 1105 1546 1511 2352 
4.g498 8614 9512 8869 4509 5776 3066 8094 4745 4275 5043 4580 4928 5749 6760 2977 4867 5472 6166 
4.g499 8614 9512 8869 4509 5776 3066 8094 4745 4275 5043 4580 4928 5749 6760 2977 4867 5472 6166 
4.g5 1646 2303 2807 1974 2604 1840 3734 4644 2153 2928 2220 2682 2398 2127 1043 1299 1675 2248 
4.g50 16868 21160 22993 16657 25234 15236 31500 26217 22981 22746 21430 22602 14200 25368 8505 14077 14921 22840 
4.g503 2765 3090 3906 3224 3447 2325 3347 2773 2165 4099 2811 2227 3185 3925 1443 2117 2691 3323 
4.g505 2225 3095 3568 1252 2139 1285 2631 2212 1681 2041 1864 1923 2428 2893 1036 1819 1976 2356 
4.g507 22331 28556 25113 10753 14416 11684 18265 13547 11423 15257 11077 15734 18146 19379 7219 12333 12643 17711 
4.g508 5347 7205 7512 2924 3282 3008 4155 3574 2550 3974 2689 3878 3901 4588 1610 3166 2835 3665 
4.g509 5347 7205 7512 2924 3282 3008 4155 3574 2550 3974 2689 3878 3901 4588 1610 3166 2835 3665 
4.g51 16868 21160 22993 16657 25234 15236 31500 26217 22981 22746 21430 22602 14200 25368 8505 14077 14921 22840 
4.g524 89678 78172 58959 38077 40665 19379 58649 30051 29040 35972 26890 32749 37679 42470 19005 36728 39791 54055 
4.g526 391 658 954 536 2468 497 255 731 402 712 346 475 661 951 161 552 421 704 
4.g527 391 658 954 536 2468 497 255 731 402 712 346 475 661 951 161 552 421 704 
4.g533 2 0 2 0 2020 5 0 268 0 0 0 0 0 0 0 4 0 3 
4.g535 5585 6252 7920 4524 5530 2761 3324 2488 3186 4795 2252 3438 5160 4671 1649 3727 4238 3953 
4.g536 5585 6252 7920 4524 5530 2761 3324 2488 3186 4795 2252 3438 5160 4671 1649 3727 4238 3953 
4.g545 471 541 759 483 790 828 1012 811 986 783 605 1397 525 1334 385 468 395 772 
4.g549 1807 1859 2045 1226 1343 883 1484 712 667 1158 800 950 2093 1199 528 1146 1454 1134 
4.g550 760 847 1090 665 1102 488 1635 948 962 792 944 939 636 1087 446 649 729 980 
4.g554 821 963 862 555 928 395 1423 750 741 703 819 768 570 887 309 558 668 824 
4.g56 0 1 88 5 0 1 0 2 0 5 4 1 8 6 0 6 5 2 
4.g565 1345 1544 1557 802 1278 586 1108 905 749 1019 824 844 934 1226 381 733 838 1107 
4.g57 191 256 321 249 144 136 155 139 108 192 193 143 252 289 58 132 256 199 
4.g570 712 1131 1924 1380 1464 1458 1499 2045 1555 1874 1353 1660 1359 1945 715 1055 1114 2255 
4.g572 0 0 0 0 0 0 0 1 0 0 0 4 3 1 0 0 0 0 
4.g584 1 4 1 1 4 2 4 0 1 5 1 1 4 0 0 3 1 2 
4.g588 14 15 20 7 16 14 18 11 8 8 16 23 26 24 6 4 18 19 
4.g60 4215 5321 6139 3409 5318 2566 6608 4404 3449 4876 3113 3994 5239 7080 1961 4224 2304 4353 
4.g603 286 285 337 162 217 142 118 154 205 209 77 213 281 178 64 216 137 270 
4.g605 1824 2531 3545 2638 3167 1855 3653 2545 2591 3752 2625 2460 2069 3090 1479 2203 2131 3226 
4.g611 11 7 9 4 4 0 8 1 4 12 3 7 12 4 0 7 3 5 
4.g613 73 167 2 165 0 65 163 22 90 501 38 14 47 32 36 240 10 32 
4.g616 10 19 11 13 4 14 2 8 2 7 3 45 9 11 7 8 7 5 
4.g617 13341 20747 21651 10624 15023 11349 14256 12550 9025 16033 11635 12975 21000 17642 6783 10693 13208 14787 
4.g619 13341 20747 21651 10624 15023 11349 14256 12550 9025 16033 11635 12975 21000 17642 6783 10693 13208 14787 
4.g62 3370 4253 5730 3331 3499 2606 4867 3982 3214 3298 3154 4630 2280 4312 1671 2252 2811 3926 
4.g63 6835 8012 7154 3266 5222 3051 5550 3725 3179 4829 3909 4622 4113 5890 1916 3519 3508 4240 
4.g634 3 0 0 0 2 0 0 3 0 0 0 0 0 0 0 0 0 0 
4.g635 0 0 0 0 0 1 0 1 0 2 0 0 0 0 0 0 0 0 
4.g636 0 1 0 1 0 0 0 13 0 6 0 0 1 2 0 0 0 0 
4.g64 6835 8012 7154 3266 5222 3051 5550 3725 3179 4829 3909 4622 4113 5890 1916 3519 3508 4240 
4.g640 39601 41899 38186 17407 17384 13437 25341 16046 15039 21805 14632 17496 18594 26574 10060 16823 19521 24102 
4.g646 352 415 604 437 467 445 260 476 333 594 261 342 453 483 191 351 279 469 
4.g648 352 415 604 437 467 445 260 476 333 594 261 342 453 483 191 351 279 469 
4.g651 0 3 0 0 0 0 0 0 0 0 0 0 0 0 0 0 0 0 
4.g652 0 0 0 0 0 1 0 0 0 0 0 0 0 0 0 0 0 0 
4.g657 2221 2448 2241 1074 962 703 1596 1241 816 1133 990 2028 1473 2116 591 965 1204 1769 
4.g665 2997 3191 2901 1132 1847 1461 2631 1657 1339 2155 1530 2229 2116 1907 1000 1665 1446 2593 
4.g666 5058 5516 5701 2793 2523 1956 3253 2516 3515 2793 1658 2917 3841 2986 1120 2635 2129 5125 
4.g668 0 3 0 3 1 5 0 0 0 0 0 1 1 0 0 2 1 3 
4.g674 93 94 80 119 47 237 44 91 55 104 65 65 74 123 35 79 74 140 
4.g675 93 94 80 119 47 237 44 91 55 104 65 65 74 123 35 79 74 140 
4.g676 24 24 23 24 7 11 6 42 29 19 17 18 10 8 2 70 4 41 
4.g679 30 32 64 55 6 11 8 18 17 48 48 20 22 21 0 50 55 13 
4.g680 2745 3670 4164 2798 3106 1935 4513 3567 2460 3627 2854 3140 2674 5179 1434 2126 2464 3632 
4.g686 0 0 0 0 0 0 0 0 0 0 0 0 0 0 0 0 0 0 
4.g688 0 0 0 1 0 0 0 2 0 0 0 0 1 0 0 0 0 2 
4.g694 652 593 605 839 651 519 688 565 507 764 438 475 523 981 346 671 450 878 
4.g695 652 593 605 839 651 519 688 565 507 764 438 475 523 981 346 671 450 878 
4.g697 1132 1787 3234 1974 2305 1475 2811 1986 1598 2610 1660 1860 1697 2647 814 1526 1359 2702 
4.g698 1132 1787 3234 1974 2305 1475 2811 1986 1598 2610 1660 1860 1697 2647 814 1526 1359 2702 
4.g7 3093 4103 4185 2648 4125 2695 4553 3162 2809 4558 2654 3104 2688 3833 1550 2823 2153 3660 
4.g70 55470 64629 65791 33664 52160 30417 68260 44877 39160 49865 42394 47603 41304 54576 21797 37007 36986 43947 
4.g702 3 3 3 4 4 5 2 9 4 6 0 1 4 3 0 2 6 15 
4.g703 0 0 0 1 1 1 0 3 0 1 0 3 0 0 0 0 1 2 
4.g705 0 2 1 0 0 0 0 1 0 1 0 0 1 0 1 1 2 1 
4.g71 55470 64629 65791 33664 52160 30417 68260 44877 39160 49865 42394 47603 41304 54576 21797 37007 36986 43947 
4.g714 7693 8199 7536 3809 4037 2775 4750 3491 2581 3733 3288 3465 3734 4501 2158 2618 4052 5663 
4.g724 650 903 1014 677 752 481 971 598 600 610 508 899 882 1176 294 759 717 954 
4.g725 1 0 2 0 0 0 0 0 0 0 0 0 0 0 0 0 0 0 
4.g726 3 1 0 0 1 1 0 5 6 3 0 0 5 1 0 4 2 11 
4.g728 0 1 0 0 0 2 0 0 0 0 0 0 0 0 0 0 0 1 
4.g73 250 289 332 284 228 298 243 119 218 385 213 288 452 339 121 164 287 316 
4.g737 0 1 0 0 0 0 0 0 0 0 0 0 0 0 0 0 0 0 
4.g741 0 15 2 0 0 0 0 7 1 0 1 3 0 3 0 3 1 4 
4.g744 2333 2841 4553 2617 2121 1187 2128 1811 1448 2618 1776 1571 2864 3372 1374 2337 2400 3388 
4.g75 15680 17029 18538 11528 14106 6590 18968 9856 10589 14469 10567 11343 11308 14737 7270 9891 12195 20264 
4.g753 161 225 248 248 277 179 347 377 200 291 275 228 170 311 84 206 177 263 
4.g757 492 605 581 363 811 384 767 668 508 677 650 539 382 552 255 333 467 653 
4.g76 31 45 36 18 32 38 37 30 10 30 37 22 28 39 16 25 44 23 
4.g761 0 1 3 0 0 0 1 1 1 1 1 1 0 0 0 0 0 0 
4.g762 0 0 0 1 1 0 0 0 0 0 1 0 1 0 0 1 1 1 
4.g763 0 0 1 0 2 1 0 0 1 0 0 0 2 1 0 0 0 0 
4.g764 177 196 170 60 179 1025 479 67 19 149 39 518 102 1539 41 334 66 27 
4.g77 43 59 54 222 21 30 123 25 35 31 26 17 62 66 17 38 41 32 
4.g770 0 0 0 0 0 0 0 0 0 1 0 1 0 0 1 0 1 0 
4.g776 32 60 70 36 26 45 43 48 32 55 50 39 72 82 28 27 45 43 
4.g777 61 110 129 74 50 54 41 99 39 142 92 140 108 125 45 44 78 78 
4.g779 2 1 1 2 3 0 1 2 4 54 2 25 17 11 2 0 6 2 
4.g78 2216 2836 3338 2396 1339 1241 1112 1255 1235 1401 1269 1269 2707 2979 669 1980 1524 2175 
4.g79 2216 2836 3338 2396 1339 1241 1112 1255 1235 1401 1269 1269 2707 2979 669 1980 1524 2175 
4.g793 921 847 968 1282 936 728 1500 1111 916 1235 835 1346 665 903 476 732 851 983 
4.g795 639 893 976 896 348 489 277 578 445 593 335 443 582 1245 283 654 374 1204 
4.g796 639 893 976 896 348 489 277 578 445 593 335 443 582 1245 283 654 374 1204 
4.g797 639 893 976 896 348 489 277 578 445 593 335 443 582 1245 283 654 374 1204 
4.g811 4 6 2 2 1 9 1 0 2 6 1 6 4 9 2 1 6 4 
4.g812 141 148 208 181 183 302 134 44 102 215 89 98 235 293 82 170 103 274 
4.g815 108 149 48 171 11 28 86 53 25 145 47 19 98 73 32 147 59 114 
4.g816 108 149 48 171 11 28 86 53 25 145 47 19 98 73 32 147 59 114 
4.g822 31786 34949 34193 16939 22333 12305 25114 17031 16072 21298 16041 18621 18139 26020 9524 17396 18343 26043 
4.g823 31786 34949 34193 16939 22333 12305 25114 17031 16072 21298 16041 18621 18139 26020 9524 17396 18343 26043 
4.g824 1839 2171 2886 2310 2810 2083 3244 2979 2448 2512 2119 2326 1782 2832 922 2179 1892 2773 
4.g825 550 552 613 395 402 563 519 527 348 363 359 456 249 371 212 201 224 373 
4.g829 0 2 0 0 0 0 0 0 0 0 1 1 2 0 0 0 2 0 
4.g831 5689 11237 7062 1109 2630 2485 3450 4517 4867 5199 3048 3903 1923 3500 1903 1904 2498 3193 
4.g839 1417 2162 3304 3622 1789 1721 1731 2250 1420 3027 1301 2366 1327 3615 861 3182 816 2484 
4.g84 50 68 43 21 32 36 33 25 19 43 28 18 63 59 17 32 25 42 
4.g842 0 1 0 3 1 1 8 0 0 6 0 0 0 12 0 0 0 0 
4.g843 102 150 191 69 72 97 92 73 196 147 272 68 158 227 52 103 215 159 
4.g844 102 150 191 69 72 97 92 73 196 147 272 68 158 227 52 103 215 159 
4.g846 102 150 191 69 72 97 92 73 196 147 272 68 158 227 52 103 215 159 
4.g850 1270 1741 1942 966 2089 741 1360 1350 987 1385 1327 1209 1003 1795 623 1806 995 2911 
4.g854 0 0 1 0 0 0 0 1 0 0 0 9 0 0 1 0 0 0 
4.g857 54 79 22 82 4 19 33 10 35 70 26 9 55 24 11 89 38 52 
4.g860 0 0 0 0 0 0 0 0 0 0 0 0 0 0 0 0 0 0 
4.g865 1438 1913 1836 888 140 1094 3681 2756 146 2185 1683 1051 916 909 27 1169 764 1376 
4.g866 1503 1790 1920 1108 2494 1091 2927 2456 2242 1871 1267 1826 814 1954 608 498 781 1081 
4.g867 112 29 15 10 154 6 15 26 23 104 107 123 8 15 1 14 16 20 
4.g87 2426 2633 2917 2145 3266 2187 4584 3333 3382 3136 2585 3392 1977 2805 1232 2094 1855 3212 
4.g871 0 0 0 0 0 0 0 0 0 0 0 0 0 0 0 0 1 0 
4.g872 0 0 0 1 0 0 0 0 0 1 0 0 0 0 0 0 0 0 
4.g873 496 839 684 757 502 466 720 637 468 1273 600 465 572 716 231 887 445 680 
4.g874 2 4 2 0 0 1 3 4 1 3 2 2 1 6 2 0 2 2 
4.g88 9114 10007 10801 5868 7899 5029 10753 6822 5559 7619 6339 7665 6699 9948 4002 6693 6215 8153 
4.g882 121 189 121 102 154 98 200 157 109 112 122 147 65 144 67 64 82 144 
4.g883 913 1377 1622 1068 1492 790 1699 1474 1108 1242 1177 1209 936 1508 636 927 955 1519 
4.g890 427 670 864 503 653 521 804 734 606 1034 519 634 614 730 351 388 393 859 
4.g899 1 0 3 1 0 0 1 0 0 1 1 0 1 1 1 0 0 1 
4.g9 3984 4428 5156 3173 3933 2666 5306 3772 3152 4268 3167 3816 3419 4707 1802 3011 2887 4740 
4.g908 92 185 199 93 145 161 116 177 114 240 98 189 256 202 88 90 119 181 
4.g91 1633 2154 2238 1699 2751 1596 3190 2399 2155 2388 2045 2066 1661 2479 965 1570 1456 2370 
4.g912 902 1133 1439 694 1465 734 1901 1247 1080 1326 968 970 760 1291 445 767 688 1029 
4.g916 119 128 156 86 270 196 288 224 208 226 135 140 165 146 46 159 176 178 
4.g92 17872 19135 16578 9201 11100 7383 15325 9904 8870 11146 8541 9625 10927 13222 5091 8944 9799 13109 
4.g924 0 0 0 0 0 0 0 0 1 0 0 0 0 0 0 0 0 0 
4.g925 1 1 1 1 0 1 2 0 6 1 0 0 6 1 0 1 0 2 
4.g927 0 0 1 0 0 0 0 0 0 0 0 0 0 0 0 1 0 0 
4.g929 21 41 55 14 34 50 26 46 18 37 6 18 26 14 7 22 5 37 
4.g93 13383 18180 30408 20406 23902 14508 22297 22556 15077 22382 18270 18030 16793 27913 8382 16776 16850 24748 
4.g933 1862 2528 3573 1961 3882 1466 4375 3205 3480 3700 2246 2455 1493 3573 1419 1921 1587 3557 
4.g935 1862 2528 3573 1961 3882 1466 4375 3205 3480 3700 2246 2455 1493 3573 1419 1921 1587 3557 
4.g945 28872 27033 24550 12811 12111 8175 17202 10685 9878 14533 8952 12039 15161 19351 6664 13763 13603 18862 
4.g946 28872 27033 24550 12811 12111 8175 17202 10685 9878 14533 8952 12039 15161 19351 6664 13763 13603 18862 
4.g95 25623 32789 42295 26428 27059 22169 28323 24353 22127 28891 19416 21823 24956 22960 8717 20435 20771 34639 
4.g950 40 59 52 0 1 2 0 1 3 3 0 10 8 2 4 0 1 6 
4.g952 45 34 59 29 38 28 29 52 25 57 24 23 74 26 13 39 12 16 
4.g954 2 2 1 4 1 1 1 1 0 4 1 5 0 0 0 1 0 0 
4.g958 23 30 61 24 27 34 16 17 13 33 17 43 159 11 14 63 50 77 
4.g959 1871 2757 3066 1553 1539 1575 2183 1647 1307 2200 1784 1496 2559 2609 948 1628 1676 1676 
4.g972 9246 12687 14609 7646 10833 6089 10482 9104 7282 7907 8226 10041 7895 10203 4285 6686 6860 10001 
4.g979 0 0 0 0 0 0 0 0 0 0 0 0 0 0 0 0 0 0 
4.g993 0 1 3 0 1 3 0 4 4 1 2 2 4 1 0 0 1 2 
4.g996 15 11 21 4 2 6 8 7 37 70 10 6 80 40 10 9 5 12 
4.g997 157 183 199 80 108 101 103 125 93 129 116 148 299 201 57 104 108 218 
4.g998 0 1 0 0 0 0 0 0 0 0 0 0 0 0 0 0 0 0 
401.g145 16 39 36 25 31 37 22 30 26 44 31 39 57 34 26 22 31 33 
4016.g1328 18 20 20 17 9 26 26 22 13 11 20 18 12 38 4 13 24 14 
4017.g1329 25 54 55 55 48 79 28 27 50 31 69 33 38 122 10 39 52 51 
4019.g1330 11 25 31 20 19 18 14 9 11 25 22 14 41 38 8 16 12 34 
4019.g1331 1 0 0 0 0 0 0 0 0 0 0 0 0 0 0 0 0 0 
4019.g1332 35 25 21 13 6 9 123 55 3 9 16 13 22 32 10 14 25 14 
4022.g1333 5 4 9 8 7 9 7 6 12 10 12 4 15 9 1 9 8 8 
4026.g1334 72 65 99 91 7 13 3 1031 8 16 10 63 10 263 37 37 16 8 
4026.g1335 1 6 1 1 0 1 1 0 0 0 0 0 0 0 0 0 0 3 
4026.g1336 5 6 5 3 4 4 5 1 3 6 8 2 2 7 1 9 10 3 
4026.g1337 42 55 63 60 26 36 28 22 25 34 45 23 62 87 18 67 35 43 
4028.g1338 7 25 12 8 5 14 8 7 4 9 21 16 17 23 5 8 7 12 
4031.g1339 109 98 184 188 26 47 63 184 45 78 83 30 56 201 28 101 83 210 
4034.g1340 26180 18934 62681 98960 89293 42451 110055 68427 79010 75500 49273 106007 41136 75807 67516 75679 49380 60647 
4035.g1341 0 0 0 0 1 0 0 0 0 1 1 0 0 0 0 0 1 0 
4040.g1342 0 1 1 1 0 5 6 0 2 4 11 5 2 12 0 4 3 2 
4042.g1343 500 894 916 1511 1262 119 179 564 411 110 677 551 818 53 4 335 807 1796 
4047.g1344 138 287 211 228 101 115 56 60 86 118 137 213 342 177 58 120 159 170 
4047.g1345 10 23 17 17 6 14 15 10 7 18 16 9 28 27 7 9 15 31 
4048.g1346 47 89 93 15 2 28 48 22 33 89 15 73 248 43 14 50 10 106 
405.g146 1 0 1 1 1 3 1 3 1 2 1 4 3 0 1 1 0 1 
4057.g1347 9 11 24 32 5 6 2 420 5 5 2 38 2 93 16 6 4 3 
4057.g1348 0 0 3 3 0 9 2 0 2 2 4 3 1 5 0 4 0 3 
4057.g1349 58 124 129 92 78 78 34 74 74 85 63 40 224 144 28 62 60 106 
4057.g1350 45 85 147 78 54 38 28 52 30 69 62 36 130 127 19 36 64 92 
4060.g1351 12 42 45 8 12 8 10 9 10 16 8 17 26 21 2 15 13 15 
4061.g1352 33 59 70 103 10 30 60 12 33 22 34 41 21 84 24 92 35 28 
4061.g1353 3 7 14 7 3 7 3 2 8 7 6 2 8 5 0 8 5 4 
4066.g1354 27 33 44 15 26 21 20 15 5 20 8 26 35 15 19 57 14 23 
4071.g1355 3 3 1 1 5 5 2 6 3 7 2 4 8 13 0 11 5 9 
4086.g1356 25 50 64 37 66 19 31 55 45 72 46 56 110 76 24 71 56 52 
4087.g1357 9 7 13 8 11 11 7 12 15 7 14 6 13 24 2 6 8 16 
4087.g1358 5 9 14 5 4 8 17 10 4 10 15 21 7 15 8 4 9 6 
409.g147 8 20 9 5 5 5 6 4 4 14 11 7 11 18 4 6 10 13 
409.g148 91 154 172 86 83 68 88 61 121 118 71 102 254 166 35 107 70 182 
4091.g1359 1 1 1 2 3 3 0 3 0 0 3 1 2 0 2 2 1 1 
41.g18 1113 1339 1229 896 1326 1130 2394 1841 1101 1777 1119 1260 941 1559 513 856 968 1335 
4102.g1360 57 85 73 693 178 303 7 6 4440 13 46 15 14 715 1 164 132 12 
4111.g1361 12 10 14 5 10 7 7 5 8 11 4 7 8 18 4 11 8 13 
4112.g1362 58 100 114 12 10 25 24 17 16 28 12 11 20 34 2 27 16 29 
4119.g1363 209 214 222 155 207 102 322 185 203 211 219 189 114 177 100 98 146 193 
4119.g1364 5 3 11 6 2 8 6 2 8 6 7 6 0 3 5 1 9 3 
4126.g1365 1 1 0 1 2 4 0 3 1 2 2 3 6 1 2 1 0 1 
413.g149 66 178 218 89 161 110 78 114 105 159 137 140 252 202 57 116 89 113 
4130.g1366 13 16 21 7 8 7 11 6 13 13 8 7 31 21 3 4 20 12 
4135.g1367 4 2 0 2 0 2 0 0 0 1 2 0 1 0 0 1 0 0 
4136.g1368 8 36 10 5 4 1 8 6 7 9 10 17 18 19 7 16 14 11 
4136.g1369 153 246 254 102 125 117 116 121 74 152 123 123 242 253 61 118 123 214 
4141.g1370 1 1 1 0 29 3 0 4 2 4 20 18 15 6 1 0 14 6 
4142.g1371 0 0 0 0 0 0 0 0 0 0 0 0 0 0 0 0 0 0 
4144.g1372 3 18 17 1 2 0 3 2 4 3 5 3 8 10 0 3 4 0 
4145.g1373 8 24 29 6 3 11 14 23 15 17 31 16 27 32 12 5 22 15 
415.g150 77 97 87 63 31 38 48 33 67 64 41 50 112 79 17 62 44 109 
4163.g1374 88 193 228 97 117 83 60 82 67 105 81 97 205 218 47 107 72 132 
4170.g1375 1 0 1 0 1 0 0 0 0 0 0 0 0 2 0 0 0 2 
4171.g1376 1 1 0 1 5 1 2 2 0 3 4 5 1 1 1 4 4 2 
4173.g1377 36 46 55 45 34 36 20 35 34 47 39 32 57 64 16 28 39 55 
4185.g1378 82 164 185 156 60 115 52 14 21 274 124 108 365 58 63 39 116 59 
4199.g1379 2 13 21 7 18 5 8 14 4 15 19 16 31 27 7 1 7 25 
420.g151 122 202 208 112 107 99 89 140 71 157 100 112 190 219 47 80 86 184 
420.g152 48 88 78 32 41 57 39 27 23 61 31 39 74 88 22 37 51 53 
420.g153 34 90 135 49 53 52 63 87 50 69 55 63 142 151 46 58 55 130 
4200.g1380 282 339 320 77 268 1090 750 69 36 160 69 776 166 1868 44 290 66 56 
4205.g1381 11 31 28 2 7 3 3 1 5 4 4 3 5 17 4 16 9 4 
421.g154 4 3 1 1 4 3 5 5 4 6 3 2 3 4 2 1 0 1 
4210.g1382 46 70 68 63 24 45 51 33 56 30 40 29 71 136 6 41 42 66 
4213.g1383 132 306 296 155 177 149 94 209 103 179 141 171 321 306 78 163 132 252 
4213.g1384 129 237 273 155 100 97 81 94 53 128 91 108 285 218 45 97 104 242 
4215.g1385 4 14 19 3 22 7 2 4 4 15 12 6 18 28 4 4 8 8 
4225.g1386 48671 44664 110503 148430 143636 83530 173647 103382 127284 130093 78530 172633 79421 106201 114642 137221 77067 93333 
4229.g1387 83 141 98 30 51 46 35 35 24 38 36 33 106 88 20 34 38 62 
4232.g1388 2205 3204 2425 1294 1411 1373 1553 2917 1568 2634 982 1065 1496 2202 548 1571 1114 2526 
4232.g1389 0 0 0 0 0 0 0 0 0 0 0 0 0 0 0 0 1 0 
4233.g1390 3 1 4 2 1 0 0 3 5 29 2 3 7 4 0 5 1 14 
4233.g1391 9 13 7 2 0 1 2 0 1 3 1 3 10 3 1 4 2 1 
4237.g1392 32 48 93 46 35 45 57 51 46 72 39 50 74 89 16 25 32 81 
4240.g1393 432 661 639 26 18 35 28 29 25 40 21 14 36 85 5 20 8 18 
4241.g1394 35 53 44 26 22 27 17 27 24 36 36 45 44 62 8 40 34 24 
4241.g1395 175 320 267 98 108 94 89 90 74 151 104 95 245 246 58 102 117 150 
4241.g1396 0 0 0 0 0 0 0 0 0 0 0 0 0 0 0 0 0 0 
4241.g1397 65 138 161 61 65 89 33 117 71 113 81 96 152 138 33 75 52 121 
4242.g1398 344 939 684 252 83 176 107 151 308 269 76 186 656 636 132 1389 134 1322 
4244.g1399 24 31 18 18 1 1 18 6 33 19 6 3 5 5 1 21 6 5 
4256.g1400 3 3 2 4 1 4 4 3 6 6 4 7 0 8 0 1 5 4 
4257.g1401 2 13 21 7 14 6 3 7 5 22 11 10 19 32 6 2 9 13 
4265.g1402 27 75 94 39 58 67 61 70 40 102 47 96 124 112 47 49 52 83 
4267.g1403 7 13 33 59 56 7 8 13 20 14 25 29 57 48 8 19 19 8 
4267.g1404 17 20 32 15 6 14 13 12 14 19 16 15 20 12 4 13 9 21 
4267.g1405 6 11 13 4 2 4 9 4 5 6 2 6 15 15 6 7 6 12 
4267.g1406 90 113 152 83 9 24 14 514 12 28 14 34 41 197 45 25 20 22 
4272.g1407 787 1037 1226 691 1008 856 1053 885 899 1154 717 807 988 1289 498 658 633 1271 
4274.g1408 42 37 31 30 9 22 9 17 9 17 15 35 30 22 2 8 24 16 
4279.g1409 0 1 0 0 0 1 3 0 47 2 1 0 1 1 0 0 2 2 
4280.g1410 50 78 80 44 50 58 37 54 31 116 72 50 116 75 10 50 72 31 
4280.g1411 58 91 145 60 71 61 66 83 52 130 77 97 177 139 28 73 57 99 
4280.g1412 5 14 10 2886 61 49 39 48 56 46 34 21 504 7381 787 487 33 2082 
4281.g1413 41 81 74 10 10 83 7 113 60 68 61 24 61 164 26 71 61 41 
4285.g1414 2 8 18 8 8 8 7 6 2 16 14 10 8 38 2 12 14 12 
429.g155 7 40 46 28 37 27 17 38 22 36 46 30 75 74 23 16 32 53 
4292.g1415 955 1409 1526 719 609 772 1048 827 567 1073 697 760 1325 1782 331 682 790 1172 
4292.g1416 29 68 64 28 40 31 23 26 26 41 33 39 87 89 13 28 41 50 
4294.g1417 47 109 129 57 56 66 37 71 38 103 78 53 112 145 24 48 86 88 
4294.g1418 0 3 1 1 3 2 3 1 1 1 1 1 7 2 0 0 0 2 
4294.g1419 26 64 71 36 33 39 29 34 22 52 46 41 72 93 18 41 57 51 
4300.g1420 0 0 0 0 0 0 0 0 0 0 0 1 0 0 0 0 1 0 
4303.g1421 28 20 41 65 66 53 65 194 456 258 116 88 25 81 12 12 99 80 
4304.g1422 2 7 18 3 4 5 4 7 4 10 9 5 15 14 2 7 7 7 
4306.g1423 146 196 278 100 80 115 94 96 92 123 80 97 236 168 71 110 81 156 
4306.g1424 5 4 10 2 2 5 1 5 5 12 3 3 7 10 2 2 2 6 
4308.g1425 27 40 98 27 9 17 16 7 10 11 16 10 32 34 8 12 12 26 
4310.g1426 0 7 2 3 1 4 3 3 2 2 0 2 1 1 0 1 1 4 
4312.g1427 12 43 37 18 32 21 28 24 23 29 30 39 46 58 6 27 14 27 
4314.g1428 75 166 192 56 27 43 26 8 86 34 9 13 34 67 2 67 7 55 
4324.g1429 12 15 18 11 8 6 13 11 10 11 10 5 13 7 4 3 14 19 
4324.g1430 181 255 259 145 131 128 126 440 135 199 148 113 765 1470 137 116 191 242 
4328.g1431 8 48 34 21 17 25 16 22 14 28 31 35 50 52 10 8 18 41 
4333.g1432 40 123 145 102 37 34 30 21 17 10 101 14 55 6 20 12 83 26 
4338.g1433 8 19 24 14 5 8 21 6 3 11 8 13 25 20 1 5 10 19 
4353.g1434 1 0 1 2 0 0 1 1 1 3 1 0 0 0 0 1 0 1 
4357.g1435 109 217 129 71 79 168 69 118 111 111 86 71 242 292 40 85 89 160 
4357.g1436 445 437 509 284 77 389 166 288 156 197 198 123 123 566 56 191 225 388 
4360.g1437 0 0 0 0 0 0 0 0 74 0 0 0 0 3 0 15 0 0 
4363.g1438 1 2 2 2 0 4 1 2 1 0 2 2 2 6 0 4 1 4 
4365.g1439 0 10 14 3 7 6 6 8 7 5 4 3 9 6 4 1 2 5 
4365.g1440 523 1682 356 123 11 51 27 3 16 31 33 20 138 16 120 103 58 1102 
4366.g1441 37 30 65 15 13 19 13 19 28 33 14 17 27 20 7 25 7 23 
4369.g1442 0 0 1 0 0 0 0 0 0 1 0 0 0 0 0 0 1 0 
437.g156 160 260 405 229 77 169 70 102 61 85 211 114 176 98 110 46 283 97 
4370.g1443 3 2 4 2 3 2 2 0 1 1 1 1 1 5 0 2 1 1 
4375.g1444 3 2 0 0 0 1 0 1 0 0 0 0 1 0 0 0 0 0 
4396.g1445 0 0 0 0 0 0 0 0 0 0 0 0 0 0 0 0 0 0 
4397.g1446 27 37 92 28 12 21 18 12 12 16 24 7 36 37 6 20 15 32 
44.g19 50 81 58 43 41 41 28 57 45 71 63 69 65 74 18 87 50 52 
4401.g1447 12 19 19 8 9 24 5 9 6 7 12 8 8 31 0 7 11 5 
4404.g1448 80 169 216 145 38 115 49 70 32 58 141 71 113 84 63 50 170 58 
4413.g1449 2 8 7 5 5 4 2 10 3 7 5 1 19 8 0 4 5 7 
4420.g1450 1 0 0 3 2 0 2 1 6 0 2 1 8 4 0 1 1 0 
4421.g1451 940 2681 585 255 77 127 106 61 79 104 87 95 371 124 151 211 122 1715 
4427.g1452 4 18 15 10 11 14 8 16 8 25 9 15 25 20 4 9 11 16 
4432.g1453 10 14 21 8 13 5 4 4 4 11 7 6 7 22 3 2 3 7 
4436.g1454 23 48 52 21 35 24 19 27 29 36 43 37 58 141 10 31 37 41 
4436.g1455 100 196 185 104 116 89 97 102 98 151 127 142 211 565 47 130 100 152 
4448.g1456 94 87 115 31 107 81 150 107 87 92 104 136 36 60 92 69 99 133 
4450.g1457 60 166 157 41 32 57 31 36 33 76 74 31 132 170 35 6 57 139 
4450.g1458 2 6 5 1 5 6 4 5 3 8 4 7 10 8 1 1 5 7 
4450.g1459 48 83 64 33 29 59 52 35 35 57 36 57 86 104 22 29 32 68 
4454.g1460 71 130 135 89 44 73 54 75 113 89 57 111 204 138 38 104 72 158 
4455.g1461 54 83 136 61 65 65 59 81 68 88 58 59 104 133 34 43 36 137 
4457.g1462 22 31 22 16 4 5 4 10 7 11 13 20 15 11 0 7 16 19 
4462.g1463 47 51 57 3 5 7 3 6 7 10 13 5 42 64 0 16 6 5 
4465.g1464 1 3 4 5 3 1 1 3 3 1 2 1 4 5 2 2 2 4 
4466.g1465 49 134 140 38 50 62 34 62 39 133 82 44 180 138 33 55 52 88 
4467.g1466 1 1 2 0 1 1 0 0 0 2 0 0 0 1 1 1 0 0 
4467.g1467 203 377 379 190 206 176 149 197 129 232 182 182 466 393 99 160 194 304 
4467.g1468 80 140 115 63 45 70 38 54 35 72 50 57 117 138 28 53 66 85 
4474.g1469 43 79 99 39 25 37 58 35 44 50 40 52 107 97 28 37 27 109 
4479.g1470 7 11 6 473 90 353 8 21 13 41 6 43 220 87 21 112 99 85 
4479.g1471 17 37 40 29 15 17 9 20 25 29 30 17 39 55 6 15 23 11 
448.g157 27 37 35 46 10 83 8 1 161 35 27 3 12 20 2 19 44 8 
4491.g1472 1 2 4 0 1 1 0 1 0 1 0 0 4 1 0 0 2 0 
45.g20 54 85 79 19 12 34 4 14 40 101 30 39 21 26 17 20 43 39 
4505.g1473 25 52 79 37 46 29 40 46 36 58 37 51 133 86 30 56 48 35 
4510.g1474 84 79 94 101 97 84 63 67 63 118 92 47 88 151 37 68 54 104 
4517.g1475 76 110 87 34 44 56 56 51 36 62 57 63 131 139 31 51 62 84 
4524.g1476 4 9 9 5 2 4 5 3 2 6 1 6 16 10 4 11 4 5 
4526.g1477 1 4 5 0 1 1 9 0 1 0 0 0 1 3 0 1 0 6 
4528.g1478 22 23 30 123 22 15 3 24 6 32 6 21 51 3 12 24 8 22 
4533.g1479 0 0 0 0 0 0 0 0 0 0 0 0 0 0 0 0 0 0 
4536.g1480 164 152 141 111 12 204 16 26 21 45 50 19 76 45 15 59 40 36 
4538.g1481 19 62 63 36 39 45 24 53 27 51 63 28 117 106 22 20 51 93 
4538.g1482 2 6 8 32 1 1 3 225 2 1 1 26 5 74 12 6 2 2 
454.g158 32 33 48 17 30 13 27 18 18 46 21 30 63 44 13 27 21 44 
4540.g1483 3 4 1 0 9 2 2 2 1 4 1 0 10 4 1 3 6 1 
4541.g1484 40 103 86 46 74 38 54 82 52 94 72 66 134 124 34 72 60 55 
4545.g1485 32 65 65 18 8 46 6 22 8 14 32 6 28 54 4 10 23 18 
4545.g1486 2 4 2 1 2 2 0 0 1 0 2 2 1 2 0 2 4 1 
4545.g1487 6 9 1 5 0 7 1 0 0 8 9 11 9 0 0 3 6 6 
4548.g1488 30 170 167 10 31 14 9 50 31 36 50 55 28 69 3 42 28 17 
4552.g1489 55 62 70 38 23 53 48 5663 39 83 49 40 83 99 12 42 46 106 
4554.g1490 5 25 8 18 6 18 9 6 10 8 6 16 36 18 6 2 3 10 
456.g159 49 125 115 9 1 21 40 10 36 82 43 49 271 36 16 39 21 116 
4561.g1491 2 1 7 3 1 4 2 3 1 4 1 3 6 4 0 2 3 5 
4569.g1492 51 138 127 42 42 45 37 35 18 54 42 42 139 96 23 39 42 73 
4569.g1493 997 758 3026 6596 6126 2603 4315 2753 4113 4371 2373 6783 2636 3965 5455 5109 3259 4118 
457.g160 102 157 154 100 56 64 67 47 120 134 76 86 192 156 43 114 70 176 
457.g161 75 179 189 146 84 123 104 110 123 140 84 174 300 167 55 127 84 173 
457.g162 278 498 656 314 224 354 307 319 288 439 289 316 550 581 120 255 277 552 
4578.g1494 2 4 1 0 3 3 4 0 3 1 1 1 4 3 0 0 3 5 
4578.g1495 17 23 103 33 23 35 188 40 23 59 19 69 58 62 7 17 24 62 
4578.g1496 23 28 86 19 13 28 15 12 18 13 20 18 19 25 40 19 26 53 
4578.g1497 36 70 62 32 33 62 24 45 33 73 36 26 81 98 13 26 20 50 
4578.g1498 6 21 13 10 8 14 12 17 12 17 19 21 29 39 3 13 6 18 
458.g163 149 296 278 230 131 117 43 97 81 129 146 221 401 205 53 120 143 164 
4582.g1499 2 8 6 6 5 1 1 2 5 0 1 0 1 3 2 0 4 3 
4588.g1500 0 0 0 0 0 0 0 0 0 0 0 0 0 0 0 0 0 0 
4591.g1501 2 27 10 4 8 7 6 14 9 9 10 13 15 18 4 7 8 5 
4592.g1502 0 0 0 0 0 0 0 0 0 0 0 0 1 1 0 1 0 1 
4603.g1503 1 4 1 1 2 2 2 3 3 3 2 0 10 5 0 3 3 2 
461.g164 137 219 218 107 114 116 94 99 125 214 101 105 248 309 30 99 121 224 
461.g165 14 12 24 19 18 24 23 8 21 25 16 5 44 31 0 9 34 51 
461.g166 12 20 24 8 10 8 6 3 7 28 10 5 33 17 3 6 13 32 
4610.g1504 105 198 186 225 99 95 38 30 77 52 108 248 306 135 37 80 148 106 
4610.g1505 43 73 87 50 77 88 45 78 56 119 39 83 110 95 47 36 46 80 
4610.g1506 0 2 3 6 0 4 3 0 1 5 1 1 1 4 1 3 1 2 
4611.g1507 30 33 49 14 10 17 4 8 38 66 16 26 19 19 11 13 28 28 
4615.g1508 3 13 12 4 0 6 3 6 6 10 7 0 1 6 3 4 7 3 
4617.g1509 2 13 5 2 0 1 5 4 2 3 3 2 11 5 1 5 2 5 
4625.g1510 127 210 231 200 80 309 80 30 37 345 142 166 572 89 101 69 140 175 
4627.g1511 5 21 14 18 18 23 9 18 15 21 15 24 36 26 8 10 17 22 
4627.g1512 126 303 326 285 213 186 154 195 145 270 232 302 500 388 93 210 213 254 
4632.g1513 0 0 1 0 1 0 0 0 0 1 0 0 0 0 0 0 0 0 
4638.g1514 34 54 66 10 2 23 35 14 24 53 9 56 162 32 9 42 8 78 
4643.g1515 30 87 140 64 12 121 120 27 30 74 7 66 215 161 4 38 5 62 
4647.g1516 42 71 136 7 13 55 15 10 17 48 8 14 50 96 16 58 10 37 
4650.g1517 50 52 59 28 33 38 35 38 23 39 26 26 59 57 15 19 37 50 
4651.g1518 7 11 13 8 11 4 3 11 6 20 13 8 31 18 4 10 9 9 
4656.g1519 0 0 3 0 0 2 0 0 0 0 0 1 1 1 0 0 0 0 
4657.g1520 0 4 3 2 3 4 1 0 0 1 3 5 3 7 0 0 0 4 
4658.g1521 0 0 0 0 0 1 0 0 0 0 0 0 0 0 0 0 0 0 
466.g167 10 15 24 7 17 11 8 11 10 17 9 12 25 26 4 9 17 19 
4660.g1522 47 57 71 65 42 63 58 24 54 82 57 35 85 140 52 39 81 153 
4662.g1523 66 113 162 104 75 92 57 106 62 125 113 105 174 179 35 61 79 131 
4678.g1524 2 12 7 1 2 4 1 4 0 4 5 6 7 11 2 1 5 2 
4681.g1525 206 696 135 52 13 18 19 15 16 34 29 19 113 25 27 48 39 391 
4682.g1526 3 5 2 4 0 1 4 1 1 0 6 0 6 2 1 1 3 2 
4685.g1527 77 113 53 8 7 11 1 4 4 14 7 5 9 7 3 5 6 14 
4686.g1528 1403 1111 2316 46 58 22 67 19 36 49 185 34 58 115 23 53 262 59 
4688.g1529 30 41 60 20 12 22 14 16 12 37 28 26 27 61 13 21 24 44 
469.g168 1268 1612 3253 57 623 71 36 17 8 10 10 45 15 70 7 31 18 41 
4697.g1530 14 21 27 21 29 6 23 19 16 13 39 11 25 17 3 5 18 11 
4700.g1531 0 4 6 2 2 1 1 1 3 0 0 5 3 2 0 3 1 4 
4702.g1532 118 384 63 24 16 30 16 18 22 23 24 20 41 27 22 31 19 149 
4704.g1533 26 41 38 20 25 24 18 28 24 22 34 36 50 103 9 29 15 24 
4705.g1534 0 1 0 1 0 0 1 0 0 0 0 0 1 1 0 0 0 0 
4706.g1535 26 38 87 35 18 24 21 16 15 14 24 13 47 55 6 21 22 39 
471.g169 0 1 0 1 0 0 2 2 2 5 0 2 2 0 1 2 2 1 
4712.g1536 73 101 238 4 16 41 19 94 14 96 11 44 13 158 4 21 13 10 
4716.g1537 67 67 71 12 16 23 18 30 18 46 5 22 20 43 8 16 6 14 
4716.g1538 120 206 270 115 144 153 70 93 107 184 169 109 193 481 39 169 128 182 
4723.g1539 38 81 154 64 19 124 116 36 40 106 34 80 205 210 4 49 13 90 
4730.g1540 1 6 8 15 19 4 11 18 29 27 7 17 17 19 3 15 12 16 
4738.g1541 0 1 1 2 1 3 1 3 2 4 1 3 4 0 1 3 2 2 
474.g170 16 57 50 20 15 29 14 28 14 44 34 36 47 66 13 18 13 29 
4741.g1542 3 3 6 6 2 5 5 1 1 3 2 0 6 11 2 1 3 11 
4741.g1543 14 45 11 22 6 37 2 10 12 57 24 18 27 23 5 18 23 14 
4744.g1544 9 18 6 8 5 10 6 7 14 12 10 7 22 40 6 7 5 8 
4749.g1545 514 477 517 447 300 243 728 416 468 181 158 565 265 311 343 391 157 795 
475.g171 31 32 37 37 51 22 27 7 29 62 36 71 63 106 12 9 32 85 
4751.g1546 1 0 0 2 1 2 2 0 1 2 3 10 0 4 1 1 0 1 
4753.g1547 8 11 33 34 6 2 3 3 5 5 12 10 3 61 3 53 19 6 
4760.g1548 5 5 4 3 4 4 1 2 3 8 3 5 9 10 2 3 2 2 
4762.g1549 3 0 4 1 0 0 0 3 4 27 1 3 5 5 0 6 0 12 
4768.g1550 6 6 7 7 6 5 2 6 5 2 5 5 8 12 1 2 7 1 
4778.g1551 5802 6760 8703 2786 4043 3403 4468 3799 3402 7892 4965 4011 3526 5517 1369 2531 4071 4074 
4778.g1552 366 550 584 322 345 414 420 536 295 439 312 395 638 686 157 320 327 505 
4778.g1553 81 110 191 126 79 67 102 67 78 70 82 90 132 234 25 90 61 93 
4779.g1554 46 62 53 32 31 35 38 26 17 57 35 47 66 75 16 31 38 56 
4779.g1555 9 15 14 7 11 8 7 12 4 13 9 8 10 22 3 5 5 10 
4790.g1556 4 8 7 1 1 2 4 3 0 4 1 2 4 4 0 2 2 2 
4811.g1557 1 2 2 2 3 2 2 2 2 4 2 3 4 2 1 2 2 1 
4821.g1558 50 62 108 120 8 13 3 1431 4 17 5 109 15 392 51 31 9 12 
4821.g1559 0 0 0 0 0 0 0 0 0 0 0 0 0 0 0 0 0 0 
483.g172 9 17 16 9 1 4 2 34 23 6 0 7 12 9 28 5 4 7 
4830.g1560 0 0 0 0 0 0 0 0 0 0 0 0 0 0 0 0 0 0 
4831.g1561 14 14 9 0 0 0 0 0 43 4 1 0 2 2 0 2 0 2 
4831.g1562 221 308 258 2263 348 462 12 20 8614 48 149 35 43 1542 4 332 442 25 
4831.g1563 18 41 85 38 63 68 12 17 39 34 18 22 35 49 7 415 12 32 
4837.g1564 9 21 31 16 13 11 14 6 9 22 21 17 6 20 6 16 17 13 
484.g173 29 62 64 72 98 38 42 25 38 22 38 48 37 16 12 20 29 17 
4840.g1565 69 89 105 41 14 21 18 7 39 18 51 55 47 21 3 30 56 9 
4841.g1566 392 632 539 253 519 379 461 376 229 569 397 434 328 511 170 240 310 456 
4847.g1567 12 67 62 32 41 41 22 48 22 52 56 36 92 102 28 31 39 73 
485.g174 41 113 114 261 62 79 56 33 45 67 45 71 130 103 28 152 40 68 
4850.g1568 127 199 222 192 91 114 98 88 163 180 115 110 346 228 45 206 99 210 
4852.g1569 2 6 1 2 0 0 1 1 2 0 0 0 0 3 0 0 0 1 
4865.g1570 8 24 26 10 8 15 3 10 6 14 18 6 32 25 8 10 14 21 
4868.g1571 55 98 78 70 90 101 57 103 66 123 70 97 173 118 66 58 66 120 
4873.g1572 16 35 48 11 22 18 10 6 7 21 14 12 21 37 5 19 20 20 
4880.g1573 64 89 118 148 126 105 159 317 765 445 202 185 104 278 32 27 172 203 
4880.g1574 33 62 68 165 45 21 22 19 17 59 46 14 155 75 40 27 68 126 
4882.g1575 1 9 4 2 2 2 9 11 3 5 7 7 9 11 1 7 5 7 
4887.g1576 35 109 108 55 26 47 43 66 71 65 41 82 139 81 27 72 46 122 
489.g175 0 0 0 0 0 0 0 0 0 0 0 0 0 0 0 0 0 0 
4895.g1577 122 176 275 213 24 42 143 73 484 298 74 28 85 138 22 774 80 46 
490.g176 2 9 1 1 0 2 1 5 1 1 3 3 3 6 1 4 6 1 
4902.g1578 115 154 142 75 85 72 86 69 127 161 138 115 185 192 69 47 65 152 
4903.g1579 0 0 0 0 0 0 0 0 0 0 0 0 0 0 0 0 0 0 
4903.g1580 0 0 0 0 0 0 0 0 0 0 0 0 0 0 2 0 0 0 
4905.g1581 11 17 15 3 0 3 2 0 1 3 2 1 3 1 0 5 2 2 
4914.g1582 141 127 275 129 46 80 46 85 82 127 65 88 195 149 11 19 90 114 
4921.g1583 0 1 0 1 0 0 0 1 2 5 0 2 1 0 0 0 2 0 
4932.g1584 1 4 4 2 3 2 5 3 1 4 2 2 1 7 0 4 4 2 
4933.g1585 9 9 22 7 14 7 12 6 9 11 12 7 30 11 1 10 21 39 
4934.g1586 5 6 14 4 6 3 1 4 3 7 1 6 12 6 1 5 2 4 
4935.g1587 187 244 408 89 117 111 85 58 61 144 56 182 154 272 41 79 36 224 
494.g177 1 1 5 0 1 1 1 1 0 3 1 1 1 3 1 1 1 0 
4945.g1588 18 66 17 12 19 43 15 23 38 30 13 14 55 103 10 23 14 44 
4947.g1589 1 3 4 4 7 5 6 6 5 5 6 9 3 6 3 2 4 2 
4955.g1590 0 0 3 0 2 1 0 0 1 0 0 0 0 0 0 0 1 1 
4956.g1591 6 26 12 5 7 11 7 24 12 19 17 11 15 20 9 9 18 17 
4960.g1592 38 86 94 20 36 41 19 33 20 91 39 34 92 93 20 25 29 50 
4968.g1593 152 126 184 53 3 45 36 25 41 46 33 38 61 86 14 24 45 46 
4972.g1594 4 9 6 1 8 3 3 4 4 9 9 5 9 10 3 7 4 9 
4972.g1595 0 0 0 0 0 0 0 1 0 0 0 0 0 0 0 0 0 0 
4972.g1596 14 32 33 16 24 15 35 5 4 16 9 19 39 17 5 14 17 19 
4982.g1597 0 2 0 1 0 0 0 1 2 6 0 2 2 1 1 2 2 2 
4983.g1598 58 52 77 53 31 28 21 179 28 42 32 57 58 133 27 29 21 53 
4983.g1599 12 9 16 8 9 17 13 13 9 21 20 15 19 25 9 3 19 16 
4986.g1600 1 0 0 0 1 1 5 1 3 0 1 0 0 2 0 3 1 2 
4993.g1601 22 39 37 20 15 17 18 24 32 32 26 33 45 75 9 37 21 31 
4994.g1602 14 21 27 19 3 20 30 2 12 10 17 22 4 4 2 9 16 8 
4996.g1603 42 61 54 24 14 18 23 16 16 38 23 14 25 19 6 13 22 31 
4996.g1604 0 2 0 0 0 0 0 1 2 1 3 0 2 2 0 1 1 1 
4999.g1605 5 6 4 4 4 5 5 3 10 0 3 1 15 19 2 0 2 0 
5.g1 101617 133675 174278 129254 145781 106712 155613 135522 126782 140084 107434 125429 112257 170223 63671 105303 102803 178405 
5.g10 102731 126433 136525 73058 105350 62712 112618 77961 74398 113104 79325 86009 79397 123740 44691 74347 77930 113600 
5.g13 107728 126134 140302 79150 101442 53860 110585 76512 73184 101137 74327 76790 78948 120669 45159 70474 82474 115172 
5.g14 107728 126134 140302 79150 101442 53860 110585 76512 73184 101137 74327 76790 78948 120669 45159 70474 82474 115172 
5.g15 107728 126134 140302 79150 101442 53860 110585 76512 73184 101137 74327 76790 78948 120669 45159 70474 82474 115172 
5.g17 92189 109087 114012 76807 79660 48564 93537 60464 63319 88880 64584 63617 64372 104411 38157 61105 73130 106884 
5.g24 197694 255642 358520 254327 251998 184050 237263 254342 197691 292004 192883 198239 235613 330462 105568 204510 204326 328020 
5.g25 197694 255642 358520 254327 251998 184050 237263 254342 197691 292004 192883 198239 235613 330462 105568 204510 204326 328020 
5.g26 11307 13457 15494 10066 11501 7408 11592 7794 7509 12843 8026 9048 10098 15210 5798 9418 9671 15382 
5.g27 11307 13457 15494 10066 11501 7408 11592 7794 7509 12843 8026 9048 10098 15210 5798 9418 9671 15382 
5.g30 79 96 203 102 33 133 61 158 78 49 81 139 200 314 84 63 86 108 
5.g4 30678 36419 47157 24622 31531 21842 30444 23226 19952 33705 22144 25731 26690 35580 14139 23136 26041 36319 
5.g5 8858 10538 15757 8240 10822 5067 8941 8628 6371 10455 6674 7671 9354 13053 5965 7966 8342 13016 
5.g6 31591 38885 35664 24807 25091 14345 30750 21308 17535 25745 18184 21216 20058 30516 15253 22599 23739 37832 
5.g7 31591 38885 35664 24807 25091 14345 30750 21308 17535 25745 18184 21216 20058 30516 15253 22599 23739 37832 
5.g8 31591 38885 35664 24807 25091 14345 30750 21308 17535 25745 18184 21216 20058 30516 15253 22599 23739 37832 
5.g9 102731 126433 136525 73058 105350 62712 112618 77961 74398 113104 79325 86009 79397 123740 44691 74347 77930 113600 
50.g21 54 98 100 83 94 47 49 34 34 49 67 93 107 141 38 56 59 64 
5009.g1606 1 3 4 10 2 12 6 9 5 9 6 0 22 11 1 11 6 10 
5012.g1607 2 0 3 3 4 4 3 3 2 6 1 3 5 3 1 4 1 2 
5018.g1608 99 140 88 867 160 278 7 6 4582 60 93 37 19 601 2 171 316 19 
502.g178 11 6 15 5 9 8 17 7 22 20 9 8 10 19 4 17 10 9 
502.g179 31 55 42 50 25 57 23 30 75 83 49 30 47 100 28 51 32 62 
502.g180 115 141 148 75 84 75 94 74 73 86 75 57 147 168 37 59 71 134 
5022.g1609 0 0 0 1 0 1 0 1 0 2 0 0 1 1 0 1 0 2 
5023.g1610 8 7 6 4 8 9 7 5 3 5 5 3 10 15 2 7 7 12 
5023.g1611 0 5 0 1 3 2 0 1 3 2 3 4 5 4 2 3 1 0 
5023.g1612 0 8 4 0 4 4 4 1 3 4 7 1 2 7 2 3 6 5 
5023.g1613 31 57 80 45 23 42 22 31 28 34 26 62 59 66 20 53 20 65 
5023.g1614 7 12 15 14 13 5 18 13 8 5 21 5 19 20 4 7 16 8 
5028.g1615 18 45 57 14 31 25 7 29 11 40 25 18 58 50 13 20 22 52 
5028.g1616 11 33 18 8 13 12 4 35 11 26 26 16 35 48 7 6 17 9 
5028.g1617 4 4 2 0 3 3 2 2 0 10 3 0 5 7 0 3 3 3 
5034.g1618 30 59 66 37 12 30 21 22 40 52 37 29 91 51 16 45 24 98 
5038.g1619 5 15 12 6 8 4 3 9 5 12 7 7 13 9 4 3 5 6 
5038.g1620 1 1 0 0 1 6 1 2 0 2 1 0 2 3 0 0 0 6 
5038.g1621 0 0 0 0 0 0 0 0 0 0 0 0 0 0 0 1 0 0 
5038.g1622 17 34 32 15 17 21 23 13 16 21 17 23 41 42 15 29 17 30 
504.g181 34 51 64 24 23 57 10 25 7 36 20 18 43 36 5 26 16 24 
5041.g1623 6 23 16 7 10 11 4 13 9 26 14 7 19 23 7 5 5 8 
5059.g1624 35 82 115 43 20 42 43 94 53 72 97 40 85 93 24 33 76 35 
5059.g1625 4 3 6 15 7 7 0 300 8 13 1 24 9 69 12 12 5 5 
5059.g1626 1 1 6 5 6 14 2 4 3 7 6 4 5 12 2 9 10 6 
5060.g1627 69 110 141 85 147 47 37 9 41 62 52 43 86 4 11 39 47 172 
5064.g1628 0 2 0 0 1 0 1 0 0 0 0 0 2 1 0 0 1 2 
5074.g1629 33 100 104 52 45 65 45 61 35 98 60 74 125 139 35 65 68 65 
5075.g1630 2814 2584 3169 64 271 468 546 718 325 339 165 291 203 397 152 519 418 18 
5084.g1631 19 15 12 3 1 4 20 17 4 40 8 11 8 12 5 24 10 223 
5086.g1632 18 53 46 9 18 35 21 26 14 34 32 22 68 52 9 19 16 36 
5096.g1633 0 14 6 1 1 3 1 5 4 4 7 4 14 3 0 1 2 1 
510.g182 15 21 27 37 16 9 24 10 14 41 5 12 33 37 7 17 11 14 
5102.g1634 29 47 55 30 25 23 23 26 16 33 36 27 80 52 15 19 32 38 
5105.g1635 165 274 353 232 151 259 136 152 140 113 292 151 208 483 39 126 236 288 
5108.g1636 63 112 123 84 44 71 39 63 48 39 122 55 87 161 13 58 91 95 
5109.g1637 2070 1747 2555 2449 3022 1867 4303 2544 3712 2672 2274 2927 1778 2252 3104 2611 1717 4320 
511.g183 16 26 15 12 3 4 5 8 4 6 6 16 11 8 0 6 13 13 
5114.g1638 1 2 0 1 0 0 0 3 3 8 0 3 5 1 0 0 3 1 
5117.g1639 1 3 9 2 2 2 2 0 1 2 4 5 1 2 0 1 1 2 
5120.g1640 1 8 3 7 0 4 13 9 8 10 6 2 8 7 1 6 4 6 
5124.g1641 9 10 14 26 0 2 1 329 4 1 2 28 5 121 13 4 1 3 
5124.g1642 7 8 11 34 1 10 1 178 2 7 5 20 6 60 8 3 3 6 
5127.g1643 5 12 8 7 10 8 2 14 8 6 7 9 10 14 3 3 7 6 
513.g184 0 0 0 0 0 0 0 0 0 0 0 0 0 0 0 0 0 0 
5133.g1644 1 6 10 20 23 5 3 1 2 5 25 19 18 17 3 4 14 13 
5136.g1645 4 10 13 7 3 5 8 9 3 9 8 2 9 13 2 7 4 3 
5136.g1646 30 59 53 17 16 22 13 38 19 21 28 16 55 53 9 14 25 49 
5136.g1647 1 0 0 0 0 0 0 0 0 0 0 0 1 1 0 0 1 1 
5136.g1648 0 0 0 0 0 0 0 0 0 0 0 0 1 1 0 0 0 1 
5137.g1649 50 43 38 14 51 25 57 21 25 128 8 33 112 230 17 9 14 105 
5138.g1650 42 84 69 38 60 90 48 81 42 113 54 81 121 96 51 49 46 80 
5139.g1651 5 14 9 6 7 8 11 7 3 12 7 11 14 18 8 14 6 8 
5143.g1652 42 67 79 37 67 69 53 72 47 86 41 95 118 103 41 49 51 87 
5146.g1653 10 22 27 26 25 18 12 8 4 11 22 35 34 20 5 10 17 15 
5148.g1654 0 0 0 0 0 0 0 0 0 0 0 0 0 0 0 0 0 0 
515.g185 0 1 1 1 0 3 2 2 0 2 1 1 4 1 0 1 3 3 
5150.g1655 33 82 97 6 0 0 3 8 15 22 4 2 15 28 5 4 7 0 
516.g186 22 29 26 42 7 91 10 2 167 26 41 2 13 18 3 15 55 9 
5165.g1656 0 2 0 0 0 0 0 1 0 3 0 0 0 4 0 0 0 3 
5165.g1657 48 113 87 42 42 46 33 48 36 71 50 38 108 100 25 48 43 67 
5168.g1658 0 0 0 0 0 0 0 0 0 0 0 0 0 0 0 0 0 0 
5169.g1659 2 3 3 3 0 3 0 2 2 7 1 4 4 3 0 3 3 2 
5171.g1660 454 719 602 301 678 417 862 550 494 580 559 573 460 599 312 446 393 391 
5174.g1661 0 2 7 1 9 5 2 7 3 9 2 5 10 8 0 5 2 3 
5182.g1662 24 55 51 22 20 44 15 31 16 41 26 27 64 61 14 15 25 40 
5183.g1663 5 7 7 4 2 5 7 8 2 9 11 8 8 30 1 2 5 2 
5184.g1664 9 22 23 28 26 3 25 19 15 16 47 13 31 28 4 13 21 15 
5186.g1665 0 0 0 0 0 0 0 0 0 0 0 0 0 0 0 0 0 0 
5189.g1666 1 2 2 2 0 1 1 1 0 3 0 1 1 4 0 0 2 0 
519.g187 29 50 58 31 19 24 28 24 15 41 28 28 60 68 9 29 20 45 
5192.g1667 8 16 9 4 4 5 2 1 5 13 7 2 10 6 3 1 7 10 
5194.g1668 1 7 3 1 5 1 2 1 1 3 1 0 1 3 1 0 0 0 
52.g22 0 9 10 1 1 3 1 0 1 3 2 1 6 5 1 7 3 3 
5203.g1669 5 18 34 31 11 13 37 11 13 39 23 33 10 44 5 13 17 12 
5205.g1670 1 0 1 0 0 1 1 0 6 7 4 0 0 2 6 2 3 1 
5211.g1671 6 3 8 5 5 6 3 6 13 10 3 11 20 7 3 8 7 4 
5216.g1672 0 0 0 0 0 0 0 0 0 0 0 0 0 0 0 0 0 0 
5216.g1673 19 72 38 15 23 23 13 39 16 42 43 20 55 73 8 20 23 31 
5216.g1674 1 3 3 3 0 1 0 4 0 1 1 3 6 2 1 3 1 2 
5217.g1675 19 43 60 9 16 44 39 24 33 63 32 25 57 47 9 20 10 33 
5217.g1676 8 9 16 4 8 9 7 5 9 8 8 3 14 13 1 8 6 8 
5219.g1677 70 131 147 70 37 45 47 48 55 88 42 52 85 132 34 149 60 180 
5228.g1678 38 81 94 35 14 44 39 69 47 67 76 39 103 106 35 44 65 54 
5229.g1679 570 878 1971 1544 1144 1967 974 1553 1735 1914 980 1212 1932 1634 701 1319 817 2021 
5229.g1680 16 40 22 15 3 8 15 27 12 21 23 27 43 21 11 24 25 35 
5244.g1681 77 163 177 64 82 63 73 77 65 126 115 110 138 148 39 91 78 122 
5261.g1682 118 283 609 966 1185 448 1048 789 811 800 534 1373 469 789 847 797 551 681 
5261.g1683 164355 145112 430259 760550 566235 259487 423088 441246 490693 465593 341731 416959 336407 505952 430339 552091 320264 379587 
5261.g1684 100 239 947 531 256 224 115 292 175 303 151 287 512 601 229 372 305 401 
5264.g1685 0 3 4 4 2 4 2 6 2 1 1 0 1 4 0 2 2 2 
5267.g1686 2 16 37 14 9 4 4 7 5 6 15 7 15 30 4 7 11 16 
5268.g1687 9 14 26 5 6 8 5 9 8 18 14 9 24 16 5 16 4 12 
5280.g1688 19 35 57 12 74 50 23 117 101 62 61 1 77 204 10 11 34 85 
5283.g1689 54 76 73 36 15 50 57 54 34 37 56 48 72 139 16 36 68 26 
5290.g1690 3 0 5 2 7 5 6 5 1 6 2 5 12 5 2 4 0 1 
5291.g1691 59 72 162 7 11 47 14 68 16 103 5 16 15 125 3 6 1 11 
5292.g1692 1 8 15 6 11 21 3 8 4 5 7 5 14 19 1 2 9 6 
5292.g1693 18 20 33 55 53 148 63 135 29 223 19 31 1825 67 55 73 24 112 
5293.g1694 11 18 14 2 6 4 9 7 2 10 8 9 15 5 2 3 11 5 
5296.g1695 66 147 155 62 79 59 63 77 58 104 105 103 125 135 42 84 73 113 
5301.g1696 6 2 6 1 2 3 2 0 1 3 2 6 2 3 0 1 0 7 
5307.g1697 89 117 220 110 84 125 106 127 106 172 82 98 186 208 34 58 60 171 
5308.g1698 11 24 23 26 23 5 29 17 13 11 41 15 34 19 8 11 27 5 
5313.g1699 147 243 271 411 203 370 150 139 164 257 153 183 430 365 61 230 189 322 
5315.g1700 596 729 709 297 538 265 466 471 293 411 321 427 454 600 139 348 391 414 
5325.g1701 3 9 5 8 5 5 4 16 10 5 4 1 5 15 1 10 8 6 
5329.g1702 6 7 18 43 5 6 3 2 8 7 14 8 3 46 3 38 16 7 
5330.g1703 46 64 69 32 33 30 20 39 34 51 36 34 73 100 10 41 23 55 
5330.g1704 25 39 54 18 10 26 14 19 5 23 23 24 54 55 12 45 15 28 
5335.g1705 0 0 2 1 1 0 1 1 0 1 1 5 2 2 1 5 0 2 
5340.g1706 5 8 4 10 6 15 0 12 4 19 7 1 10 13 2 4 1 10 
5342.g1707 1 7 3 1 1 5 3 2 0 8 2 3 5 5 0 2 4 3 
5348.g1708 1 2 2 3 48 41 42 37 34 18 5 17 40 6 1 5 2 52 
5352.g1709 109 95 145 35 25 30 27 45 28 43 40 31 88 75 19 25 36 53 
5355.g1710 7 14 14 14 21 3 17 13 13 8 23 10 18 19 2 6 19 3 
5356.g1711 0 0 1 0 2 1 1 0 2 3 1 0 1 5 0 2 0 1 
5361.g1712 67 88 94 86 50 61 58 48 52 50 84 35 69 99 13 48 74 100 
5362.g1713 10 50 38 16 25 22 14 33 12 36 33 23 60 66 12 25 35 54 
5368.g1714 8 22 15 28 59 93 22 68 28 93 42 30 22 34 10 14 34 57 
5371.g1715 566 1051 957 406 547 350 789 549 318 530 487 409 683 788 335 320 483 664 
5372.g1716 0 1 0 1 0 0 0 3 39 0 1 0 0 2 0 0 0 4 
5373.g1717 0 1 3 2 3 4 3 3 1 4 2 6 7 2 0 3 0 1 
538.g188 16 22 25 3 13 10 2 13 3 13 17 17 39 27 9 10 6 16 
5383.g1718 0 0 0 0 0 0 1 0 0 3 0 0 0 0 0 0 0 0 
5385.g1719 17 11 23 10 9 15 12 13 8 24 17 6 16 22 5 5 9 14 
5385.g1720 18 19 27 34 14 23 26 68 30 41 34 16 18 103 17 16 37 97 
5388.g1721 475223 402523 881906 1547832 1186274 542969 891661 913105 1041495 985542 717472 863103 713516 1029193 898163 1154142 666397 798626 
539.g189 71 102 105 9 50 8 40 152 66 20 22 16 16 43 25 42 20 57 
5392.g1722 84 188 126 137 59 56 19 14 32 39 79 146 224 68 20 47 88 55 
5396.g1723 0 0 0 0 0 0 0 0 0 0 0 0 0 0 0 0 0 0 
5396.g1724 21 62 46 5 10 5 6 13 55 10 11 11 10 8 3 4 8 8 
5406.g1725 1 1 0 3 1 10 8 0 0 0 0 2 3 2 1 4 0 3 
5411.g1726 15 61 64 29 30 42 16 26 21 49 45 32 72 56 14 23 33 44 
5413.g1727 160 233 312 218 77 196 88 23 42 533 157 221 507 84 105 53 172 117 
5415.g1728 1086 1390 1569 740 1123 408 1532 811 852 1289 591 1320 465 964 537 716 539 1232 
5415.g1729 414 729 597 333 562 262 672 391 388 771 342 397 265 397 224 340 311 578 
5416.g1730 59 98 113 89 30 55 36 57 79 44 36 48 163 109 46 93 61 178 
5423.g1731 13 8 15 10 6 9 5 8 6 22 6 10 12 22 1 6 4 10 
5423.g1732 14 25 28 22 21 17 24 26 15 27 16 27 45 54 8 20 25 36 
5435.g1733 12 13 16 2 4 3 3 4 7 8 7 4 1 3 1 0 1 7 
5436.g1734 33 27 48 39 76 23 89 49 62 70 58 54 21 59 26 28 29 30 
5438.g1735 5 5 2 3 73 72 69 62 64 26 9 24 64 9 1 8 9 87 
544.g190 2 10 7 1 2 3 0 0 8 4 0 0 1 6 0 1 0 0 
5440.g1736 59 87 73 43 48 52 47 25 31 49 48 38 77 71 31 44 31 64 
5453.g1737 1125 1419 1119 655 1165 602 1233 1015 835 926 928 976 706 1114 509 679 667 804 
5454.g1738 26 68 61 14 18 26 13 13 3 27 31 7 58 33 7 17 17 36 
5454.g1739 97 132 167 85 88 117 108 66 71 133 94 104 206 141 46 79 97 144 
5460.g1740 81 79 133 52 40 49 51 38 34 73 50 37 67 105 25 39 57 67 
5460.g1741 4 8 22 25 10 9 19 113 11 36 27 15 25 175 15 47 26 26 
5468.g1742 14 26 23 11 11 11 16 6 12 10 6 15 24 53 7 9 11 15 
5468.g1743 10 27 21 6 1 9 6 9 4 10 5 4 7 20 9 7 4 7 
5472.g1744 0 9 13 3 1 3 2 7 1 14 10 5 14 13 3 0 3 8 
5474.g1745 0 0 0 0 0 0 0 0 0 0 0 0 0 0 0 0 0 0 
5476.g1746 110 129 233 116 181 154 282 186 207 198 118 204 152 263 84 191 151 270 
5476.g1747 0 0 0 0 0 0 0 0 0 0 0 0 0 0 0 0 0 0 
5479.g1748 4 10 6 0 0 0 0 3 1 0 0 0 1 1 0 3 1 4 
548.g191 27 58 115 26 15 16 47 23 11 22 24 10 88 64 10 29 18 83 
5485.g1749 4 6 4 0 2 0 1 1 0 2 1 2 5 8 0 1 3 3 
5499.g1750 19 37 76 39 45 40 50 35 35 53 36 40 71 78 9 26 14 58 
5501.g1751 4 8 24 30 13 10 13 0 3 17 9 8 33 5 1 14 27 25 
5501.g1752 16 59 91 41 84 71 12 42 38 36 13 20 38 139 11 434 11 32 
5501.g1753 0 2 5 0 1 6 1 1 0 1 3 0 2 5 0 1 1 0 
5505.g1754 14 20 31 13 10 9 10 9 15 9 12 3 23 79 3 11 10 25 
5507.g1755 3 5 18 1 2 6 1 10 2 10 1 6 3 7 0 0 0 1 
551.g192 1 4 0 4 1 2 3 2 2 1 4 2 3 9 3 3 0 2 
551.g193 0 0 0 1 1 0 1 0 0 0 1 1 0 1 0 1 0 0 
5516.g1756 429 513 505 221 383 196 357 340 214 308 233 316 350 430 103 262 270 300 
5522.g1757 19 26 25 13 9 6 15 9 38 141 22 3 41 11 7 19 19 44 
5529.g1758 50 41 49 64 15 17 22 83 12 29 37 7 18 57 9 56 28 100 
553.g194 4 8 4 11 72 109 71 61 83 24 9 18 83 8 1 10 10 128 
5536.g1759 104 253 203 119 121 126 71 158 74 160 127 138 253 208 58 129 109 213 
5540.g1760 130 134 95 80 58 44 144 85 73 39 81 79 44 107 42 56 78 99 
5559.g1761 19 25 28 19 18 10 10 22 15 16 18 12 18 22 7 18 16 15 
5560.g1762 2 4 9 36 63 12 24 36 102 42 16 56 69 42 9 18 15 36 
5562.g1763 2 23 30 9 21 10 8 8 9 21 32 13 36 29 13 1 16 12 
5573.g1764 1 1 1 1 1 3 2 1 0 1 1 1 2 0 1 1 0 0 
5573.g1765 2 0 5 1 5 3 1 5 2 10 0 1 6 3 0 4 0 3 
5574.g1766 7 17 27 18 10 13 24 34 15 22 11 19 33 40 11 26 15 34 
5575.g1767 93 115 122 119 102 150 164 58 91 169 132 76 200 279 96 79 181 280 
5581.g1768 7 9 13 7 4 5 5 9 5 6 3 0 8 11 0 2 0 2 
5590.g1769 6 12 19 4 10 6 4 9 7 23 8 4 21 24 5 14 5 14 
5591.g1770 63 87 109 62 41 32 80 44 51 65 50 70 128 114 35 37 52 107 
5592.g1771 0 0 0 0 0 0 0 0 0 0 0 0 0 0 0 0 0 0 
5594.g1772 2 6 12 4 6 5 3 8 2 10 2 3 5 19 0 2 4 6 
5594.g1773 51 121 138 67 57 50 40 72 47 72 45 78 107 128 35 68 54 88 
5594.g1774 7 27 22 12 10 18 8 14 5 17 20 10 20 30 8 24 11 11 
5600.g1775 0 1 2 2 4 3 4 4 0 1 0 4 1 3 0 3 1 1 
5604.g1776 0 0 0 0 0 0 0 0 0 1 0 0 0 0 0 0 0 0 
5608.g1777 17 23 34 16 7 19 16 15 8 14 11 5 23 35 6 18 13 33 
5608.g1778 82 84 45 6 204 26 268 34 195 13 29 92 13 4 13 81 19 10 
561.g195 9 16 24 6 2 5 7 1 6 5 2 5 20 5 0 4 8 12 
5611.g1779 18 20 22 27 21 35 6 15 9 14 7 28 24 40 12 18 17 29 
5611.g1780 16 25 22 14 16 12 34 49 31 15 5 8 11 25 10 21 6 37 
5614.g1781 0 1 0 0 0 1 0 0 0 1 1 0 0 0 1 0 0 1 
5615.g1782 6 27 53 23 10 11 8 8 6 2 30 8 22 5 10 9 33 8 
5616.g1783 12 14 22 3 3 7 8 11 6 9 8 6 16 22 1 10 5 18 
5616.g1784 0 3 1 0 3 0 1 3 1 3 0 1 0 4 2 3 0 3 
5618.g1785 4 8 9 4 5 6 2 12 4 4 6 2 12 15 2 4 2 3 
5619.g1786 79 143 161 78 79 103 68 70 68 78 50 66 138 178 19 70 58 73 
5624.g1787 10 14 17 1 10 4 7 20 22 21 10 0 17 10 4 10 1 11 
5629.g1788 0 0 0 0 0 0 0 0 0 0 0 0 0 0 0 0 0 0 
5637.g1789 10 10 12 11 9 10 0 9 12 11 5 13 15 11 3 22 3 16 
564.g196 76 111 117 58 43 73 29 55 45 99 25 57 107 98 25 45 34 95 
5650.g1790 0 0 6 1 1 2 2 0 1 0 3 0 1 0 0 1 1 1 
5653.g1791 41 49 63 48 23 41 31 19 20 47 37 31 61 67 14 37 31 64 
566.g197 60 80 98 47 51 58 43 50 43 74 41 46 95 153 33 48 51 73 
5661.g1792 6 13 13 10 10 11 12 13 10 18 14 10 25 23 5 7 10 14 
5668.g1793 43 84 94 52 45 49 42 39 26 57 46 47 68 73 21 22 46 55 
5668.g1794 113 249 263 131 130 129 76 102 80 124 114 121 243 252 54 128 121 199 
5671.g1795 882 847 838 485 477 177 803 373 506 399 223 548 496 602 330 506 350 909 
5675.g1796 5 7 9 1 2 2 4 4 2 5 4 4 10 3 0 3 3 1 
5675.g1797 12 14 13 6 0 2 3 4 3 3 2 0 4 4 2 4 4 8 
5678.g1798 0 6 5 3 7 2 3 4 6 5 4 3 3 11 2 7 5 4 
5679.g1799 0 2 1 3 1 0 0 2 0 1 2 1 1 0 0 1 1 3 
568.g198 6 11 5 5 0 1 5 2 1 2 1 0 4 5 1 4 2 4 
5682.g1800 0 2 0 0 3 0 2 0 0 0 2 0 1 2 1 0 0 2 
5684.g1801 480 727 832 237 348 172 358 430 274 308 406 222 364 449 221 240 268 521 
5689.g1802 25 72 63 18 19 26 26 25 17 67 34 24 76 48 11 13 18 37 
5698.g1803 0 0 0 0 0 0 0 0 0 0 0 0 0 0 0 0 0 0 
5699.g1804 28 71 74 39 32 29 19 37 20 40 21 45 43 80 21 30 37 62 
5699.g1805 0 0 0 0 0 0 0 0 0 0 0 0 0 0 0 0 0 0 
5700.g1806 0 0 0 0 0 0 0 0 0 0 0 0 0 0 0 0 0 0 
5703.g1807 4 10 4 0 0 3 2 1 1 1 3 2 2 2 0 1 3 0 
5704.g1808 162 142 185 53 3 51 44 33 43 48 37 36 39 92 12 28 40 46 
5707.g1809 0 0 0 0 0 0 0 0 0 0 0 0 0 0 0 0 0 0 
5709.g1810 0 0 0 0 0 0 0 0 0 0 0 0 0 0 0 0 0 0 
571.g199 0 2 2 0 1 1 2 0 1 2 2 5 6 1 0 3 0 3 
5710.g1811 32 82 83 41 31 36 17 31 25 62 35 36 72 82 20 31 50 78 
5710.g1812 10 11 21 26 2 1 3 230 3 1 3 27 4 84 11 5 5 4 
5710.g1813 2595 2791 6393 5046 2055 1706 2856 2208 2354 2552 1993 2720 4052 6437 3499 4485 4073 7270 
5710.g1814 48 119 190 62 58 73 58 76 44 119 106 69 226 216 33 92 86 96 
5710.g1815 16 24 36 52 15 17 12 10 8 6 16 38 66 22 4 14 23 22 
5711.g1816 10 35 48 27 22 38 11 27 17 32 46 39 57 70 13 15 17 45 
5712.g1817 2252 3548 5565 4266 3218 5000 2308 4152 5204 5038 2733 3365 5727 4545 1728 3443 2089 5862 
5712.g1818 36 91 85 52 57 58 41 60 46 79 47 60 102 154 23 67 53 58 
5715.g1819 59 97 143 63 96 44 53 86 59 133 102 96 190 117 44 93 82 101 
572.g200 4 16 16 7 5 13 6 6 1 9 10 9 13 12 3 12 7 8 
5720.g1820 69 138 115 45 76 285 217 66 40 73 65 239 107 539 17 85 57 61 
5720.g1821 6 11 11 12 4 4 5 15 10 12 14 5 15 18 2 7 7 4 
5721.g1822 9 14 23 16 12 17 15 8 8 38 19 12 20 24 8 4 18 21 
5723.g1823 24 66 85 44 49 33 13 72 34 82 56 38 125 119 27 49 37 68 
5723.g1824 68 144 204 188 137 262 188 66 79 156 136 196 136 373 45 107 108 95 
5725.g1825 225 170 245 181 46 78 84 202 71 88 86 51 57 312 30 138 92 212 
5735.g1826 9 21 7 9 12 12 15 9 16 9 8 13 25 23 4 14 5 16 
5736.g1827 28 43 54 21 23 24 20 31 16 34 23 45 37 58 14 53 30 40 
5737.g1828 1 9 10 2 3 4 0 1 1 5 6 6 10 2 0 1 2 1 
5737.g1829 7 6 8 4 3 5 11 8 4 4 4 4 8 7 4 5 1 10 
5739.g1830 5 9 16 12 4 15 8 5 5 4 9 3 5 27 1 3 26 17 
574.g201 20 53 66 25 26 35 19 48 20 53 44 31 100 78 23 37 27 50 
5743.g1831 23 67 74 23 59 52 50 53 46 64 33 87 86 82 34 32 48 69 
5745.g1832 0 3 0 2 1 1 2 2 2 1 3 1 1 5 2 1 0 1 
5750.g1833 0 0 1 0 0 0 0 0 1 0 0 0 0 0 0 1 0 0 
5750.g1834 45 103 151 138 52 90 60 140 90 168 119 104 95 436 42 74 94 223 
5752.g1835 2 4 7 10 9 5 3 9 11 13 15 2 6 11 1 13 5 13 
5754.g1836 5 47 15 4 5 4 1098 2 53 0 1 2 13 54 288 8 3 185 
5758.g1837 34 64 77 104 55 43 30 65 67 142 48 80 145 69 17 94 44 108 
5758.g1838 4 12 14 13 15 10 9 10 4 4 9 15 25 11 3 9 7 19 
5758.g1839 10 8 17 10 9 11 5 10 6 24 16 9 27 22 6 17 4 11 
5761.g1840 102 159 161 83 15 178 257 39 42 84 15 116 279 204 5 62 12 91 
5765.g1841 1 0 0 1 0 1 0 0 0 0 0 0 0 3 0 0 0 0 
5766.g1842 579 754 510 261 277 224 358 285 198 339 224 340 477 408 166 255 265 446 
5770.g1843 0 0 0 0 0 0 0 0 0 0 0 0 0 0 0 0 0 0 
5770.g1844 0 0 0 0 0 0 0 0 0 0 0 0 0 0 0 0 0 0 
5771.g1845 1 1 0 5 0 7 6 5 5 1 1 1 5 7 1 6 2 4 
5776.g1846 16 57 18 5 11 14 11 20 6 17 16 11 58 33 7 5 10 18 
5779.g1847 3 12 25 11 8 4 1 7 10 13 3 4 2 22 4 21 0 12 
5780.g1848 3 4 2 3 3 7 2 1 1 4 7 6 3 6 1 0 5 1 
5783.g1849 95 105 85 111 62 52 91 66 55 108 100 47 193 173 20 62 169 138 
5793.g1850 74 98 121 68 34 35 62 49 38 55 48 55 127 109 21 38 50 107 
5794.g1851 4 3 5 3 2 0 0 4 6 47 3 3 10 6 0 7 2 14 
5797.g1852 37 89 97 41 42 62 39 54 31 72 55 43 91 110 21 31 38 64 
58.g23 44 74 66 41 34 47 47 39 23 69 40 46 73 84 20 22 38 58 
58.g24 26 56 58 23 24 22 30 43 30 48 47 47 92 138 21 49 36 34 
58.g25 1 1 0 1 0 0 0 0 0 3 1 1 2 2 0 0 2 2 
580.g202 13 18 36 3 6 15 10 18 0 20 2 6 11 23 0 5 0 4 
5800.g1853 2 13 16 10 12 11 4 21 6 9 10 11 23 22 4 3 2 27 
5805.g1854 12807 14919 15118 7870 12649 13106 16080 11483 9594 13949 9705 13554 10347 20718 4852 9727 8656 12704 
5806.g1855 4 19 13 7 4 9 7 7 3 2 4 8 8 5 2 0 7 15 
5807.g1856 20 34 43 21 22 24 22 27 25 33 25 36 52 88 10 34 26 25 
5813.g1857 9 25 66 49 28 18 12 24 19 23 26 16 60 50 13 20 55 36 
5814.g1858 17 36 30 34 39 36 46 94 230 131 52 48 15 82 5 4 67 41 
5815.g1859 9 23 35 19 27 16 20 23 27 36 24 36 37 111 7 37 24 25 
5820.g1860 163 245 330 144 139 161 163 154 138 252 126 201 274 336 53 106 82 280 
5827.g1861 22 19 23 4 3 6 7 5 5 5 6 4 10 4 1 3 9 0 
5828.g1862 0 0 1 0 0 0 0 1 0 1 1 0 0 0 0 0 1 0 
5831.g1863 19 31 16 1 0 0 0 0 6 3 3 0 2 0 0 2 3 1 
5833.g1864 76 167 166 107 78 107 81 106 132 109 76 141 239 144 44 130 80 169 
5834.g1865 0 0 0 0 0 0 0 0 1 0 0 0 0 1 0 0 0 0 
5835.g1866 10 17 10 7 4 5 6 7 4 11 9 4 19 10 2 6 4 4 
5840.g1867 705 1930 1172 43 161 369 224 844 696 877 391 492 237 585 338 243 319 456 
5841.g1868 4 11 11 7 12 10 8 13 9 5 12 5 10 16 3 4 8 4 
5847.g1869 71 164 220 159 72 88 70 83 86 130 75 57 255 210 22 49 71 96 
5849.g1870 79 230 247 112 116 91 58 113 70 139 90 116 221 220 52 89 89 168 
5849.g1871 48 123 136 56 48 54 27 41 39 81 77 53 132 112 21 38 53 112 
5849.g1872 39 58 77 41 13 25 16 32 26 37 26 30 53 76 16 29 27 57 
5852.g1873 6 16 11 11 9 11 10 13 9 6 9 6 24 14 2 9 2 11 
5852.g1874 36 57 48 29 39 39 41 46 26 58 26 27 72 64 21 25 45 30 
5852.g1875 97 205 149 200 78 70 25 31 46 51 88 178 237 109 24 60 111 88 
5854.g1876 0 0 0 0 0 0 0 0 0 0 0 0 1 0 1 1 0 2 
5858.g1877 11 10 7 3 0 4 4 6 4 3 1 2 12 5 2 4 5 5 
5859.g1878 553 739 861 514 731 364 1133 647 566 639 587 599 577 737 284 358 492 722 
586.g203 2 3 2 3 1 1 4 2 2 3 2 6 2 8 2 1 0 2 
5861.g1879 2 4 12 9 3 3 6 3 6 0 10 4 1 10 0 2 9 24 
5863.g1880 18 27 18 11 15 31 8 10 19 13 11 12 13 42 4 17 11 30 
5863.g1881 10 11 4 3 4 10 1 5 12 7 1 11 5 15 0 7 3 5 
5864.g1882 26 38 79 29 23 23 23 14 15 14 22 16 54 63 6 28 21 38 
5868.g1883 18 35 44 19 24 23 13 17 11 36 19 17 51 40 15 22 25 25 
5874.g1884 0 0 0 1 0 0 2 1 2 5 0 2 2 0 1 2 2 1 
5882.g1885 89 68 161 2 0 1 7 1 0 6 19 0 0 3 3 2 48 1 
5890.g1886 1 3 6 5 2 1 2 2 2 4 8 4 6 6 1 2 3 4 
5897.g1887 18 50 77 23 14 26 22 26 28 43 26 48 51 44 12 24 31 53 
5897.g1888 72 156 177 66 100 78 87 111 61 149 120 107 249 199 46 111 84 97 
5898.g1889 376 484 802 212 285 194 201 193 164 281 199 300 203 421 124 154 155 487 
59.g26 1 7 5 10 10 5 6 16 5 9 4 20 1 9 2 9 8 10 
5902.g1890 89 133 223 101 82 134 106 124 114 173 93 107 165 223 36 58 63 177 
5908.g1891 13 34 31 8 30 16 13 20 9 28 21 21 48 29 7 28 10 13 
5909.g1892 2 2 3 3 5 4 3 4 2 6 1 5 11 2 2 3 0 0 
5910.g1893 3 5 19 15 1 12 26 8 7 20 9 16 3 6 4 6 11 6 
5916.g1894 2311 2260 2719 2395 3585 1554 5317 3174 3116 2383 2690 2865 1514 3235 1509 1946 2332 3873 
5918.g1895 17 24 55 17 63 55 7 13 24 18 6 7 16 28 5 359 3 15 
5921.g1896 151 243 248 169 76 159 79 23 31 556 106 213 372 70 80 48 119 111 
5929.g1897 6 9 17 8 14 17 5 13 8 9 6 10 18 12 0 7 12 6 
5940.g1898 14 62 66 12 11 28 10 14 5 21 16 19 64 37 9 22 23 35 
5941.g1899 91 159 196 154 52 99 71 101 76 211 70 100 371 206 58 77 88 282 
5943.g1900 40 46 77 51 63 47 45 52 30 48 29 43 25 39 13 23 54 77 
5943.g1901 93 132 213 115 95 79 87 115 76 159 67 85 180 168 42 115 89 155 
5945.g1902 82 91 86 69 61 86 116 49 64 130 103 45 134 199 61 55 117 188 
5948.g1903 32 26 41 22 11 16 24 8 5 14 19 15 23 22 7 17 18 19 
5951.g1904 13 47 33 12 20 23 11 21 13 31 20 16 39 47 11 15 14 24 
5954.g1905 1 0 1 2 1 2 0 2 1 0 1 3 1 0 1 3 0 0 
5956.g1906 26 55 81 11 1 12 8 7 8 20 3 5 33 9 2 8 9 13 
596.g204 78 129 231 67 70 63 72 140 107 91 50 57 82 86 138 70 45 133 
596.g205 214 294 385 154 157 222 127 179 111 69 34 191 328 109 114 165 51 303 
5961.g1907 144 242 428 297 119 151 80 94 104 227 134 115 206 299 39 89 115 115 
5962.g1908 11 10 16 7 5 8 10 45 13 20 18 9 18 29 5 22 20 11 
5962.g1909 5 21 18 14 6 5 9 26 4 14 7 5 18 63 7 25 12 12 
5963.g1910 18 30 24 18 13 14 3 10 9 24 22 16 29 24 5 30 16 22 
5965.g1911 29 60 79 33 29 41 23 39 43 35 34 41 69 83 16 29 42 59 
5965.g1912 83 117 136 56 74 52 57 47 47 59 51 63 98 98 23 36 59 96 
5968.g1913 215 247 291 76 93 204 64 99 157 174 45 197 412 621 56 207 53 210 
5970.g1914 17 19 30 20 13 7 16 10 10 36 17 13 51 24 8 9 31 45 
5971.g1915 3 2 0 0 2 1 0 1 0 1 0 0 0 4 0 0 0 1 
5972.g1916 0 0 0 0 0 0 0 0 0 0 0 0 0 0 0 0 0 0 
5972.g1917 0 0 0 0 0 0 0 0 0 0 0 0 0 0 0 0 0 0 
5972.g1918 12 18 18 782 132 598 10 25 20 104 14 70 370 130 24 190 158 169 
5973.g1919 174 218 240 82222 3521 4164 31854 1933 8009 810 4179 298 48772 2258 806 920 5926 21036 
5974.g1920 600 945 1122 529 307 645 399 542 362 745 477 401 870 950 166 445 501 810 
5974.g1921 69 190 245 72 106 129 96 129 70 152 155 110 255 186 44 117 88 113 
5974.g1922 666 1172 1512 571 598 679 594 625 548 874 665 760 1429 1375 275 685 620 947 
5974.g1923 2805 3855 5760 3904 3117 2376 3129 2577 2470 3873 2663 2879 4411 6175 1923 3299 3384 5713 
5974.g1924 2805 3855 5760 3904 3117 2376 3129 2577 2470 3873 2663 2879 4411 6175 1923 3299 3384 5713 
5974.g1925 2389 3774 4538 3776 9319 7026 9217 9314 9485 8051 6787 8981 3869 4346 2541 3821 2399 6736 
5974.g1926 9985 11162 16222 8054 9590 5857 11360 8520 8233 12418 7866 7601 8089 12674 5404 8120 9246 15760 
5974.g1927 54 115 75 46 54 37 51 50 33 62 81 45 104 157 32 22 45 86 
5974.g1928 780 1163 1036 428 740 2567 1377 437 319 773 531 1496 1139 3605 225 1178 506 643 
5974.g1929 780 1163 1036 428 740 2567 1377 437 319 773 531 1496 1139 3605 225 1178 506 643 
5975.g1930 37 79 77 47 22 91 59 46 26 60 45 32 138 111 12 39 25 56 
5975.g1931 980 1683 2164 1184 867 1052 850 1118 733 1276 761 791 1504 2107 491 1226 900 1686 
5975.g1932 529 808 884 388 445 434 627 465 311 557 450 428 789 1204 171 530 471 581 
5975.g1933 529 808 884 388 445 434 627 465 311 557 450 428 789 1204 171 530 471 581 
5975.g1934 1747 2803 3251 703 711 815 586 675 544 1042 760 808 1575 1530 335 1036 714 1134 
5975.g1935 11461 16110 22558 12032 10792 9085 12056 9857 8104 16549 9675 10069 15657 21259 7021 11832 11498 20641 
5975.g1936 33045 36378 43695 21796 21476 14812 24837 15752 15311 25366 16070 19166 24692 35273 12406 22147 24040 34826 
5975.g1937 165 277 277 156 165 217 182 168 148 181 181 218 347 320 65 144 166 230 
5976.g1938 8 3 15 21 2 9 10 5 6 9 8 10 19 9 3 7 9 16 
5976.g1939 47 65 74 61 39 43 36 48 48 55 29 56 137 67 24 67 56 121 
5976.g1940 46 45 79 19 7 8 20 19 4 57 11 8 13 31 2 4 15 17 
5976.g1941 138 192 472 22 27 107 35 170 40 191 31 68 46 269 10 47 17 45 
5977.g1942 10 8 7 7 2 10 5 8 5 11 6 3 16 8 12 0 11 11 
5979.g1943 0 2 4 1 1 6 2 3 5 8 0 0 6 4 0 3 2 2 
5979.g1944 17 29 33 19 21 32 10 17 17 27 28 30 39 42 14 16 15 32 
5980.g1945 0 0 0 0 1 2 2 0 0 0 3 1 1 1 0 0 3 1 
5982.g1946 0 1 0 0 1 0 0 0 1 0 0 0 0 0 0 0 0 0 
5982.g1947 36 76 104 118 63 44 36 40 54 74 66 56 140 140 26 73 74 106 
5984.g1948 91 140 167 93 62 101 87 119 98 165 77 109 211 211 55 117 66 187 
5985.g1949 115 198 220 118 80 92 150 107 88 140 99 122 221 231 49 67 107 194 
5986.g1950 0 0 0 0 0 0 0 0 0 0 0 0 0 0 0 0 0 0 
5986.g1951 90 195 258 107 115 100 62 110 76 131 99 115 218 246 55 101 86 177 
5987.g1952 294 333 509 103 65 337 280 44 29 130 134 53 195 208 10 141 182 226 
5988.g1953 3 10 5 2 5 3 0 8 3 7 5 2 9 8 3 3 4 8 
5990.g1954 0 3 1 0 0 0 0 0 0 2 0 0 1 1 0 1 2 0 
5991.g1955 12 43 24 9 11 12 13 14 9 22 13 15 40 28 7 19 11 12 
5991.g1956 141 284 358 331 162 190 52 91 100 110 175 300 486 168 63 141 209 189 
5991.g1957 8 12 19 5 7 3 8 1 4 4 10 12 6 14 7 6 5 7 
5991.g1958 19 49 24 4 15 13 3 10 6 39 20 13 58 22 5 4 23 13 
5993.g1959 35 96 78 12 16 56 28 22 25 102 45 13 110 85 9 47 18 49 
5994.g1960 27 59 57 26 24 29 30 24 47 49 24 36 90 56 16 44 21 71 
5994.g1961 0 0 0 0 0 0 0 0 0 0 0 0 0 0 0 0 0 0 
5995.g1962 18 50 37 21 18 25 17 30 7 23 39 14 66 61 12 13 20 39 
5996.g1963 11 13 20 14 14 19 24 11 31 26 15 10 19 26 2 16 17 26 
5997.g1964 2 5 2 1 0 0 1 1 2 3 3 1 2 3 0 2 3 4 
5998.g1965 19 26 66 42 29 39 17 24 10 36 28 41 55 52 13 24 24 42 
5999.g1966 65 147 88 4 16 48 27 34 15 77 14 10 44 39 29 57 25 34 
6000.g1967 0 1 1 0 0 0 0 0 0 0 0 0 0 0 0 0 0 1 
6000.g1968 3 10 18 45 5 6 12 1 4 11 7 0 12 10 2 2 10 6 
6001.g1969 355 431 507 92 75 692 397 13 22 209 159 21 257 349 1 166 213 170 
6002.g1970 0 1 1 1 2 2 0 1 0 1 0 1 0 4 0 0 0 2 
6002.g1971 1 2 2 4 3 4 0 1 1 2 2 4 1 10 2 1 2 2 
6002.g1972 0 2 2 1 2 1 3 2 1 3 2 7 7 4 2 0 1 4 
6002.g1973 1 4 0 2 2 1 4 2 3 3 3 3 5 6 1 0 6 2 
6003.g1974 15 20 31 12 24 8 11 21 11 22 20 27 34 25 5 16 13 24 
6003.g1975 153 296 287 229 113 120 30 64 65 115 142 249 368 184 52 93 175 153 
6003.g1976 55 55 69 62 39 54 34 39 46 61 41 42 109 100 10 38 58 102 
6004.g1977 15 58 48 21 18 18 11 7 69 28 23 17 21 61 13 9 22 36 
6005.g1978 99 327 240 158 31 345 220 61 120 102 28 114 270 268 63 538 58 512 
6007.g1979 106 355 64 24 2 13 16 5 9 19 9 12 91 2 19 26 14 162 
6007.g1980 13 17 25 36 28 57 48 39 69 27 29 27 22 86 10 33 28 48 
6008.g1981 47 79 102 60 137 42 31 24 24 41 43 40 81 47 14 68 35 41 
6009.g1982 182 256 248 313 281 253 391 603 1478 955 403 430 182 533 62 57 390 438 
6010.g1983 819318 688341 1497473 2525465 1963338 950954 1591940 1544774 1803095 1647630 1210826 1502455 1236860 1719701 1506033 1967736 1139939 1384828 
6012.g1984 53 72 64 27 25 49 23 39 33 46 21 32 81 59 17 48 36 52 
6013.g1985 16 41 37 19 14 13 10 15 14 34 17 11 22 43 14 4 17 27 
6013.g1986 6 23 28 14 9 13 6 14 9 16 18 5 15 26 7 6 10 17 
6015.g1987 14 16 26 21 18 22 19 12 24 25 15 16 38 32 4 19 18 27 
6017.g1988 1 3 3 1 2 1 2 1 3 2 2 3 1 6 1 1 1 4 
6017.g1989 0 1 4 2 4 0 1 2 0 2 1 5 2 6 0 1 1 4 
6018.g1990 346 1053 141 51 7 26 16 10 12 23 23 9 58 10 88 85 26 434 
6018.g1991 12 42 51 24 20 26 19 28 18 40 43 30 73 65 14 9 23 53 
6019.g1992 26 51 74 49 25 50 53 80 57 90 47 60 79 128 32 58 37 57 
6019.g1993 29 50 69 21 26 27 21 28 19 46 35 25 59 72 13 26 35 38 
6019.g1994 0 3 0 0 0 1 1 0 1 0 1 1 0 3 0 0 0 0 
6019.g1995 0 0 0 0 0 0 0 0 0 0 0 0 0 0 0 0 0 0 
6020.g1996 156 251 243 78 102 137 117 110 91 125 116 127 220 144 72 105 122 130 
6021.g1997 28 75 45 27 22 31 16 34 13 39 32 23 58 21 9 16 35 37 
6021.g1998 3 11 9 8 2 1 6 5 6 6 3 3 8 14 2 3 8 7 
6021.g1999 191 348 331 165 145 203 128 160 100 214 181 143 297 346 74 162 170 230 
6022.g2000 11 11 23 6 12 11 8 17 9 12 8 9 9 11 5 17 3 10 
6022.g2001 26 79 68 34 32 30 26 32 25 49 40 26 75 60 21 111 19 34 
6023.g2002 130 177 222 83 113 74 75 107 68 194 102 124 207 276 36 122 95 162 
6023.g2003 26 53 42 15 12 35 12 30 9 16 23 7 28 45 2 7 29 26 
6024.g2004 124 225 247 110 182 227 137 169 136 283 120 240 313 260 114 118 133 242 
6026.g2005 23 37 91 3 5 35 6 30 16 39 21 13 21 68 4 9 7 14 
6026.g2006 4 7 20 9 7 5 8 6 9 12 8 6 40 18 1 3 18 21 
6027.g2007 8 17 16 17 5 25 17 35 14 32 27 25 36 38 22 14 17 23 
6027.g2008 33 43 71 26 6 5 5 2 10 6 3 46 62 3 4 24 9 35 
6028.g2009 43197 33952 112352 211681 204112 101700 167347 120402 169464 164431 97789 200488 79753 125073 140524 167020 85461 102070 
6029.g2010 38 65 53 21 24 27 18 15 17 32 37 32 38 50 7 22 21 31 
6032.g2011 4 5 2 3 2 3 1 7 0 2 4 6 16 6 1 6 2 1 
6032.g2012 132 302 367 183 189 173 108 159 112 196 157 175 322 355 78 163 158 255 
6033.g2013 60 105 136 108 24 33 19 22 42 40 42 69 111 72 9 80 72 44 
6034.g2014 12 10 29 33 8 17 20 5 4 41 13 17 38 8 7 19 28 25 
6035.g2015 20 52 69 30 20 21 6 40 16 55 56 29 40 72 24 24 35 58 
6035.g2016 84 99 164 52 55 16 11 77 30 112 87 98 53 101 40 29 60 83 
6036.g2017 7 12 9 6 2 6 1 14 4 13 4 6 8 9 0 5 8 3 
6037.g2018 38 104 107 14 17 23 8 46 7 14 21 18 102 57 3 26 38 45 
6037.g2019 16 14 19 5 3 3 6 11 4 5 7 17 19 17 4 8 8 10 
6038.g2020 36666 32274 117396 155929 143208 87284 125894 99724 129919 128652 73064 156228 77252 102414 102547 125489 68296 88440 
6039.g2021 157 269 279 128 120 156 105 143 87 207 131 109 200 267 60 81 126 179 
6039.g2022 10 13 10 22 11 12 10 8 16 25 13 18 23 17 4 10 9 17 
604.g206 262 268 341 395 163 618 1155 1885 103 1268 20 46 87 194 97 30 28 877 
6040.g2023 21 72 47 33 24 26 27 37 40 54 21 53 77 68 14 50 25 94 
6040.g2024 20 68 44 40 25 29 31 43 36 41 26 16 124 56 17 26 28 35 
6041.g2025 8 18 25 10 12 15 11 10 12 28 21 14 24 25 2 7 17 20 
6041.g2026 9 27 17 8 11 14 9 5 4 9 2 24 49 10 3 7 11 12 
6041.g2027 8 12 14 3 9 1 3 6 8 4 2 6 17 12 3 9 2 11 
6042.g2028 27 46 44 17 16 28 21 23 20 24 20 30 78 55 10 23 32 65 
6043.g2029 116 155 224 113 127 119 145 158 132 245 104 127 209 239 93 190 159 357 
6044.g2030 3 2 1 1 0 3 3 2 4 1 1 1 1 0 0 0 1 3 
6046.g2031 18 43 44 17 21 27 12 12 13 23 20 18 42 24 12 13 13 22 
6046.g2032 3 3 2 3 4 1 1 2 0 3 1 2 6 6 0 1 2 13 
6046.g2033 8 15 14 2 6 2 4 8 6 9 8 6 5 1 1 6 6 5 
6047.g2034 83 74 66 106 87 82 94 102 296 182 91 122 99 203 21 31 58 142 
6047.g2035 63 98 70 31 35 57 24 39 65 76 61 54 72 96 8 49 41 66 
6048.g2036 5 15 18 9 19 22 4 10 10 9 5 8 13 25 2 92 6 5 
6048.g2037 22 41 32 20 41 30 19 28 23 28 13 21 62 123 17 36 19 47 
6048.g2038 6 12 24 4 8 10 14 13 8 13 11 8 24 14 7 5 6 10 
6048.g2039 0 0 1 0 1 0 0 0 0 0 0 0 2 0 0 0 0 0 
6049.g2040 164 374 366 177 230 174 131 264 128 227 186 213 396 329 98 186 172 298 
605.g207 12 8 16 33 51 163 19 336 70 37 22 71 127 158 30 56 16 57 
605.g208 118 218 191 96 118 119 80 117 73 134 175 114 218 236 49 82 156 132 
605.g209 67 107 83 59 37 24 47 31 57 69 46 42 124 89 17 54 46 104 
6051.g2041 24 92 92 44 54 64 33 68 26 77 86 58 146 141 36 32 60 106 
6052.g2042 62 104 136 54 40 36 31 75 25 87 54 40 124 152 27 74 49 96 
6052.g2043 34 46 79 9 19 13 1 5 6 10 10 10 25 37 9 36 12 13 
6052.g2044 76 144 176 90 59 86 51 65 59 70 51 80 165 201 39 93 77 122 
6053.g2045 52 113 122 54 64 53 53 82 53 101 92 77 148 154 35 78 60 71 
6054.g2046 13 15 18 113 26 67 2 2 812 1 10 4 1 133 0 40 27 2 
6054.g2047 0 4 2 2 1 4 0 0 11 4 1 3 0 1 0 5 1 0 
6056.g2048 1160 1881 1780 1849 2543 945 3522 1703 1510 2040 2277 1200 725 3513 851 1581 1856 2288 
6057.g2049 366 558 389 487 461 347 869 730 361 538 414 299 454 530 165 340 340 550 
6059.g2050 1 7 1 1 0 0 0 0 0 0 0 0 0 0 0 0 0 0 
6059.g2051 4 13 12 13 4 9 4 8 4 11 6 8 13 7 1 2 12 4 
6059.g2052 2 11 3 1 9 1 2 0 1 3 3 1 0 7 2 1 2 1 
6060.g2053 0 0 0 0 0 0 0 1 0 0 0 0 0 0 0 0 0 0 
6060.g2054 5 12 11 6 4 16 4 7 5 17 5 7 19 24 5 2 4 10 
6061.g2055 20 36 32 12 13 29 17 16 17 9 14 7 17 16 2 4 18 12 
6063.g2056 0 0 0 0 0 0 0 0 0 0 0 0 1 1 1 2 0 1 
6063.g2057 73 105 122 47 95 67 71 66 74 86 73 90 135 95 37 84 67 113 
6065.g2058 14 21 40 54 20 18 36 138 21 54 53 39 69 151 23 71 65 47 
6066.g2059 125 269 233 49 11 40 44 9 83 24 55 31 116 84 33 38 45 22 
6067.g2060 9 33 41 23 9 20 15 27 7 33 28 17 24 28 6 36 14 33 
6069.g2061 17 24 30 13 6 9 13 7 12 15 19 16 28 28 6 7 18 17 
6071.g2062 103 128 241 176 86 96 44 80 118 165 95 95 173 240 73 426 163 195 
6072.g2063 1 2 3 2 2 3 2 1 0 0 1 4 6 6 0 3 3 0 
6075.g2064 65 86 116 23 24 92 12 138 80 91 105 16 92 234 42 71 115 55 
6075.g2065 27 48 88 27 25 36 29 13 43 41 25 38 84 53 15 31 27 76 
6076.g2066 12 28 30 20 16 24 22 18 16 14 41 17 26 34 11 11 49 21 
6076.g2067 12 28 30 20 16 24 22 18 16 14 41 17 26 34 11 11 49 21 
6076.g2068 48 78 119 22 28 41 17 19 36 61 43 90 63 90 28 86 46 61 
6077.g2069 1960 3187 3787 82 12 128 452 338 57 29 113 353 1563 17 48 787 116 132 
6078.g2070 52 79 48 24 37 30 31 25 31 40 31 47 51 56 16 20 36 44 
6079.g2071 117 165 198 29 25 150 30 183 126 145 112 47 119 348 72 152 117 72 
608.g210 3 1 4 6 1 3 1 1 1 2 0 1 4 2 0 0 0 1 
6080.g2072 55 82 125 63 66 74 85 137 124 170 48 102 194 203 35 105 51 100 
6080.g2073 24 56 46 19 29 25 12 27 10 38 35 20 55 58 15 20 21 39 
6082.g2074 2 3 12 1 9 6 1 8 4 8 11 4 14 17 4 7 8 8 
6084.g2075 79 141 141 44 34 108 70 82 56 62 38 71 120 106 79 84 19 72 
6085.g2076 517191 440103 1038020 1712042 1359552 677246 1148988 1077568 1278330 1147605 840655 1066612 865375 1181697 1052564 1377161 792099 971035 
6085.g2077 326859 304932 584556 801078 739549 385433 909414 538230 733862 559781 446866 880058 379923 544266 597395 720624 423453 516991 
6085.g2078 139 278 393 247 217 287 198 324 236 403 173 289 482 440 133 230 218 354 
6086.g2079 11 32 29 7 21 18 8 9 11 9 21 8 27 15 6 7 9 12 
6086.g2080 4 2 9 5 1 6 2 2 5 6 1 3 5 11 1 6 4 6 
6086.g2081 13 12 15 1 5 5 2 4 1 5 4 7 28 2 1 2 7 6 
6086.g2082 11123 14026 14553 6322 9096 7482 10994 6600 6700 10424 8020 7821 7856 9227 4514 6719 8229 10709 
6086.g2083 1219 1526 1811 1226 1587 921 1500 1142 1031 1656 932 1287 1509 1684 727 992 866 1724 
6086.g2084 23819 27485 40394 40999 43807 32039 34557 35348 38360 50143 22330 54237 29740 35327 33793 37628 22571 37450 
6086.g2085 23819 27485 40394 40999 43807 32039 34557 35348 38360 50143 22330 54237 29740 35327 33793 37628 22571 37450 
6086.g2086 12617 15669 18920 8320 12869 7545 14720 9959 8886 14861 10381 10334 10497 14287 6497 10130 10921 16611 
6086.g2087 12617 15669 18920 8320 12869 7545 14720 9959 8886 14861 10381 10334 10497 14287 6497 10130 10921 16611 
6086.g2088 742 1222 1300 593 640 1310 724 561 437 1079 579 877 1513 1734 207 751 621 1083 
6086.g2089 25 39 77 57 24 23 35 33 29 26 77 41 50 75 13 22 67 87 
6086.g2090 162 267 289 199 134 145 148 143 146 118 253 127 182 375 40 121 210 282 
6086.g2091 551 907 1315 88 0 605 58 125 34 238 58 21 217 433 20 58 58 19 
6087.g2092 68 71 78 62 65 42 91 32 53 196 26 41 188 370 14 13 49 178 
6087.g2093 111 106 156 90 99 95 106 39 24 295 56 68 216 304 10 10 81 237 
6087.g2094 32 41 80 111 13 32 10 27 35 65 65 30 40 86 6 65 56 54 
6087.g2095 3310 5084 5836 3265 2626 1850 2479 2073 3972 5053 3183 3588 3003 4657 1757 3506 3027 4858 
6087.g2096 950 1262 1575 1001 681 442 444 754 589 959 1006 1115 793 1151 476 806 1003 1282 
6087.g2097 24 82 73 6 0 12 24 13 18 39 14 38 144 12 9 24 5 51 
6088.g2098 1702 3181 2278 1550 1010 1407 1168 1034 802 1528 1075 1162 2636 2211 530 1281 1361 2638 
6089.g2099 281 465 542 400 321 295 234 208 222 346 267 275 629 564 156 230 291 501 
6089.g2100 0 0 0 0 0 0 0 0 0 0 0 0 0 0 0 0 0 0 
6090.g2101 34 49 58 20 11 33 25 21 18 42 34 24 48 70 21 25 45 67 
6090.g2102 1969 2726 2843 1967 2197 3719 3193 2847 2671 2796 3551 2841 2280 6855 1144 7543 3757 2315 
6090.g2103 9 33 22 7 7 9 1 5 4 8 6 7 7 19 6 18 8 11 
6090.g2104 4823 6566 6911 5173 5806 4129 6621 7742 5092 6272 4695 6156 6308 6901 2819 5280 4351 6992 
6090.g2105 418 646 736 327 339 388 350 328 281 406 398 337 672 625 186 303 427 534 
6090.g2106 30 60 36 24 22 13 21 30 19 27 28 30 45 53 11 15 15 26 
6091.g2107 2154 2791 3366 2137 2575 1884 2581 2692 2320 3166 2056 2505 1534 2479 899 1889 1676 2813 
6091.g2108 9319 11381 13121 12802 26988 24001 30339 32198 30138 26821 21165 27297 10796 14928 8999 11127 10009 20593 
6092.g2109 169 303 297 160 180 169 145 168 114 244 164 174 356 365 80 157 166 274 
6093.g2110 104 167 223 91 49 148 96 125 87 77 26 104 189 123 90 160 17 74 
6094.g2111 25 38 40 21 14 16 13 8 12 30 10 27 45 38 5 17 16 21 
6096.g2112 22 37 27 22 12 26 29 42 18 24 26 30 49 42 8 27 24 28 
6096.g2113 7133 7199 8862 5935 4841 3953 8246 6026 6719 6458 4210 5252 6509 7444 3621 7236 5663 10641 
6096.g2114 1268 1990 2251 1705 862 1580 1932 1499 1699 3269 1155 1316 1789 3271 615 1371 1122 2452 
6096.g2115 95 122 125 136 52 146 59 111 152 323 64 107 130 543 23 114 85 180 
6096.g2116 12200 15797 21420 12798 12456 8110 13080 9237 8990 16152 9562 10489 12989 18388 6973 12164 13293 21536 
6096.g2117 12200 15797 21420 12798 12456 8110 13080 9237 8990 16152 9562 10489 12989 18388 6973 12164 13293 21536 
6096.g2118 12200 15797 21420 12798 12456 8110 13080 9237 8990 16152 9562 10489 12989 18388 6973 12164 13293 21536 
6096.g2119 5085 7423 7727 4635 5587 3257 5048 4718 3992 6799 4645 4309 5705 6804 2420 4132 4375 7072 
6097.g2120 207 425 400 198 364 202 188 134 175 294 203 244 400 429 73 280 191 242 
6097.g2121 104 173 242 123 67 84 55 67 56 98 79 94 153 226 52 117 104 156 
6098.g2122 25 46 61 22 25 22 33 39 20 38 36 48 52 41 13 36 44 30 
6098.g2123 4 14 9 10 10 7 4 4 2 11 8 8 9 15 2 5 7 17 
6099.g2124 13 25 28 17 14 11 10 13 7 17 21 19 31 22 8 21 19 21 
610.g211 101 125 129 67 72 65 51 65 38 84 51 85 130 170 30 62 71 102 
6100.g2125 6 15 10 8 9 4 8 18 15 6 9 10 17 18 4 20 9 16 
6100.g2126 16 50 77 22 33 49 29 52 22 47 48 37 69 76 12 36 36 40 
6100.g2127 0 1 0 0 0 1 0 0 0 0 0 2 2 1 1 0 1 0 
6100.g2128 0 3 1 2 2 2 3 4 3 6 4 1 5 12 1 3 1 3 
6101.g2129 36 79 89 38 47 61 51 90 31 81 65 40 99 119 28 57 52 52 
6102.g2130 11 28 29 15 16 26 17 23 9 28 21 17 35 45 6 23 16 17 
6103.g2131 132 279 330 134 147 184 160 204 182 241 133 149 307 322 66 104 102 338 
6103.g2132 118 272 239 99 104 119 122 138 87 188 133 159 244 254 48 162 86 202 
6104.g2133 165 297 271 109 140 178 122 130 112 197 199 152 287 336 80 137 188 182 
6104.g2134 51 96 115 42 38 45 36 30 31 42 21 30 123 118 33 26 42 93 
6105.g2135 83 290 213 68 64 85 56 108 55 107 74 77 152 190 47 254 59 267 
6106.g2136 23 53 61 21 29 31 26 40 15 44 31 57 53 55 11 35 44 28 
6107.g2137 29 63 73 48 46 32 22 21 27 55 47 26 76 70 20 29 53 60 
6107.g2138 3 18 26 6 9 11 13 11 5 15 15 8 26 29 6 15 11 10 
6108.g2139 775 1149 1301 671 594 794 632 794 648 1112 612 666 1234 1438 288 836 629 967 
6108.g2140 107 231 251 91 105 167 131 178 68 179 170 118 263 262 40 162 139 137 
6108.g2141 10 21 14 6 10 8 4 15 7 21 14 8 15 20 5 1 5 7 
6109.g2142 232 543 363 123 130 157 153 154 111 236 154 197 284 423 72 349 140 489 
6110.g2143 7 26 36 10 14 30 19 20 8 21 11 13 21 38 3 19 17 15 
6111.g2144 37 64 68 63 57 34 26 28 26 40 55 70 73 121 27 51 38 43 
6111.g2145 3 2 2 3 5 1 3 0 0 3 6 4 4 5 1 1 4 2 
6112.g2146 14 33 35 13 14 16 23 25 6 19 26 17 37 28 4 18 23 17 
6113.g2147 90 210 284 216 92 54 17 39 128 173 84 163 256 87 46 103 148 34 
6114.g2148 32313 41307 46353 36496 58878 41564 68343 62401 56354 59691 44223 52927 31454 45278 18955 29812 28073 55848 
6114.g2149 43612 51687 59437 30894 40324 27443 48288 28923 24881 47095 32797 37301 38597 53668 18411 32155 40428 49295 
6114.g2150 131 250 332 207 112 205 123 318 121 226 230 169 300 671 99 123 173 200 
6114.g2151 11 19 14 3 2 9 5 2 3 8 9 4 4 14 2 1 4 4 
6114.g2152 292 598 768 445 392 341 317 442 342 588 398 423 891 819 183 469 399 622 
6114.g2153 44 90 70 31 55 50 49 54 45 44 82 58 104 230 25 57 54 71 
6115.g2154 591 773 796 296 256 276 223 230 227 392 319 324 331 476 112 193 340 273 
6116.g2155 145 225 459 703 219 324 137 132 188 307 273 222 418 499 92 601 299 371 
6116.g2156 2 1 1 2 1 8 4 2881 2 14 3 2 0 6 1 4 2 8 
6116.g2157 43 46 62 44 41 58 18 23 24 42 40 36 86 44 8 17 34 46 
6116.g2158 354 488 568 286 300 381 250 619 240 440 326 298 1174 1877 227 567 289 477 
6116.g2159 88 75 186 5 1 9 3 2 0 7 10 6 3 4 4 6 26 19 
6117.g2160 60 138 105 32 20 20 33 20 39 100 19 47 161 46 9 45 22 130 
6117.g2161 817 1337 1593 977 745 854 575 649 554 1037 684 736 1456 1598 369 740 675 1104 
6117.g2162 184 264 322 194 156 144 148 166 111 201 199 194 283 329 91 172 179 235 
6117.g2163 778 1294 1423 706 587 689 585 712 527 895 639 725 1192 1385 403 653 744 1305 
6117.g2164 778 1294 1423 706 587 689 585 712 527 895 639 725 1192 1385 403 653 744 1305 
6117.g2165 15582 19763 28999 15163 16084 11686 17168 12953 12301 19898 12776 14058 15313 26120 8620 15620 15529 23423 
6117.g2166 128 201 273 137 112 92 154 127 96 171 207 195 199 285 68 155 154 151 
6117.g2167 32 74 66 23 29 15 26 16 15 37 17 28 46 35 9 23 21 30 
6117.g2168 1302 1902 1911 5846 1108 1234 1164 1038 884 1600 1102 1115 2789 13541 1672 1690 1059 4732 
6117.g2169 16019 19385 23564 14103 13153 9731 16536 12493 10064 15346 10566 12431 15527 19538 7115 13951 12293 20667 
6117.g2170 249 444 437 12 311 47 20 13 51 55 12 33 846 35 9 142 15 203 
6117.g2171 167 421 300 134 294 143 96 82 94 127 152 221 1163 210 39 178 140 346 
6117.g2172 187 474 520 292 369 221 225 291 272 409 346 395 733 562 149 335 265 336 
6117.g2173 14005 17954 24943 16151 10301 9385 14286 10762 8733 15760 10338 8983 15654 23748 8123 13162 15119 22583 
6117.g2174 14005 17954 24943 16151 10301 9385 14286 10762 8733 15760 10338 8983 15654 23748 8123 13162 15119 22583 
6117.g2175 7682 11641 15081 7959 8257 6221 8672 6973 6552 11912 6715 7071 7741 13083 4398 7852 7830 12515 
6117.g2176 1583 2748 3196 1488 2095 1187 1569 1662 1254 2554 1569 1329 1467 2630 913 1425 1502 2427 
6117.g2177 988 1688 2312 1229 1332 827 940 1073 843 1789 1002 902 1073 1972 676 1153 1145 1891 
6117.g2178 41189 44710 46526 28331 34571 20589 41138 28858 26579 35641 25916 31320 27214 41440 18466 27322 28615 42685 
6117.g2179 41189 44710 46526 28331 34571 20589 41138 28858 26579 35641 25916 31320 27214 41440 18466 27322 28615 42685 
6117.g2180 115 233 247 98 105 114 69 97 90 134 149 116 267 283 54 120 115 184 
6117.g2181 849 1450 1418 1040 649 1662 1344 779 673 1254 664 1688 1200 2590 364 935 662 901 
6117.g2182 849 1450 1418 1040 649 1662 1344 779 673 1254 664 1688 1200 2590 364 935 662 901 
6117.g2183 73 119 263 69 43 41 76 39 36 51 90 44 141 154 16 55 98 139 
6118.g2184 45 64 5 62 19 0 1 79 122 7 0 9 3 4 19 68 2 42 
6119.g2185 94 144 191 179 100 103 65 55 77 120 84 116 183 197 27 79 93 100 
6120.g2186 9291 9371 9807 5264 6936 4001 9360 7343 6608 7296 4839 7257 5711 8158 3368 5581 3794 8348 
6121.g2187 93 112 61 12 10 31 6 6 10 12 9 1 28 12 5 95 7 33 
6121.g2188 0 17 8 7 10 0 3 8 5 11 2 7 2 24 2 3 3 6 
6121.g2189 4465 6406 8326 18059 4032 4171 7850 3305 3897 6582 4775 2888 11336 5877 1616 2557 4594 7878 
6121.g2190 109 158 201 138 98 112 96 111 113 94 176 73 173 261 29 89 126 191 
6122.g2191 1 6 2 0 0 2 2 3 0 2 0 0 0 0 1 0 0 1 
6122.g2192 1 5 5 2 0 0 1 0 1 1 3 2 3 2 4 2 2 0 
6125.g2193 1 1 2 0 0 1 0 0 0 0 0 0 0 0 0 0 0 0 
6126.g2194 40321 39217 42410 43716 45026 23288 75778 48342 38820 50690 43929 54954 30584 53242 18989 34687 41046 50229 
6126.g2195 44 76 55 31 34 43 63 38 35 58 34 48 76 102 15 33 24 82 
6128.g2196 3168 3022 3509 3183 4302 1977 6917 4124 3982 2844 3139 3903 1865 3922 2056 2620 2660 5186 
6128.g2197 1 2 3 4 2 3 0 1 2 57 2 0 2 1 0 3 5 3 
6128.g2198 3 22 14 11 3 8 8 9 7 5 5 3 14 21 5 8 7 14 
6129.g2199 74 73 92 16 21 8 46 18 12 21 27 11 64 40 56 9 20 53 
6129.g2200 197 379 355 117 236 197 232 223 167 189 168 189 201 203 178 90 57 323 
6130.g2201 0 0 0 0 0 0 0 3 0 0 0 3 0 1 0 0 0 1 
6132.g2202 145 264 421 235 170 260 153 144 143 150 312 127 242 514 37 140 268 329 
6132.g2203 9876 12352 16176 8265 13029 7507 14429 10146 8856 14812 9556 10107 8854 13614 5196 8087 8501 13192 
6132.g2204 6 10 15 6 2 10 5 4 3 8 7 12 8 11 0 6 3 11 
6132.g2205 1214 1835 2091 719 592 909 732 819 799 1005 893 757 1414 1572 518 738 902 1209 
6132.g2206 1214 1835 2091 719 592 909 732 819 799 1005 893 757 1414 1572 518 738 902 1209 
6132.g2207 668 1186 1170 590 563 562 594 592 462 828 631 775 1104 1271 296 512 559 902 
6134.g2208 4076 3545 4321 4208 5348 3318 7729 4496 6706 4754 4116 5313 3054 4023 5472 4643 3061 7702 
6136.g2209 117 173 113 49 39 73 156 78 62 14 32 80 64 141 25 51 48 116 
6139.g2210 1264 1158 705 975 2444 811 2715 1519 1728 1240 1358 2335 606 1008 1277 928 878 1469 
6140.g2211 39357 36953 29598 24419 33773 26076 53006 37085 52552 36731 29383 36230 21085 32046 20412 32568 28152 48654 
6140.g2212 1489 1454 1008 656 3017 1388 3000 1606 2493 1806 1656 2454 634 932 1073 1210 917 1546 
6140.g2213 2854 2751 3286 2950 4438 1909 6708 4001 3735 2859 3249 3594 1726 3794 1811 2384 2667 4715 
6144.g2214 0 0 0 0 0 1 0 0 0 1 0 0 0 0 0 0 0 0 
6144.g2215 3 1 0 2 1 6 0 0 0 100 1 1 1 0 0 0 1 1 
6145.g2216 2514 2947 3870 1922 2139 917 2330 1527 1370 1837 1580 1450 2084 2836 1238 1814 2067 3324 
6146.g2217 6 1 4 0 0 5 0 0 0 1 0 0 1 3 0 2 3 10 
6148.g2218 287 433 563 20 2 218 19 70 24 198 20 16 170 263 26 32 16 15 
6149.g2219 65 78 57 16 5 18 11 9 22 14 12 6 25 18 6 17 9 31 
6149.g2220 1288 1632 2560 187 3 909 182 251 71 412 87 41 442 758 39 251 82 22 
615.g212 2 3 4 0 0 0 0 0 0 0 0 0 0 0 0 0 1 0 
6151.g2221 171 301 347 196 215 191 142 149 137 375 253 158 436 361 81 184 256 243 
6152.g2222 442 741 961 202 209 268 196 313 180 493 234 260 582 681 160 208 236 306 
6153.g2223 458 675 1001 37 2 345 36 117 44 323 27 29 300 495 43 58 33 21 
6155.g2224 624 1004 1341 32 1 273 29 76 37 320 39 29 242 443 24 64 43 14 
6156.g2225 144 257 325 152 106 147 104 140 117 180 148 158 325 259 74 149 146 302 
6157.g2226 291 449 506 211 147 231 262 200 287 315 263 200 330 518 94 214 270 239 
6157.g2227 130 239 363 122 162 161 128 132 122 199 115 204 222 314 63 162 97 204 
6157.g2228 53 101 99 66 36 30 28 27 60 41 25 62 75 72 17 50 23 88 
6157.g2229 50 112 92 95 45 55 55 34 29 43 24 65 26 105 44 36 14 107 
6159.g2230 30 56 74 8 9 51 8 58 54 52 32 5 26 114 33 48 55 17 
6159.g2231 100 143 174 137 57 77 92 57 80 108 62 123 210 121 34 83 64 133 
6160.g2232 1681 2675 2566 1184 1417 3210 2321 1157 936 1816 1186 2465 2678 5230 621 1788 1139 1876 
6160.g2233 54 107 73 55 38 38 54 58 45 66 64 39 61 99 16 22 33 63 
6160.g2234 2928 5455 5569 2322 2021 2388 2264 2567 1985 3408 2614 2682 5289 4185 1194 2540 2152 3580 
6160.g2235 990 1086 1107 544 642 613 949 739 628 825 490 622 643 730 322 465 556 797 
6160.g2236 210 349 402 245 281 246 295 281 183 315 300 281 363 470 126 180 224 287 
6160.g2237 86 169 302 162 70 123 51 97 36 67 185 77 182 60 84 43 217 57 
6161.g2238 12 34 33 9 3 4 7 1 7 4 13 1 16 8 7 0 5 10 
6162.g2239 6 15 10 4 54 41 45 34 36 20 11 18 42 8 2 9 15 47 
6162.g2240 52 80 110 48 58 58 59 71 46 51 44 37 79 101 22 48 50 109 
6162.g2241 369 535 603 359 181 362 339 477 258 414 250 234 420 373 112 222 236 386 
6164.g2242 31 52 42 20 7 16 12 5 24 9 23 6 25 20 16 7 17 13 
6168.g2243 148 325 331 52 13 47 53 16 99 26 60 38 135 96 41 40 50 35 
6169.g2244 10 28 21 12 3 5 6 2 9 4 11 2 14 6 11 0 7 10 
6170.g2245 45 82 81 44 22 32 41 31 69 78 36 38 94 75 16 63 38 87 
6172.g2246 22 42 46 19 37 23 33 41 75 55 35 38 22 38 11 15 26 40 
6172.g2247 58 132 124 82 68 72 81 79 76 101 55 100 238 123 37 97 57 124 
6174.g2248 12 23 13 8 10 14 8 17 15 20 9 19 37 27 4 34 6 21 
6174.g2249 49 116 97 19 13 25 20 28 68 33 43 21 51 89 17 6 20 46 
6175.g2250 79 134 139 78 52 58 71 57 106 108 66 78 196 143 33 78 64 161 
6176.g2251 5 10 27 31 3 4 1 507 3 3 2 24 8 87 5 6 5 4 
6177.g2252 0 0 0 0 0 0 1 0 0 0 0 0 0 0 0 0 0 0 
6177.g2253 1 8 11 3 8 7 0 5 6 2 2 0 2 8 3 6 1 5 
6177.g2254 113 166 251 169 211 116 43 92 126 95 44 109 160 213 39 112 93 113 
6177.g2255 91 180 211 205 222 135 58 87 128 158 78 106 144 174 52 128 101 148 
6178.g2256 0 1 0 0 0 0 0 1 0 0 0 0 0 0 0 0 0 1 
6179.g2257 1684 2253 2331 1271 1283 641 1460 1009 1119 1179 1036 1009 1392 1700 843 1405 1478 1447 
6179.g2258 249 294 273 132 250 97 325 188 201 208 236 197 105 246 73 129 116 209 
6179.g2259 1365 1649 2363 1153 1361 1007 2235 1441 1591 1818 1073 1323 1201 1569 687 1270 863 1985 
6179.g2260 0 0 0 0 0 0 0 0 0 0 0 0 0 0 0 0 2 0 
618.g213 9 40 12 7 2 3 0 1 2 9 3 2 16 2 0 1 7 29 
6180.g2261 7 15 23 19 28 19 36 34 16 56 16 17 12 22 6 17 14 16 
6181.g2262 25 54 37 13 31 22 25 22 20 33 30 34 67 46 18 17 20 44 
6182.g2263 171 254 186 189 361 269 524 316 351 322 285 361 169 255 104 223 212 243 
6182.g2264 147 231 311 223 457 356 616 454 359 500 389 400 182 342 136 186 200 344 
6183.g2265 13 9 8 7 3 4 8 6 3 2 3 10 8 18 1 9 7 4 
6183.g2266 0 0 3 0 0 0 0 0 1 1 0 0 0 0 1 2 0 0 
6184.g2267 123 105 140 94 140 59 130 100 114 180 95 120 79 88 48 74 53 112 
6185.g2268 247 370 283 127 297 191 328 209 198 271 195 245 217 232 119 163 206 256 
6188.g2269 1 0 0 0 1 0 0 2 0 0 0 0 0 2 0 0 0 0 
6189.g2270 58 68 77 46 50 54 63 54 39 72 34 71 94 109 23 54 37 75 
6189.g2271 33 41 65 62 19 16 40 17 19 11 35 14 30 38 15 25 48 52 
6189.g2272 0 0 0 4 0 0 5 0 2 0 1 0 1 0 1 0 1 0 
6189.g2273 16 33 31 47 33 31 34 45 29 23 25 21 30 14 6 8 14 30 
6189.g2274 0 1 3 15 0 2 7 3 4 2 6 3 3 1 1 0 1 5 
6190.g2275 4 4 2 3 2 5 2 3 1 0 2 1 5 14 23 4 3 4 
6192.g2276 2 2 0 0 0 1 1 0 1 0 2 0 0 4 6 0 1 1 
6194.g2277 7937 9466 8114 4325 5544 2640 6546 4218 3970 5054 3776 4680 5049 7765 2360 4836 5043 6478 
6195.g2278 15 53 56 21 39 33 30 38 23 50 23 50 70 56 15 30 34 44 
6195.g2279 135 181 254 103 121 217 1207 143 116 185 96 376 166 256 22 82 139 228 
6195.g2280 28 40 65 30 46 50 27 67 36 51 77 41 25 37 13 19 82 33 
6196.g2281 88 96 108 64 49 70 56 49 50 90 71 60 99 142 21 55 63 79 
6196.g2282 169 196 233 155 242 90 351 258 235 231 255 207 77 148 99 94 119 104 
6196.g2283 765 982 688 539 665 545 871 808 730 565 485 605 542 835 275 688 622 763 
6196.g2284 120 164 159 140 19 62 49 51 63 204 170 217 16 198 93 112 117 29 
6196.g2285 1571 2399 4917 5070 3487 2050 3890 4226 3342 2996 3596 2956 3584 5904 2451 4109 3265 5378 
6197.g2286 616 611 364 398 927 380 1160 781 750 835 670 801 441 578 423 475 415 823 
6197.g2287 2031 1954 2034 1170 1005 820 1411 1033 924 1017 687 1127 1312 1677 599 1108 1083 1621 
6198.g2288 0 0 0 0 1 0 9 1 2 7 0 1 3 0 0 2 0 1 
6198.g2289 402 763 655 601 640 379 842 747 681 779 719 567 514 750 320 561 619 847 
6198.g2290 2690 3695 2957 2506 3132 1928 3966 2683 2104 3045 2428 1939 2270 3911 1172 2159 2780 3844 
6198.g2291 1 1 5 0 1 5 0 1 0 4 1 1 2 1 0 0 0 0 
6198.g2292 512 997 1073 705 1101 741 1026 1120 818 984 732 801 685 1374 555 643 581 1083 
6198.g2293 2154 4086 3669 2512 4946 1880 5003 3067 2449 4032 3292 3651 3109 4302 1867 2525 2716 3461 
6198.g2294 110 168 141 214 495 214 568 475 317 474 430 451 210 257 208 202 224 240 
6198.g2295 9 18 16 59 4 5 135 121 78 55 13 98 7 35 13 121 1 98 
6198.g2296 123 134 169 89 103 20 167 115 113 61 117 80 25 80 31 130 77 82 
6199.g2297 1 8 7 5 5 5 3 9 5 9 9 9 3 5 6 3 2 7 
6199.g2298 1506 2121 1633 1350 1902 985 2067 1730 1316 1727 1597 2074 1739 1699 808 1214 1366 1636 
6199.g2299 826 1127 891 557 978 478 1157 898 783 1271 787 813 618 1013 448 564 611 959 
6199.g2300 70 94 37 27 85 29 74 60 30 87 61 57 29 40 22 37 28 62 
6199.g2301 0 2 2 0 2 0 1 7 0 2 0 2 1 0 0 0 0 1 
6199.g2302 0 0 3 1 2 0 1 2 0 2 0 0 2 1 0 0 2 0 
6199.g2303 1736 1931 1790 935 1333 602 1525 982 812 1401 873 887 1279 1436 481 973 1001 1498 
6199.g2304 1926 2044 3166 2373 2586 1475 2791 1789 1671 2548 1753 2452 2240 2941 1112 1413 2180 3299 
6199.g2305 8 13 12 6 2 7 5 12 6 11 0 4 8 4 2 4 2 6 
6199.g2306 1 0 2 1 0 0 1 1 1 1 0 2 0 0 0 0 0 0 
6199.g2307 0 0 0 0 0 0 0 0 0 0 0 0 1 0 0 0 0 0 
6199.g2308 0 0 0 0 0 0 0 0 0 1 1 0 0 1 0 1 0 0 
6199.g2309 2 2 1 0 0 0 0 0 0 2 0 0 0 0 0 3 2 0 
6199.g2310 0 0 0 2 6 2 0 0 0 6 1 8 7 3 2 17 3 1 
6199.g2311 1 0 2 0 5 3 6 1 0 0 0 2 0 10 0 3 0 5 
6199.g2312 0 0 0 0 0 0 0 1 0 0 0 0 0 0 0 0 0 0 
6199.g2313 29 69 32 14 42 68 13 70 32 58 31 27 28 43 21 68 69 38 
6199.g2314 2 6 3 1 4 8 5 3 5 5 8 3 6 8 2 5 11 8 
6201.g2315 347 355 675 325 453 358 818 398 420 501 400 498 320 570 172 294 282 476 
6201.g2316 655 963 1212 594 853 488 622 596 633 770 665 700 786 906 361 464 678 815 
6202.g2317 0 0 0 0 0 0 0 0 1 0 0 0 0 0 0 1 0 0 
6203.g2318 13268 16531 16428 10824 11848 7057 13485 10465 8415 11320 9423 10768 12968 16325 6441 10552 12226 15126 
6203.g2319 3665 5377 4679 3618 4503 2044 5258 4011 2893 4936 4364 3698 2684 6535 2253 3101 3984 5323 
6203.g2320 0 0 0 0 0 1 0 1 1 0 0 0 0 26 1 0 0 1 
6203.g2321 0 1 0 0 1 5 0 1 1 1 0 1 1 1 0 0 0 2 
6203.g2322 1856 2349 1754 1390 2165 761 1550 933 1246 1559 1465 1692 1116 1425 759 614 1384 1451 
6203.g2323 18 23 15 11 15 10 15 20 14 21 13 16 25 33 5 8 12 17 
6203.g2324 1120 2076 1093 379 1571 331 1276 3038 1955 866 950 1285 1957 3783 867 1652 1028 1443 
6203.g2325 338 478 410 230 601 364 990 983 711 1030 625 546 218 734 307 444 437 973 
6203.g2326 1521 2330 2048 1631 2785 1567 2585 1723 1920 2283 1920 1848 1447 2354 1210 1562 1418 1702 
6203.g2327 358 611 606 330 472 304 718 426 307 574 403 375 335 443 193 397 354 442 
6204.g2328 2353 2901 2650 1857 2376 1054 2956 1831 1739 2217 1674 1906 1751 2584 1039 1583 1991 1673 
6204.g2329 2388 3340 3021 2171 2487 1333 2558 2032 2077 2661 2311 2060 1655 2902 995 1716 2416 2692 
6204.g2330 1 5 0 5 0 0 1 1 2 0 2 0 1 1 1 0 0 3 
6205.g2331 325 419 660 174 240 164 305 239 223 394 217 178 422 361 102 303 173 417 
6205.g2332 570 736 935 391 448 344 816 731 789 660 566 724 470 387 379 301 362 524 
6205.g2333 33 43 67 31 27 22 41 22 24 42 19 11 33 37 10 37 19 40 
6205.g2334 0 0 1 0 0 2 0 0 0 0 1 0 0 1 0 0 0 2 
6205.g2335 6 2 5 8 7 18 6 17 4 3 7 2 4 8 2 1 4 2 
6205.g2336 970 839 1297 517 796 812 772 807 664 828 416 398 557 977 451 684 257 743 
6205.g2337 768 1042 1587 883 1365 658 1277 824 1103 1132 1420 883 735 1441 501 820 1255 1243 
6206.g2338 10499 14097 12173 6614 9296 4481 10339 7385 6170 8879 6238 7093 8552 11100 3312 8884 7128 9962 
6207.g2339 4 9 5 23 5 12 1 6 2 17 6 9 3 16 0 10 9 6 
6207.g2340 732 1470 806 312 493 111 1259 490 826 777 156 151 609 183 217 580 147 995 
6207.g2341 4 4 2 0 0 1 0 0 0 2 0 1 0 0 0 1 0 3 
6207.g2342 73 204 189 52 47 136 176 14 164 43 92 6 353 43 79 204 139 43 
6209.g2343 1 0 1 0 1 0 1 0 0 2 0 0 1 4 1 2 0 0 
6209.g2344 1 3 2 3 0 2 1 0 0 1 1 1 2 1 0 2 1 3 
6209.g2345 0 2 4 8 2 3 2 0 0 3 9 9 2 3 2 4 4 1 
6209.g2346 3568 4691 5237 3150 3894 2142 4344 3059 2648 3387 3091 3102 3129 5047 1732 2911 3077 4120 
6209.g2347 190 300 351 203 470 334 593 476 508 603 422 525 264 499 153 276 216 375 
6209.g2348 6259 7446 7229 6775 4367 2475 3885 3776 2807 4369 3124 3392 3385 5294 2047 3909 3923 6070 
6209.g2349 5362 6151 6850 3014 4665 2273 5396 4032 2864 4562 3338 4192 4192 5445 2145 2947 3572 4338 
6209.g2350 1796 2585 3537 2290 3479 1502 3416 2903 2757 3762 2969 1755 2222 3317 1224 1759 2172 3160 
6209.g2351 314 284 288 151 359 155 472 292 255 307 278 378 232 321 117 209 174 226 
6209.g2352 145 184 283 120 185 129 163 301 227 238 125 163 188 292 59 258 109 351 
6209.g2353 477 607 451 321 509 317 598 593 554 627 549 674 532 709 224 594 428 547 
6209.g2354 9776 12197 9330 5146 9228 5263 10421 7039 6265 8207 7014 7373 7468 9411 4352 4785 6669 8023 
6209.g2355 290 333 322 309 422 186 492 371 262 369 294 296 220 314 95 191 210 336 
6209.g2356 7 6 19 14 32 24 34 9 25 49 23 16 9 29 9 35 17 19 
6209.g2357 41 26 41 16 38 36 55 50 17 69 31 50 35 52 46 14 13 36 
6209.g2358 1463 1689 2322 1230 562 1228 1761 808 768 1420 779 766 1667 1495 615 970 917 1453 
6209.g2359 135 134 295 24 20 30 63 130 10 21 22 55 137 54 12 33 38 63 
6209.g2360 124 132 220 21 22 27 68 120 11 19 21 48 149 42 16 33 54 65 
6210.g2361 8 12 15 8 6 5 6 11 9 17 5 10 7 13 3 9 4 11 
6210.g2362 0 1 5 0 13 1 8 10 6 3 3 0 1 2 0 1 3 2 
6210.g2363 274 257 362 37 36 58 38 71 56 58 44 28 109 131 4 31 31 87 
6211.g2364 2420 2578 2997 1556 2677 966 2166 2101 1844 2095 2149 2085 1677 2234 1090 1694 1714 1565 
6212.g2365 1 0 0 0 2 3 0 0 0 0 2 0 0 0 0 0 1 0 
6212.g2366 98 177 198 92 169 152 111 151 123 240 105 194 253 205 101 91 107 164 
6213.g2367 7 6 5 1 0 10 1 7 0 2 1 0 2 8 0 3 8 15 
6215.g2368 4 10 19 13 11 10 31 24 18 20 26 16 23 26 9 18 24 33 
6215.g2369 1324 1785 1171 876 971 589 923 745 650 1171 739 650 819 1174 426 584 788 1086 
6215.g2370 4767 6880 4751 3607 4015 2739 4960 3188 2890 5440 3048 3568 3238 5157 1737 2824 3141 4294 
6217.g2371 49 167 148 70 84 111 51 74 70 155 91 220 151 116 34 93 110 91 
6218.g2372 2038 2478 2583 1481 2204 1108 2108 1984 1413 1957 1542 1697 990 2065 767 1140 1307 1737 
6218.g2373 121 183 217 108 153 128 106 217 148 228 90 175 169 177 68 124 85 154 
6219.g2374 3 10 11 4 2 9 1 2 2 6 6 15 15 11 2 10 7 6 
6219.g2375 26 70 47 93 155 101 188 123 140 142 119 84 83 124 50 67 77 125 
6220.g2376 15 16 16 10 16 12 29 11 9 4 7 9 6 6 0 13 16 13 
6220.g2377 3470 3464 2950 1311 1694 1125 2079 1426 1039 1534 1258 1649 1802 2046 784 1421 1442 2038 
6220.g2378 109 115 113 62 61 36 66 84 44 56 46 125 44 86 14 65 39 66 
6220.g2379 0 0 2 4 0 0 0 1 0 0 0 0 0 0 0 1 0 1 
6220.g2380 0 0 0 72 0 0 0 1 0 0 1 0 0 1 0 1 0 0 
6220.g2381 1 0 1 1 0 0 0 0 0 0 0 0 2 0 0 1 1 0 
6220.g2382 0 1 0 5 0 1 0 2 0 1 0 2 0 0 0 0 0 0 
6220.g2383 0 0 0 0 0 1 0 0 0 0 0 0 0 0 0 0 0 1 
6221.g2384 47 50 96 23 32 26 33 30 27 39 32 30 30 36 9 18 24 33 
6221.g2385 61 59 93 45 60 45 93 34 51 28 12 31 46 52 8 49 74 77 
6222.g2386 22 25 44 13 36 11 24 34 21 26 12 16 10 20 7 15 7 22 
6222.g2387 297 311 366 81 139 100 140 226 75 205 94 84 205 210 29 104 134 154 
6223.g2388 1100 1063 1513 1215 1549 673 2468 1353 1218 1225 1185 1512 1213 1643 766 1183 1275 1413 
6223.g2389 6 6 10 9 3 6 1 6 2 7 0 4 8 8 1 7 2 12 
6223.g2390 0 0 1 0 0 0 0 0 1 0 0 0 2 5 0 10 3 0 
6224.g2391 1 2 2 1 0 1 2 0 2 0 0 0 5 10 4 2 3 8 
6224.g2392 0 0 0 2 0 0 0 0 0 0 2 0 0 0 0 1 1 1 
6225.g2393 0 0 0 1 1 0 0 0 1 0 0 0 0 1 0 1 0 0 
6225.g2394 88 130 86 53 76 52 72 70 56 80 43 61 37 93 36 68 58 73 
6227.g2395 20 30 32 91 91 200 92 171 29 268 22 49 3114 68 66 93 19 157 
6228.g2396 1454 1878 2517 1409 2458 1414 2725 2243 1806 2725 2161 2029 1681 2552 952 1330 1690 2804 
6228.g2397 3651 3937 5069 2701 4123 2438 3408 3338 2881 4538 2895 3159 2202 4942 1739 2513 2486 5264 
6228.g2398 584 768 622 386 842 604 942 863 688 794 586 797 522 611 308 490 405 698 
6228.g2399 137 183 203 134 246 198 304 253 225 188 187 238 138 210 82 170 96 214 
6228.g2400 0 1 0 0 3 1 4 6 2 1 9 1 1 2 1 2 5 3 
6228.g2401 0 0 1 1 0 0 0 0 1 0 0 0 0 0 0 0 0 0 
6229.g2402 43 59 51 51 36 30 42 42 17 49 35 32 28 86 14 36 54 63 
6230.g2403 0 0 0 0 0 0 0 0 0 0 0 0 0 0 0 0 0 0 
6230.g2404 46 58 84 100 80 46 86 65 35 48 72 51 53 137 23 67 68 69 
6231.g2405 79 117 105 98 181 181 97 90 102 117 107 137 90 285 40 131 90 117 
6232.g2406 40 65 71 50 53 41 45 60 42 52 46 70 43 96 22 31 52 75 
6233.g2407 135 167 160 88 84 67 67 48 104 77 41 83 134 84 37 66 52 104 
6234.g2408 419 709 543 415 710 427 573 658 676 939 517 537 569 706 317 541 513 686 
6234.g2409 188 280 269 204 435 219 461 363 337 299 380 345 154 256 126 149 183 259 
6234.g2410 13 34 25 20 15 14 13 23 16 23 19 25 11 28 7 15 9 18 
6234.g2411 3 9 7 12 26 14 15 9 2 7 7 5 27 24 8 5 4 7 
6234.g2412 0 1 0 0 1 0 0 0 0 0 1 0 0 0 0 0 0 0 
6234.g2413 1 2 0 1 1 0 0 1 0 0 0 0 0 0 0 0 0 0 
6234.g2414 1 1 2 2 0 3 2 1 3 2 1 0 1 1 0 2 1 0 
6234.g2415 217 257 178 91 324 172 534 141 215 351 166 308 120 207 25 55 118 115 
6234.g2416 2 12 17 6 3 3 3 6 4 8 2 10 2 4 0 6 4 9 
6234.g2417 707 762 1146 806 551 674 627 408 458 703 377 400 1106 1147 320 716 922 1251 
6234.g2418 8900 11992 15229 6022 8315 4997 10339 7888 6819 9198 7031 7881 7624 9999 4160 6977 7122 9528 
6234.g2419 594 1158 1353 712 1732 1067 1687 2053 2095 1670 2305 965 571 1281 334 1024 1184 1266 
6234.g2420 424 612 748 451 958 554 995 896 617 867 715 890 493 816 327 553 448 728 
6235.g2421 875 927 839 558 694 352 1159 515 609 581 571 495 387 396 355 567 674 989 
6235.g2422 432 474 544 423 608 249 552 429 446 364 428 322 362 647 210 290 353 626 
6235.g2423 408 370 377 169 315 205 444 307 370 281 208 381 180 288 120 176 198 325 
6236.g2424 1 5 4 5 2 3 3 3 4 2 4 1 8 0 1 5 0 4 
6237.g2425 0 11 3 1 4 6 8 5 5 8 6 6 8 11 3 1 5 2 
6237.g2426 67 133 160 89 116 126 95 148 85 197 95 155 216 184 77 63 96 154 
6237.g2427 1 0 5 2 2 4 2 3 1 4 4 2 2 3 0 4 3 4 
6237.g2428 893 1276 1337 643 1092 590 1127 837 651 1057 761 960 943 1034 442 624 702 1122 
6237.g2429 1188 1079 1277 674 1010 586 2097 749 880 766 653 1052 691 2206 434 921 641 1009 
6237.g2430 230 122 139 60 213 169 222 147 244 230 239 231 114 344 102 134 186 302 
6237.g2431 0 0 0 0 6 0 1 0 0 1 0 0 2 0 1 1 0 0 
6238.g2432 0 0 1 0 0 0 0 0 0 1 0 0 0 0 0 0 0 0 
6238.g2433 0 0 0 0 0 0 0 0 0 0 0 0 0 0 0 0 0 0 
6238.g2434 0 0 0 0 0 0 0 0 0 0 0 0 0 0 0 0 0 0 
6238.g2435 0 0 1 0 0 0 0 0 0 0 0 0 0 0 0 0 0 0 
6238.g2436 0 0 3 1 0 3 0 23 1 1 1 2 0 0 0 0 1 2 
6238.g2437 0 0 0 0 0 0 0 0 0 0 0 0 0 0 0 0 0 0 
6238.g2438 0 0 0 0 0 1 0 0 0 0 0 0 0 0 0 0 1 0 
6238.g2439 0 0 0 0 0 0 0 0 0 0 1 2 0 0 0 0 1 0 
6238.g2440 0 1 0 1 0 0 0 0 0 2 1 1 2 10 1 0 0 2 
6238.g2441 4 5 3 12 3 9 7 3 4 48 1 5 1 14 2 5 2 7 
6239.g2442 0 0 0 0 0 0 0 1 0 0 0 1 0 1 0 0 0 0 
6239.g2443 0 0 0 0 0 0 0 0 0 0 0 0 0 0 0 0 0 1 
6239.g2444 0 0 0 0 0 0 0 0 0 0 0 0 0 0 0 0 1 0 
6239.g2445 0 2 0 0 0 0 0 0 0 0 0 0 0 0 0 0 0 0 
6240.g2446 1931 2144 1724 797 1065 573 1229 911 657 961 860 755 1078 1432 482 950 1178 1226 
6241.g2447 185 351 339 212 383 445 405 460 304 375 307 262 257 562 178 284 209 438 
6243.g2448 2062 2563 2375 1188 1995 1375 2578 1749 1397 1689 1591 1797 1639 2381 845 1400 1368 1647 
6243.g2449 322 478 507 407 676 351 717 651 437 726 508 494 334 706 212 446 295 475 
6243.g2450 672 1039 815 537 860 671 990 783 765 996 825 846 669 909 185 521 679 365 
6245.g2451 4066 4925 6146 2263 4428 2166 4129 3491 2688 2945 3025 3461 3467 4838 1478 2896 2786 3027 
6245.g2452 369 491 840 382 754 348 804 716 486 827 495 531 310 596 221 312 285 512 
6245.g2453 586 752 910 558 881 591 1003 823 574 937 634 859 624 919 198 479 544 417 
6245.g2454 259 366 174 222 214 134 274 172 174 133 157 221 277 250 121 161 207 279 
6246.g2455 135 217 297 111 125 127 205 76 121 288 159 220 181 167 60 141 151 307 
6246.g2456 139 222 228 102 122 161 87 178 131 221 85 198 270 205 89 156 125 227 
6247.g2457 312 497 475 191 247 201 178 285 171 248 194 211 417 410 106 192 185 410 
6247.g2458 740 917 1003 1018 1488 1077 1635 1449 1200 1426 1303 1073 1270 1876 765 1035 1361 1918 
6248.g2459 58 188 192 87 98 87 49 63 53 106 91 81 163 173 44 84 90 128 
6248.g2460 61 73 38 18 60 58 101 49 66 66 54 69 31 41 11 21 26 44 
6248.g2461 33 38 87 264 310 171 352 83 132 103 366 72 438 349 131 193 337 543 
6248.g2462 34 41 70 112 297 38 99 329 45 61 68 62 75 322 131 57 52 340 
6248.g2463 0 1 4 0 1 1 1 1 2 1 0 1 2 2 0 1 2 0 
6249.g2464 339 442 478 538 736 558 18 660 418 538 371 619 693 1027 185 463 457 494 
6251.g2465 8 17 23 11 11 15 4 6 5 19 10 7 17 17 1 13 12 9 
6254.g2466 14 22 65 24 13 31 233 33 24 29 22 65 60 68 6 20 21 32 
6254.g2467 68 87 85 19 42 35 22 21 34 23 20 36 58 61 19 27 18 43 
6254.g2468 10 8 12 6 2 2 9 3 3 5 4 7 4 19 3 5 6 15 
6255.g2469 84 109 169 93 51 51 66 137 56 89 71 70 316 342 53 97 94 106 
6255.g2470 2 8 7 4 5 4 5 4 0 6 3 0 0 4 1 0 1 3 
6255.g2471 3 9 5 4 13 3 3 12 7 9 9 5 7 14 2 13 6 12 
6257.g2472 25216 26767 26748 11762 12355 7203 16374 10308 10255 13043 9050 11379 13506 18806 7107 12494 13161 18373 
6258.g2473 0 0 0 0 0 0 0 0 0 0 0 0 0 1 0 0 0 0 
6258.g2474 44 50 50 36 16 51 44 65 21 45 26 34 44 29 14 16 15 27 
6258.g2475 1 2 1 0 0 0 1 3 0 1 2 0 1 1 0 0 0 1 
6258.g2476 0 1 0 0 0 0 0 0 0 0 0 0 0 0 0 0 0 0 
6258.g2477 208 280 482 208 471 205 580 325 317 382 297 276 194 254 136 232 161 312 
6258.g2478 1016 1122 1454 555 704 436 790 516 451 796 677 484 614 658 355 464 704 787 
6258.g2479 3204 3086 4304 1947 2293 1211 2547 1958 1937 1795 1601 1510 1743 2652 790 1768 1723 3428 
6258.g2480 1757 1972 2809 1034 1912 939 2052 1274 1149 1581 904 1433 1165 1502 773 1174 872 1627 
6258.g2481 0 0 0 0 0 0 0 0 0 1 1 0 2 1 0 0 0 1 
6258.g2482 1013 736 1017 338 275 194 895 364 383 469 487 267 394 647 233 257 501 553 
6258.g2483 581 774 1717 785 498 339 1083 615 497 1060 678 795 575 883 498 638 702 1083 
6258.g2484 0 0 0 0 0 0 0 0 0 0 0 0 1 0 0 0 0 0 
6258.g2485 1 15 2 2 2 1 10 61 2 2 1 108 2 2 1 4 3 12 
6258.g2486 86 100 235 105 138 105 21 102 109 140 121 125 70 155 13 116 70 113 
6258.g2487 1846 1808 2673 949 1637 703 2064 1182 878 1350 1147 1325 1169 1587 759 1112 1355 1353 
6258.g2488 0 0 0 0 0 0 2 0 1 0 0 0 0 0 0 0 0 0 
6258.g2489 0 1 0 0 1 0 0 0 0 1 0 0 0 1 0 0 0 0 
6258.g2490 4 4 6 0 2 2 0 5 9 8 0 5 4 2 3 4 2 2 
6258.g2491 2 1 4 1 2 0 0 3 0 4 1 2 6 4 1 5 0 2 
6260.g2492 507 681 1021 433 709 710 436 6551 299 836 410 560 992 1100 201 728 488 1207 
6260.g2493 16 14 38 3 14 19 7 3 4 34 10 4 25 16 4 11 6 1 
6260.g2494 28 47 101 40 40 45 30 41 20 49 28 34 64 96 11 34 23 59 
6261.g2495 0 3 1 2 4 2 0 3 2 5 0 9 2 2 2 4 0 7 
6261.g2496 1 0 0 0 0 0 0 0 0 0 1 0 0 0 0 1 0 1 
6261.g2497 0 0 0 0 0 0 0 0 0 0 0 0 0 0 0 0 0 0 
6261.g2498 0 0 0 0 0 0 0 0 0 0 0 0 0 0 0 0 0 0 
6261.g2499 0 0 0 0 0 0 0 0 0 0 0 0 1 0 0 0 0 0 
6261.g2500 0 0 0 0 1 0 0 0 0 0 0 0 0 0 0 0 0 0 
6261.g2501 0 0 0 0 0 1 0 0 0 0 0 0 0 0 0 0 0 0 
6261.g2502 2 4 3 5 5 6 2 2 45 9 2 3 19 7 1 4 3 4 
6261.g2503 0 3 0 1 5 1 0 0 9 0 2 0 7 7 0 2 2 4 
6261.g2504 1 1 1 0 0 0 0 1 1 1 1 0 0 2 0 0 0 1 
6261.g2505 343 594 441 285 133 242 25 46 160 214 153 137 213 183 59 240 137 100 
6261.g2506 0 0 0 0 0 0 0 0 0 0 0 0 0 0 0 0 0 0 
6261.g2507 1 0 0 0 0 0 0 0 0 0 0 0 0 0 0 0 0 0 
6261.g2508 2 2 3 8 2 4 3 3 2 4 5 2 0 5 1 4 3 7 
6261.g2509 2 0 0 3 0 0 2 3 1 1 0 0 1 0 0 0 1 3 
6263.g2510 928 1215 1662 1202 1700 1034 2244 1507 1250 1862 1364 1408 1005 1600 680 1019 964 1603 
6263.g2511 1436 1439 1858 1079 972 703 1173 764 861 1150 835 1016 1175 1381 499 973 1071 1359 
6265.g2512 4 8 14 5 7 2 0 10 3 10 3 8 8 11 2 6 2 2 
6270.g2513 85 128 180 115 75 48 22 96 68 82 56 97 135 122 45 96 53 84 
6271.g2514 1118 1609 1659 1093 1288 634 1487 896 980 1292 1168 781 851 1502 568 826 1024 1554 
6272.g2515 0 0 0 0 0 0 0 0 0 1 0 0 1 1 1 2 0 2 
6274.g2516 790 994 1120 647 666 701 900 577 549 766 536 689 965 1098 422 589 692 879 
6274.g2517 77 56 6 6 37 11 41 140 95 1 15 14 8 1 10 146 4 9 
6274.g2518 2178 3097 2210 1276 2324 1094 2900 1971 1430 2722 2416 1927 1828 2970 1299 1522 1897 1948 
6275.g2519 0 0 1 0 2 2 1 1 0 0 0 0 0 0 0 1 1 3 
6275.g2520 2 0 2 0 0 1 2 0 0 0 0 0 1 0 0 0 0 1 
6275.g2521 3 0 1 0 0 1 0 1 0 2 0 1 1 0 0 0 0 0 
6275.g2522 2 1 3 1 5 3 2 7 1 2 1 0 3 2 1 1 0 2 
6280.g2523 24 32 97 50 21 35 2 31 16 47 14 13 41 93 9 25 27 32 
6281.g2524 3402 3878 5328 2118 3793 1516 3421 2250 1772 2633 2599 2413 3081 3609 1250 2804 3109 4417 
6281.g2525 1300 1613 1874 1042 1625 741 2179 1225 1304 1605 1220 1102 777 1638 702 1125 1024 1590 
6281.g2526 6213 5168 7707 4468 4803 3582 7142 4748 4417 4522 2924 5540 4467 5617 2457 4521 3899 4740 
6281.g2527 6213 5168 7707 4468 4803 3582 7142 4748 4417 4522 2924 5540 4467 5617 2457 4521 3899 4740 
6281.g2528 9 11 36 1 4 3 4 2 9 8 2 1 2 1 1 5 4 6 
6282.g2529 15 11 4 6 5 1 11 2 3 0 0 2 0 8 1 8 3 16 
6282.g2530 6419 6258 4376 1973 2408 1665 3266 2092 2102 2521 1924 2389 2659 3552 1264 2203 2347 2784 
6283.g2531 42 74 111 74 91 41 78 95 66 104 83 48 55 101 37 52 61 98 
6283.g2532 594 881 1119 597 850 347 831 782 485 701 719 650 721 1111 498 487 605 676 
6284.g2533 3199 3782 4698 1891 3319 1840 3820 2502 2441 2985 2362 2782 2624 4356 1559 1968 2222 3171 
6285.g2534 1494 2213 1588 1326 1980 1147 2357 1616 1483 2271 1763 1540 1570 2232 621 1017 1316 2198 
6287.g2535 40 33 108 45 67 37 44 39 30 55 52 32 30 73 23 34 40 48 
6289.g2536 0 0 0 0 1 0 0 0 0 0 0 0 0 0 0 0 0 0 
6290.g2537 1506 1859 2410 1345 2588 1897 2955 3052 3242 3312 2023 2813 1064 2167 843 1555 1196 2478 
6292.g2538 2079 2878 2999 1410 2574 1602 3027 2300 1835 3034 1912 2399 1955 2905 1102 1662 1510 2227 
6292.g2539 11 22 6 5 3 33 49 6 32 17 3 8 5 25 15 5 3 34 
6292.g2540 4 9 1 1 2 1 1 1 1 2 0 0 0 13 0 0 0 1 
6292.g2541 535 712 692 760 827 524 850 682 676 970 807 637 726 974 350 625 563 1023 
6294.g2542 329 465 756 418 375 456 254 430 328 591 345 369 432 511 136 340 276 581 
6297.g2543 0 0 0 0 0 0 0 0 0 0 0 0 0 0 0 1 0 0 
6297.g2544 3 13 9 11 9 3 6 4 3 9 3 4 14 8 0 4 7 4 
6298.g2545 13 14 4 7 0 4 28 10 7 214 3 26 4 102 3 32 2 21 
6298.g2546 0 0 0 0 0 0 0 0 0 1 0 0 1 1 0 0 0 0 
63.g27 3801 6228 39581 23570 7209 8114 5262 10431 5029 13096 3609 9971 15560 18583 9673 15965 11067 11983 
6300.g2547 1139 1440 1748 957 1213 829 1591 1117 1040 1340 1138 963 898 1519 583 674 919 1492 
6302.g2548 0 1 0 1 0 2 1 1 1 0 0 1 2 1 0 1 1 3 
6305.g2549 0 0 0 0 0 0 0 0 0 0 0 0 0 0 0 0 0 0 
6306.g2550 0 0 0 0 0 0 0 0 0 0 0 2 1 1 2 0 0 0 
6307.g2551 0 0 0 0 0 0 0 0 0 0 0 0 0 0 0 0 1 0 
6308.g2552 0 0 0 0 0 0 0 0 0 0 0 0 0 0 0 0 0 0 
6308.g2553 0 0 0 0 0 0 1 0 0 0 0 0 0 0 0 1 0 0 
6309.g2554 0 0 0 0 0 0 0 0 0 0 0 0 0 0 0 0 0 0 
6309.g2555 0 0 2 0 0 0 0 0 0 1 0 0 0 0 0 0 0 0 
6309.g2556 0 0 0 0 0 0 0 0 0 0 0 0 0 0 0 0 0 0 
6309.g2557 0 0 0 0 0 0 0 0 0 0 0 0 0 0 0 0 0 0 
6309.g2558 0 0 1 0 0 0 0 0 0 0 0 0 0 0 0 0 0 0 
6309.g2559 0 0 0 2 0 0 0 0 0 0 0 0 0 0 0 0 0 0 
6309.g2560 1 1 11 5 0 3 0 26 2 6 3 6 1 8 1 1 4 3 
6309.g2561 0 0 0 0 0 0 0 0 0 0 0 0 0 0 0 0 0 0 
6310.g2562 0 1 0 0 0 0 1 0 0 1 0 0 0 0 0 0 1 1 
6310.g2563 1 3 2 3 0 6 2 6 3 7 1 1 2 6 0 0 2 14 
6311.g2564 2091 3428 3035 2278 2695 1852 3233 2613 2133 3672 2401 2558 2219 2794 1110 1987 2463 3177 
6311.g2565 61 325 69 662 86 416 299 384 230 387 163 158 481 529 46 150 378 370 
6311.g2566 210 2297 556 3068 367 214 130 5173 135 837 355 186 224 221 52 259 214 301 
6311.g2567 116 172 255 215 111 90 45 189 128 178 113 111 176 252 71 484 174 210 
6312.g2568 0 0 0 0 0 0 0 0 0 0 0 0 0 0 0 0 0 0 
6313.g2569 323 416 558 305 541 271 664 466 286 401 371 309 425 525 209 294 388 508 
6314.g2570 542 783 1254 375 362 315 219 184 145 449 187 522 388 877 103 265 178 845 
6314.g2571 1 6 4 0 28 15 15 8 2 21 0 0 3 0 1 0 9 4 
6314.g2572 1249 2011 2381 1815 2720 1290 2670 2281 2069 2879 1892 1955 1500 3807 995 1433 1385 2453 
6314.g2573 374 711 640 638 272 649 125 580 440 677 536 388 408 833 144 190 390 1050 
6314.g2574 4191 5296 5904 2120 2611 1583 2548 1913 1801 2918 2078 1993 2642 3812 1220 2226 2927 3425 
6315.g2575 0 0 0 0 0 0 0 1 0 0 0 0 0 0 0 0 1 0 
6315.g2576 5 5 5 3 2 2 2 0 1 1 5 0 1 4 0 1 3 2 
6316.g2577 673 796 1184 783 699 430 1222 963 639 844 557 466 807 1178 464 675 574 575 
6316.g2578 131 176 212 119 106 118 69 86 88 112 72 82 167 165 58 87 77 151 
6316.g2579 13 9 19 6 14 8 12 6 8 7 6 3 5 8 2 6 6 11 
6318.g2580 0 0 0 0 0 0 0 0 0 0 0 0 0 0 0 0 0 0 
6320.g2581 6 3 13 7 8 10 8 5 15 15 16 2 21 23 2 12 21 13 
6320.g2582 9 7 14 9 7 12 13 8 14 21 16 2 12 12 2 4 11 15 
6322.g2583 1 2 0 2 2 3 6 3 4 1 6 4 7 6 0 0 9 11 
6324.g2584 0 0 0 0 0 0 0 0 0 0 0 0 0 1 0 0 0 1 
6329.g2585 1 1 4 1 1 2 0 3 0 2 1 0 3 4 0 3 0 0 
6330.g2586 689 976 751 413 896 452 1378 618 687 690 584 727 463 854 271 434 460 778 
6330.g2587 431 670 768 474 890 496 1064 669 274 770 657 356 483 1048 397 730 609 1167 
6330.g2588 310 366 544 311 655 313 982 868 472 750 663 601 478 366 39 309 413 652 
6330.g2589 49 103 27 21 77 23 61 36 42 35 30 34 16 21 15 19 22 52 
6330.g2590 2651 2131 1809 785 1266 532 1921 1230 1067 1564 1225 1278 1338 868 804 809 1325 1479 
6333.g2591 13 19 32 8 20 14 5 28 10 19 8 14 16 8 3 7 9 12 
6334.g2592 3 3 4 5 1 0 2 2 9 2 5 2 3 3 0 3 5 7 
6336.g2593 18 31 34 24 19 5 1 34 43 51 1 49 28 15 9 12 54 9 
6336.g2594 67 69 90 29 49 32 56 37 21 38 32 22 26 38 4 13 15 19 
6336.g2595 2438 2438 3386 1326 1975 1213 2121 1711 1319 1674 1539 1810 1915 2562 907 1448 1803 1773 
6336.g2596 3 7 16 6 11 10 4 17 6 4 2 9 5 17 1 4 6 18 
6336.g2597 421 414 530 310 495 249 456 441 310 427 387 455 328 418 195 293 296 355 
6336.g2598 29 45 81 32 33 8 1 49 67 65 0 59 49 30 16 18 75 13 
6337.g2599 5452 6152 6543 4137 5376 2532 5896 4341 3940 4996 4364 4454 3866 5961 2095 3470 4749 5248 
6339.g2600 483 606 735 460 330 462 371 482 466 559 375 395 1068 1004 174 343 423 686 
6339.g2601 9 6 17 14 14 18 14 10 19 16 27 8 25 25 3 12 15 18 
634.g214 61 65 93 45 60 63 37 52 35 88 49 55 86 81 25 44 55 61 
6340.g2602 0 0 0 0 0 0 0 0 0 0 0 0 0 0 0 0 0 0 
6341.g2603 0 0 0 0 0 0 0 0 0 0 0 0 0 0 0 1 0 0 
6342.g2604 4 4 14 12 12 6 5 8 11 20 7 11 15 10 4 8 9 13 
6343.g2605 2 4 3 3 3 3 1 2 1 6 2 3 5 9 2 4 1 1 
6344.g2606 1 1 0 0 1 0 0 0 0 1 0 0 0 0 1 0 0 0 
6344.g2607 1 1 1 1 0 1 2 0 2 0 0 0 5 8 3 1 4 7 
6345.g2608 159 204 217 120 130 124 126 119 103 167 143 137 236 244 64 112 158 196 
6346.g2609 9583 12483 14051 8960 12039 7920 12756 10121 8407 12051 8320 10511 9413 13178 4870 7674 6864 12252 
6346.g2610 2126 2456 3073 1604 2219 1611 2498 2050 2033 2244 2115 2035 2072 2296 935 1788 2334 2426 
6347.g2611 13 12 18 12 5 13 19 7 25 23 15 9 26 16 2 14 15 24 
6347.g2612 10 5 15 3 6 6 8 4 19 11 7 10 9 13 3 16 7 6 
6349.g2613 0 0 0 0 0 0 0 0 0 0 0 0 0 0 0 0 0 0 
6349.g2614 0 0 0 0 0 0 0 0 0 0 0 0 0 0 0 0 0 0 
6349.g2615 36 52 71 28 30 33 42 31 24 32 30 44 72 46 13 36 20 42 
6349.g2616 0 1 0 0 0 0 0 0 0 6 0 0 0 0 0 0 0 0 
6350.g2617 120 120 357 67 78 114 27 123 90 166 40 85 92 76 45 105 43 136 
6350.g2618 12 8 6 24 3 3 75 22 60 49 14 3 8 6 7 75 8 12 
6352.g2619 2 0 2 0 0 0 0 2 0 1 0 2 2 14 0 1 1 1 
6354.g2620 2527 2971 2854 942 2398 1086 2407 1534 1299 1796 1603 1670 1467 2010 813 1150 1227 1398 
6355.g2621 5 4 1 3 12 8 3 3 1 7 4 0 10 4 1 1 3 8 
6355.g2622 2212 2992 5351 1613 2595 2124 2559 2575 2022 2534 1898 2188 1415 2615 889 1446 1249 1834 
6356.g2623 2036 3040 2140 1047 2065 1030 2902 1625 1309 2020 1677 1867 1836 2522 935 1497 1768 1906 
6357.g2624 123 159 84 52 88 55 121 70 88 83 72 85 62 78 25 61 58 106 
6357.g2625 923 1215 1016 662 888 550 1190 756 711 1004 724 825 622 1017 335 611 617 1082 
6358.g2626 2 2 7 5 2 1 2 1 2 4 1 0 5 0 0 0 1 2 
6359.g2627 649 746 1180 115 204 228 265 453 356 393 161 346 505 465 166 188 273 404 
6361.g2628 895 1388 1603 771 1146 767 1651 975 724 1262 915 1244 1131 1216 547 858 943 1595 
6362.g2629 2 8 6 2 0 2 1 0 1 1 5 6 5 1 0 1 1 2 
6363.g2630 45 52 112 34 105 83 79 20 77 52 45 69 67 33 24 11 69 39 
6364.g2631 18 39 35 20 48 36 34 30 101 32 68 17 30 125 16 24 38 114 
6364.g2632 0 4 1 0 1 2 4 2 1 2 1 0 2 3 1 1 2 1 
6364.g2633 12 12 19 7 4 7 12 9 7 13 10 14 9 16 1 9 14 15 
6367.g2634 0 0 0 2 0 0 0 0 0 0 0 0 5 0 1 0 0 0 
6367.g2635 1 0 6 1 1 0 0 0 1 0 0 2 2 0 2 1 1 1 
6367.g2636 71 125 162 99 112 78 3 50 296 153 125 207 145 64 30 73 102 25 
6368.g2637 2377 2864 3122 1367 2151 1114 2796 1952 1469 1957 1644 1615 2193 2389 911 1256 1638 2000 
6369.g2638 425 564 1691 481 610 446 418 537 376 1018 484 389 755 544 253 183 433 452 
637.g215 7 5 13 16 16 4 17 8 9 8 9 5 6 36 2 6 17 9 
637.g216 126 217 271 184 113 198 107 102 92 97 221 105 160 316 33 99 185 235 
6371.g2639 2291 3074 3629 1296 2071 1439 2596 1985 1455 2231 1977 1865 2232 2437 1197 1474 1731 2288 
6372.g2640 453 872 887 380 500 364 500 525 319 543 444 448 607 744 250 342 456 570 
6372.g2641 10 24 21 21 20 27 6 20 8 18 19 11 19 24 14 10 16 15 
6377.g2642 90 162 213 117 149 81 107 107 104 133 127 80 113 215 80 73 117 158 
6377.g2643 992 1113 1877 1034 1448 674 1201 1040 1390 985 1154 612 982 1550 635 1079 1154 1005 
6377.g2644 102 121 169 88 124 60 161 116 95 138 117 146 81 133 60 82 69 124 
6378.g2645 2986 3329 3304 1300 2135 892 2794 1635 1188 1880 1499 1734 1624 2145 933 1618 1750 2157 
638.g217 10 10 21 4 13 39 6 4 14 20 6 18 7 8 6 11 3 15 
6381.g2646 623 782 989 546 763 418 890 622 564 632 612 693 557 893 312 520 535 777 
6383.g2647 2014 2760 3215 1339 1648 1354 1459 1346 973 2270 1396 1362 1511 2057 711 1201 1510 1889 
6386.g2648 45 135 103 111 115 93 175 118 109 166 99 123 147 182 80 120 105 167 
6389.g2649 3018 3847 4199 1922 3387 1894 3790 2822 1827 2539 2486 2647 2773 3721 1224 1784 2314 2554 
6390.g2650 132 195 195 170 202 136 343 267 205 220 175 232 124 181 104 142 133 233 
6390.g2651 583 725 1049 609 863 445 1176 897 757 708 728 714 632 956 354 735 640 824 
6390.g2652 183 329 312 127 289 204 427 371 261 335 280 278 168 290 140 180 195 273 
6391.g2653 2264 4348 4240 3057 3908 2792 2974 3082 2488 4530 3204 2909 3413 4621 1493 2597 3103 3803 
6392.g2654 5 4 1 10 3 4 7 7 7 6 1 5 3 4 1 5 4 10 
6394.g2655 14 35 23 1 2 11 18 0 11 4 2 2 19 3 2 12 5 2 
6395.g2656 2179 3024 6075 5254 5954 3196 4231 6838 3714 6680 4102 5414 5264 6637 2987 5318 4615 6326 
6395.g2657 1558 2360 2360 1619 3692 2723 3164 3704 3193 2886 2668 2490 2329 3541 1296 2196 1890 2398 
6396.g2658 1 0 0 1 0 1 1 0 0 2 0 2 0 0 0 0 2 5 
6396.g2659 0 2 1 1 0 0 1 2 0 0 1 0 0 1 0 1 0 2 
6396.g2660 3 2 4 4 1 2 4 5 2 4 5 2 4 2 1 6 3 9 
6396.g2661 72 102 161 53 38 53 39 42 34 99 30 54 42 88 18 97 16 140 
6397.g2662 11 9 19 14 7 16 7 10 12 13 8 7 17 16 10 7 17 22 
6397.g2663 1152 1169 1452 781 1509 911 1917 1425 1050 1345 1109 1129 662 1304 529 680 665 1274 
6398.g2664 0 0 0 1 0 13 0 0 1 1 1 0 1 0 0 0 0 0 
6399.g2665 0 2 0 3 2 5 1 0 1 1 0 2 1 8 3 1 1 3 
6400.g2666 531 778 1175 535 1012 499 952 903 704 951 730 605 698 757 383 477 510 714 
6401.g2667 0 0 0 1 0 0 0 0 0 0 0 0 0 1 0 0 1 1 
6402.g2668 499 738 1043 770 709 676 407 784 566 618 420 507 476 893 268 621 547 845 
6402.g2669 0 0 0 1 0 0 0 0 0 0 0 0 0 0 0 0 0 0 
6402.g2670 1 1 1 0 0 0 0 3 0 1 1 0 0 2 0 0 1 0 
6402.g2671 1 1 0 0 0 0 0 0 0 0 0 0 0 0 0 0 0 0 
6402.g2672 0 0 0 0 0 0 0 0 0 0 0 0 0 1 0 1 0 0 
6402.g2673 0 0 0 0 0 1 0 0 0 0 0 0 0 0 0 0 0 0 
6402.g2674 1 0 0 3 0 5 1 0 0 0 1 1 1 2 0 0 4 2 
6402.g2675 0 0 0 1 0 1 0 0 0 1 0 0 0 0 0 0 1 0 
6402.g2676 0 0 0 0 0 0 0 0 0 0 2 0 0 0 0 0 0 0 
6404.g2677 466 562 742 476 894 276 1055 692 694 966 785 512 614 738 306 300 560 887 
6404.g2678 257 353 339 276 466 250 559 436 314 423 375 423 225 431 163 237 231 376 
6404.g2679 1071 1244 1602 1489 1843 814 3096 1914 1443 2159 1357 1551 1191 1743 845 664 898 1179 
6404.g2680 467 717 675 741 1015 705 1359 931 685 980 817 755 509 1452 304 327 387 814 
6405.g2681 16 35 37 13 34 12 18 22 8 32 14 31 26 26 10 17 17 21 
6406.g2682 67 120 166 98 81 78 43 62 64 92 63 90 157 186 39 77 77 127 
6409.g2683 0 0 0 3 0 0 1 1 1 3 3 0 1 1 0 0 2 0 
641.g218 190 281 344 159 89 314 101 77 62 290 170 204 491 151 107 126 159 282 
641.g219 4 0 4 0 3 1 2 3 1 4 3 1 5 6 0 2 2 5 
641.g220 6 12 12 2 11 7 4 5 8 14 13 3 5 13 0 5 6 16 
6410.g2684 137 241 217 146 174 106 258 221 111 171 136 173 197 268 81 195 137 202 
6411.g2685 1417 2339 2624 1593 2435 1931 2048 2119 1841 2267 1953 2009 2098 2500 1085 1795 1476 2493 
6411.g2686 545 816 1063 555 545 604 394 615 432 770 289 653 782 881 241 582 387 841 
6412.g2687 8 1 1 1 2 1 0 1 2 1 0 0 1 5 0 0 2 1 
6412.g2688 58 88 89 42 56 48 31 28 26 55 35 46 69 65 21 38 35 54 
6412.g2689 6798 5707 5982 3636 3247 2493 4274 3427 2922 3606 2642 3596 2505 5002 1775 3063 3445 5398 
6416.g2690 1241 1497 1955 807 1248 714 1312 1090 881 1388 885 1055 954 1202 489 769 787 1181 
6416.g2691 905 1138 1553 846 1310 834 1599 1347 1030 1260 1136 1210 957 1139 389 729 725 1010 
6417.g2692 2156 2972 2046 1541 1753 1259 3151 2222 1713 2042 1409 1968 2554 1837 859 1534 1476 2305 
6417.g2693 1921 1925 1711 1209 1190 997 1310 727 817 1183 730 962 1178 1389 563 1062 869 1508 
6417.g2694 283 372 416 233 426 315 490 410 388 593 324 415 291 329 198 187 204 420 
6417.g2695 760 1147 1348 671 1177 1079 1002 1017 913 1196 975 911 1030 1276 527 899 714 1216 
6418.g2696 4 31 31 49 17 19 9 26 0 54 8 63 61 1 1 34 17 34 
6418.g2697 0 0 0 3 1 1 2 0 0 2 1 0 3 6 0 2 1 1 
6418.g2698 184 263 351 204 302 257 358 327 241 261 308 241 303 226 116 176 315 296 
6419.g2699 1317 1347 2388 1017 906 611 428 572 661 821 336 544 885 1106 257 607 524 922 
6426.g2700 731 741 984 594 655 312 734 513 445 651 458 462 397 945 361 336 387 691 
6426.g2701 540 557 854 193 196 114 145 154 119 242 141 141 227 338 83 146 184 274 
6427.g2702 1137 1466 2005 987 1690 799 1807 1658 978 1470 1350 1393 1159 2100 729 994 1108 1411 
6428.g2703 65 139 115 88 201 134 251 176 170 146 156 197 88 159 34 102 95 212 
6428.g2704 1 1 5 2 3 0 4 3 3 3 2 3 3 6 3 31 5 6 
6428.g2705 321 555 458 474 899 478 934 665 611 698 860 612 518 640 241 543 489 668 
6428.g2706 2522 4139 3713 2521 3775 2119 5034 3405 3097 3547 3557 3486 2682 3790 1549 2928 2829 3541 
6429.g2707 2796 3227 3086 1754 2496 1319 2720 2042 1614 2368 1605 2142 2122 3056 1102 2071 2069 2886 
643.g221 8 5 5 7 8 4 3 5 5 2 8 3 5 12 2 6 6 4 
6432.g2708 58 119 131 75 108 68 89 90 88 156 101 103 47 138 52 71 70 128 
6432.g2709 188 400 318 548 481 278 395 247 443 293 331 224 412 551 158 278 289 635 
6433.g2710 0 0 0 0 0 0 1 0 0 0 0 0 0 0 0 0 0 0 
6434.g2711 716 870 1035 371 644 591 1055 517 408 678 1028 559 553 618 460 763 786 430 
6434.g2712 82 103 210 106 134 74 178 108 126 151 103 119 110 180 56 92 81 131 
6435.g2713 0 0 2 1 3 0 1 0 1 0 0 0 0 2 1 0 0 0 
6435.g2714 1 3 0 0 1 0 0 0 1 0 0 0 1 1 0 0 0 5 
6437.g2715 1 4 2 3 6 5 0 1 4 4 0 2 2 0 2 4 0 1 
6438.g2716 304 304 339 170 239 178 375 229 249 339 220 263 205 247 114 204 196 322 
6439.g2717 76 237 182 120 138 121 129 146 139 174 136 125 165 269 63 108 129 137 
6441.g2718 583 1080 902 555 710 467 1537 707 631 880 577 908 419 748 395 764 527 955 
6442.g2719 4889 5817 3805 1743 2190 1248 3592 1838 1799 2453 1627 2482 2466 2592 1047 3269 2254 2938 
6442.g2720 0 1 0 0 0 1 0 0 0 1 0 0 0 0 0 0 0 0 
6442.g2721 0 2 2 1 0 1 0 0 0 0 1 0 2 0 1 0 1 0 
6442.g2722 0 0 0 0 0 0 0 0 0 0 0 0 0 0 0 0 0 0 
6443.g2723 0 0 0 0 0 0 0 0 0 0 0 0 0 0 0 0 0 0 
6443.g2724 15 36 30 16 32 34 24 31 17 36 19 28 43 43 21 28 24 42 
6444.g2725 41 106 108 102 156 128 67 82 54 124 99 84 158 144 34 63 88 95 
6444.g2726 4 13 12 8 16 7 14 10 5 11 8 9 9 10 3 6 7 10 
6444.g2727 7 9 8 3 23 19 210 10 0 16 7 12 13 25 7 9 6 16 
6444.g2728 256 541 573 265 76 705 743 655 571 812 452 365 371 402 362 327 589 701 
6444.g2729 81 104 42 23 33 24 55 27 28 42 8 39 45 38 21 32 7 42 
6445.g2730 1059 1333 1744 971 1162 632 1486 994 961 1199 1037 1044 1261 1324 617 992 1100 1581 
6446.g2731 1936 1704 1990 743 1905 910 1501 924 655 1100 717 1066 1266 1560 555 664 926 1038 
6446.g2732 24 64 68 40 23 24 18 19 6 28 28 32 48 74 12 17 50 26 
6448.g2733 0 0 0 0 0 0 0 0 0 0 0 0 1 2 0 0 0 0 
6451.g2734 1004 945 771 627 397 550 312 346 495 404 234 241 525 785 237 533 393 700 
6455.g2735 40 45 98 59 30 54 28 43 33 64 45 32 71 65 17 54 39 40 
6456.g2736 0 0 0 0 0 0 0 0 0 0 0 0 0 0 0 0 0 0 
6457.g2737 2 0 8 2 0 1 1 7 1 1 0 1 1 4 2 5 1 6 
6457.g2738 6 2 8 0 1 8 3 1 0 2 0 2 1 0 1 3 1 0 
6457.g2739 333 527 501 411 676 382 646 661 583 533 626 535 329 652 193 309 486 925 
6457.g2740 3803 3690 4372 2219 3426 1889 3153 2436 2606 3079 2230 2449 1839 3157 1600 1831 2015 3616 
6457.g2741 382 635 922 410 868 653 1141 866 847 1078 691 698 510 628 367 385 299 778 
6458.g2742 333 543 420 318 587 363 488 420 354 659 536 380 305 436 186 274 413 324 
6459.g2743 272 515 519 206 355 342 386 303 179 719 325 263 266 419 143 237 226 311 
6460.g2744 385 599 783 358 497 413 678 485 394 716 506 472 391 658 225 379 360 624 
6461.g2745 2610 3476 3040 2159 3929 1343 4239 2042 2672 3386 2679 2703 2279 3628 1074 2733 2551 3082 
6462.g2746 24 77 43 37 23 32 32 37 74 127 55 48 60 52 6 30 57 33 
6462.g2747 356 653 606 462 470 376 761 377 486 796 1110 576 501 414 313 336 972 390 
6463.g2748 3177 3386 3536 1821 2268 1166 3100 1889 1574 2420 2022 1772 2105 2791 1185 1779 2251 2650 
6465.g2749 4 1 0 4 6 1 46 18 3 8 0 15 4 2 0 1 0 8 
6467.g2750 0 2 5 0 1 0 2 0 0 0 0 0 0 1 0 0 0 0 
6468.g2751 2 6 6 9 6 8 9 9 7 9 7 9 4 17 5 2 8 9 
6471.g2752 0 0 0 0 0 1 1 0 1 1 1 0 2 0 0 1 0 0 
6472.g2753 750 1121 1157 736 1142 548 1075 659 790 1209 821 757 821 1128 437 685 748 945 
6473.g2754 15 32 32 20 18 8 10 17 26 13 12 12 20 30 7 21 11 27 
6473.g2755 83 116 122 56 86 80 59 69 58 109 77 81 115 160 33 66 76 103 
6474.g2756 112 147 256 92 175 92 93 98 70 115 81 109 179 147 35 83 101 85 
6474.g2757 71 57 93 62 68 82 61 92 58 116 42 69 129 85 24 47 51 81 
6476.g2758 7 1 2 3 11 5 0 5 4 4 2 10 6 1 0 4 5 1 
6476.g2759 3 3 10 2 8 4 5 11 6 9 3 3 3 3 9 2 4 2 
6478.g2760 40 56 54 33 35 25 88 32 22 58 22 40 54 63 16 30 27 48 
6478.g2761 2 3 0 1 9 1 25 13 1 8 0 15 5 1 0 3 1 3 
6479.g2762 1288 1925 2365 1330 1315 876 1192 1218 1000 1534 1062 1230 1229 2247 592 1153 1186 1777 
648.g222 31 45 33 17 15 10 10 7 6 11 11 18 40 14 7 30 6 22 
6480.g2763 114 125 133 60 30 42 142 85 58 88 80 37 67 100 51 70 68 86 
6480.g2764 6 9 6 4 3 4 4 5 8 12 6 4 5 3 1 2 3 5 
6483.g2765 3 5 2 9 19 1 54 28 3 7 0 22 4 4 0 4 0 15 
6483.g2766 16 32 20 21 5 17 60 29 14 45 12 34 12 16 0 43 15 30 
6483.g2767 6 11 11 21 14 17 68 19 15 37 9 43 15 9 0 36 7 24 
6483.g2768 1 1 1 0 0 0 2 80 1 0 2 2 0 2 0 9 2 1 
6484.g2769 5 14 10 6 10 11 15 116 10 14 19 19 8 31 9 16 12 10 
6485.g2770 2 4 8 2 8 9 1 2 2 5 3 3 6 3 10 6 2 4 
6486.g2771 28 42 42 16 13 23 10 21 9 33 14 14 32 29 8 10 8 29 
6488.g2772 4105 6189 7871 3480 4553 3527 4213 4754 4087 6563 3873 3909 3908 5309 2030 3466 3657 5126 
6490.g2773 0 0 0 0 0 0 0 0 0 0 0 0 1 0 1 1 0 0 
6491.g2774 1157 1484 1559 1064 1435 849 1876 1298 1124 1468 1196 1293 969 1475 674 967 1071 1569 
6492.g2775 89 100 119 67 60 106 46 91 66 128 47 94 196 243 95 71 73 109 
6493.g2776 1550 1786 1645 391 274 538 1383 887 661 828 734 609 729 1034 442 621 705 918 
6494.g2777 775 929 1167 630 1271 631 1701 1058 815 1087 1025 1079 678 1004 430 670 723 940 
6495.g2778 499 745 996 585 890 496 827 626 610 952 675 506 485 978 374 553 527 870 
65.g28 9 10 12 13 7 7 10 5 21 12 11 7 14 13 0 14 14 17 
6504.g2779 3 6 1 2 0 0 0 0 0 0 1 0 6 0 0 4 0 3 
6507.g2780 292 390 358 291 152 193 548 333 245 280 256 200 263 259 147 228 200 322 
651.g223 28 54 75 21 2 3 14 13 8 22 18 26 37 12 1 24 24 34 
6511.g2781 1 1 0 0 0 0 1 1 0 0 1 0 0 0 0 0 0 0 
6511.g2782 1 0 0 0 1 0 0 0 0 0 0 0 0 0 0 0 2 0 
6514.g2783 0 0 1 0 0 0 0 0 0 0 0 0 0 1 0 0 0 0 
6516.g2784 0 0 0 0 0 0 0 0 0 0 0 0 0 0 0 0 0 0 
6516.g2785 0 0 0 0 0 1 0 0 0 0 0 0 0 0 0 0 0 0 
6516.g2786 0 0 0 0 0 0 0 0 0 0 0 0 0 0 0 0 0 0 
6516.g2787 109 122 117 52 64 70 83 88 48 69 103 86 149 232 44 58 129 86 
6518.g2788 0 0 0 0 0 1 0 0 0 0 0 0 0 0 0 0 0 0 
6518.g2789 0 0 0 0 0 0 0 0 0 0 0 0 0 0 0 0 0 0 
6519.g2790 13 22 19 17 14 12 16 9 4 12 8 14 22 24 5 9 7 10 
6520.g2791 0 0 0 0 0 0 0 0 1 1 0 0 2 0 0 0 0 0 
6525.g2792 0 0 0 0 0 1 0 0 1 0 0 0 0 0 0 0 1 0 
6528.g2793 341 467 600 321 565 314 485 443 376 560 378 277 333 558 204 278 323 507 
6529.g2794 2 0 0 1 2 1 0 3 0 1 1 0 0 0 0 1 2 1 
6529.g2795 97 120 159 140 64 66 78 78 117 104 39 100 101 135 50 78 83 137 
653.g224 5 11 10 8 8 14 3 23 7 13 13 12 20 21 11 3 1 34 
6530.g2796 3215 7688 4271 147 589 1394 827 2736 2772 3177 1323 1869 764 1804 1070 727 1040 1398 
6531.g2797 2 1 1 3 1 5 0 1 0 0 1 1 4 2 1 7 3 3 
6534.g2798 0 1 0 1 0 0 1 6 0 1 0 8 0 0 0 1 0 2 
6534.g2799 0 0 0 0 0 0 0 5 0 0 0 22 0 0 0 1 0 2 
6535.g2800 64 127 153 189 73 46 43 150 37 35 74 74 67 19 3 28 74 253 
6539.g2801 1777 1538 1751 1046 949 693 1496 845 961 962 718 992 1087 1258 771 1020 954 1575 
6540.g2802 0 24 0 0 2 0 4 2 0 0 0 101 0 0 0 1 0 9 
6540.g2803 0 0 0 0 0 0 2 0 0 0 0 15 0 1 0 0 0 0 
6540.g2804 0 1 0 0 0 0 0 0 0 0 0 0 0 0 0 0 0 0 
6541.g2805 1834 2888 2496 1700 2182 1392 2200 1533 1573 2358 1773 1629 2168 2767 1093 1457 1685 2146 
6542.g2806 8 7 5 2 5 1 18 2 4 6 1 0 3 4 3 3 9 1 
6542.g2807 22 22 12 12 39 10 46 8 8 14 18 15 55 29 3 8 38 10 
6544.g2808 2297 2569 2999 1449 1629 1400 3652 2004 1389 1433 1347 1746 1283 1913 831 1912 1466 1954 
6545.g2809 156 140 293 192 101 69 26 81 176 186 51 125 181 137 47 116 98 170 
6545.g2810 490 498 628 585 708 426 880 701 572 632 501 834 338 584 258 569 368 822 
6547.g2811 0 0 1 0 0 1 0 0 1 81 0 0 0 1 1 0 0 0 
6547.g2812 5 10 22 9 19 2 10 7 12 8 11 8 14 10 5 3 10 14 
6547.g2813 50 49 97 45 77 42 48 74 35 62 57 36 17 52 40 44 41 33 
6548.g2814 0 0 0 1 0 2 0 14 0 0 0 0 0 0 0 0 0 0 
6549.g2815 644 519 294 898 345 327 267 475 287 678 273 433 385 2361 240 261 272 587 
6549.g2816 61 95 101 84 52 76 67 48 35 60 46 45 106 99 18 69 58 80 
6550.g2817 0 0 1 0 1 0 0 0 0 0 0 0 0 0 0 0 0 0 
6552.g2818 0 2 1 0 0 2 0 0 0 0 1 0 0 1 0 0 0 0 
6552.g2819 0 0 0 0 0 2 0 0 0 0 0 0 0 0 0 0 0 0 
6554.g2820 0 0 0 0 0 0 0 0 0 0 0 0 0 0 0 0 0 0 
6555.g2821 0 0 0 0 0 0 0 0 0 0 0 0 0 0 0 0 0 0 
6555.g2822 0 0 0 1 1 0 2 0 0 1 0 0 1 0 0 0 1 0 
6555.g2823 25 26 35 24 35 57 14 29 74 81 38 25 35 43 10 35 28 11 
6556.g2824 0 1 0 0 0 5 0 0 0 0 0 0 0 0 0 0 0 0 
6558.g2825 0 0 0 0 0 0 0 0 0 0 0 0 0 0 0 0 0 0 
6558.g2826 0 0 0 0 0 0 0 0 0 0 0 0 0 0 0 0 0 0 
6558.g2827 0 0 0 0 0 0 0 0 0 0 0 0 0 0 0 0 0 0 
6558.g2828 1 0 0 0 0 0 0 0 0 0 0 0 0 0 0 0 0 0 
6558.g2829 0 0 0 0 0 0 0 0 0 0 0 0 0 0 0 0 0 0 
6559.g2830 51 52 72 18 17 55 11 81 62 52 82 11 70 104 21 39 61 20 
6560.g2831 5 14 5 7 6 4 1 1 4 8 4 13 58 21 2 5 1 3 
6562.g2832 275 515 500 296 572 525 540 450 478 562 678 505 726 795 246 449 654 679 
6565.g2833 39 40 54 37 37 35 27 17 27 40 28 40 74 58 13 26 37 43 
6566.g2834 6 11 11 6 12 10 3 3 5 7 8 8 5 5 5 2 7 2 
6566.g2835 57 75 82 37 36 39 69 47 34 70 45 57 186 90 55 48 53 125 
6567.g2836 137 162 216 115 161 112 90 93 96 193 113 121 188 228 54 105 102 133 
6575.g2837 156 199 297 120 210 55 155 196 162 189 160 129 175 259 95 148 123 209 
6578.g2838 100 185 142 97 137 68 190 142 112 125 112 145 101 144 78 100 80 132 
6580.g2839 700 725 1054 453 599 265 749 536 440 454 403 464 425 585 223 380 345 569 
6584.g2840 0 0 0 2 1 0 0 0 1 0 1 0 0 4 0 0 0 1 
6585.g2841 4 6 7 10 3 5 2 2 3 1 6 0 1 6 0 4 4 7 
6587.g2842 0 3 2 7 2 6 3 8 4 3 3 5 2 11 3 6 3 3 
6588.g2843 69 79 95 46 51 60 63 58 50 75 51 54 84 109 14 53 43 62 
659.g225 0 0 0 0 0 0 0 0 0 0 0 0 0 0 0 0 0 0 
659.g226 0 0 0 0 0 0 0 0 0 0 0 1 0 0 0 0 0 2 
6590.g2844 810 1143 1325 781 1029 529 1152 949 897 857 1040 874 786 1063 526 777 870 1163 
6590.g2845 542 636 760 533 795 436 864 644 501 734 607 603 557 933 294 422 474 692 
6594.g2846 3604 4297 3912 2117 2570 1408 2788 2089 2112 3126 1972 2285 2113 3549 1241 1983 2190 4370 
6595.g2847 24 28 51 24 27 22 28 26 26 22 28 24 25 31 12 21 20 25 
6595.g2848 9322 8787 6746 5494 7213 3333 10658 5527 5597 5195 4846 7084 5462 6938 3268 6091 5991 6774 
6597.g2849 753 902 1064 368 663 297 779 566 364 527 555 418 486 847 288 508 424 530 
6599.g2850 1337 1629 2000 1121 931 682 880 818 628 873 801 847 1043 1547 452 841 924 1144 
6600.g2851 0 0 2 0 0 3 1 2 1 4 4 2 1 4 1 2 4 2 
6601.g2852 5 3 2 3 2 1 1 1 1 3 4 0 2 1 2 15 3 4 
6602.g2853 231 220 331 161 275 149 346 191 183 230 178 202 197 294 121 215 187 243 
6602.g2854 223 268 517 262 282 160 231 282 192 269 278 244 226 326 169 270 260 305 
6603.g2855 1 1 0 0 0 5 1 3 2 1 1 1 1 3 1 3 3 5 
6605.g2856 1 2 0 2 5 2 0 9 1 0 1 2 2 0 0 5 0 1 
6606.g2857 0 0 0 0 1 0 0 1 0 1 0 0 0 0 0 0 2 0 
6608.g2858 1 0 0 0 0 0 0 0 0 0 0 0 6 0 0 0 0 0 
661.g227 17 24 15 14 20 6 6 9 13 27 35 10 9 19 4 16 24 15 
6610.g2859 0 0 0 0 0 0 0 0 0 0 0 0 1 0 0 0 0 0 
6615.g2860 595 875 1029 662 810 568 910 683 676 893 530 524 611 1013 396 619 415 861 
6615.g2861 501 364 383 194 244 200 455 286 431 300 191 509 218 398 216 177 203 319 
6615.g2862 1442 1456 1973 796 1188 748 1154 867 1117 1409 966 1046 670 1429 715 738 723 1310 
6615.g2863 15 26 61 38 54 29 57 45 44 52 26 56 36 68 25 46 21 81 
6617.g2864 2 3 1 14 11 19 16 10 3 10 17 7 1 63 0 2 21 4 
6621.g2865 1367 1593 2068 1554 1724 1082 2344 1526 1561 1699 1177 1800 1513 1846 822 1528 1206 2020 
6624.g2866 0 0 0 0 0 0 0 0 0 0 0 0 0 0 0 0 0 0 
6625.g2867 52 60 58 33 37 45 40 29 29 53 41 49 69 77 22 38 30 75 
6630.g2868 47 44 35 28 39 24 28 20 22 26 19 49 62 41 12 37 17 43 
6632.g2869 0 0 0 0 0 0 0 0 0 0 0 0 0 0 0 0 0 0 
6637.g2870 137 185 251 258 198 76 160 157 114 174 171 133 157 188 100 159 148 234 
6637.g2871 6 16 5 156 3 3 18 4 15 33 6 11 8 22 1 81 18 21 
6637.g2872 165 223 249 164 254 480 674 343 590 291 293 190 245 151 70 81 177 68 
6637.g2873 0 8 1 3 0 1 0 0 0 2 1 2 0 22 12 0 2 4 
6637.g2874 72 75 97 76 62 50 56 75 58 89 64 100 196 172 34 73 66 113 
6641.g2875 5 5 7 1 5 1 10 1 1 12 2 4 5 2 2 5 4 1 
6646.g2876 3 7 1 80 1 2 12 3 9 8 1 4 1 4 1 41 7 12 
6646.g2877 46 205 108 157 326 330 585 301 365 310 221 253 114 151 112 52 140 81 
6646.g2878 0 5 0 0 0 4 0 0 0 1 0 2 2 5 6 0 0 3 
6649.g2879 0 0 0 0 0 0 0 0 0 0 0 0 0 0 0 0 0 0 
6651.g2880 263 402 536 332 349 187 343 295 227 304 290 300 385 458 53 296 303 407 
6653.g2881 27 47 27 30 25 31 20 11 23 47 34 47 44 34 9 23 41 45 
6656.g2882 2 2 1 3 3 0 2 10 5 0 0 12 0 0 1 13 0 7 
6657.g2883 9 16 32 103 40 18 10 33 8 32 21 13 33 13 22 43 25 36 
6663.g2884 25 58 30 8 17 40 20 27 22 26 34 23 33 52 10 16 49 9 
6665.g2885 59 41 68 25 23 11 40 39 3 17 4 14 7 16 3 9 3 41 
6666.g2886 1456 1748 2055 1131 1991 1136 1968 1972 1455 2294 1349 1645 834 1715 665 1229 1050 2098 
6666.g2887 39 40 45 24 18 25 9 22 15 28 21 18 52 50 10 23 23 28 
6672.g2888 211 223 167 98 192 126 354 144 152 192 175 160 107 144 78 103 119 195 
6674.g2889 328 542 647 387 676 466 609 609 473 686 394 570 397 547 214 380 305 562 
6675.g2890 768 1143 1656 1055 611 506 182 460 1117 1136 327 1090 978 775 301 633 573 955 
6677.g2891 152 127 131 158 62 39 66 86 56 75 70 26 110 89 33 83 78 128 
6680.g2892 22 16 15 12 4 7 2 9 3 11 7 3 10 15 1 10 7 12 
6682.g2893 234 430 383 174 224 166 389 230 171 223 182 224 249 336 140 187 183 237 
6684.g2894 425 568 543 348 636 262 686 511 430 590 402 617 443 527 235 331 292 373 
6684.g2895 288 514 361 320 493 257 556 367 337 473 432 465 264 516 218 278 297 469 
6687.g2896 0 0 0 6 0 0 0 0 1 2 1 0 0 1 0 0 2 1 
6689.g2897 9020 9040 21055 514 2161 599 985 679 617 940 644 662 518 847 267 515 444 750 
6689.g2898 17 35 50 30 30 26 35 37 31 27 50 20 55 65 3 22 36 39 
6689.g2899 7 25 15 10 3 8 5 10 7 11 14 13 14 25 0 7 7 7 
6691.g2900 2 1 0 11 1 1 2 3 0 1 1 1 0 4 0 1 3 1 
6695.g2901 17 21 45 37 16 42 31 43 38 71 22 33 44 83 13 43 7 39 
670.g228 23 51 52 15 22 24 8 12 27 44 17 35 51 40 10 20 18 33 
6702.g2902 102 184 125 93 129 82 141 97 92 120 80 72 127 135 65 93 91 131 
6707.g2903 11 26 40 35 35 4 25 16 20 14 57 18 31 34 7 14 33 13 
6707.g2904 10 29 30 38 9 21 19 110 36 18 22 11 24 78 59 18 24 102 
6707.g2905 753 765 1089 141 167 161 144 123 113 239 236 145 220 258 58 136 192 152 
6707.g2906 1003 2706 2891 537 934 653 676 811 803 1116 1069 1058 1102 1810 241 1056 747 886 
6707.g2907 1003 2706 2891 537 934 653 676 811 803 1116 1069 1058 1102 1810 241 1056 747 886 
6707.g2908 270 359 496 217 127 241 195 310 213 267 194 191 296 514 145 210 249 401 
6707.g2909 108 208 201 119 114 143 99 143 104 156 160 116 122 245 28 90 136 120 
6708.g2910 0 0 0 0 0 0 0 0 0 0 0 0 0 0 0 1 0 0 
6708.g2911 37 45 82 36 33 35 15 13 15 24 15 15 44 75 19 44 19 57 
6710.g2912 1858 1953 1540 715 1143 521 1894 1060 772 919 937 1283 1290 1333 594 1039 818 1040 
6711.g2913 22 30 38 31 20 32 10 22 12 36 16 25 53 52 12 17 23 44 
6714.g2914 908 1321 1160 533 733 421 1080 593 443 642 509 690 991 884 352 644 620 702 
6716.g2915 22 42 37 68 107 44 26 48 22 78 27 29 51 72 77 46 26 49 
6726.g2916 94 111 171 74 77 59 98 90 66 96 69 96 354 206 53 93 107 150 
6729.g2917 0 3 1 1 0 5 1 2 1 3 1 2 5 2 0 2 2 4 
6739.g2918 9 15 17 7 6 11 19 7 4 11 8 14 10 19 4 12 17 14 
6740.g2919 3 6 10 6 7 1 4 3 1 6 5 1 1 8 1 7 4 3 
6747.g2920 40 56 45 32 15 27 19 20 19 39 27 17 36 37 9 21 25 59 
6748.g2921 9 20 14 4 7 14 19 13 8 9 11 15 14 14 4 4 12 9 
6751.g2922 26 46 46 28 27 12 37 23 23 37 24 13 31 36 9 21 24 28 
6756.g2923 8 10 16 19 15 11 13 19 7 15 24 23 10 18 2 11 14 13 
6757.g2924 11 12 13 7 5 3 12 16 3 6 8 3 26 21 1 4 6 6 
6769.g2925 0 0 0 0 0 1 1 1 0 0 0 0 0 1 0 0 0 0 
6770.g2926 35 42 58 28 51 54 56 44 52 52 36 36 13 37 16 18 26 45 
6770.g2927 40 64 103 61 78 79 72 85 77 102 70 68 64 71 25 65 36 86 
6775.g2928 72 90 101 44 67 53 64 48 36 84 50 42 61 71 27 58 54 85 
6780.g2929 0 0 0 0 0 0 0 0 0 0 0 0 1 0 0 0 0 0 
6781.g2930 332 370 403 167 296 170 378 195 263 228 274 269 125 262 106 151 188 234 
6790.g2931 1 0 1 0 0 5 0 0 2 0 2 1 0 5 0 2 1 1 
6793.g2932 18 32 47 23 18 31 16 35 22 51 35 27 55 59 17 21 30 38 
68.g29 21 31 31 17 20 17 18 31 25 23 13 25 30 78 6 31 18 25 
6805.g2933 1 1 0 2 0 0 1 0 0 0 1 0 0 0 0 0 0 0 
6806.g2934 157 215 260 166 383 132 367 255 228 308 284 216 199 339 122 204 231 225 
6806.g2935 596 692 529 380 578 326 671 519 465 483 383 559 378 412 365 410 313 619 
6809.g2936 7 15 31 17 14 23 27 30 25 38 13 24 24 52 11 33 5 26 
682.g229 315 456 523 289 378 672 307 457 394 524 353 343 422 741 140 270 412 459 
6824.g2937 1 2 3 2 2 5 4 3 1 3 5 3 3 5 1 6 4 1 
6832.g2938 0 0 0 1 0 0 0 0 0 0 0 0 0 1 0 0 1 26 
6837.g2939 60 91 96 60 45 58 30 71 41 82 40 46 64 95 20 40 61 96 
6838.g2940 42 70 50 39 28 43 22 53 18 46 25 29 35 54 16 41 27 49 
684.g230 83 192 179 92 82 65 84 88 64 87 110 100 186 192 35 129 71 115 
684.g231 0 6 5 4 15 7 7 14 8 13 9 7 10 4 6 3 3 5 
6841.g2941 194 284 312 181 162 118 257 245 165 137 194 199 262 287 84 190 204 231 
6842.g2942 43 59 66 43 47 26 34 24 28 41 34 25 70 78 18 33 42 64 
6844.g2943 500 671 591 384 791 337 942 647 536 743 565 620 373 577 239 344 389 648 
6844.g2944 1 1 3 2 2 0 0 1 0 3 0 2 2 2 1 2 1 1 
6845.g2945 313 411 585 323 281 283 201 311 285 344 221 324 332 408 108 290 254 499 
6846.g2946 940 1866 906 984 1420 799 988 1184 1152 1323 990 1432 568 1378 601 601 1075 1528 
685.g232 27 54 30 13 35 19 14 13 10 28 18 14 40 58 10 20 20 33 
6851.g2947 67 112 172 95 76 79 60 102 85 94 62 93 79 113 35 63 79 153 
6854.g2948 94 126 231 83 150 75 136 148 89 118 97 131 133 171 40 82 86 100 
6854.g2949 94 80 117 88 131 36 110 97 54 66 43 83 84 64 29 33 62 132 
686.g233 22 23 21 118 17 27 4 0 457 5 8 6 14 58 3 14 20 2 
6865.g2950 3 0 0 0 0 0 0 0 0 0 1 0 1 0 0 2 1 3 
6876.g2951 46 46 45 22 39 48 51 81 28 29 50 41 90 86 18 23 47 44 
688.g234 58 66 162 12 5 34 11 53 19 64 19 24 17 82 2 18 13 22 
6881.g2952 514 779 812 388 585 359 616 571 493 678 436 656 577 579 292 654 392 653 
6895.g2953 6 7 16 9 8 5 12 9 11 11 10 10 12 6 1 7 10 12 
690.g235 30 51 31 2 2 10 8 4 8 7 4 0 13 2 1 10 3 9 
690.g236 26 47 41 10 1 12 0 1 496 0 1 2 0 50 0 73 13 3 
690.g237 6 9 10 4 2 6 6 0 0 4 1 1 5 6 0 2 1 8 
6901.g2954 264 339 442 237 192 225 206 224 147 269 252 181 418 375 62 205 262 315 
6904.g2955 423 787 1035 417 431 551 388 478 279 589 812 496 1359 986 227 174 483 616 
6906.g2956 79 118 175 125 153 96 121 169 113 165 94 123 142 179 76 107 82 165 
6907.g2957 8 2 5 2 0 0 7 0 1 6 2 8 5 6 0 0 1 6 
6911.g2958 17 30 22 13 19 8 8 5 8 14 12 11 17 27 3 8 5 13 
6912.g2959 6 8 7 0 7 4 1 4 1 0 3 5 6 9 1 0 3 5 
6915.g2960 7 10 10 4 4 2 5 4 5 10 8 4 9 12 3 7 2 11 
6918.g2961 2 5 4 1 0 1 2 2 0 0 0 0 1 0 1 1 0 3 
692.g238 80 90 105 49 60 57 51 48 44 63 59 71 86 125 26 60 60 88 
693.g239 11 37 44 56 47 34 13 9 16 41 32 5 91 46 19 35 39 67 
6931.g2962 1 4 11 2 10 17 5 18 5 4 2 1 2 5 2 6 1 28 
6932.g2963 35 93 140 14 53 65 150 101 48 103 15 92 161 222 61 31 19 78 
6933.g2964 223 456 275 507 782 321 766 497 507 602 552 473 442 598 357 534 437 718 
6933.g2965 375 444 594 420 470 239 685 390 455 431 426 430 361 542 217 255 387 445 
6933.g2966 1511 1911 1949 1354 2147 1068 2946 1502 1536 1994 1573 2156 784 1924 516 1347 1386 2058 
6935.g2967 671 821 908 645 1546 624 1766 990 747 1263 816 983 530 1140 351 806 636 1232 
6936.g2968 12 23 33 15 26 17 48 20 23 37 17 18 10 20 11 12 16 16 
6941.g2969 4 11 8 10 2 6 3 3 5 2 4 7 9 10 3 1 3 5 
6942.g2970 6 13 8 9 16 11 2 9 7 13 7 11 16 16 5 11 4 14 
6947.g2971 261 345 350 196 360 195 462 338 290 347 301 358 186 331 123 212 203 302 
6956.g2972 64 106 127 50 98 89 71 93 69 132 65 122 176 124 62 63 80 112 
6957.g2973 56 97 109 70 90 93 54 117 61 153 69 96 145 121 56 52 73 106 
696.g240 0 0 0 0 0 1 0 0 149 0 0 0 0 7 0 19 0 0 
6966.g2974 0 1 0 0 0 0 0 0 1 0 0 0 0 0 0 0 0 0 
6967.g2975 0 0 0 0 0 0 0 0 0 0 0 0 0 0 0 0 0 0 
6969.g2976 51 51 126 51 78 44 38 65 76 125 53 96 85 89 23 48 66 39 
6970.g2977 0 1 1 0 0 0 0 0 1 4 0 0 0 0 0 0 0 0 
6971.g2978 0 0 0 0 0 0 0 0 0 0 0 0 0 0 0 0 0 0 
6984.g2979 11 27 25 56 35 48 36 50 32 41 21 58 35 39 6 38 20 30 
6988.g2980 0 0 0 0 0 0 0 1 0 0 0 0 1 0 0 0 0 0 
6998.g2981 0 0 0 0 0 0 0 0 0 0 0 0 0 0 0 0 0 0 
700.g241 6 56 26 10 18 9 8 14 5 14 23 9 17 25 4 5 11 17 
7001.g2982 146 120 200 52 90 63 125 103 83 84 68 84 37 113 57 53 82 79 
7002.g2983 563 652 815 464 783 349 1111 619 486 573 583 636 471 671 283 506 533 645 
7004.g2984 9 19 46 20 9 19 13 25 14 20 12 19 27 20 6 24 10 27 
7005.g2985 0 0 0 2 0 0 0 4 0 7 0 0 0 0 0 0 1 0 
7007.g2986 0 0 0 0 0 0 0 2 0 1 1 0 0 0 0 1 0 0 
7007.g2987 0 0 0 0 0 0 0 0 0 3 0 0 0 0 0 0 0 0 
7009.g2988 190 212 252 93 185 91 169 170 106 184 106 88 73 161 84 100 102 174 
7011.g2989 158 234 202 93 129 51 133 70 68 139 81 61 53 123 73 68 89 61 
7016.g2990 1201 1564 2761 2980 4787 2963 5846 5191 4886 3483 3497 4723 2121 3527 1622 2216 1888 4058 
7016.g2991 52 47 105 33 16 19 26 55 17 38 28 66 21 38 19 60 18 21 
7017.g2992 407 368 323 261 222 149 467 185 187 260 192 221 230 299 114 221 256 310 
7019.g2993 4403 5118 4863 5749 9562 7279 13762 13676 11248 8435 9155 11935 4618 8646 4008 5777 4322 7357 
7024.g2994 21 35 23 15 18 24 11 13 19 22 30 25 20 44 12 12 22 20 
7026.g2995 79 108 73 70 45 27 65 63 39 37 29 82 77 95 19 51 64 63 
7031.g2996 676 952 1016 698 759 473 892 508 519 628 621 607 789 1001 439 533 520 842 
7033.g2997 9 13 5 11 5 1 1 41 78 6 3 12 0 5 3 20 1 55 
7038.g2998 9504 10545 8283 4591 6032 3073 7133 3808 3534 5607 3728 4110 5289 6235 1852 4430 5364 5851 
704.g242 12 8 13 11 14 13 7 16 11 15 13 6 7 1 5 8 14 5 
704.g243 6 2 1 0 1 8 1 4 4 3 5 2 2 0 0 3 2 5 
7041.g2999 0 0 0 0 0 0 0 0 1 0 0 0 0 0 0 0 0 0 
7042.g3000 123 121 161 90 143 82 227 113 110 132 101 163 101 125 73 98 84 126 
7045.g3001 1 0 0 0 0 0 0 0 2 0 0 0 0 1 0 1 0 1 
7047.g3002 629 773 621 380 451 438 585 292 346 523 308 428 532 744 308 355 304 987 
705.g244 2 5 11 0 0 0 1 1 6 1 1 1 3 1 0 3 0 4 
7053.g3003 1141 1216 1220 449 747 460 796 533 413 732 456 680 681 790 281 498 454 715 
7056.g3004 57 88 75 59 49 40 84 69 56 60 45 55 57 62 24 43 64 84 
7057.g3005 1685 1769 2094 1231 1549 1068 2118 1552 1338 1645 1265 1465 1098 1842 760 1299 1258 1759 
7062.g3006 0 0 0 0 0 0 0 0 0 0 0 0 0 0 0 0 0 0 
7063.g3007 25 36 29 13 29 18 20 20 12 28 17 23 29 26 9 8 19 25 
7064.g3008 626 752 1313 750 788 584 887 690 663 811 530 720 736 1086 417 720 613 987 
7066.g3009 122 176 292 244 211 169 160 199 138 151 155 136 229 304 93 169 161 267 
7066.g3010 68 108 155 155 194 69 203 133 96 162 140 127 123 229 67 112 126 157 
7071.g3011 0 0 0 0 0 0 0 0 0 0 0 0 0 1 0 0 0 0 
7076.g3012 136 256 291 217 104 107 145 93 186 156 94 98 349 284 86 193 150 258 
7076.g3013 174 168 122 81 124 56 171 84 88 112 77 107 84 112 69 97 87 120 
7079.g3014 0 0 0 0 0 0 0 0 0 0 0 0 0 0 0 0 0 0 
7085.g3015 0 0 0 0 0 0 0 0 0 0 0 0 0 0 0 0 0 0 
7086.g3016 280 496 511 361 1171 506 625 490 347 1057 560 554 382 559 234 518 504 492 
7090.g3017 0 0 0 0 0 0 0 0 0 0 0 0 0 0 0 0 0 0 
7092.g3018 0 0 0 0 0 0 0 0 0 0 0 0 0 0 0 0 0 0 
7094.g3019 66 94 59 36 53 48 43 46 38 64 45 73 94 99 34 42 44 67 
71.g30 48 124 66 24 45 26 22 36 28 27 67 42 108 75 35 10 43 58 
7100.g3020 0 0 0 0 0 0 0 0 0 0 0 0 0 0 0 0 0 0 
7101.g3021 1210 1433 1121 562 648 464 723 506 552 693 443 489 851 896 286 810 631 891 
7102.g3022 4 4 7 6 0 7 3 2 5 5 5 3 4 12 4 1 4 2 
7102.g3023 3028 3058 3799 1687 2173 1739 2183 1835 2063 2325 1795 1756 1903 2431 1197 1920 1744 2489 
7102.g3024 173 147 136 126 247 88 307 66 81 124 69 90 274 140 43 134 293 291 
7106.g3025 46 74 71 54 96 98 146 109 141 104 77 128 65 74 25 63 54 97 
7107.g3026 2254 2422 2071 804 1042 668 1251 862 822 1014 729 1025 1515 1546 637 982 1173 1733
[truncated: 869,768 more chars]
