# Supplementary material for: Tandem duplications lead to novel expression patterns through exon shuffling in Drosophila yakuba
Source: PLoS Genet. 2017 May 22;13(5):e1006795. doi: 10.1371/journal.pgen.1006795 (PMC5460883; doi:10.1371/journal.pgen.1006795)
Supplement: S1 Data — (ZIP) [file pgen.1006795.s001.zip › Revision Upload/ReadsPerGene.testes.txt]

0.g1001 1267 614 781 580 1549 923 885 403 1035 744 856 243 804 883 1050 935 620 325 
0.g1006 995 837 749 675 741 937 857 316 743 1221 921 389 619 648 1312 915 629 367 
0.g1007 862 560 558 602 872 398 513 127 369 656 326 542 268 490 1545 935 413 324 
0.g1008 862 560 558 602 872 398 513 127 369 656 326 542 268 490 1545 935 413 324 
0.g1009 862 560 558 602 872 398 513 127 369 656 326 542 268 490 1545 935 413 324 
0.g1016 317 375 291 389 413 272 342 115 279 381 219 100 310 240 395 566 328 280 
0.g1033 6558 5174 4588 5462 8587 5059 6612 2050 6733 6454 6097 1655 3981 6069 11795 10581 5046 3028 
0.g1034 2556 2610 2162 3476 4890 2529 3964 1157 3510 3607 3543 1110 1959 3713 3644 4497 2776 1354 
0.g1041 4860 7263 4155 2774 6743 3754 2451 1899 5966 5749 5520 1893 2949 3531 3748 4958 3770 2001 
0.g1043 8972 4940 6541 6599 10378 8543 9308 2211 6771 9697 5859 1331 5094 10428 10830 17854 7472 2717 
0.g1045 4006 3478 3003 4092 5480 2898 2628 1533 3323 3865 4000 1526 3035 4007 5018 5108 2856 2083 
0.g1047 4006 3478 3003 4092 5480 2898 2628 1533 3323 3865 4000 1526 3035 4007 5018 5108 2856 2083 
0.g1048 5 99 94 7 31 16 10 5 77 49 57 48 10 20 26 16 8 19 
0.g1049 4 415 324 15 221 165 26 70 432 235 202 173 61 108 110 115 30 40 
0.g1050 25 462 313 17 391 106 7 114 388 131 488 146 70 160 14 14 33 115 
0.g1052 60 806 406 92 1488 374 93 309 1308 1983 1519 231 419 204 119 171 307 134 
0.g1056 5 1 0 4 8 2 0 0 2 4 3 0 21 1 55 1 0 0 
0.g1058 5820 4369 4526 8891 3402 3525 4948 1553 3271 4335 1505 590 2075 3783 5434 8335 3358 4692 
0.g1064 170 269 241 102 530 183 397 141 223 180 451 104 190 208 265 285 143 151 
0.g107 35 95 120 34 75 30 29 57 82 76 54 16 31 28 19 35 33 43 
0.g1070 72 38 32 145 0 146 1 5 10 4 9 5 27 13 82 10 0 2 
0.g1072 4930 3389 3616 4644 4056 3303 4014 795 3198 7383 1793 413 2076 4549 15545 10490 2718 2168 
0.g1075 6544 7170 5003 6466 6412 4524 5310 1967 5157 5348 5209 1829 2979 5975 8094 7336 5092 3464 
0.g1077 189 91 87 104 35 48 39 17 12 203 15 31 46 31 13 36 163 48 
0.g1078 1 3 1 1 2 103 4 0 0 2 1 0 1 1 2 5 1 1 
0.g1086 753 359 571 1335 760 712 947 179 508 522 490 98 345 835 772 1344 816 675 
0.g1092 41 28 27 20 89 4 1 32 14 12 20 0 0 0 17 22 17 11 
0.g1094 2 0 2 0 0 3 9 2 12 2 5 0 1 1 4 15 12 1 
0.g1100 7062 4850 6784 4093 3152 2268 5262 999 3887 5930 3167 576 1721 2721 9022 9080 4154 3641 
0.g1108 2959 2600 2275 1762 3253 2583 1608 1091 2072 2984 6438 960 2253 2472 2636 4575 2233 1612 
0.g1110 57 59 77 82 87 55 31 26 36 95 880 14 54 105 68 139 177 66 
0.g1122 4597 4072 3364 2444 4575 2924 3141 1330 3256 4050 3542 1301 2583 3038 3639 4040 3067 1531 
0.g1133 4915 3396 4056 7320 4409 2904 5080 1221 2848 4273 1902 828 1687 4379 6329 7300 3810 3918 
0.g1135 2857 1946 1966 3284 3011 2061 2793 983 2437 2987 2060 546 2360 3206 3728 5299 2590 1116 
0.g1136 19358 12846 13342 11929 15779 12992 12953 3006 13003 18149 9572 3103 7148 11630 26840 31516 14165 5281 
0.g1138 0 7 0 4 2 0 0 0 10 3 0 0 0 3 1 65 156 0 
0.g1139 16 47 26 10 47 83 0 61 64 112 27 22 2 79 25 123 156 23 
0.g1143 55612 34231 47307 37788 69685 21041 44447 15597 51016 47854 42228 14649 44141 43156 88043 82035 43702 17704 
0.g1146 558 148 1280 791 1006 1419 1598 253 1803 1686 355 155 1119 1664 2453 3030 1483 597 
0.g1147 3207 5849 6516 984 4270 2137 1348 1764 3650 3409 5428 2479 2892 1893 4288 3000 2090 1445 
0.g1148 3207 5849 6516 984 4270 2137 1348 1764 3650 3409 5428 2479 2892 1893 4288 3000 2090 1445 
0.g1149 3207 5849 6516 984 4270 2137 1348 1764 3650 3409 5428 2479 2892 1893 4288 3000 2090 1445 
0.g1153 1012 556 730 899 482 343 596 109 354 492 237 179 289 870 1380 647 396 343 
0.g1155 4768 18671 12251 2955 17119 8209 3033 4543 14329 12256 13300 4418 6688 5975 6464 9578 5544 4463 
0.g1159 1011 721 893 1494 1195 804 1452 437 730 1068 438 116 439 1370 1488 1550 772 1240 
0.g1163 1714 1571 1181 954 2466 1293 1107 597 1359 1941 1646 217 1012 1478 2228 2337 1492 508 
0.g1165 8059 5810 7994 9138 6497 6869 6702 2283 5921 10350 4085 1551 4177 7679 8861 11860 7073 4689 
0.g1166 5509 10200 10032 10210 7809 5688 4719 2662 7598 7334 6939 1334 3107 5153 9812 9331 4105 6398 
0.g1167 5509 10200 10032 10210 7809 5688 4719 2662 7598 7334 6939 1334 3107 5153 9812 9331 4105 6398 
0.g1169 2289 2767 1929 1199 3440 2170 1612 1014 3119 3092 2625 790 1600 1894 2350 2548 1798 869 
0.g117 1713 1176 959 2890 1196 1773 2189 312 1754 1573 634 299 936 956 2279 2830 2372 982 
0.g1171 235 488 231 91 465 137 77 96 365 305 286 99 151 167 268 225 153 137 
0.g1185 428 2477 585 631 2400 1134 808 1102 1652 1446 1802 942 932 2862 1544 432 887 1383 
0.g1189 4922 2823 3524 2141 2658 1981 3807 1420 4398 6340 1696 678 1652 5307 2296 4027 2471 1187 
0.g1191 1012 1516 709 570 1655 907 603 586 1605 1524 2056 557 725 1076 1443 1481 812 593 
0.g1195 517 866 358 526 1124 513 401 213 790 1028 639 254 431 410 728 623 484 381 
0.g12 3686 4641 2512 2349 6228 3249 2529 1628 4562 4925 4686 1755 2825 3478 4021 4893 3005 1622 
0.g120 530 149 298 1106 867 596 997 129 462 447 206 76 398 406 923 759 476 201 
0.g1205 1166 649 933 1575 628 623 725 524 1090 1466 2183 307 463 744 2106 2105 966 298 
0.g1206 334 116 244 597 343 324 341 58 241 248 117 46 106 391 232 427 240 128 
0.g1207 3182 3038 2617 5491 3816 2418 3445 1002 2624 3701 1382 1316 1660 3551 4366 5304 3015 2768 
0.g1209 954 891 771 816 1029 554 654 493 1013 890 1184 395 642 1234 761 1239 997 674 
0.g1214 4162 5717 4545 3282 6893 3867 2585 1798 5033 5223 5028 1578 3207 4161 5642 4752 3649 2374 
0.g1222 11 14 27 8 58 11 26 18 17 12 16 4 21 22 22 24 6 1 
0.g1223 21687 11754 12972 13654 17677 16922 21401 6520 11654 23844 15321 5223 12294 14545 28151 30945 13074 7225 
0.g1228 11952 29769 16080 12996 14214 13014 12394 6943 20914 15768 11247 6965 14875 19003 24918 26486 12113 10400 
0.g123 13901 6657 12698 28843 20711 5983 22857 6332 7168 9763 16374 5828 9443 21710 14028 14117 8882 5828 
0.g1231 3988 2203 3210 4071 4407 3273 4984 835 2720 3318 3105 580 2231 5229 8154 7635 2927 1754 
0.g1235 14 9 32 31 16 20 89 25 91 30 71 6 11 56 449 324 133 279 
0.g1236 397 665 441 232 1027 646 216 311 771 602 1384 679 590 560 441 579 522 314 
0.g1238 21535 14081 17801 20429 14208 17557 29130 1906 16515 25076 8300 1199 8480 13261 46777 41741 20154 7281 
0.g1239 3599 8215 5182 1279 14012 4636 1658 3907 10056 8221 16775 5698 4942 6284 4007 5090 4006 3296 
0.g1246 5365 12506 9003 32402 9701 4814 2633 2499 5179 23144 7040 3048 3903 3521 5449 6844 6934 4364 
0.g1247 11708 7877 6207 38520 7518 11226 5556 2622 8381 23056 5801 2252 6846 6979 11184 13553 14409 5203 
0.g1248 10732 7697 5459 38632 6907 9689 4867 2397 6695 22642 5061 2015 4696 6396 10542 13722 12084 4119 
0.g1250 41343 38480 28744 34217 46365 25945 24652 11562 43946 58925 24087 13601 18399 20930 51704 48707 37254 13608 
0.g1251 15274 8983 10628 8250 12643 10090 10798 4821 7685 10482 10646 3054 7511 11299 13726 21461 7325 4411 
0.g1252 11813 9889 8804 10227 9096 5369 10181 3198 6499 8536 4440 2281 3547 6788 15281 14325 4834 6329 
0.g1253 664 707 323 662 308 353 169 38 199 369 85 50 222 232 338 494 750 174 
0.g1254 25 20 47 23 34 27 26 20 19 25 23 26 35 34 91 47 30 5 
0.g1255 392 177 341 299 316 337 337 82 245 308 177 30 178 505 1015 803 355 107 
0.g1256 9 46 31 160 74 42 16 13 61 59 615 6 26 22 37 204 17 16 
0.g1257 464 500 389 380 640 435 397 229 363 730 923 192 405 494 809 947 480 529 
0.g1264 733 2041 940 375 1513 945 267 452 1207 1348 1596 420 724 714 717 819 625 800 
0.g1265 733 2041 940 375 1513 945 267 452 1207 1348 1596 420 724 714 717 819 625 800 
0.g1266 549 1065 644 309 1550 698 229 404 1181 1447 1363 623 762 674 716 643 532 389 
0.g127 2275 2967 1615 1853 3393 1535 1249 1057 4091 2624 3524 1429 1649 2182 2520 1972 1796 1184 
0.g1271 10135 9523 7597 7032 13755 11027 8052 4690 10442 12234 13518 4136 5765 9502 16960 14332 8086 3420 
0.g1276 2551 3183 3355 5734 5647 3117 3636 2511 5554 4759 3035 4139 3197 5179 4519 3711 3760 3721 
0.g1278 24627 20392 18506 25324 22284 16477 22182 7438 19040 21772 33794 6960 9476 14875 30509 27788 16544 14338 
0.g1279 24627 20392 18506 25324 22284 16477 22182 7438 19040 21772 33794 6960 9476 14875 30509 27788 16544 14338 
0.g128 2275 2967 1615 1853 3393 1535 1249 1057 4091 2624 3524 1429 1649 2182 2520 1972 1796 1184 
0.g1291 323 223 380 860 427 401 472 142 423 261 149 93 178 481 471 575 314 454 
0.g1294 9229 9094 7870 10356 14035 8044 9564 4221 10788 12844 28925 3065 7117 10783 14451 16682 9994 6093 
0.g1296 848 1854 1239 716 2109 1340 759 814 2364 2294 2816 792 903 2005 1226 1441 1091 645 
0.g1299 13844 8622 10640 10616 10735 8927 11216 3294 8419 11207 7279 2379 5711 8629 12632 15576 8667 5620 
0.g1301 2106 5482 2508 1298 4553 3543 1221 1130 4265 4663 3955 2362 1461 3270 2925 3986 2691 2237 
0.g1305 5698 15829 6368 2836 17714 6670 2765 3362 14077 9473 14439 3536 6388 6953 6555 9556 6914 4315 
0.g1307 547 280 458 259 438 78 190 144 166 422 583 161 223 489 290 665 237 132 
0.g1308 13749 8162 9292 12842 10838 4755 7208 3198 6423 10981 7157 2562 4229 11584 10563 20244 6609 7219 
0.g1310 4948 3574 3604 5301 5752 4408 3559 1975 3942 5470 3472 1453 2296 4020 5713 5180 3466 2636 
0.g1312 4024 2656 3456 4826 5194 3576 5277 1093 3360 4753 2795 1322 2953 3412 5696 5745 4177 1426 
0.g1346 1905 1599 1766 2223 2407 1458 2388 514 1258 2423 1339 378 598 1909 2516 2622 1569 1475 
0.g1347 1905 1599 1766 2223 2407 1458 2388 514 1258 2423 1339 378 598 1909 2516 2622 1569 1475 
0.g1352 639 420 562 1797 1145 1674 709 394 898 881 1843 361 1250 1138 1462 2492 490 710 
0.g1361 449 352 479 946 589 417 327 193 465 1043 97 109 258 484 742 745 427 431 
0.g1375 885 518 370 1192 839 265 313 227 296 1405 366 113 437 421 1028 672 603 117 
0.g1377 19932 15291 13154 10356 15677 16682 10157 4603 15685 21832 12608 4595 12157 12922 17706 20821 14555 6378 
0.g1379 906 743 877 1140 1394 823 1021 404 1155 1245 746 366 728 1180 1414 1465 850 505 
0.g1380 4113 3363 3140 2911 3627 3368 3511 1062 3277 5111 4009 723 1757 2939 5068 5646 2871 2160 
0.g1381 2241 2256 1868 1644 2943 1637 1485 683 2338 2254 2805 572 1117 1436 2720 3038 1700 947 
0.g1382 1852 1482 1657 1789 2105 1352 2533 534 1919 2240 1442 315 941 2353 2536 3098 1430 878 
0.g1383 10144 8927 7383 6601 10199 8505 9065 3046 9211 11880 9632 2142 4386 8581 10456 12117 6108 4405 
0.g1384 10144 8927 7383 6601 10199 8505 9065 3046 9211 11880 9632 2142 4386 8581 10456 12117 6108 4405 
0.g1385 10144 8927 7383 6601 10199 8505 9065 3046 9211 11880 9632 2142 4386 8581 10456 12117 6108 4405 
0.g1387 2896 3107 2312 1693 3924 2620 1915 979 3648 5114 3197 895 2249 2492 2983 4593 2125 1433 
0.g1388 2896 3107 2312 1693 3924 2620 1915 979 3648 5114 3197 895 2249 2492 2983 4593 2125 1433 
0.g1390 3 0 1 3 0 4 5 10 3 4 3 3 5 4 8 5 21 6 
0.g1392 29 20 25 9 136 29 12 39 13 23 64 0 0 9 8 37 39 27 
0.g1394 8 3 9 8 22 6 8 5 9 21 18 0 3 11 9 24 23 25 
0.g1396 643 397 331 1042 483 843 499 93 561 1037 367 164 591 631 626 643 866 318 
0.g14 3616 3023 2378 3501 4827 2714 3328 1390 2921 3423 2191 1540 2070 3868 3353 4287 2316 2692 
0.g140 21353 13670 11553 13943 10214 9472 18834 2648 10238 10262 3663 1565 3222 8367 23222 23523 10398 4350 
0.g1404 4950 3663 3685 4917 6047 4879 4483 1557 5392 5414 4274 1303 2796 4309 7627 8417 4322 1878 
0.g1406 4348 2793 3262 3208 5858 3076 3567 1436 3704 4398 6530 1240 3328 3760 5142 6285 2912 1662 
0.g1407 4348 2793 3262 3208 5858 3076 3567 1436 3704 4398 6530 1240 3328 3760 5142 6285 2912 1662 
0.g1408 306 368 290 137 696 358 279 320 483 524 1063 333 420 426 422 464 249 198 
0.g141 23651 12850 13948 16001 17006 15212 20113 6166 10423 9914 5863 3213 6730 17503 25318 29881 11644 7186 
0.g1413 803 833 742 544 1467 721 597 508 956 1014 1477 401 722 958 965 1053 742 442 
0.g1414 6967 11960 7004 5229 13663 7291 4336 4397 10293 10339 12906 3994 5937 7339 8440 9428 6652 4321 
0.g1415 6967 11960 7004 5229 13663 7291 4336 4397 10293 10339 12906 3994 5937 7339 8440 9428 6652 4321 
0.g1416 167 6453 2099 94 3139 1823 119 2405 3806 2369 4614 5205 252 2535 395 100 335 2935 
0.g1421 448 236 202 174 262 253 154 82 146 366 300 75 212 380 165 439 339 295 
0.g1432 493 336 222 405 483 319 261 65 293 382 279 77 165 393 327 383 230 147 
0.g1433 493 336 222 405 483 319 261 65 293 382 279 77 165 393 327 383 230 147 
0.g1437 39 43 34 149 130 52 213 34 78 53 42 8 100 128 150 194 16 22 
0.g1443 1610 1503 867 1341 1531 863 1926 371 948 1577 834 620 1031 1000 1841 1348 1006 591 
0.g1445 1610 1503 867 1341 1531 863 1926 371 948 1577 834 620 1031 1000 1841 1348 1006 591 
0.g1451 16797 15411 11511 15537 31261 15055 13555 10020 20271 21826 22385 15182 15514 17143 21871 25575 15894 6800 
0.g1454 1268 1367 1308 6908 5705 855 985 1725 5001 4646 2212 5494 2661 1207 1344 3629 4028 1132 
0.g146 326 490 374 292 485 477 453 278 805 1593 19803 431 979 587 507 538 329 183 
0.g1461 487 1027 424 365 540 403 282 136 713 683 662 190 248 398 391 471 406 201 
0.g1462 1836 2569 1452 3383 3039 2166 2110 927 2098 3359 1811 642 1491 1883 2841 2802 2203 1717 
0.g1463 1836 2569 1452 3383 3039 2166 2110 927 2098 3359 1811 642 1491 1883 2841 2802 2203 1717 
0.g1465 154 109 146 267 206 144 165 46 167 218 78 57 72 157 166 233 152 146 
0.g1480 14022 8061 12288 11792 16387 13613 16644 4845 12319 15562 10762 2067 7087 11071 32146 23699 13222 6274 
0.g1481 1602 1947 1099 3041 5956 2030 2642 969 2595 4048 2891 1190 2409 2207 3992 3141 2390 968 
0.g1483 671 486 462 475 503 443 636 172 376 426 958 116 410 265 429 403 357 214 
0.g1488 22010 29658 19166 13307 36741 19879 16555 12602 34535 25001 35484 15772 11356 21271 26492 22666 16080 10996 
0.g1490 3876 4979 3262 3881 3907 3826 3385 1244 4063 4530 4117 784 1627 4431 4928 5055 3994 2125 
0.g1492 3876 4979 3262 3881 3907 3826 3385 1244 4063 4530 4117 784 1627 4431 4928 5055 3994 2125 
0.g1494 3876 4979 3262 3881 3907 3826 3385 1244 4063 4530 4117 784 1627 4431 4928 5055 3994 2125 
0.g1495 80 27 53 9 50 26 46 52 22 114 122 12 11 38 21 62 33 17 
0.g1496 43 20 31 8 59 19 34 39 31 118 111 14 14 26 21 45 38 18 
0.g1501 15819 10539 10500 8346 12573 6784 13799 3805 10114 10861 7932 2675 5371 11427 22076 21314 10203 5404 
0.g1507 5898 9518 6072 4001 11943 6564 3397 2839 8970 8351 12453 3633 4445 5443 5672 8028 5131 3855 
0.g1510 8210 7864 5090 2380 7669 5019 2686 2291 8089 6584 7920 2145 3153 6831 4675 5826 4378 2052 
0.g1511 8210 7864 5090 2380 7669 5019 2686 2291 8089 6584 7920 2145 3153 6831 4675 5826 4378 2052 
0.g1512 8210 7864 5090 2380 7669 5019 2686 2291 8089 6584 7920 2145 3153 6831 4675 5826 4378 2052 
0.g1513 1941 1485 1249 331 2058 1243 422 619 1588 1749 2707 710 887 2229 979 1334 881 358 
0.g1516 2095 1509 1496 1892 2045 1245 1970 252 1026 1690 792 202 330 1074 2927 2971 1410 837 
0.g1517 23590 13743 14171 14457 14757 14341 17279 6280 11833 15724 8890 2902 6564 12108 24375 28673 12857 5760 
0.g1520 6291 3859 3617 4459 3128 4054 5265 710 3796 4901 2798 500 2234 3775 7382 6883 4632 1682 
0.g1525 504 386 679 3264 387 633 435 183 554 912 618 469 796 992 578 712 567 1601 
0.g1526 3379 1156 1047 262 1076 435 215 682 227 309 2968 97 674 365 568 1408 427 196 
0.g1527 3379 1156 1047 262 1076 435 215 682 227 309 2968 97 674 365 568 1408 427 196 
0.g1532 2754 3693 3316 2347 4534 4766 2049 1095 5169 4720 4949 2047 1545 2531 4945 5536 3016 1888 
0.g154 1657 1256 1341 1485 2126 1116 1326 547 1464 1828 4621 409 1046 1266 1819 3082 1112 557 
0.g1544 191 561 244 284 509 258 199 133 643 492 312 164 202 356 219 183 217 247 
0.g155 1657 1256 1341 1485 2126 1116 1326 547 1464 1828 4621 409 1046 1266 1819 3082 1112 557 
0.g1550 107 413 258 70 361 132 48 76 141 152 197 105 104 121 135 181 70 74 
0.g1551 11 24 27 65 57 13 30 10 22 15 308 19 23 29 45 28 32 24 
0.g1554 2269 5189 2517 1424 4900 2220 1608 1031 3344 3403 3041 780 1881 2232 4519 2814 1622 1289 
0.g1555 2269 5189 2517 1424 4900 2220 1608 1031 3344 3403 3041 780 1881 2232 4519 2814 1622 1289 
0.g1566 3786 9737 10701 5363 11105 7893 3815 2466 9469 6430 9816 3421 4762 5040 5284 7284 4361 5687 
0.g157 18628 37973 15017 20336 34400 19536 14443 9751 29582 30990 18298 14005 14860 21529 26497 14686 15955 14824 
0.g1572 1722 1846 1343 3068 2260 1726 2137 805 2397 2892 1946 1260 1748 2097 2576 2957 1918 1419 
0.g1574 809 2459 1182 802 2403 974 673 825 1752 1714 1297 881 740 1478 1390 1107 734 958 
0.g1575 809 2459 1182 802 2403 974 673 825 1752 1714 1297 881 740 1478 1390 1107 734 958 
0.g1577 766 4016 1497 922 3439 1249 706 814 4148 2616 2352 1620 750 1803 1114 1566 1354 1801 
0.g1578 813 2176 1121 1108 1841 924 875 936 2399 2197 1608 728 755 1484 1426 1949 1270 1173 
0.g1579 813 2176 1121 1108 1841 924 875 936 2399 2197 1608 728 755 1484 1426 1949 1270 1173 
0.g158 18628 37973 15017 20336 34400 19536 14443 9751 29582 30990 18298 14005 14860 21529 26497 14686 15955 14824 
0.g1580 1250 2139 1735 2832 2364 2331 1905 908 2567 3369 1960 442 890 3230 2058 3683 2697 1898 
0.g1589 846 525 783 786 610 686 712 489 668 833 429 201 339 656 1037 1139 520 304 
0.g1591 47794 48297 24579 57199 44709 17958 21948 11507 30487 44318 18403 17046 33189 26275 37010 29345 32917 8497 
0.g1592 47153 48668 28980 72373 71019 25310 37380 16943 32182 54108 28636 15612 45477 36010 56529 42385 54540 13390 
0.g1595 7872 3897 4067 3469 9028 5591 4807 2736 3987 3762 5846 2220 4006 5680 8025 9141 4275 1652 
0.g1598 393 289 296 532 491 294 429 148 346 487 253 32 175 198 434 628 411 219 
0.g1599 1 2 4 5 5 3 3 1 0 4 5 3 3 4 1 0 1 0 
0.g160 153 156 160 296 53 400 54 30 56 150 233 12 53 88 150 71 25 32 
0.g1600 2170 1339 1831 2320 1302 1058 1788 402 1367 1789 635 337 680 1368 3230 3049 1614 1313 
0.g1601 971 445 791 693 825 933 708 175 519 716 358 187 395 929 1938 1559 614 431 
0.g1603 3143 3193 2074 4339 3757 2130 2793 1120 3659 4060 2600 1621 1722 2265 3963 3307 2516 1392 
0.g1604 1667 1792 1236 968 2820 1506 1023 943 2153 2206 2644 1286 1328 1673 1715 1935 1404 661 
0.g1605 3039 4624 3757 3693 7983 3745 3081 2601 5649 7337 6994 1927 3114 4702 4786 5016 3384 3397 
0.g161 23688 15437 15991 12090 15153 15660 14808 3950 11207 15498 8743 2515 7211 13307 23887 26249 13720 5590 
0.g1610 0 40 5 0 37 2 1 2 183 42 27 10 6 5 1 2 6 8 
0.g1612 17 70 11 45 60 40 28 31 279 123 388 20 31 93 966 56 25 42 
0.g1616 4308 5345 3374 4185 5496 3686 4036 1194 4759 5481 4998 1213 2208 3527 5297 6053 4386 2231 
0.g162 67 66 56 70 101 127 33 14 31 24 44 12 19 21 54 16 22 41 
0.g1622 6082 3035 4075 3320 6691 3817 3410 3138 2788 3747 3155 2526 4172 8228 6990 8760 3696 2923 
0.g1625 5532 5272 4759 5542 7854 4590 5514 1624 6800 5840 4453 2378 2622 6693 8049 7660 4353 4371 
0.g1633 18128 18235 13529 8409 21837 14763 10221 6181 21451 22215 18925 6280 9416 13577 17523 22111 13818 6338 
0.g1638 4405 3121 3229 4560 3977 3548 4525 1261 3582 4469 1996 849 1988 3580 5845 7534 4247 2005 
0.g1643 9255 10349 7689 10709 12956 8606 9148 4112 11341 12827 8591 4414 6089 10553 13050 14103 9614 5813 
0.g1645 9255 10349 7689 10709 12956 8606 9148 4112 11341 12827 8591 4414 6089 10553 13050 14103 9614 5813 
0.g1651 9906 10115 7840 8407 12702 7933 7297 3124 9694 9874 9419 3815 6447 10615 10201 11267 6748 4497 
0.g1652 4365 4965 4018 3702 5995 3968 3969 1992 5666 5969 6296 2738 3077 4522 7536 6169 3425 2346 
0.g1661 11008 9863 8881 12762 14461 7798 11302 3859 10320 11917 9374 3261 5868 11027 16801 19277 9457 6823 
0.g1664 2170 627 1563 1449 2654 1720 1592 1038 727 1473 1648 231 990 2947 1673 3885 2020 2225 
0.g1665 189 83 128 79 724 190 210 78 296 42 649 20 59 160 274 181 135 79 
0.g1667 40 34 37 38 29 43 51 8 46 38 11 2 26 10 45 50 28 13 
0.g1670 103 56 76 151 52 89 143 38 8 82 129 30 51 140 270 98 64 48 
0.g1671 970 745 841 1955 1184 727 1155 534 680 997 471 280 531 1100 897 1311 732 902 
0.g1675 1234 881 1299 2028 1473 1495 1870 450 931 1400 519 217 799 1402 2313 2592 1458 924 
0.g1677 1900 3424 1837 1201 4550 2330 1089 1198 2974 3722 4845 1432 1611 2533 2342 3169 2822 1827 
0.g1679 1970 1446 1321 2679 1526 1514 1551 589 1139 1599 1380 369 1009 1644 5528 1993 2279 815 
0.g1682 9596 6696 5002 9081 2328 7452 3398 883 5595 5140 916 1400 3558 5371 5202 7422 5985 3245 
0.g1683 9596 6696 5002 9081 2328 7452 3398 883 5595 5140 916 1400 3558 5371 5202 7422 5985 3245 
0.g1693 2824 2194 2167 4548 2562 1972 3273 761 1952 3706 1179 369 1017 3189 5383 5720 1884 1727 
0.g1694 2101 1435 1579 2748 3557 2937 3042 994 1545 2784 2331 768 2111 1873 3870 4188 1464 900 
0.g1696 5467 5654 4348 11935 5742 5135 5203 1905 6244 7135 3577 1769 3076 6186 7651 7936 4746 6204 
0.g1700 1173 1239 1276 1677 2119 1320 1708 815 2294 1414 1293 1136 1174 1948 1261 1245 949 1150 
0.g1701 1173 1239 1276 1677 2119 1320 1708 815 2294 1414 1293 1136 1174 1948 1261 1245 949 1150 
0.g1702 295 195 295 252 453 284 219 120 340 281 721 104 251 529 397 510 205 261 
0.g1703 20507 18431 15606 10363 20152 17458 15779 5944 19053 18799 16214 4740 13003 16218 25382 27388 13453 6407 
0.g1720 1475 1069 1142 778 1064 859 1103 408 1185 1365 978 208 568 775 1827 1820 861 346 
0.g1721 1475 1069 1142 778 1064 859 1103 408 1185 1365 978 208 568 775 1827 1820 861 346 
0.g1728 40691 29221 25981 32941 27141 27157 40004 10440 27748 33584 23024 7957 15524 30219 49542 58212 28229 15991 
0.g1729 9154 10009 7041 8074 14112 9234 7802 3488 12058 11482 15167 4348 9538 10403 11895 11567 9076 4617 
0.g1731 3220 2518 2598 1736 3742 1729 2662 1194 2233 1947 2678 912 1815 2148 3896 6053 2452 1072 
0.g1733 4822 9065 6792 7073 8150 4816 5303 4780 8044 9415 5107 4366 4313 6820 6688 4815 4558 6472 
0.g1735 669 647 514 633 1082 613 667 513 560 1125 1671 869 532 682 1963 1099 533 401 
0.g1743 11611 19552 10461 14845 20938 15837 11251 6245 17669 20657 24318 7062 10046 14730 19926 21565 15629 10199 
0.g1744 11611 19552 10461 14845 20938 15837 11251 6245 17669 20657 24318 7062 10046 14730 19926 21565 15629 10199 
0.g1750 319 491 263 273 253 198 571 168 334 292 163 211 178 274 546 221 213 91 
0.g1751 1422 740 699 448 707 820 617 234 499 1642 565 178 660 728 840 930 1149 634 
0.g1752 1938 1547 1652 2362 2507 1802 2245 926 1706 2174 3676 826 1849 2180 3002 3146 1488 1513 
0.g1754 1938 1547 1652 2362 2507 1802 2245 926 1706 2174 3676 826 1849 2180 3002 3146 1488 1513 
0.g1755 112 157 183 1033 499 579 180 129 372 549 334 44 236 124 148 770 95 183 
0.g1758 15211 19524 15453 18699 23567 14243 14186 7572 17694 19660 18553 7525 11499 19561 20603 25600 14658 11636 
0.g1759 15211 19524 15453 18699 23567 14243 14186 7572 17694 19660 18553 7525 11499 19561 20603 25600 14658 11636 
0.g1761 15211 19524 15453 18699 23567 14243 14186 7572 17694 19660 18553 7525 11499 19561 20603 25600 14658 11636 
0.g1765 60288 48682 43439 45686 77731 49947 29482 20466 62115 68414 95731 28455 40107 39498 56089 57109 40890 19034 
0.g1766 2365 1952 1481 1143 2350 1819 1464 604 2186 2577 2126 1734 1706 31100 1949 2331 1837 2308 
0.g1767 333 175 109 63 172 87 63 135 377 335 167 1095 226 29664 187 270 57 1607 
0.g1769 11785 10562 9127 11134 15414 11186 8752 5080 12730 14607 16583 6161 8642 41724 11606 17594 10203 10743 
0.g1771 11785 10562 9127 11134 15414 11186 8752 5080 12730 14607 16583 6161 8642 41724 11606 17594 10203 10743 
0.g1772 11785 10562 9127 11134 15414 11186 8752 5080 12730 14607 16583 6161 8642 41724 11606 17594 10203 10743 
0.g1773 123 59 32 94 39 53 36 8 14 63 23 978 18 29682 192 62 47 1577 
0.g1774 1745050 1235682 1820429 1057290 2436809 1315394 1286375 3528500 1234549 846838 1340451 4739075 2558579 1571631 613292 793052 1298167 2509363 
0.g1776 163 137 105 75 343 159 125 75 205 120 277 77 127 126 134 242 174 140 
0.g1777 665 455 528 391 791 603 493 250 488 720 711 131 340 644 907 1486 678 533 
0.g1778 1065 708 781 299 3651 4987 627 404 450 1169 2197 349 454 1918 1617 7177 760 473 
0.g1779 393 127 374 127 306 349 309 122 173 243 335 83 237 331 367 845 339 208 
0.g182 272 839 290 295 145 154 159 77 421 119 137 15 146 229 122 237 505 258 
0.g19 8368 5140 4895 6608 9134 5724 8232 3744 5578 7910 5571 1412 4442 7416 12013 11287 5243 2450 
0.g196 2338 4420 1921 1662 4169 2593 2997 1270 3168 4544 3027 1180 1781 2927 3407 2930 2114 1620 
0.g201 28 9 25 4 4 17 20 1 12 75 22 6 1 29 60 48 39 2 
0.g202 531 499 413 147 793 397 246 230 360 424 1763 312 385 474 431 509 344 248 
0.g204 13975 100328 39928 4354 112861 32924 10700 26788 92587 65274 107988 16080 47594 48600 39803 88050 50595 39347 
0.g206 278 303 203 164 983 201 150 83 384 359 381 156 294 310 221 375 349 105 
0.g207 6064 17531 5864 3299 19096 6061 3221 4743 11561 8482 18384 5834 7182 9749 7371 12955 7795 7480 
0.g208 664 570 366 681 865 618 291 172 475 717 385 242 494 834 677 1062 678 289 
0.g209 320 43 41 22 80 41 31 16 21 69 13 38 31 25 46 46 82 70 
0.g21 68 154 71 100 237 209 350 41 96 166 132 38 94 109 114 232 75 115 
0.g212 306 15 6 7 19 24 61 13 36 76 26 6 4 17 34 10 41 7 
0.g214 2436 1920 1819 2322 2705 1457 2294 832 2018 2089 2234 677 1563 1648 2234 3564 1726 1801 
0.g218 730 284 245 791 776 635 474 113 260 377 245 196 221 861 826 1209 747 321 
0.g219 824 335 347 1286 687 458 315 108 309 403 393 118 220 1087 728 1683 665 541 
0.g22 22 29 27 20 90 28 182 13 32 40 42 16 16 27 16 91 15 18 
0.g221 2301 2732 2275 4977 3669 1997 2564 1188 2804 2430 1705 1973 1416 2997 3109 3131 2036 3558 
0.g222 1020 932 517 449 1015 661 428 431 811 848 1205 469 566 608 763 725 490 295 
0.g224 1957 1022 1206 1407 2000 795 1079 429 1303 1211 786 283 445 2021 3562 2399 982 504 
0.g225 1957 1022 1206 1407 2000 795 1079 429 1303 1211 786 283 445 2021 3562 2399 982 504 
0.g23 90 236 129 104 194 109 111 67 290 196 152 253 139 191 183 669 141 106 
0.g232 24465 21528 15866 9571 33429 22079 16384 14477 29126 27487 26946 27012 14856 18284 27407 24155 19945 8910 
0.g234 8592 13195 7995 6783 9941 7700 6775 3413 9968 10919 10142 3526 4488 5429 7615 13144 6195 6868 
0.g235 8592 13195 7995 6783 9941 7700 6775 3413 9968 10919 10142 3526 4488 5429 7615 13144 6195 6868 
0.g237 302 7 9 5 7 1 4 9 8 26 0 2 3 9 12 13 29 9 
0.g24 90 236 129 104 194 109 111 67 290 196 152 253 139 191 183 669 141 106 
0.g240 705 301 357 214 201 277 201 82 138 238 242 47 252 87 356 545 203 73 
0.g245 2746 3966 2171 1306 3142 1685 1350 687 2173 2418 2068 617 1339 1636 2165 2987 2443 1562 
0.g25 15192 10095 10939 8378 19778 11128 9590 5643 11889 14386 14718 4020 8439 11496 16773 21131 10102 4492 
0.g257 18604 11977 12803 17001 21294 15634 14285 6420 17878 19234 16866 5371 10827 17526 31113 31503 16040 8571 
0.g258 18604 11977 12803 17001 21294 15634 14285 6420 17878 19234 16866 5371 10827 17526 31113 31503 16040 8571 
0.g261 60665 47865 43431 61044 46122 31988 38906 17401 34074 39941 25962 16034 22939 33711 50116 84687 31827 35312 
0.g263 60665 47865 43431 61044 46122 31988 38906 17401 34074 39941 25962 16034 22939 33711 50116 84687 31827 35312 
0.g266 11394 9247 9426 9638 17950 12607 11041 5975 14394 14853 12703 5645 9911 13078 17694 20914 9729 4745 
0.g269 16772 9099 15466 12793 22847 13328 16863 5022 11132 15073 9498 2850 10506 14932 16974 14172 9903 5817 
0.g278 651 499 746 200 2339 398 180 311 409 292 11547 163 246 383 281 1754 2051 211 
0.g279 9 43 20 11 1782 31 11 70 60 33 2637 35 63 39 29 955 1828 17 
0.g280 326 219 575 77 2176 411 254 459 598 156 7168 166 229 403 245 1559 2203 180 
0.g283 83419 51084 64519 48414 92496 71438 67970 28578 58893 69285 65836 16364 47815 63487 105430 119720 59669 22644 
0.g284 83419 51084 64519 48414 92496 71438 67970 28578 58893 69285 65836 16364 47815 63487 105430 119720 59669 22644 
0.g287 2446 19344 4289 1849 19936 12049 3256 12230 23504 10778 18036 31114 5034 16082 5677 5755 8613 4977 
0.g289 19579 54348 20320 16596 41428 20752 21331 8023 36296 33222 32415 8956 16936 24887 25285 30428 23607 17220 
0.g290 19579 54348 20320 16596 41428 20752 21331 8023 36296 33222 32415 8956 16936 24887 25285 30428 23607 17220 
0.g313 1224 466 1030 1766 1086 965 1574 221 562 1074 390 112 336 674 2003 2327 979 788 
0.g314 21 13 22 76 53 32 19 24 10 164 37 19 11 6 111 82 32 8 
0.g315 33 23 33 98 92 41 36 37 24 183 95 5 21 23 124 95 60 15 
0.g320 0 1 0 189 14 10 0 0 0 110 20 0 0 0 70 58 0 1 
0.g321 6 5 6 205 18 26 2 1 3 118 25 11 15 4 81 93 2 2 
0.g326 3864 7288 4810 3842 6728 4299 2510 2945 4422 6333 5314 1737 2822 3147 4013 6009 2966 3055 
0.g328 3215 15406 5081 3129 18352 5672 2880 4490 14599 7839 16096 5408 7407 12121 5507 8562 6518 6627 
0.g329 3215 15406 5081 3129 18352 5672 2880 4490 14599 7839 16096 5408 7407 12121 5507 8562 6518 6627 
0.g33 7153 4900 5419 8111 4684 3523 9099 1315 4618 5952 2230 819 1876 4259 10700 9175 9142 3813 
0.g336 5328 17449 11329 2509 22277 6455 1773 9824 13106 9141 25544 8726 8374 8468 3624 5477 3599 3635 
0.g346 3960 12668 4220 1560 11453 5437 1637 2390 8879 5698 7986 2515 3002 4417 3705 5028 3226 3346 
0.g35 35 22 9 18 22 20 15 2 18 32 73 0 53 7 56 84 10 10 
0.g357 269 603 272 107 968 353 127 154 417 329 724 241 245 284 194 368 227 307 
0.g362 938 777 761 976 1557 841 1300 320 922 1047 907 244 378 683 1102 1066 652 470 
0.g363 938 777 761 976 1557 841 1300 320 922 1047 907 244 378 683 1102 1066 652 470 
0.g372 52 149 119 39 522 147 27 23 95 106 242 5 29 63 15 57 80 136 
0.g375 770 1923 724 861 2952 943 628 639 1567 1855 1320 475 852 1383 1139 850 935 780 
0.g378 33919 27264 21725 25726 28528 26329 33752 7858 27796 38146 17095 8897 10702 25953 44007 41728 28165 11004 
0.g381 2514 558 1486 1345 2300 2475 2791 842 1536 2168 1349 289 1448 1598 3703 4045 1387 462 
0.g392 5485 4161 4724 7566 4472 3410 5689 1096 3827 5688 2383 870 2515 4041 7383 7876 5139 3338 
0.g393 5485 4161 4724 7566 4472 3410 5689 1096 3827 5688 2383 870 2515 4041 7383 7876 5139 3338 
0.g395 2671 1474 1675 2148 3157 2044 6189 670 1959 2815 2519 512 1676 1949 2829 4454 1573 635 
0.g396 1129 575 1229 651 1705 870 676 655 822 1182 1536 323 1115 1425 1019 1997 504 275 
0.g397 1129 575 1229 651 1705 870 676 655 822 1182 1536 323 1115 1425 1019 1997 504 275 
0.g402 17284 12509 9832 15618 15555 10789 11111 5147 15010 18496 10131 7399 11514 8280 15234 14888 11653 5648 
0.g404 6801 4406 4511 4388 5659 4721 5601 1569 4819 5581 3514 951 2852 5404 8424 9343 4413 2228 
0.g405 6801 4406 4511 4388 5659 4721 5601 1569 4819 5581 3514 951 2852 5404 8424 9343 4413 2228 
0.g406 1542 1002 1152 1771 1180 1339 1847 390 1713 1612 1014 296 722 1662 2377 1944 1134 982 
0.g414 91 54 121 270 92 257 385 64 197 249 159 30 115 190 207 299 169 124 
0.g422 15214 15534 13177 13978 19282 13489 13914 8866 13242 15824 16988 6906 11046 13380 17061 18729 12634 9292 
0.g433 3394 4998 3053 4936 6863 5485 3866 2147 7139 6383 6812 3034 3098 6680 8108 6275 4229 2522 
0.g435 8970 11692 7565 10572 14340 8731 6767 4292 9582 11496 11843 3467 6574 8178 10671 13049 8736 7109 
0.g436 9930 9958 7997 4873 12730 6940 5811 3178 9348 9408 13879 3069 5266 7814 9253 11477 7945 4174 
0.g437 9930 9958 7997 4873 12730 6940 5811 3178 9348 9408 13879 3069 5266 7814 9253 11477 7945 4174 
0.g438 9930 9958 7997 4873 12730 6940 5811 3178 9348 9408 13879 3069 5266 7814 9253 11477 7945 4174 
0.g440 505 300 393 503 427 410 415 93 263 315 308 66 300 477 347 675 429 147 
0.g441 503 317 325 244 415 735 369 87 317 451 152 25 202 353 326 246 376 120 
0.g443 1863 5656 1985 3144 2923 1672 2172 1055 3736 4740 1958 2106 1442 2190 3138 2386 2847 3369 
0.g444 1863 5656 1985 3144 2923 1672 2172 1055 3736 4740 1958 2106 1442 2190 3138 2386 2847 3369 
0.g445 1863 5656 1985 3144 2923 1672 2172 1055 3736 4740 1958 2106 1442 2190 3138 2386 2847 3369 
0.g457 101 71 143 363 206 537 265 74 128 259 526 26 80 508 310 465 411 338 
0.g463 329 272 288 355 469 235 178 217 212 208 251 123 215 1127 351 382 168 85 
0.g478 14962 24445 12391 10520 24042 14387 11237 6414 20247 22213 21250 8069 11599 13765 17193 18626 14903 5339 
0.g482 17 65 36 41 66 236 16 54 18 280 70 21 46 22 43 34 46 84 
0.g484 69 31 43 8 25 4 12 14 5 42 11 23 10 12 480 52 4 3 
0.g486 6014 3675 3280 2599 2627 2884 5110 451 2725 3431 1336 159 1077 1605 9187 6622 2734 1257 
0.g491 6539 6423 4326 3254 3662 1934 2341 1030 2828 4871 3010 1157 1604 2364 2842 4498 2662 1810 
0.g503 4984 3325 2933 3627 4942 3528 2962 1287 4005 4594 4848 1460 3204 4173 4854 5458 4388 1432 
0.g506 153 462 259 351 267 176 158 122 551 279 197 75 108 133 139 255 160 240 
0.g512 6167 9017 5881 4898 10128 5988 4139 2751 8207 8184 11176 2618 5039 5268 9345 8535 4583 3056 
0.g521 1552 2115 1355 2115 6095 2157 1439 684 2374 3108 4009 5495 4811 784 2930 1928 1334 2041 
0.g523 4 1 0 2 202 1 77 25 8 7 15 5 62 7 5 6 2 3 
0.g524 41 48 20 143 16 25 14 16 13 79 4 5 28 14 18 45 11 9 
0.g526 109 62 77 22 140 219 62 24 12 112 684 5 34 3 384 354 3 7 
0.g528 263 465 226 815 537 550 171 123 932 934 417 154 226 937 486 243 443 699 
0.g53 12872 15659 11417 5054 16607 10454 6034 5500 13105 13099 17126 4874 7648 9903 10937 12696 7601 4446 
0.g536 17195 16454 14576 16205 17184 9782 13269 4423 14834 15506 9628 3319 7083 12581 20881 20349 10836 9407 
0.g539 583 3184 1198 584 6224 1015 1367 1403 3169 2767 3286 847 1832 1388 1364 2524 1799 683 
0.g54 4498 4512 3934 5058 4433 2764 3718 1530 3779 4205 5622 1355 2526 3461 5637 5856 3120 2815 
0.g540 583 3184 1198 584 6224 1015 1367 1403 3169 2767 3286 847 1832 1388 1364 2524 1799 683 
0.g544 13985 8498 9694 8728 7348 7394 13500 2220 5463 10900 4206 775 2642 7163 14205 23112 6036 3647 
0.g546 6051 3255 5896 6380 5617 3735 5426 1668 4039 4787 5011 1006 2524 5240 7498 6974 3989 3158 
0.g547 6051 3255 5896 6380 5617 3735 5426 1668 4039 4787 5011 1006 2524 5240 7498 6974 3989 3158 
0.g548 0 0 1 0 5 13 9 2 0 1 18 0 2 0 2 4 2 0 
0.g549 9083 5556 6418 6879 8707 6721 10351 3729 7229 6419 5959 2757 4887 9076 11154 13702 6916 4089 
0.g55 3127 10110 5318 4093 11129 5381 2351 2554 9219 5103 7642 3431 6730 5938 4402 5913 4812 4316 
0.g552 2367 2595 2291 2606 2448 2322 1706 651 3198 3846 2850 831 1667 2166 3033 4113 2626 1654 
0.g553 21555 20402 15621 16889 22038 15559 13473 5705 17461 22291 26410 5639 12196 18076 22540 28651 16836 9487 
0.g556 248 311 236 193 745 360 268 263 538 377 1369 221 456 362 660 586 276 970 
0.g561 9534 10437 6310 9509 11233 8663 6253 3876 9022 9930 6799 4653 10000 10179 9241 6968 8539 5277 
0.g562 46427 50565 24024 34252 42161 38887 22175 15005 32987 42677 22555 13748 36177 33877 41936 14869 38184 18967 
0.g564 5343 5174 3244 5320 5713 4405 4213 1826 5068 8951 4641 1188 3059 3575 5213 7653 4373 2039 
0.g568 13029 16502 15569 11254 11838 10432 7695 3628 9522 8506 26604 2236 7145 8443 15254 16098 5998 3281 
0.g570 13029 16502 15569 11254 11838 10432 7695 3628 9522 8506 26604 2236 7145 8443 15254 16098 5998 3281 
0.g573 9768 8331 7382 7539 9279 7913 7886 2545 8157 8810 6646 1944 4965 7953 11728 12996 7378 3226 
0.g575 1511 1353 1376 2173 2332 2169 1698 668 1557 2034 1652 791 950 2169 2383 2907 1821 1277 
0.g58 4451 4160 4216 3042 5747 4351 3312 1914 4914 5439 5012 1191 3445 4381 5293 5641 3946 2387 
0.g582 968 1454 951 1205 1885 1392 972 571 1445 2279 2088 736 1257 1307 1702 2184 1003 897 
0.g584 804 553 673 997 507 413 763 119 777 890 386 87 231 478 1215 1172 518 233 
0.g586 721 475 637 1611 522 570 667 282 499 650 591 90 373 687 1105 766 626 628 
0.g588 2877 1257 2056 1961 1784 1446 2731 262 1100 1731 950 71 702 1359 3534 4999 1550 578 
0.g591 4650 17031 15564 4394 33712 18816 3972 13358 31028 42799 24152 4521 4678 6660 7615 6609 6676 15489 
0.g593 190 24924 27229 88 54360 29784 63 39187 36092 35570 48388 5445 4546 4009 11 50 3162 9975 
0.g596 4 3 15 0 9 8 0 11 5 6 17 6 1 5 5 3 6 3 
0.g597 9 27 89 1 25 22 0 10 13 8 40 8 16 8 5 0 8 22 
0.g599 95 2470 865 34 1243 78 18 207 648 334 1328 344 330 415 66 309 189 350 
0.g609 1 5 4 10 3 2 153 4 6 0 7 0 0 1 3 5 1 2 
0.g610 49 1464 374 10 1788 138 63 327 1404 555 1002 596 1584 917 52 945 341 1005 
0.g611 22 17 8 5 50 28 2 7 40 23 57 65 15 23 14 24 3 178 
0.g612 235 166 255 29 698 432 374 60 332 778 217 2 80 11 214 527 7 146 
0.g615 27 17 29 7 16 34 17 6 15 31 14 4 7 32 35 21 13 3 
0.g616 5 13 3 261 32 38 120 12 53 193 28 451 101 125 20 329 58 119 
0.g630 2442 4341 1893 1884 4309 3870 4687 643 3534 4382 3056 727 2406 2999 4583 6687 4056 1915 
0.g631 12349 10043 8597 51940 7193 12477 11217 3084 8753 20965 4350 3057 5978 13317 10366 12615 19895 28225 
0.g636 6027 2907 5063 1919 5003 6076 3452 1471 2067 7149 4329 396 2800 4684 9273 12420 4152 847 
0.g637 723 413 507 1393 657 566 1126 184 356 230 295 396 2205 486 1721 2191 1303 414 
0.g638 455 442 321 1248 250 80 639 178 339 333 56 58 141 281 223 336 605 316 
0.g644 548 746 396 474 713 591 346 285 794 793 954 230 484 836 646 634 554 349 
0.g645 10141 12120 7398 3914 11519 4814 4187 2171 4219 10084 6072 1713 3410 5471 9255 9791 5987 3023 
0.g647 1924 1013 1542 1283 1069 1028 1445 532 1143 1370 612 437 835 927 2102 2248 1106 537 
0.g648 23421 14915 16048 17196 18359 18403 22458 8421 13676 18341 9484 2675 9005 17737 34241 39214 16463 8223 
0.g651 18076 11023 11100 12314 12196 14532 13334 4066 11118 13112 5575 1822 6129 9711 19725 23379 10214 4675 
0.g654 22492 20587 18554 15061 37784 21822 17867 11542 25279 28523 26135 11405 15830 23734 27726 31474 20264 9869 
0.g655 22492 20587 18554 15061 37784 21822 17867 11542 25279 28523 26135 11405 15830 23734 27726 31474 20264 9869 
0.g662 57605 43842 36958 42329 53755 38376 41272 16375 41568 51151 37889 14486 26500 48987 66714 70139 36822 24176 
0.g663 639 1363 790 1469 1289 771 688 581 1555 1182 1699 560 589 2483 1012 1386 708 1184 
0.g664 639 1363 790 1469 1289 771 688 581 1555 1182 1699 560 589 2483 1012 1386 708 1184 
0.g665 639 1363 790 1469 1289 771 688 581 1555 1182 1699 560 589 2483 1012 1386 708 1184 
0.g670 4044 28066 16206 2881 49264 11327 2450 15602 22825 11092 20586 15451 8436 8450 4238 5315 3988 11375 
0.g671 4044 28066 16206 2881 49264 11327 2450 15602 22825 11092 20586 15451 8436 8450 4238 5315 3988 11375 
0.g675 10884 9272 8727 12491 12342 10301 8057 4224 8506 10516 12250 2977 6253 10418 13439 14553 7951 8997 
0.g677 10884 9272 8727 12491 12342 10301 8057 4224 8506 10516 12250 2977 6253 10418 13439 14553 7951 8997 
0.g681 5153 5898 4548 5312 6476 5072 6760 1945 7571 6914 5064 1532 3822 5393 6271 7323 6009 3670 
0.g69 7096 8881 6979 4815 11577 8726 5908 3929 9915 12620 9867 2901 6284 7551 10070 11446 6554 3652 
0.g691 14424 10553 11082 15787 17201 11415 20482 4885 15564 10786 6989 3137 5568 11754 16045 24358 10245 8922 
0.g694 35471 25956 25827 34994 32340 30683 33132 9102 27502 23897 11739 5661 15290 28046 30646 36352 19252 18543 
0.g695 35471 25956 25827 34994 32340 30683 33132 9102 27502 23897 11739 5661 15290 28046 30646 36352 19252 18543 
0.g696 266 228 330 425 289 388 637 49 177 394 75 6 124 312 733 825 420 285 
0.g697 266 228 330 425 289 388 637 49 177 394 75 6 124 312 733 825 420 285 
0.g698 1320 1068 920 2272 2934 1027 1706 609 1215 1282 525 94 663 1851 5354 3746 1417 939 
0.g706 12 47 40 79 28 34 28 62 20 62 31 33 33 37 19 39 13 33 
0.g71 7096 8881 6979 4815 11577 8726 5908 3929 9915 12620 9867 2901 6284 7551 10070 11446 6554 3652 
0.g714 6254 4894 4949 3494 6914 3969 3052 2345 3855 6249 33943 2091 2953 4930 5064 7593 2927 1909 
0.g715 236 701 258 162 495 247 144 203 506 618 540 472 227 292 144 603 157 314 
0.g716 255 637 305 240 526 258 354 138 342 423 380 119 128 477 469 470 153 216 
0.g721 1417 1077 958 476 1207 968 783 315 797 748 1023 368 610 629 844 1277 936 387 
0.g73 1007 2224 855 1102 2709 1182 1123 936 2105 3692 7100 1362 1320 1262 1666 2020 1945 1206 
0.g731 10551 27558 10144 5710 28677 10502 5791 9567 22345 17927 27876 12253 10984 12282 13229 14943 12000 8022 
0.g732 10551 27558 10144 5710 28677 10502 5791 9567 22345 17927 27876 12253 10984 12282 13229 14943 12000 8022 
0.g735 15657 16196 12424 13440 18157 13534 14022 4094 17401 15689 13686 4019 7204 11648 17673 21998 12299 6089 
0.g74 1007 2224 855 1102 2709 1182 1123 936 2105 3692 7100 1362 1320 1262 1666 2020 1945 1206 
0.g741 3879 4591 3668 4677 6017 3554 5176 1502 4678 4980 3988 1650 2718 4425 6241 6906 3494 3171 
0.g75 1007 2224 855 1102 2709 1182 1123 936 2105 3692 7100 1362 1320 1262 1666 2020 1945 1206 
0.g750 1233 975 1152 2334 1057 828 1422 248 775 864 353 177 293 883 1677 1610 990 797 
0.g768 6742 14180 6876 6782 15019 7430 5459 5875 13504 16162 12096 5021 5637 10127 9770 10252 7277 7999 
0.g769 617 2883 771 1393 2562 1969 1508 651 1567 1072 2179 769 1450 1258 1770 3233 1073 1042 
0.g770 617 2883 771 1393 2562 1969 1508 651 1567 1072 2179 769 1450 1258 1770 3233 1073 1042 
0.g773 610 324 515 1097 651 832 554 229 298 675 381 290 420 921 1099 887 332 772 
0.g777 8739 9723 6529 3808 12045 7889 5248 3755 9237 9960 13169 4858 7150 6786 8862 10412 6264 2771 
0.g778 8739 9723 6529 3808 12045 7889 5248 3755 9237 9960 13169 4858 7150 6786 8862 10412 6264 2771 
0.g779 4646 12429 7689 3416 8861 4642 3321 2513 9635 4952 11448 2687 5291 5238 5734 6651 3484 4209 
0.g78 1894 1950 1461 1422 2768 1752 992 913 2338 1674 1426 929 1177 1532 1936 1795 1344 876 
0.g780 4646 12429 7689 3416 8861 4642 3321 2513 9635 4952 11448 2687 5291 5238 5734 6651 3484 4209 
0.g781 260 1018 905 149 1194 947 201 443 1446 671 2155 827 724 570 471 388 318 450 
0.g783 33205 29450 22792 20771 32254 24691 27892 9351 26001 28536 18961 7385 16263 28565 39694 40798 19397 11728 
0.g784 33205 29450 22792 20771 32254 24691 27892 9351 26001 28536 18961 7385 16263 28565 39694 40798 19397 11728 
0.g792 26732 45191 24205 21679 47525 27854 20373 15753 37481 34927 42660 12861 21826 29385 34785 39553 25476 18804 
0.g793 26732 45191 24205 21679 47525 27854 20373 15753 37481 34927 42660 12861 21826 29385 34785 39553 25476 18804 
0.g795 26732 45191 24205 21679 47525 27854 20373 15753 37481 34927 42660 12861 21826 29385 34785 39553 25476 18804 
0.g796 26732 45191 24205 21679 47525 27854 20373 15753 37481 34927 42660 12861 21826 29385 34785 39553 25476 18804 
0.g797 26732 45191 24205 21679 47525 27854 20373 15753 37481 34927 42660 12861 21826 29385 34785 39553 25476 18804 
0.g798 26732 45191 24205 21679 47525 27854 20373 15753 37481 34927 42660 12861 21826 29385 34785 39553 25476 18804 
0.g801 26732 45191 24205 21679 47525 27854 20373 15753 37481 34927 42660 12861 21826 29385 34785 39553 25476 18804 
0.g802 5377 4679 4143 4928 8659 5028 5322 1898 5764 6060 6582 1528 3258 5892 7947 7662 4248 2319 
0.g806 4953 4920 4673 5716 5927 5031 4226 1622 6565 8087 5709 1576 3046 4710 6584 8205 5608 2261 
0.g81 196 38 118 206 52 116 154 32 33 90 41 30 47 146 112 171 84 24 
0.g810 1005 1310 827 972 1259 1283 809 300 1946 1742 753 413 956 1073 1682 1584 1143 661 
0.g814 6239 7000 6320 7062 7807 5838 4824 2952 5378 6412 8830 1845 3496 4955 7668 8637 5488 4109 
0.g818 23 215 91 6 521 20 32 499 973 89 423 310 477 206 12 73 60 193 
0.g819 10263 6316 6960 5680 4141 6409 7197 1464 4786 7776 5006 878 2402 6295 10471 14398 7416 3201 
0.g821 1128 2095 1512 1195 3729 1485 6500 588 2553 3446 5132 964 1046 1318 1507 4179 1389 3675 
0.g822 1128 2095 1512 1195 3729 1485 6500 588 2553 3446 5132 964 1046 1318 1507 4179 1389 3675 
0.g824 0 9 0 0 0 1 5044 0 3 2 2 0 1 5 6 3404 0 2809 
0.g83 81 20 36 16 25 47 35 4 9 70 24 0 11 27 21 68 44 11 
0.g830 5949 9514 6709 8314 10274 7100 5427 4585 12215 8409 16693 4435 4899 7506 10828 11818 5997 6243 
0.g831 1872 1344 2105 3994 1722 1412 1579 452 1307 2176 446 182 706 1462 2260 2769 1432 1736 
0.g832 1872 1344 2105 3994 1722 1412 1579 452 1307 2176 446 182 706 1462 2260 2769 1432 1736 
0.g834 140 51 222 474 166 162 483 16 206 264 69 33 83 642 594 225 54 174 
0.g835 207 96 221 271 319 187 341 49 95 254 56 23 47 225 359 308 234 192 
0.g837 91 66 141 103 67 35 40 15 62 83 24 19 75 61 79 76 107 53 
0.g85 922 6330 2386 382 4807 5063 1097 2501 10432 8603 2371 11861 2970 10266 2414 2529 2663 2496 
0.g855 278 273 142 193 76 110 104 35 118 207 108 12 61 139 360 234 84 42 
0.g856 1185 965 973 1659 1045 1060 1164 270 676 888 389 138 267 872 2131 1431 821 976 
0.g857 5424 7232 3400 3595 9477 3928 2654 2513 5549 6011 4881 2054 3509 3993 4775 4056 4771 2874 
0.g859 423 2153 594 323 564 379 397 182 946 1585 639 267 207 605 432 657 408 663 
0.g86 131 3107 3307 21 4364 48 140 5120 128 720 759 167 1442 240 327 118 2889 1424 
0.g860 702 651 545 1144 823 605 679 231 591 730 281 274 414 731 786 994 452 448 
0.g866 21872 14218 14872 14687 21507 11021 13550 4843 9982 19368 6791 3198 8278 13683 21209 25989 11446 7146 
0.g868 13152 22621 15592 12780 20063 15795 13103 5977 16196 17748 9782 9035 6326 17522 21386 22656 11191 9847 
0.g87 1853 15762 17472 637 7228 556 943 6992 819 1956 2012 542 1655 1136 1585 1364 4890 2418 
0.g877 337 418 118 28 44 72 93 7 199 207 133 73 272 18 222 157 42 51 
0.g878 5935 4674 2457 2150 3601 2726 2797 1315 3592 6060 4466 1493 4485 2488 4344 5396 3871 1014 
0.g883 2309 4658 2043 1100 4478 1779 1669 1321 3969 3920 3878 1282 1543 2621 3135 3311 2145 952 
0.g887 531 319 580 424 298 333 586 72 306 360 289 27 204 337 588 544 353 300 
0.g888 13217 8004 7411 10727 5046 4365 7528 2166 4543 10050 2331 1315 3269 4598 6173 6603 10151 6210 
0.g889 13217 8004 7411 10727 5046 4365 7528 2166 4543 10050 2331 1315 3269 4598 6173 6603 10151 6210 
0.g892 341 168 193 5 0 0 205 255 0 8 8 0 20 87 325 0 16 280 
0.g894 0 4 5 2 0 0 0 1 3 8 4 0 3 0 7 5 13 1 
0.g901 4814 6047 4384 2595 7501 4658 3319 1761 5311 5641 11575 2998 4803 4613 5998 7871 3637 2120 
0.g905 30786 20064 20823 22785 26186 21887 26453 7502 20166 25657 10028 5308 10823 24930 43772 41539 19647 11235 
0.g910 4063 2312 2496 2428 2691 3520 2670 717 1128 3681 2175 804 1863 3162 5716 5345 3209 849 
0.g920 202 726 291 277 888 151 174 182 986 813 688 210 334 403 180 301 206 364 
0.g928 56 104 66 110 293 100 76 60 212 185 119 19 66 129 122 77 77 53 
0.g929 29 52 33 44 120 45 27 31 57 63 185 56 11 32 50 33 18 6 
0.g933 5773 5205 4861 8276 7240 5209 5835 1651 5321 7026 4306 1077 3021 4834 6879 8944 5518 3592 
0.g94 8963 4900 5538 8795 5624 6698 6244 2479 3829 5688 3501 1379 3340 6728 11308 8485 5088 6510 
0.g941 11839 10257 8927 11630 12624 8550 10756 2835 11097 12404 7096 3502 6347 9430 12642 12369 8809 6125 
0.g945 6338 3953 3489 3889 2269 4643 5298 787 2576 4315 2044 452 996 2528 8468 3807 4650 2249 
0.g946 7188 3832 6084 4946 6853 4026 6508 1310 4137 4679 2752 823 3674 5417 7935 11736 4057 2518 
0.g947 23 16 28 206 84 30 0 12 30 119 108 9 43 73 81 415 44 31 
0.g951 1 16 3 0 0 1 2 23 42 1 30 0 9 0 2 7 26 2 
0.g954 2 2 0 1 1 0 0 0 0 0 0 0 0 0 0 2 0 0 
0.g958 14 18698 18336 8 10366 5662 5 10785 22956 8881 30217 7419 3527 2886 2 5 1618 4089 
0.g959 14 18698 18336 8 10366 5662 5 10785 22956 8881 30217 7419 3527 2886 2 5 1618 4089 
0.g96 108775 58578 65807 50676 37613 56951 64870 14550 34666 65488 32391 6053 21088 52390 117533 125647 46096 22637 
0.g968 1413 1454 881 357 974 506 349 192 903 558 800 208 387 546 689 578 595 387 
0.g969 49 79 42 7 28 33 16 24 32 20 14 4 6 10 22 80 28 44 
0.g970 110 204 91 36 86 33 30 23 98 32 58 21 76 42 103 106 42 78 
0.g971 3 0 1 11 1 1 7 0 2 25 2 0 5 17 14 9 15 63 
0.g979 30 89 42 70 330 373 29 45 97 885 805 283 812 2607 814 601 413 845 
0.g982 102 88 88 200 76 51 66 35 69 79 55 64 52 70 73 108 71 165 
0.g990 6 5 9 0 0 0 1 20 2 7 123 2 0 2 4 3 4 40 
0.g993 27 33 18 18 1 2 3 0 3 10 1 0 8 6 3 13 7 41 
0.g996 3468 2281 1840 2307 630 1065 1453 433 628 1563 540 364 1047 1487 3300 1921 1834 373 
0.g997 571 300 404 440 425 298 272 104 199 178 157 107 209 560 457 667 153 156 
0.g998 4591 4701 3985 2502 5152 3579 3633 1824 5980 4863 6362 1323 2241 4546 4653 4888 3203 1889 
1.g1002 1383 4131 1389 99 12015 4780 5 4426 3830 4813 3405 881 224 120 7 50 1386 1289 
1.g1006 210 477 185 558 1752 834 475 173 1479 832 272 134 157 547 320 346 384 721 
1.g1009 2714 4700 2667 1967 3957 2883 2029 1806 3996 3942 6843 1258 2132 2581 3579 4105 2403 1618 
1.g101 4775 7952 4211 2511 10075 4762 2853 3668 6985 6061 9183 4490 5049 6299 5594 5726 3860 2887 
1.g1010 2714 4700 2667 1967 3957 2883 2029 1806 3996 3942 6843 1258 2132 2581 3579 4105 2403 1618 
1.g1012 27684 37563 32576 27684 33461 27359 21687 14595 41915 38307 33675 13732 19136 26784 31466 40783 22537 23448 
1.g1013 6273 8715 6430 8920 9827 4733 5673 3402 7519 6350 5324 2599 5105 9175 9088 11742 6478 5724 
1.g1017 1096 2055 1057 858 743 636 426 575 1040 807 587 234 430 782 1274 1305 896 462 
1.g1018 3374 1941 1647 2672 2003 3124 1912 683 2357 8632 1057 437 1606 1508 4908 3223 3576 986 
1.g1019 3331 3143 3973 11034 636 3162 4254 1207 3452 4138 2068 926 1670 5112 5699 6346 3644 6073 
1.g102 200 114 181 403 301 189 276 65 235 317 137 67 68 160 483 456 270 144 
1.g1021 30 231 208 60 429 180 21 102 133 173 94 62 70 73 31 39 21 131 
1.g1024 315 823 778 138 1109 329 214 352 794 570 1824 452 453 458 282 437 304 642 
1.g1027 643 328 693 1586 2024 967 798 300 687 959 846 104 346 905 1308 1270 678 817 
1.g1030 17741 20570 15017 18440 20781 12960 11564 5821 15068 17461 18016 5921 10904 12669 14398 16666 12075 8592 
1.g1033 20872 12847 15149 34169 8594 13470 7370 4422 10601 5214 4810 2867 12022 14135 12291 17061 10850 17195 
1.g1043 62284 52714 40020 107642 27438 27562 37322 8093 34318 50101 14840 6661 17288 29324 61661 65802 35466 37992 
1.g1047 2581 5747 2591 1143 4205 2026 505 1776 4147 2246 5455 1602 2179 3369 2032 4698 2542 1821 
1.g105 233 135 177 94 98 74 157 30 129 176 72 46 63 92 149 226 121 90 
1.g1050 8162 5465 7755 11433 12504 5939 11917 2129 8317 9313 3007 1646 5266 11646 9482 14673 9577 6676 
1.g1051 4900 5661 5696 7236 7584 4556 5535 2502 4928 5723 4080 2000 3337 5818 7290 8635 4469 4570 
1.g1053 4313 4568 2439 1017 5968 3049 1479 2002 3695 4228 6347 2400 2607 2564 2750 3404 2269 1466 
1.g1056 936 1366 840 375 1482 597 247 564 1147 693 11430 668 937 818 784 1281 770 417 
1.g1057 936 1366 840 375 1482 597 247 564 1147 693 11430 668 937 818 784 1281 770 417 
1.g1066 613 557 445 487 1667 647 495 449 609 1724 13127 306 827 766 1261 2441 938 309 
1.g1067 45 63 54 77 170 130 156 52 70 398 1964 53 57 276 68 566 121 77 
1.g1074 1739 3583 2127 1107 5552 1592 1234 2395 3619 2648 5525 2216 2021 3009 2088 3150 1879 1400 
1.g1079 336 578 458 539 482 327 218 311 578 478 258 329 328 711 773 827 396 540 
1.g1081 5 3 3 3 29 5 2 1 3 5 3 8 83 3 2 383 4 1 
1.g1092 8208 14126 7516 10902 13297 7017 7459 3599 12129 16025 5310 2954 5696 8829 11397 7495 7748 10409 
1.g1094 337 105 233 574 353 1342 244 47 227 370 307 27 167 288 415 416 238 76 
1.g1099 228 295 219 146 351 94 295 197 463 349 446 113 144 220 213 156 130 140 
1.g11 1812 1264 1245 2053 1260 1340 1257 279 1723 2301 998 304 714 1415 2825 1894 1446 726 
1.g1100 214499 108546 122818 105391 198227 190523 179640 58761 117568 143894 132804 39105 107522 139168 248500 264373 127491 50035 
1.g1102 3880 3372 2801 2853 4372 3211 1800 1304 3489 4625 3355 1373 2020 2841 3140 3048 3048 1519 
1.g1103 3633 2993 2554 4499 1781 2016 2290 819 1991 2460 1011 568 856 2594 5151 3786 2740 1541 
1.g1112 1237 1851 1301 2631 1853 1466 1444 513 2416 2347 1108 785 744 1681 1749 2420 1376 1021 
1.g1129 240 186 234 397 411 189 235 82 195 351 133 147 263 332 400 340 207 195 
1.g1132 35840 29953 24843 26947 34354 27416 33373 11054 31345 34170 24576 8205 17947 29270 43765 55108 27730 13585 
1.g1141 3119 2334 2015 3560 6037 3145 3946 1670 2839 4186 4385 1376 1993 3203 3058 4636 2550 1519 
1.g115 107 95 146 174 330 104 81 126 195 349 475 33 37 283 112 280 156 146 
1.g1150 613 1322 597 650 793 801 524 246 1232 782 459 261 559 185 1000 803 658 435 
1.g1155 5644 4099 3927 6025 6219 5257 6730 2268 4391 5864 3260 1127 3165 6211 10315 11088 5276 2561 
1.g116 157 107 162 35 91 28 42 76 128 71 619 40 51 190 512 570 47 155 
1.g1166 954 3537 1273 2356 3406 1965 1360 1141 4733 3303 1267 2955 1327 2675 2226 1749 2068 3327 
1.g1170 1 1 1 4 2 4 6 0 5 4 2 0 3 5 2 4 2 3 
1.g1174 403 252 342 846 382 323 482 100 362 353 187 88 226 501 843 795 411 380 
1.g118 1109 1530 1456 511 5508 3508 2482 1866 2604 3933 33044 2058 1167 1541 5588 1626 5980 1137 
1.g1185 210 179 238 341 149 118 116 58 128 117 77 51 107 154 308 258 116 238 
1.g1189 116 107 92 528 543 271 453 114 317 408 197 116 243 405 361 655 333 233 
1.g1192 9 47 11 16 29 15 10 18 76 43 41 40 27 33 16 11 14 28 
1.g1212 1697 1215 1573 2395 909 780 1486 384 721 1298 432 226 394 1403 1337 1965 716 1515 
1.g1221 1238 848 1160 5435 496 1267 530 166 644 1123 113 503 1271 780 393 963 2126 1474 
1.g1222 499 356 552 0 2 9 1 1 5 5 8 0 2 7 5 7 2 0 
1.g1223 5 0 2 0 0 6 0 0 1 4 0 0 0 1 3 0 0 0 
1.g1229 1363 1060 1575 5199 1268 2001 1029 444 1595 2226 794 572 797 1318 2209 1953 2051 2610 
1.g1230 1363 1060 1575 5199 1268 2001 1029 444 1595 2226 794 572 797 1318 2209 1953 2051 2610 
1.g1232 9915 6034 3906 6958 5893 4665 4106 2892 4571 7972 2811 1287 4070 3755 8460 5565 7098 3223 
1.g1234 259 209 245 1269 208 278 373 136 136 417 68 121 261 308 305 287 263 563 
1.g1238 729 971 666 463 762 700 524 260 633 1135 626 192 419 602 678 796 699 347 
1.g1250 374 143 301 180 388 242 246 125 144 249 394 27 294 223 429 522 276 103 
1.g1251 496 207 389 197 511 159 360 217 308 368 397 61 195 367 570 552 992 308 
1.g1267 1158 1027 972 1665 1325 851 1127 360 1162 1032 610 373 659 1074 1688 1763 1112 786 
1.g127 113 80 127 49 61 60 101 14 71 62 62 2 26 30 72 95 81 36 
1.g1271 9991 7338 8594 11867 12292 9165 8884 5052 10239 12062 10122 3378 7601 7800 15967 14136 7474 3643 
1.g1276 8159 5086 5706 5186 6483 4649 7448 2763 4121 7109 3254 1383 4525 6681 8553 11446 4636 3308 
1.g1277 8159 5086 5706 5186 6483 4649 7448 2763 4121 7109 3254 1383 4525 6681 8553 11446 4636 3308 
1.g1278 8159 5086 5706 5186 6483 4649 7448 2763 4121 7109 3254 1383 4525 6681 8553 11446 4636 3308 
1.g1279 574 462 394 60 849 811 361 43 47 63 370 36 24 189 104 596 121 142 
1.g128 10299 25886 16663 5595 27041 8259 6591 7015 19561 15653 19730 9850 6138 9137 8120 10900 6705 7409 
1.g1280 198 153 115 4 373 64 34 2 5 16 91 17 3 2 3 48 5 12 
1.g1281 17 22 20 1 51 28 6 4 8 4 20 2 0 2 1 15 3 9 
1.g1286 4116 5391 3216 1956 8868 4480 2648 2306 6015 6633 6901 2392 3710 4648 4340 5531 3773 2131 
1.g129 10299 25886 16663 5595 27041 8259 6591 7015 19561 15653 19730 9850 6138 9137 8120 10900 6705 7409 
1.g1291 6537 10816 5449 4136 8041 5273 2419 1909 7854 7815 5938 2011 3568 5089 5716 5256 4920 3273 
1.g1292 6537 10816 5449 4136 8041 5273 2419 1909 7854 7815 5938 2011 3568 5089 5716 5256 4920 3273 
1.g1294 2502 1782 1214 4607 2977 4162 2818 1252 2569 5953 1097 912 3713 2587 3464 6185 3210 3043 
1.g1296 380 369 433 479 315 370 307 496 563 1038 595 275 233 560 435 405 435 460 
1.g1297 0 1 8 0 0 4 3 1 1 0 0 3 0 2 2 10 0 1 
1.g1298 611 1060 840 2641 953 690 844 271 1049 1176 377 184 329 1030 1064 1067 796 1036 
1.g1299 1181 1623 832 820 1403 1208 1175 570 1263 1147 815 490 1234 1023 1407 1777 1071 441 
1.g13 21396 24993 10312 21197 26781 11951 8475 9159 22755 27235 15537 10522 12997 16069 16091 17498 13158 6017 
1.g1300 1181 1623 832 820 1403 1208 1175 570 1263 1147 815 490 1234 1023 1407 1777 1071 441 
1.g1301 7 66 23 25 37 23 21 31 28 71 26 2 6 32 19 18 26 28 
1.g1305 168 818 237 113 501 468 197 137 635 558 589 298 306 522 588 462 195 202 
1.g1309 6824 3857 5574 3527 8107 4381 10597 2289 1873 5206 5498 1087 3510 2140 4047 7440 3094 1951 
1.g1310 546 3850 1699 241 1880 1356 360 954 3691 1879 1584 1155 766 2869 672 786 971 996 
1.g1313 3530 1310 1420 778 3074 3841 2436 1049 2974 4440 8135 889 1507 3211 2797 3887 3742 812 
1.g1318 0 0 1 0 0 0 0 0 1 0 1 0 0 0 0 0 0 0 
1.g1321 790 541 789 1522 1903 1247 1351 325 1246 1455 657 173 673 1487 1757 1807 870 665 
1.g1323 13127 9442 9724 14716 11068 7699 13539 4777 8664 10364 7084 2061 5847 10709 20036 20209 9527 6745 
1.g1324 129 256 162 234 423 184 195 89 390 297 204 297 139 386 221 346 167 340 
1.g1329 4709 5777 3800 3185 7741 4263 2209 2191 6052 7302 7230 2546 3619 4977 5457 6049 4622 2458 
1.g1333 2866 1380 2277 2321 2359 2383 3442 790 1570 2158 1531 177 1039 2002 4742 3715 1907 1005 
1.g1336 917 6527 3003 329 5838 6158 289 3081 16091 13526 7844 7296 2656 14929 3064 1143 3276 5275 
1.g1337 31248 24120 20355 44659 29671 21061 34255 9442 24026 27536 12158 6866 12042 28618 40991 46688 24633 30099 
1.g1339 14051 7765 12614 12004 9813 15096 12488 3112 10499 12504 6199 2459 7243 13383 20402 21098 11636 7053 
1.g1344 864 673 743 372 614 463 620 9902 219 713 240 197 91 802 225 1443 476 257 
1.g1345 108 68 94 119 81 45 119 2 20 28 135 18 3 58 34 102 36 20 
1.g1347 347 475 386 220 547 385 313 208 375 318 1438 361 343 407 480 672 360 259 
1.g1354 15 5 15 29 22 13 17 1 11 13 81 0 4 5 13 36 47 11 
1.g1355 410 188 377 315 2667 533 793 296 519 1055 1248 114 605 983 1086 965 624 443 
1.g1356 420 1208 581 179 1152 473 226 368 865 590 1500 464 462 609 403 704 543 399 
1.g1357 0 16 10 101 10 14 8 3 22 11 21 11 5 11 53 29 3 26 
1.g1358 52 204 105 12 66 87 31 57 234 43 134 50 90 62 46 94 96 99 
1.g1359 57 218 117 18 114 84 18 83 148 96 305 66 57 98 61 95 101 81 
1.g1360 4856 3412 3660 3150 6117 4207 3148 2048 4157 4301 4640 1538 3079 4960 9206 6635 3808 2323 
1.g1361 4856 3412 3660 3150 6117 4207 3148 2048 4157 4301 4640 1538 3079 4960 9206 6635 3808 2323 
1.g1386 41222 22935 22774 24025 26968 21734 32362 10436 21577 24828 15185 6073 13761 25255 47163 46418 19519 12139 
1.g1389 7135 6242 3353 2699 4714 2107 2328 1276 2974 4664 4212 1073 3996 3645 4178 3725 4276 1932 
1.g140 477 354 464 864 532 433 428 263 485 621 323 258 400 665 711 669 567 472 
1.g1400 3872 3445 2391 9171 2914 2275 2548 764 3052 4856 1234 789 1536 2230 3887 4488 3288 3534 
1.g1405 1674 1100 1277 1556 2497 1845 2045 802 1343 1742 1493 460 1277 1583 2185 2238 1134 821 
1.g1406 3401 2764 2534 4548 3188 2438 3349 1085 2458 4242 2273 791 1737 2306 3625 5160 2617 2724 
1.g1408 2120 19096 13399 2404 10937 3950 1297 4677 8746 4569 9127 3118 5269 3463 2365 1637 2609 5063 
1.g1413 39 213 66 33 177 40 11 63 142 74 141 41 103 91 56 58 43 101 
1.g1421 18 17 13 10 10 5 10 1 11 5 2 7 1 24 9 11 5 5 
1.g1425 21219 18351 16555 16738 28649 17226 22501 8512 20095 28064 14998 6710 8786 20155 27799 30066 15100 11308 
1.g1427 21219 18351 16555 16738 28649 17226 22501 8512 20095 28064 14998 6710 8786 20155 27799 30066 15100 11308 
1.g1428 21219 18351 16555 16738 28649 17226 22501 8512 20095 28064 14998 6710 8786 20155 27799 30066 15100 11308 
1.g1429 0 0 1 0 0 0 0 0 0 0 3 0 0 0 0 1 0 0 
1.g1432 778 669 570 560 806 823 342 249 673 661 725 152 499 758 604 1102 491 355 
1.g1433 4991 4688 3751 3816 7767 5279 5397 1538 4467 4816 5837 1270 3628 4971 5459 9244 4244 2612 
1.g1434 4991 4688 3751 3816 7767 5279 5397 1538 4467 4816 5837 1270 3628 4971 5459 9244 4244 2612 
1.g1435 4991 4688 3751 3816 7767 5279 5397 1538 4467 4816 5837 1270 3628 4971 5459 9244 4244 2612 
1.g1436 152 249 270 191 300 294 198 87 300 305 370 29 122 214 268 369 243 144 
1.g1439 22 16 25 35 12 27 20 8 31 18 3 6 8 8 28 13 19 13 
1.g1442 417 330 337 213 348 347 270 107 298 316 568 113 208 261 392 478 291 141 
1.g1445 80 273 80 180 213 250 177 65 207 274 123 40 67 197 196 106 132 170 
1.g1449 7336 9728 7240 7319 15192 7873 7118 3865 10814 10266 10104 4545 5144 9192 9911 11683 6362 6651 
1.g146 81 80 90 103 79 87 49 76 72 73 49 6 63 160 85 71 90 57 
1.g1460 93 77 40 80 119 73 109 38 72 70 88 17 63 55 106 113 59 46 
1.g1471 1923 6443 3266 1986 8952 4329 1522 2658 7686 7074 10180 3133 3536 3879 2813 3170 3273 2644 
1.g1472 4758 4859 3315 6521 4494 3562 4489 1573 5150 4396 3242 1746 2328 4099 5102 7361 4085 2911 
1.g1478 511 432 545 2775 1573 1227 1865 833 928 1055 416 240 474 1518 1611 1698 945 1294 
1.g1480 5862 6941 5171 5831 9179 6219 4735 2812 6688 7260 6257 2219 4367 6111 7369 8701 5410 3105 
1.g1484 62946 47032 49245 23787 76340 53732 37365 23594 56456 60785 58137 18956 36223 54673 80710 89193 43777 17986 
1.g1485 62946 47032 49245 23787 76340 53732 37365 23594 56456 60785 58137 18956 36223 54673 80710 89193 43777 17986 
1.g1486 2721 4155 2909 3006 5437 3740 2865 1241 6512 5589 4407 2011 2862 4180 4062 3681 3794 2564 
1.g1487 2826 10948 3670 4963 8514 3455 3963 3552 13612 7956 7150 9970 4404 7342 5385 4545 5843 8188 
1.g1488 4553 7828 4453 4817 7939 4059 5585 1864 6322 7183 4785 2234 2721 5223 5926 6209 3847 2599 
1.g1494 13224 8542 8646 7882 9015 8754 9295 3638 6059 7101 7060 2169 3710 8998 11595 15516 8169 3862 
1.g1495 566 608 306 249 507 490 527 445 629 486 804 402 331 563 419 692 705 211 
1.g15 6078 24804 9069 5445 27629 13540 5726 5813 25619 19358 24603 9727 10166 13100 10799 8841 10166 8030 
1.g1500 153 234 189 198 329 227 203 179 556 249 198 569 93 581 157 188 247 469 
1.g1502 225 160 157 1142 1054 1002 367 81 1393 867 438 454 496 650 1744 1343 1038 422 
1.g1505 424 230 372 228 381 208 485 127 483 160 296 373 193 259 376 410 177 163 
1.g1509 1421 1693 957 1167 1847 1373 963 576 1908 1672 1453 906 987 1408 1547 1578 1084 710 
1.g151 4 8 15 1 85 2 6 38 5 5 7 2 4 81 6 9 5 1 
1.g1515 1566 736 1145 2204 1321 982 1932 473 1165 1265 555 617 673 1692 1543 1806 790 866 
1.g152 0 34 10 0 4 0 0 38 7 3 4 5 6 88 0 2 3 2 
1.g1539 249 638 347 177 482 259 249 203 657 561 485 191 183 418 302 447 299 196 
1.g155 38033 13855 28737 18949 32503 33650 24760 17021 19336 25505 34768 8039 22232 24667 34645 36701 17686 7557 
1.g1551 9438 5704 7450 9594 7139 7797 9250 3132 6404 10198 2839 1425 3815 8815 16682 12736 5446 4926 
1.g1552 6873 5735 5523 15731 7583 4761 8446 1985 5011 6887 3038 1498 3550 7961 11542 11031 6390 9276 
1.g1556 29771 18161 18358 15944 16842 17176 21022 5309 15860 23414 9808 2670 8036 19470 30770 41403 17293 6788 
1.g1564 413 16318 8281 873 36104 22227 757 8583 29403 39771 21699 3305 7714 1710 741 709 1440 6310 
1.g1566 15 21 14 7 35 18 19 29 26 31 155 15 19 19 20 23 20 14 
1.g1568 10398 9774 8445 12199 14659 8468 10640 4538 10026 12219 11466 3469 7511 9704 13123 15523 8431 6145 
1.g1569 10398 9774 8445 12199 14659 8468 10640 4538 10026 12219 11466 3469 7511 9704 13123 15523 8431 6145 
1.g1570 10398 9774 8445 12199 14659 8468 10640 4538 10026 12219 11466 3469 7511 9704 13123 15523 8431 6145 
1.g1573 14441 24939 16404 12503 28434 17211 12036 7360 30671 26114 24099 8682 10514 17360 20059 19572 14672 11636 
1.g1579 6011 7693 6185 7456 10921 6464 6854 3773 8575 6923 6179 3373 6086 8210 7804 9837 6579 5600 
1.g1584 11328 13613 8139 10394 14315 9750 9862 3732 13518 13118 10887 3865 7168 10035 13500 14370 8826 6472 
1.g1587 23738 23598 17094 24362 29419 21513 24988 8842 26016 27380 14867 12909 14003 26108 35945 34954 20029 14944 
1.g159 4866 2836 2872 2692 3265 2717 3829 834 2027 4124 2036 281 1019 2688 6599 6116 2636 871 
1.g1595 2 3 8 5 39 4 50 29 10 17 17 1 7 28 9 17 9 5 
1.g1599 2 376 141 6 174 9 40 123 313 147 293 142 258 134 3 99 26 198 
1.g1601 22 14 19 168 32 268 164 18 89 116 1208 29 70 62 197 148 44 197 
1.g1603 389 315 265 1875 822 2421 1261 538 663 1440 1154 270 810 1416 4470 1697 1535 503 
1.g1605 3994 2214 2915 2568 2371 2533 3740 647 2010 2755 1322 286 1135 2634 2679 5540 2762 1809 
1.g1606 3994 2214 2915 2568 2371 2533 3740 647 2010 2755 1322 286 1135 2634 2679 5540 2762 1809 
1.g1624 5836 5433 2951 4319 5821 3790 3107 1245 4516 8152 2396 1337 3919 4391 5082 4748 6326 1919 
1.g1625 5836 5433 2951 4319 5821 3790 3107 1245 4516 8152 2396 1337 3919 4391 5082 4748 6326 1919 
1.g1627 9 76 13 5 61 5 11 3 67 31 39 36 40 33 10 15 40 18 
1.g1629 2873 2584 2871 7796 1659 4007 6151 778 3985 5540 2122 681 2026 3777 11256 6942 2591 2436 
1.g163 7542 5953 6106 13655 7949 7715 8678 2265 9478 11146 4292 1047 3524 8020 14657 17726 8328 6296 
1.g1630 2123 5653 3055 1300 3406 1605 1523 1666 4164 3929 4266 1162 1183 2122 2236 2922 1781 1157 
1.g1634 10 19 21 47 56 22 22 15 35 32 359 11 28 42 80 50 23 35 
1.g1635 16 15 32 15 55 55 27 25 26 19 875 11 12 8 23 39 22 13 
1.g1637 5406 4720 3651 5172 5635 4602 3860 1831 6160 6089 3501 1377 2265 2903 5999 3896 4710 3374 
1.g1638 23 47 59 53 82 18 619 8 517 41 34 12 24 37 80 55 42 64 
1.g1639 4294 7896 3936 2995 6935 4689 2761 1415 7466 6686 6273 1456 2718 4260 5105 6028 4596 2462 
1.g1648 26188 38965 21169 20290 41486 22405 16564 14550 31698 35585 31150 12480 17333 25309 31838 31846 20949 14732 
1.g1652 26188 38965 21169 20290 41486 22405 16564 14550 31698 35585 31150 12480 17333 25309 31838 31846 20949 14732 
1.g1657 63924 49154 41776 40710 71610 48715 53138 22956 48753 60419 45703 15961 31319 55399 84195 90015 45136 24060 
1.g1663 1533 1764 1334 2446 1575 1343 1965 438 1905 1883 937 567 869 1496 2395 2270 1538 1176 
1.g1672 895 361 734 1113 908 551 1284 374 560 795 726 140 806 1226 2071 1213 687 595 
1.g1674 1239 3507 2324 531 3070 1264 610 753 2021 1499 2329 719 659 1068 1030 1151 727 1067 
1.g1676 102 55 38 155 85 105 66 25 71 121 363 15 81 97 167 211 79 54 
1.g168 22274 40661 18075 18507 40419 27441 15747 10742 38496 32971 29331 20320 17546 28976 29014 25778 19948 15084 
1.g1680 1208 1564 1370 1609 2015 1262 1146 500 1878 1773 1037 527 1023 1351 1372 2026 1205 1328 
1.g1683 1001 1145 766 1540 1954 1005 986 255 1338 1468 806 474 696 1305 1504 1575 1063 829 
1.g1685 5371 5782 5524 9812 6837 3553 6197 2689 5744 7922 3726 2531 4077 6669 7994 9322 5892 4913 
1.g1692 216 86 118 101 83 59 137 110 58 26 128 6 21 38 30 58 46 28 
1.g1698 16766 16073 11946 13837 20298 15885 14073 5168 18720 20728 16889 6581 9796 15187 20654 24785 13983 6623 
1.g1701 2886 2275 2328 3957 3365 2142 3080 960 2222 3251 1605 546 1577 2809 4242 4608 2416 1869 
1.g1702 3356 1962 2215 2639 3222 2332 1156 532 2239 3253 1629 684 1873 2376 4313 4105 2292 1139 
1.g1703 14446 23524 89618 12180 29834 14335 12829 9202 48889 46476 170023 9030 10306 15221 17059 18584 12451 9252 
1.g1704 14446 23524 89618 12180 29834 14335 12829 9202 48889 46476 170023 9030 10306 15221 17059 18584 12451 9252 
1.g1706 14446 23524 89618 12180 29834 14335 12829 9202 48889 46476 170023 9030 10306 15221 17059 18584 12451 9252 
1.g1708 7 14 16 12 29 24 8 8 24 15 34 11 9 118 9 14 7 11 
1.g171 3751 13120 5677 4790 16731 6109 4436 3872 14742 8495 9889 7073 3329 8868 7846 7056 5875 6651 
1.g172 633 728 576 2244 1199 716 520 424 708 885 1943 496 798 790 743 1400 563 381 
1.g1725 19002 15098 12175 9513 22193 17215 15074 7857 15203 21802 13298 4827 11091 18905 22076 28139 11558 4281 
1.g1727 109 198 101 154 343 107 64 78 182 194 2008 70 122 111 167 155 63 95 
1.g173 5760 3604 4888 10009 5084 5100 7094 1381 3756 8271 3617 788 2930 3885 10357 10160 4493 5101 
1.g1731 3504 4383 3864 3682 5973 4026 2985 2441 5265 6048 3984 2465 4299 4592 4499 4922 3976 2821 
1.g1732 131 44 93 615 270 222 408 70 167 285 195 32 173 267 453 492 245 223 
1.g1733 9150 18718 7686 4241 23777 9230 4298 5516 17198 12552 25785 6426 8715 9507 9026 10776 8145 6841 
1.g1734 79303 45440 59113 78299 59966 54967 72641 16110 52451 64549 45340 11366 35125 54976 101208 107656 62023 37857 
1.g1736 1326 2738 1455 2091 1725 819 455 1001 2037 2062 712 1736 591 1879 1224 1413 853 1208 
1.g1737 13283 16281 11176 10442 19511 11760 10632 6051 15166 18339 19833 5913 10102 13489 16706 18051 11840 7343 
1.g1757 10403 5845 7637 8292 8514 7016 9864 3232 5513 7969 4922 1817 4332 8833 11856 14178 6193 4798 
1.g1761 14668 5044 15910 12259 17702 11007 13128 6548 8981 13172 13451 3198 15838 13889 19144 24160 9660 5424 
1.g1762 43956 29999 32902 40834 41670 33737 44439 10752 28389 38680 22979 7300 20374 36944 66039 70539 34398 20845 
1.g1764 43956 29999 32902 40834 41670 33737 44439 10752 28389 38680 22979 7300 20374 36944 66039 70539 34398 20845 
1.g177 6 19 11 3 12 12 25 4 6 4 6 103 8 29 7 241 14 2 
1.g1773 14827 11280 12394 14229 16330 11339 16686 4965 11832 13559 9319 3025 8439 12302 21240 23621 11838 7535 
1.g1775 3396 2974 3277 7488 5761 3396 4207 1268 3694 4940 4419 1038 1975 4300 5250 6387 3455 4166 
1.g178 8572 13281 6857 5004 13276 7419 4820 3470 10697 12208 10174 3148 5688 7568 9346 10762 7993 4567 
1.g1781 486 311 397 1433 316 527 521 157 407 432 313 136 398 384 372 510 449 828 
1.g1783 3279 2460 2201 3056 3563 3070 3260 907 2881 3534 1923 621 1702 2849 4758 5394 2607 1196 
1.g1784 391 229 349 187 660 171 183 99 154 228 1046 47 207 210 440 641 219 107 
1.g179 4348 3312 3504 4864 5178 3184 3772 1929 4147 4227 5188 2001 2682 4591 4394 5485 2595 1871 
1.g1790 4881 5503 3869 6337 5657 3890 4459 1233 5100 6116 4921 1248 2308 4276 6517 7287 4466 3618 
1.g1794 6685 9978 7273 10677 13289 6328 7182 2541 9707 12442 8076 2466 6240 8192 10346 13296 6778 6765 
1.g1803 2973 5239 3027 2370 6984 3340 2346 2361 6060 5062 4271 2700 2628 3896 3383 3934 2958 2529 
1.g1806 41015 35590 26599 30053 35314 30805 36974 10110 32039 38575 26409 8560 22119 28636 44926 55361 26489 14106 
1.g1807 2107 1232 1518 1259 3566 2129 1715 1349 1450 2353 3507 663 1829 2024 2520 2549 1261 991 
1.g1810 18092 14348 14368 20163 20187 15501 16727 6462 15904 18428 17046 5180 10309 17713 22178 28926 13764 9035 
1.g1815 29 25 22 2 14 25 8 13 7 9 6 0 9 42 16 26 8 7 
1.g1816 10917 11609 9846 7267 16051 10939 7839 4978 13749 14548 17965 4347 7864 14340 12388 16195 10732 7510 
1.g1817 10917 11609 9846 7267 16051 10939 7839 4978 13749 14548 17965 4347 7864 14340 12388 16195 10732 7510 
1.g1818 2207 1119 1636 901 2220 1265 938 549 617 1330 1348 398 1174 2132 1136 2620 1494 1766 
1.g1819 8373 7960 7418 5204 12142 7564 5559 3550 7710 10379 13400 3432 6806 9192 9307 13668 7473 5933 
1.g182 6492 8518 4892 8240 9920 5473 4977 2808 9284 9085 5620 6035 3704 7050 5978 7331 6402 5886 
1.g1820 8373 7960 7418 5204 12142 7564 5559 3550 7710 10379 13400 3432 6806 9192 9307 13668 7473 5933 
1.g1821 9272 6318 7448 6234 10413 8314 7524 2594 6136 9278 9416 3231 5397 9191 8390 14558 6909 5223 
1.g1822 9272 6318 7448 6234 10413 8314 7524 2594 6136 9278 9416 3231 5397 9191 8390 14558 6909 5223 
1.g1823 1151 682 765 618 1468 755 614 200 323 1083 763 94 228 998 1193 2525 611 653 
1.g1825 11932 9581 9181 6720 13237 9319 7579 3512 8035 10187 16041 2990 6475 10894 10228 19819 10783 8863 
1.g1826 11932 9581 9181 6720 13237 9319 7579 3512 8035 10187 16041 2990 6475 10894 10228 19819 10783 8863 
1.g1827 516 408 378 373 564 969 504 135 510 696 739 134 273 444 693 1044 505 310 
1.g1828 153 241 158 25 39 55 108 15 67 104 124 24 23 60 59 158 75 63 
1.g1829 615 590 637 748 652 439 682 165 529 928 673 203 393 547 689 1186 543 412 
1.g1830 1472 828 851 583 871 918 698 154 972 1715 766 67 569 1156 739 1900 1294 777 
1.g187 3 3 3 3 10 3 4 2 3 3 13 1 5 6 11 37 1 3 
1.g188 568 223 1042 641 781 760 296 802 548 474 1072 320 544 802 671 1287 253 325 
1.g189 4 1 0 23 7 3 3 4 1 3 19 0 3 0 1 4 2 2 
1.g197 193 110 166 308 241 184 203 51 211 227 158 29 137 223 328 386 124 88 
1.g2 71 91 62 78 50 82 52 6 35 101 38 25 45 35 58 51 56 31 
1.g206 13223 8480 7155 7625 10394 7730 9838 2136 6043 7183 4841 1600 4127 7003 12474 13869 6785 3029 
1.g207 13223 8480 7155 7625 10394 7730 9838 2136 6043 7183 4841 1600 4127 7003 12474 13869 6785 3029 
1.g21 86 77 70 156 103 55 94 25 43 62 139 2 50 76 76 135 57 21 
1.g211 4350 2869 3441 4873 3214 2574 2358 1525 2607 3323 1564 1057 2292 4868 5799 7801 2953 2234 
1.g218 34825 35998 16089 81069 18951 11118 15723 4515 13058 29573 10368 3572 26812 10866 21875 26448 40283 10324 
1.g220 947 883 906 1792 896 769 1536 326 625 1004 297 213 405 1211 1548 1838 800 930 
1.g223 1498 1256 1321 4024 2544 1485 2470 434 1879 1773 834 337 977 2496 4542 4452 2312 1916 
1.g225 1430 1654 1212 845 1856 1156 872 615 1220 1304 5278 735 1213 1010 1630 2009 1096 713 
1.g226 1147 1386 1049 658 1513 814 467 388 1216 1320 2116 493 797 823 967 1021 688 424 
1.g228 1141 4238 2089 1672 4234 3762 1370 1640 4984 4213 2153 3427 1448 3543 2357 1628 3009 2098 
1.g229 6337 3865 5488 6458 5983 6781 5006 2236 4259 7338 6863 1467 2449 5748 6415 13044 4960 3376 
1.g235 916 728 996 2321 979 952 1144 283 557 1133 358 138 255 972 1784 1985 710 1234 
1.g250 2734 2185 2611 5495 1610 1788 1856 709 1583 1873 977 530 989 2833 2995 3453 1790 2810 
1.g251 916 557 1019 2582 1171 1019 2155 249 798 1594 648 334 777 1321 1340 2058 1147 1240 
1.g253 242 193 232 380 434 196 472 84 216 256 396 121 129 213 817 460 313 194 
1.g254 180 103 127 74 129 23 38 35 106 33 171 15 115 37 111 84 180 70 
1.g255 97 48 58 149 213 59 134 76 120 101 80 75 108 54 94 74 91 154 
1.g257 4030 2807 2692 2199 3780 3821 3660 1328 3473 2673 3674 1125 3190 3857 4390 3988 2663 1453 
1.g258 4030 2807 2692 2199 3780 3821 3660 1328 3473 2673 3674 1125 3190 3857 4390 3988 2663 1453 
1.g26 40462 49778 31817 16572 79305 41123 23079 24397 53464 60507 78857 24653 35458 46099 45304 58482 35222 19489 
1.g263 5999 10954 6381 2883 15790 7137 2891 4090 15316 12922 12809 6488 5980 8140 7941 6713 6857 3263 
1.g271 1914 4198 2224 2857 4586 1350 1911 894 2078 2350 2282 653 683 2094 2673 3281 1777 2417 
1.g273 1144 720 616 1088 926 656 734 370 1013 1146 884 704 782 1277 1555 1869 1496 697 
1.g274 2070 1232 899 805 758 1066 652 250 771 1406 375 256 680 631 819 1661 1339 444 
1.g283 5527 5642 3347 4149 5314 4485 5256 2206 4009 5760 4426 1445 2769 4005 8066 5381 3996 2352 
1.g286 496 213 438 863 559 279 882 123 320 714 237 99 193 439 880 874 494 242 
1.g295 5 2 3 2 0 3 6 0 2 5 0 0 3 1 24 1 0 0 
1.g296 414 1010 485 115 537 222 137 245 860 611 514 141 347 242 336 699 434 257 
1.g3 71 91 62 78 50 82 52 6 35 101 38 25 45 35 58 51 56 31 
1.g30 22266 28989 18783 14819 36241 20239 14991 11167 26724 32949 33432 10909 15975 21182 26742 32815 19861 11651 
1.g303 1203 864 989 1470 1259 1084 1180 325 863 982 586 185 619 1097 1980 1547 1219 648 
1.g314 5314 6084 2746 5790 3971 5458 3189 1888 7030 9487 3409 1680 5739 4670 21047 8077 8234 3647 
1.g316 918 1551 850 746 1737 993 731 390 1477 1799 1500 506 692 1037 1285 1386 1042 573 
1.g317 8956 7924 6728 9769 10219 7820 9931 2653 7517 9049 7048 1847 5822 7474 12331 13071 7841 5415 
1.g319 248 160 216 312 332 227 163 6 123 133 125 63 58 36 68 122 67 221 
1.g32 420 554 367 595 684 410 460 181 454 591 953 156 346 428 510 736 555 310 
1.g325 7883 17458 9038 7788 11076 8187 6191 6356 12756 12303 11364 4839 6163 11292 12443 10728 6637 9395 
1.g326 7883 17458 9038 7788 11076 8187 6191 6356 12756 12303 11364 4839 6163 11292 12443 10728 6637 9395 
1.g328 7883 17458 9038 7788 11076 8187 6191 6356 12756 12303 11364 4839 6163 11292 12443 10728 6637 9395 
1.g329 2958 4969 3406 1905 5387 2782 1599 1596 4093 3962 4895 1728 2855 2919 3136 3371 2508 1832 
1.g341 1358 716 738 1647 718 993 984 204 525 1501 322 98 315 585 967 1283 966 408 
1.g344 6812 15262 7404 989 22046 3036 592 9990 17445 21615 25571 6082 1449 5116 4611 7169 3520 3075 
1.g345 6812 15262 7404 989 22046 3036 592 9990 17445 21615 25571 6082 1449 5116 4611 7169 3520 3075 
1.g346 1398 1332 1048 1601 1607 1065 1012 352 1291 1389 788 325 618 896 1286 1762 906 725 
1.g351 4847 10264 5856 2119 13849 5409 1112 4332 11918 6789 11860 7539 8894 4844 5850 4623 4009 1806 
1.g354 3516 22740 11735 2653 28464 12520 2536 6473 19844 14751 19426 13578 16022 14882 15829 10626 11182 12578 
1.g355 3516 22740 11735 2653 28464 12520 2536 6473 19844 14751 19426 13578 16022 14882 15829 10626 11182 12578 
1.g356 0 6 2 5 24 0 0 1 2 0 23 0 2 7 3 2 0 4 
1.g358 8073 7234 11341 31099 10371 8501 9071 7457 14890 16765 8612 6678 10644 16282 13093 11530 14308 20934 
1.g359 8073 7234 11341 31099 10371 8501 9071 7457 14890 16765 8612 6678 10644 16282 13093 11530 14308 20934 
1.g360 8073 7234 11341 31099 10371 8501 9071 7457 14890 16765 8612 6678 10644 16282 13093 11530 14308 20934 
1.g362 356 317 375 451 474 344 314 149 239 417 1481 116 141 243 627 725 258 356 
1.g363 434 253 167 117 704 329 218 58 155 867 298 85 39 172 660 554 225 74 
1.g364 1727 2689 2058 874 2303 1732 901 587 1875 2652 1446 515 1004 1214 2040 1857 1273 866 
1.g366 914 3729 1925 750 4791 1379 1037 1169 2724 2034 3336 769 1704 2221 2849 2210 1449 1625 
1.g369 24168 14147 15574 14928 14762 14909 21200 5586 11865 18180 8532 2388 8679 17638 28296 29837 14494 7625 
1.g372 19060 11951 14511 20245 18330 10392 17720 6807 12328 13461 9251 4498 9066 14427 22829 23499 12420 10236 
1.g373 19060 11951 14511 20245 18330 10392 17720 6807 12328 13461 9251 4498 9066 14427 22829 23499 12420 10236 
1.g378 2569 1834 2436 3831 1446 1349 2255 991 1997 2321 814 724 950 3139 2465 3183 1797 2382 
1.g380 432 486 388 333 524 423 679 244 506 525 5813 239 298 336 643 650 471 343 
1.g381 432 486 388 333 524 423 679 244 506 525 5813 239 298 336 643 650 471 343 
1.g383 2330 3534 1725 1230 2602 2082 1452 617 2340 2945 3295 596 1293 1705 2115 2151 1408 616 
1.g384 2330 3534 1725 1230 2602 2082 1452 617 2340 2945 3295 596 1293 1705 2115 2151 1408 616 
1.g39 1463 1543 1271 3220 1501 1321 1429 396 1940 2471 1331 421 803 1390 1812 1785 1360 1917 
1.g396 1036 737 942 5376 1180 1455 816 659 939 1624 1255 783 977 1650 1596 1484 1748 2947 
1.g397 517 321 508 11662 957 1246 685 293 983 2139 517 338 872 1595 1162 1151 1567 1772 
1.g399 384 242 244 563 258 144 319 85 209 212 116 46 138 252 306 356 168 184 
1.g4 54 55 25 49 15 61 27 5 18 75 24 6 43 43 30 35 54 32 
1.g402 75 95 74 117 140 112 80 25 95 108 124 73 79 106 107 149 85 38 
1.g403 531 511 353 506 550 469 417 221 438 875 475 163 357 577 549 601 394 221 
1.g407 2269 3839 2320 6969 5490 3297 2739 1749 5354 5419 2108 2325 2161 4609 4461 3491 3199 5554 
1.g415 24188 30571 16425 15353 36510 23627 12120 10908 30717 33240 25407 17832 26334 23232 15221 27979 25792 15114 
1.g418 3895 1677 2748 2811 4086 2437 3007 753 2597 2559 2283 327 1388 2715 4190 3649 1835 1216 
1.g420 656 362 875 1224 1097 902 402 280 558 850 1078 332 719 755 421 1001 465 727 
1.g43 8538 5633 6650 7229 10095 8078 8255 2591 9955 10293 9246 3223 5702 7098 12112 13331 6626 2110 
1.g431 208 154 335 110 329 143 96 421 267 245 236 473 425 237 132 183 78 105 
1.g437 62 60 63 279 37 31 36 38 46 61 817 16 49 41 78 50 47 29 
1.g438 118 102 148 232 315 166 303 51 198 256 1219 31 49 252 261 473 265 106 
1.g439 2658 2792 1970 1551 5036 3359 2078 1394 3856 3577 5366 2213 2979 3423 3397 4372 2962 1405 
1.g443 7654 10563 6649 6296 9786 6857 5455 3457 8011 6193 14113 2475 4282 5408 8571 9697 9133 4719 
1.g445 218 164 303 613 424 222 310 144 356 314 247 229 189 336 340 331 231 307 
1.g455 18457 12638 11913 9392 14524 10767 12178 4287 10122 11429 9440 3009 6514 13729 22504 21111 9086 4151 
1.g46 50548 43149 55549 39324 47429 36220 39058 18084 41930 50310 27328 9890 21171 39519 67288 75195 39289 26119 
1.g462 0 12 5 0 3 1 1 0 6 20 15 11 2 7 3 1 0 5 
1.g47 50548 43149 55549 39324 47429 36220 39058 18084 41930 50310 27328 9890 21171 39519 67288 75195 39289 26119 
1.g470 74 49 72 120 96 98 169 18 143 223 66 54 33 96 111 144 119 31 
1.g475 3722 3844 1502 5934 2458 1574 336 213 3982 3427 455 838 1538 1949 1447 1108 1065 521 
1.g477 1045 3573 2635 552 3247 2101 1874 1079 2586 1761 4851 428 1638 614 1433 1254 1595 1195 
1.g48 50548 43149 55549 39324 47429 36220 39058 18084 41930 50310 27328 9890 21171 39519 67288 75195 39289 26119 
1.g480 23116 18759 15566 15352 25919 15292 16704 5820 18676 20692 18382 5359 10678 17451 27608 29667 15849 9920 
1.g482 23116 18759 15566 15352 25919 15292 16704 5820 18676 20692 18382 5359 10678 17451 27608 29667 15849 9920 
1.g484 2 16 5 39 21 17 20 3 16 74 31 7 7 164 3 3 6 14 
1.g494 137 694 243 163 668 274 175 135 896 354 395 406 172 673 225 275 328 378 
1.g499 967 1012 687 599 1377 503 494 273 778 998 852 255 487 541 820 762 630 467 
1.g5 1109 1167 841 946 1451 2174 1550 668 1598 1316 1622 1183 1119 1146 2196 1693 1820 876 
1.g501 326 143 167 98 271 212 182 80 240 220 379 76 245 169 226 576 166 124 
1.g505 7445 8930 5697 5411 10820 10550 3691 3536 11480 15224 10368 2750 4537 8161 11374 9937 7625 2334 
1.g506 6614 4160 5338 4671 6286 5136 6509 1820 5196 6256 4081 1263 3787 5781 10704 11520 5325 2394 
1.g511 8568 12613 8382 6659 17639 10382 7930 5224 12257 13059 13656 3583 8047 9016 11280 13364 7129 5680 
1.g518 13591 9110 9303 6333 16297 11738 9940 4334 10945 13029 13842 4560 8752 13409 16846 17148 9660 3866 
1.g520 54 40 35 24 25 22 32 5 50 39 27 3 22 20 91 74 41 11 
1.g528 21 523 432 64 340 246 41 164 409 389 482 88 141 123 56 64 61 156 
1.g529 382 377 296 280 491 297 316 165 287 503 765 154 327 382 612 660 385 436 
1.g533 24222 17493 16216 16681 16712 15949 24359 5039 13225 22047 7627 3008 9340 13967 31370 27706 14652 8334 
1.g537 614 4062 1411 356 3966 1149 420 1085 2823 1382 4060 822 1061 1688 857 2039 1032 1243 
1.g546 116 3894 1112 123 3256 929 77 503 2915 3331 2433 1645 2548 1714 1199 1469 1065 668 
1.g547 116 3894 1112 123 3256 929 77 503 2915 3331 2433 1645 2548 1714 1199 1469 1065 668 
1.g549 1279 1520 1129 925 2168 1121 879 568 1422 1734 1760 410 1270 1480 1587 1447 898 811 
1.g550 1279 1520 1129 925 2168 1121 879 568 1422 1734 1760 410 1270 1480 1587 1447 898 811 
1.g554 39384 20166 26733 21911 26263 28609 24316 10219 21418 25764 19390 4551 18460 27663 38396 55781 22403 7323 
1.g556 39384 20166 26733 21911 26263 28609 24316 10219 21418 25764 19390 4551 18460 27663 38396 55781 22403 7323 
1.g559 3430 2688 2968 3310 4902 3338 5675 1074 3418 3728 3231 801 2235 3229 5835 5739 2762 1777 
1.g564 921 462 455 583 373 1048 274 219 172 953 276 131 478 273 417 498 439 364 
1.g565 56 23 21 120 59 84 40 12 53 79 24 5 35 27 22 28 42 31 
1.g566 408 293 282 343 271 324 321 105 368 936 96 123 203 255 447 394 479 287 
1.g567 214 424 367 319 443 208 91 58 286 259 254 145 122 155 189 236 175 146 
1.g568 5303 7923 5195 4669 10704 5450 3169 1451 6698 7143 5216 2187 3392 4631 7439 8255 5240 2854 
1.g572 454 969 369 699 944 518 475 245 656 965 376 316 460 681 520 522 580 403 
1.g58 4 2 1 4 1 1 1 0 1 1 0 0 2 0 2 1 2 1 
1.g585 5044 3944 4723 3305 6189 4069 3694 2241 4396 5138 3407 1264 2698 4624 7080 6257 3529 1812 
1.g586 5044 3944 4723 3305 6189 4069 3694 2241 4396 5138 3407 1264 2698 4624 7080 6257 3529 1812 
1.g589 1312 1418 912 1508 1172 848 589 297 1054 968 702 252 377 668 1239 896 577 630 
1.g598 535 1575 633 608 2280 810 647 554 1778 1551 1392 809 366 1898 1029 1020 804 632 
1.g603 12 75 47 6 12 18 13 20 36 24 25 1 11 235 20 15 38 3 
1.g613 3 3 15 26 24 19 97 6 612 24 7 9 10 13 215 31 48 14 
1.g616 710 236 513 1371 754 808 1681 90 1174 851 508 110 413 860 1152 1282 695 316 
1.g618 4709 2629 3527 4927 6318 4701 6788 1036 3738 6000 4087 517 2111 4461 10381 10961 4934 1331 
1.g624 51 20 46 423 55 57 207 15 618 362 31 4 48 45 93 118 23 44 
1.g626 2670 9593 3680 2431 9944 4436 2637 3274 10566 8395 7352 8269 2894 7052 3856 3521 3895 3653 
1.g628 2670 9593 3680 2431 9944 4436 2637 3274 10566 8395 7352 8269 2894 7052 3856 3521 3895 3653 
1.g634 2016 5379 2826 3074 5769 3868 2241 1390 8359 4907 3109 2234 1548 4041 3904 4043 2939 3748 
1.g638 107423 55286 84782 43955 116516 90317 72806 53894 78286 83377 103697 34903 71833 94739 143457 127350 66655 23962 
1.g64 7088 6565 3591 5394 7706 6555 5079 2166 6843 10561 3705 2253 4871 5374 7490 7562 7351 2915 
1.g640 450 388 481 2382 432 305 252 242 906 685 216 258 226 495 610 482 337 995 
1.g642 1812 1940 2245 3187 2899 1576 1352 941 3142 3174 1937 531 1254 2240 3796 2377 1551 1835 
1.g647 3499 2782 2315 1433 197 2364 1978 734 1693 2111 1018 423 1205 2402 4703 3061 1639 749 
1.g651 1519 1242 1387 2917 1580 1152 1623 534 1173 1649 692 677 972 1598 3195 2363 1329 1067 
1.g658 958 720 536 472 709 433 656 173 374 419 543 132 555 355 551 975 482 161 
1.g661 0 1 1 0 0 2 0 0 0 0 4 0 0 3 0 5 3 0 
1.g662 324 332 295 177 711 614 210 245 414 491 948 255 421 559 344 622 458 231 
1.g663 158 253 238 206 351 264 142 69 348 378 378 78 186 395 307 276 291 163 
1.g665 10477 8307 8006 16227 7696 7031 9335 2398 7539 8921 3546 2799 3746 7882 13180 14143 8183 7812 
1.g671 2399 1821 2280 4243 3519 2529 2594 818 2851 3276 1749 578 1265 2964 5495 4282 2868 2302 
1.g674 4784 3896 4149 8397 4638 5118 7456 837 4095 6557 2176 704 2050 4292 9575 8802 3902 2269 
1.g675 6182 4275 5385 12724 5816 3551 9630 1242 4918 7928 3116 1112 3668 5249 11419 10221 5215 5911 
1.g682 1415 328 832 1319 530 990 1510 281 784 668 598 178 752 814 1726 2033 864 260 
1.g690 19730 22990 14349 22829 13515 15160 14466 3591 18544 27870 11727 2777 7446 11716 34086 18906 20928 12678 
1.g691 19730 22990 14349 22829 13515 15160 14466 3591 18544 27870 11727 2777 7446 11716 34086 18906 20928 12678 
1.g7 953 1079 1002 1369 1111 705 1172 338 1164 987 664 270 472 848 1326 1694 748 920 
1.g706 5 50 18 15 22 23 3 28 64 342 13 55 3 26 26 287 14 20 
1.g707 3682 2032 2379 2854 2168 1525 2808 380 1530 2401 447 329 590 2282 2919 3598 2511 1454 
1.g709 947 1801 1039 316 1926 974 417 375 1485 1166 5362 653 1002 1082 947 1593 849 649 
1.g712 2495 1191 2256 1629 2471 2283 2589 855 2466 2017 3321 453 1330 2263 3759 4746 1674 718 
1.g714 22778 12894 17475 11651 15313 15498 16379 3311 12050 18730 9075 1728 7199 10851 32578 30022 13563 4878 
1.g717 113 204 188 421 394 108 250 62 441 307 369 121 322 389 207 350 264 178 
1.g727 899 473 843 553 1208 749 1223 245 570 609 783 183 542 639 1396 1493 666 299 
1.g730 692 330 576 296 1669 333 1750 182 489 1119 309 99 434 439 958 661 460 189 
1.g732 1284 2243 2014 8705 3090 2427 1652 745 2671 3336 1332 882 1529 2081 1560 1776 1585 4525 
1.g734 7345 9042 6161 5286 15509 8371 4276 5453 10865 10500 14727 6926 8775 8400 8301 9580 6785 4032 
1.g740 469 624 864 1206 486 210 179 123 253 491 1108 87 156 253 553 455 223 201 
1.g741 14 25 453 988 72 8 33 21 44 23 120 6 9 23 10 15 9 50 
1.g745 983 590 679 1196 1094 680 865 211 788 881 544 201 580 643 1393 1435 633 349 
1.g752 507 550 422 1862 967 428 589 272 858 848 1009 413 739 668 593 900 759 864 
1.g753 507 550 422 1862 967 428 589 272 858 848 1009 413 739 668 593 900 759 864 
1.g760 0 0 2 0 1 0 7 1 2 4 1 0 0 1 2 2 0 1 
1.g762 16795 16993 12549 14543 18262 12738 12036 5077 18527 18259 16881 4695 8426 11575 17256 18952 12342 6260 
1.g765 62153 37974 43473 37330 50204 46983 46431 15608 47800 52415 33440 12034 25887 44247 75299 82072 44615 22441 
1.g766 5103 5247 4513 4693 4648 4010 3076 2278 4255 4034 2635 1284 2658 4773 6875 6694 3752 2316 
1.g767 24677 40179 20845 19575 34444 22886 14705 13011 33315 28301 21905 10247 18826 21344 24220 28000 25923 11585 
1.g769 24677 40179 20845 19575 34444 22886 14705 13011 33315 28301 21905 10247 18826 21344 24220 28000 25923 11585 
1.g774 35295 44540 33274 19627 55960 29977 23744 17378 42694 46002 59645 17265 21769 28953 37105 44327 24919 14326 
1.g776 56 213 86 30 231 38 24 54 257 147 342 20 47 30 25 58 52 93 
1.g778 16 75 31 8 104 19 10 32 95 40 127 5 10 8 15 16 13 16 
1.g780 4154 3395 3195 4978 5816 4230 4465 1202 3615 5037 3632 1152 2561 4177 5645 7042 3422 2201 
1.g782 13740 11971 10569 14200 18904 11097 14719 4405 12432 15395 12649 5654 7074 12028 17717 21765 10108 6350 
1.g783 13740 11971 10569 14200 18904 11097 14719 4405 12432 15395 12649 5654 7074 12028 17717 21765 10108 6350 
1.g784 3579 2312 2587 3353 6055 2931 2791 1293 2915 3995 3549 993 2886 3449 4918 5673 2572 1200 
1.g785 5058 9723 5971 3243 10176 4869 4132 3953 7694 6699 9479 3087 4446 5602 6475 7302 3904 3381 
1.g798 14209 6025 5597 7857 5233 11140 5800 1286 9986 13876 5397 1757 8521 6721 10128 8661 9067 3698 
1.g8 215 132 171 183 271 201 232 87 147 204 101 29 154 248 274 227 160 62 
1.g80 4340 2027 2733 4678 3346 2587 3041 939 2608 4843 2083 729 2590 2368 1961 3816 3086 1889 
1.g805 1173 1045 743 1372 1427 753 990 499 1054 1242 851 498 892 881 1278 1163 862 673 
1.g818 45 7350 2355 101 3032 1032 371 705 2927 1482 2308 1156 1806 1311 2248 1763 1431 538 
1.g823 11539 10666 7152 10294 11765 8755 9174 3478 9234 11008 8363 2239 5402 8580 13879 15626 7202 5826 
1.g826 2150 1106 1615 2582 2456 1507 2816 507 1861 2741 1125 233 941 1762 2861 4097 1870 738 
1.g83 19 4 17 12 12 5 10 8 4 42 9 0 3 7 10 34 7 12 
1.g837 15684 11263 11770 16919 8269 11582 9849 3033 9598 10800 6223 1784 5940 9690 15222 19020 9676 8243 
1.g84 255 99 173 165 131 108 216 49 79 111 482 31 117 171 171 411 139 99 
1.g847 7925 5211 6393 9264 4416 3422 4432 2501 3827 4248 2545 1584 2351 5392 8981 8361 4800 5732 
1.g849 10310 9273 7431 10547 8297 5817 7193 3005 7362 7312 5815 2315 4258 7086 11502 14908 7659 5667 
1.g850 10310 9273 7431 10547 8297 5817 7193 3005 7362 7312 5815 2315 4258 7086 11502 14908 7659 5667 
1.g852 268 157 276 1784 302 486 203 103 341 609 73 146 232 594 495 372 773 651 
1.g854 11775 8944 7972 12834 5730 4980 11005 1793 8435 9716 2983 1258 2473 6157 15033 13548 8489 5641 
1.g868 358 375 290 436 450 261 239 188 273 496 682 187 309 348 592 624 342 367 
1.g869 0 1 4 373 62 10 18 1 18 52 21 0 11 37 16 39 14 22 
1.g875 424 419 375 1075 715 601 891 194 445 546 381 238 375 609 764 906 326 482 
1.g876 186 253 162 482 263 181 259 86 211 212 183 81 169 261 407 354 220 201 
1.g878 3935 29410 28752 4091 21707 12960 3071 5975 17218 16444 14562 4856 12408 5223 4338 4638 4400 13555 
1.g881 41 65 68 37 56 48 47 11 38 48 16 24 34 70 88 41 106 53 
1.g883 207684 237349 160479 71488 277366 145292 98332 72282 174720 201320 224282 77642 134687 173467 227857 264107 151271 91358 
1.g884 207684 237349 160479 71488 277366 145292 98332 72282 174720 201320 224282 77642 134687 173467 227857 264107 151271 91358 
1.g885 207684 237349 160479 71488 277366 145292 98332 72282 174720 201320 224282 77642 134687 173467 227857 264107 151271 91358 
1.g888 4456 3622 3470 2637 4997 4104 2702 1501 4170 4695 5298 1619 2914 3243 4270 5491 2805 1558 
1.g889 4456 3622 3470 2637 4997 4104 2702 1501 4170 4695 5298 1619 2914 3243 4270 5491 2805 1558 
1.g895 15 10 23 132 76 52 36 26 42 28 11 1 40 94 61 84 29 40 
1.g899 2257 4433 1944 1848 2653 1978 2433 897 4263 3638 1846 679 1675 1853 3344 3487 2281 1448 
1.g900 2257 4433 1944 1848 2653 1978 2433 897 4263 3638 1846 679 1675 1853 3344 3487 2281 1448 
1.g902 2861 1580 2306 3888 2058 1884 2136 561 2082 1946 1107 242 1216 1933 3813 4230 1428 1349 
1.g906 6199 6187 5947 4126 5307 4747 4376 1570 5905 4396 3284 1610 2638 5839 8323 7244 3843 2924 
1.g910 6151 5256 3422 2058 4427 2648 2078 1190 3462 4132 3885 1156 2040 2533 2997 3018 2570 1344 
1.g912 3760 2889 2548 4016 3574 3233 2748 918 2941 3015 2073 745 1760 2670 4497 4282 2971 1398 
1.g919 3434 2211 2655 3584 1972 2773 4327 846 2521 2465 974 348 1228 1530 5218 5843 2960 1308 
1.g920 3434 2211 2655 3584 1972 2773 4327 846 2521 2465 974 348 1228 1530 5218 5843 2960 1308 
1.g922 190 2493 1210 181 2246 6873 157 6045 10248 16925 6991 357 176 465 225 167 76 285 
1.g929 4832 5446 3338 3011 2836 2698 6522 975 2972 3525 2880 1299 2898 2631 4636 4697 2689 1715 
1.g930 9 6 4 26 39 11 25 4 34 35 10 7 8 29 48 41 26 14 
1.g931 281 1096 596 221 799 484 220 203 636 750 639 186 211 421 312 320 370 314 
1.g934 4991 6435 3081 8619 7022 4157 2566 1564 6100 7570 2872 1394 4325 4381 7892 7281 5962 2581 
1.g935 114 233 88 562 337 176 160 84 245 304 101 157 114 219 267 239 369 255 
1.g937 7 18 6 8 2 5 3 6 9 3 15 0 9 4 2 2 2 16 
1.g95 472 185 404 554 311 402 467 43 322 317 123 56 246 401 565 614 350 147 
1.g952 15691 26335 11594 10794 20938 12039 8820 8954 18020 19149 17411 9729 10389 14524 13648 15433 10698 6552 
1.g953 15691 26335 11594 10794 20938 12039 8820 8954 18020 19149 17411 9729 10389 14524 13648 15433 10698 6552 
1.g955 3437 4787 2090 2193 6599 3510 1699 1830 5766 3864 4618 1803 4691 2936 4362 4207 3213 1841 
1.g956 2478 3592 2109 2462 4881 2457 2294 1042 3550 3750 3729 1280 1585 2805 3236 4462 2262 1934 
1.g966 3202 6036 3059 2716 4911 2490 2061 1765 4216 4377 4111 1582 2470 2946 4023 3538 3294 2348 
1.g97 74 48 51 127 52 40 73 10 64 44 17 9 36 85 108 117 42 40 
1.g970 7156 6558 4953 8526 10049 8444 6648 3129 5124 7575 7187 3395 5901 9254 8040 8969 6128 6167 
1.g971 7156 6558 4953 8526 10049 8444 6648 3129 5124 7575 7187 3395 5901 9254 8040 8969 6128 6167 
1.g972 4728 5978 3378 3025 5247 3323 2613 915 4706 5285 3290 1060 2267 2805 4404 4787 3594 2305 
1.g973 4728 5978 3378 3025 5247 3323 2613 915 4706 5285 3290 1060 2267 2805 4404 4787 3594 2305 
1.g975 3287 3137 2477 7527 4260 3008 3329 1355 3187 4817 2366 1423 2534 3463 4049 5057 2813 3057 
1.g979 15 44 25 10 37 17 6 25 43 37 169 23 5 14 16 13 9 16 
1.g980 1010 7581 2738 1314 12297 3510 947 4902 5313 4623 9154 7737 4281 5919 2582 1859 2132 2887 
1.g990 29954 21842 19649 17805 30357 25043 25545 8452 28957 28064 27808 9969 17782 23324 37482 47262 20503 8010 
1.g993 29954 21842 19649 17805 30357 25043 25545 8452 28957 28064 27808 9969 17782 23324 37482 47262 20503 8010 
1.g994 29954 21842 19649 17805 30357 25043 25545 8452 28957 28064 27808 9969 17782 23324 37482 47262 20503 8010 
1.g995 29954 21842 19649 17805 30357 25043 25545 8452 28957 28064 27808 9969 17782 23324 37482 47262 20503 8010 
1002.g347 100 33 50 61 23 50 26 4 4 50 27 6 14 75 46 111 74 69 
1002.g348 272 251 219 117 517 246 229 166 276 289 658 146 260 244 304 387 195 164 
1002.g349 163 93 99 100 109 78 104 35 37 75 64 15 64 120 88 238 121 105 
1003.g350 12 9 12 14 8 24 12 3 6 22 25 6 19 28 5 23 29 33 
1006.g351 677 172 563 144 605 690 394 183 235 484 745 99 356 419 640 1082 377 264 
1007.g352 13 12 9 5 40 14 9 1 10 11 3 0 4 13 16 13 6 3 
1008.g353 163 228 196 57 537 172 85 105 143 152 451 92 184 102 223 184 121 125 
1011.g354 4 1 2 7 7 4 11 1 4 2 1 1 0 7 11 10 4 8 
1013.g355 219 153 177 67 201 158 187 118 163 152 215 15 63 199 301 517 149 115 
1014.g356 75 25 54 33 178 52 1294 9 243 37 50 6 43 465 83 150 124 37 
1015.g357 514 153 374 165 3800 185 990 192 1113 151 291 18 137 265 397 600 482 307 
1017.g358 219 57 161 51 137 142 83 31 51 123 124 6 33 127 90 366 146 62 
1031.g359 284 148 205 129 304 201 184 48 123 353 315 33 95 115 230 490 177 142 
1033.g360 62 26 38 60 255 83 49 16 295 94 52 9 45 42 38 98 48 19 
1035.g361 327 130 157 170 212 155 211 99 89 248 176 27 94 308 336 540 218 274 
104.g40 859 617 1037 462 456 739 619 342 299 542 349 687 1250 509 335 783 298 274 
105.g41 706 209 589 1217 1465 409 1647 222 337 514 381 86 503 824 770 1319 639 172 
1050.g362 30 28 22 24 37 42 60 10 50 43 39 9 19 31 70 115 32 30 
1053.g363 185 128 88 46 4 14 7 23 33 8 12 1 77 5 17 17 7 5 
1058.g364 390 208 381 185 433 379 365 125 201 287 188 67 560 427 468 1131 525 265 
1059.g365 11 6 6 0 4 6 2 2 3 10 7 0 0 7 3 7 2 5 
106.g42 895 695 653 1842 610 559 955 175 548 768 153 98 347 731 1090 1465 648 899 
1060.g366 737 454 642 796 1364 781 954 415 721 873 893 219 801 828 1052 1089 772 381 
1061.g367 71 19 56 26 63 41 45 24 24 83 22 4 34 34 45 103 43 39 
1066.g368 6 1 2 2 66 24 23 14 30 47 4 6 25 2 2 3 33 36 
1068.g369 152 60 131 75 797 200 78 36 1406 173 112 15 182 143 48 260 73 28 
1072.g370 783 380 544 217 585 417 429 114 187 484 405 71 273 563 514 1209 528 427 
1077.g371 105 46 69 51 91 67 75 29 34 62 202 12 49 87 70 178 88 63 
108.g43 564 416 369 477 677 820 297 52 422 2984 439 65 313 413 431 1155 521 224 
1083.g372 168 36 126 95 122 119 94 36 25 56 72 25 64 144 154 359 104 169 
1088.g373 144 48 122 51 133 136 162 69 83 83 108 23 38 117 226 296 111 81 
109.g44 875 5629 1765 394 5240 1212 573 1221 3990 2735 4808 532 1511 2350 2493 3892 2382 2188 
1092.g374 273 135 251 112 247 124 134 27 59 240 82 3 110 137 186 387 108 318 
1093.g375 993 428 378 159 369 171 404 48 359 609 312 48 223 364 348 472 410 218 
1100.g376 4213 6500 4396 3913 3312 3389 3690 781 5010 4321 1730 993 2482 2928 2979 7302 3483 3078 
1105.g377 1023 391 805 388 863 501 573 231 300 730 1089 210 431 715 594 1813 698 416 
1105.g378 235 45 179 86 25 58 176 9 23 76 38 8 14 92 85 319 135 68 
1115.g379 49 87 54 15 59 12 28 19 15 49 12 1 29 35 24 65 25 173 
1119.g380 112 611 161 169 341 396 80 276 1325 1464 335 1717 167 326 587 203 297 583 
1121.g381 798 562 515 332 394 616 1192 23 249 1165 135 92 340 751 115 1306 972 215 
1129.g382 95 73 69 55 175 71 179 17 78 88 279 16 59 105 61 128 81 54 
113.g45 171 54 99 180 193 210 135 148 83 467 148 66 157 241 177 433 149 313 
1131.g383 12 6 8 11 14 5 6 4 0 7 11 4 7 18 13 47 10 3 
1132.g384 114 26 100 101 103 59 118 26 20 70 27 28 41 109 140 255 80 102 
1137.g385 19 25 27 17 16 27 33 3 12 18 15 0 1 14 25 46 14 35 
1140.g386 112 146 102 75 165 50 59 15 51 60 44 13 56 59 93 142 75 53 
1142.g387 1754 711 1276 669 1009 978 1176 235 411 1196 823 120 543 1252 1150 3452 1758 1096 
1144.g388 182 80 105 99 161 160 111 60 60 94 103 39 69 157 111 243 169 113 
1149.g389 15 9 11 0 3 4 10 1 4 3 3 0 4 3 14 24 8 6 
115.g46 61 79 48 15 84 31 25 11 35 25 57 15 20 25 43 47 27 16 
1155.g390 6 4 2 6 12 9 7 0 4 9 2 0 0 3 12 16 8 10 
1163.g391 247 98 137 99 158 173 158 47 89 174 120 58 52 163 174 381 188 123 
1165.g392 3 7 3 1 7 4 3 0 1 6 4 1 1 5 3 8 2 6 
1166.g393 208 170 154 79 277 200 111 120 201 275 432 68 115 168 192 317 151 177 
1169.g394 20 4 29 7 5 6 5 1 0 6 6 0 0 9 13 22 4 11 
117.g47 260 97 208 111 184 164 139 42 55 169 139 11 68 163 202 461 144 113 
117.g48 3 0 1 2 2 0 4 0 1 2 0 0 0 3 3 4 0 3 
1171.g395 722 569 416 352 1133 698 486 239 704 737 1224 260 508 668 1049 1171 498 228 
1174.g396 1770 758 1099 579 991 788 1159 167 363 1124 631 79 426 1608 1063 3178 1701 982 
118.g49 29 22 17 35 23 29 21 8 14 42 18 4 10 34 14 46 32 39 
1183.g397 1 2 3 1 5 2 1 3 7 8 18 9 10 11 4 8 4 5 
1183.g398 119 87 90 26 83 81 87 29 43 82 57 22 78 84 91 202 74 70 
1187.g399 162 38 114 97 104 61 127 24 16 57 27 0 39 71 144 264 117 94 
1190.g400 13 12 14 15 19 8 9 7 5 7 14 11 4 24 22 28 5 10 
1192.g401 397 198 249 161 327 308 266 109 173 295 279 139 120 284 328 635 310 240 
1194.g402 82 23 72 20 70 55 70 9 19 47 44 6 25 44 80 167 60 38 
1196.g403 63 27 62 153 160 65 81 66 70 118 40 23 50 191 49 142 116 65 
1198.g404 0 35 9 34 14 50 0 32 86 6 37 427 3 4 0 2 9 82 
1198.g405 2 4 8 3 1 8 0 1 3 3 3 2 0 1 0 4 4 2 
1199.g406 1174 2155 881 515 867 454 276 149 612 1028 470 251 385 460 454 1179 1200 592 
12.g2 281 94 172 92 187 169 208 30 76 160 165 20 82 275 201 479 216 173 
12.g3 1780 1115 1554 1935 2525 2209 1389 739 1349 3053 3281 693 2197 2732 2720 5137 2312 1703 
1201.g407 1454 2412 1585 515 10673 14069 1232 1389 622 2455 4069 1833 1076 6668 4961 9842 1169 407 
1202.g408 785 376 631 342 601 621 643 128 252 651 719 75 346 891 718 1555 779 557 
1203.g409 298 125 261 193 334 339 211 124 198 220 132 49 206 360 492 473 270 317 
1208.g410 2844 4291 2301 55 150 129 144 137 26 106 109 417 114 222 330 1484 89 53 
1210.g411 161 70 178 48 190 77 84 21 45 98 121 15 53 71 341 169 66 39 
1210.g412 17 11 16 49 155 18 10 10 25 23 32 41 16 47 3 24 21 31 
1210.g413 19 10 13 9 952 429 299 156 505 560 13 30 346 4 13 23 321 317 
1210.g414 204 96 101 96 167 120 85 19 75 192 97 4 56 137 100 296 209 108 
1210.g415 2587 699 2017 5348 6708 1632 5838 542 1155 1885 1530 153 2115 3449 2904 5807 2631 879 
1212.g416 86 44 53 60 54 59 56 18 58 110 108 8 39 87 60 91 61 47 
1214.g417 109 46 96 44 120 30 81 25 22 124 58 11 87 58 442 154 45 46 
1215.g418 245 97 139 75 236 138 125 91 72 113 120 36 169 136 140 384 125 92 
1216.g419 3951 1255 3195 8315 9380 2368 9335 755 1843 2923 2177 244 2738 4716 4673 8789 3983 1229 
1220.g420 24 25 14 4 23 23 69 3 27 628 65 53 4 14 44 40 23 47 
1221.g421 21 19 13 15 8 13 24 7 15 22 7 4 2 16 11 25 5 12 
1233.g422 388 156 333 165 344 254 282 84 71 339 341 46 131 307 319 686 267 211 
1239.g423 519 422 351 281 259 307 556 47 326 359 143 16 75 177 664 685 331 96 
1240.g424 292 159 271 128 361 349 175 122 187 379 505 91 223 265 270 490 233 136 
1244.g425 889 289 494 273 588 842 356 126 215 318 255 215 400 679 567 884 579 445 
1245.g426 123 60 89 39 41 53 65 17 29 69 46 5 23 58 71 126 80 72 
1248.g427 657 309 529 308 419 470 638 80 202 639 469 51 233 761 558 1768 722 514 
1254.g428 113 145 88 48 175 141 59 69 196 131 186 56 70 136 102 142 90 90 
1261.g429 55 48 45 27 46 40 38 14 24 42 83 10 23 41 41 124 42 98 
1265.g430 145 36 160 122 96 188 145 40 44 100 88 26 74 87 205 298 47 109 
1267.g431 1 61 36 0 34 35 2 9 29 21 22 9 10 5 1 2 7 10 
1271.g432 347 130 245 133 521 245 196 57 169 231 192 39 127 289 228 581 331 181 
1271.g433 44 19 47 33 59 35 28 17 9 35 20 4 9 31 50 73 53 34 
1273.g434 60 49 55 29 76 51 41 28 44 48 138 35 47 49 68 74 50 35 
1277.g435 62 30 83 32 61 49 47 9 26 65 46 7 20 70 82 173 61 59 
1277.g436 100 60 86 49 66 46 61 22 34 55 62 9 21 54 89 161 55 80 
1283.g437 198 117 95 123 221 144 140 59 79 131 106 18 61 170 105 235 187 119 
1296.g438 489 192 352 192 541 298 360 92 106 489 191 37 147 395 354 731 335 376 
1299.g439 28 5 18 10 13 6 15 5 4 10 3 3 11 13 7 41 10 1 
1300.g440 181 61 151 228 1253 232 165 78 1078 265 247 62 291 264 108 299 221 174 
1306.g441 7616 7500 6633 2804 20564 20735 5420 4717 4527 10114 12531 4550 4448 12466 12730 24639 6771 3940 
1306.g442 117 93 98 48 42 42 53 16 16 73 122 19 20 35 71 148 78 65 
1306.g443 106 144 79 27 4 16 25 6 6 38 65 1 11 25 54 61 27 19 
1306.g444 185 125 133 51 133 105 106 41 41 145 106 18 42 112 152 284 106 85 
1306.g445 187 177 144 47 285 116 72 87 102 148 230 52 84 75 168 306 116 92 
1306.g446 318 237 293 90 358 360 118 88 164 183 351 76 100 120 212 607 227 121 
1306.g447 4214 2805 3676 2450 5046 3520 3689 1355 2620 5140 7368 1255 2451 3258 3196 6523 4233 2410 
1306.g448 4214 2805 3676 2450 5046 3520 3689 1355 2620 5140 7368 1255 2451 3258 3196 6523 4233 2410 
1307.g449 73 19 73 27 46 44 52 9 8 62 24 2 24 45 61 101 33 29 
1307.g450 177 68 132 58 40 100 51 64 22 65 91 21 82 141 64 210 85 78 
1307.g451 348 157 208 146 235 166 134 52 61 189 132 29 116 267 181 338 241 247 
1310.g452 303 198 158 11 6 39 38 2 33 127 9 7 49 19 72 121 67 53 
1311.g453 72 51 40 30 97 55 81 29 47 66 45 16 25 74 106 22 15 52 
1318.g454 10 11 11 145 249 120 665 53 3 21 102 0 68 263 160 167 229 49 
132.g50 5 5 9 10 13 4 11 0 12 5 1 0 5 3 7 14 4 11 
1325.g455 111 74 99 59 201 80 72 33 60 135 259 68 77 105 103 154 101 73 
1328.g456 2813 959 2120 5419 5484 1428 6884 316 1320 2150 1274 95 1410 2457 3443 6363 2755 617 
1337.g457 85 718 315 40 537 756 63 156 551 431 1058 193 261 210 193 91 102 169 
1337.g458 120 968 268 33 239 186 50 142 603 434 221 133 43 238 86 212 182 84 
1338.g459 1 5 4 3 5 13 2 1 0 2 4 0 1 7 5 4 4 4 
1339.g460 71 66 63 79 127 30 57 59 35 48 74 25 31 37 91 143 56 69 
134.g51 8 3 4 5 2 0 11 0 2 9 1 0 1 6 1 11 0 1 
1341.g461 223 197 169 179 1022 310 164 412 1035 471 812 227 91 289 165 244 205 233 
1346.g462 2300 753 1790 4218 4665 1206 6363 428 1100 1658 1089 173 1442 2143 2759 5505 2349 409 
1351.g463 7171 5327 6461 11317 4235 5054 6542 1109 5512 6758 2263 761 1705 5048 11499 12475 5941 6471 
1359.g464 12428 8115 9064 8776 11309 10715 12181 3708 9699 13192 6305 2197 5512 13419 23013 22884 12678 3748 
1360.g465 5 4 5 0 2 1 0 4 0 1 6 0 1 3 1 2 2 4 
1362.g466 40 40 36 29 69 33 36 22 53 67 86 10 37 37 23 51 29 35 
1363.g467 0 1 0 0 0 1 0 0 0 0 1 0 0 0 0 0 1 0 
1365.g468 316 485 267 145 514 298 227 201 517 452 753 192 252 427 214 265 281 330 
1366.g469 0 15 5 2 5 1 1 3 8 6 7 0 1 5 3 2 1 4 
138.g52 26 24 39 44 53 51 40 11 34 42 16 7 19 39 35 70 23 19 
1383.g470 19 12 22 18 7 25 25 3 12 20 39 5 8 23 55 34 19 20 
1383.g471 216 169 180 142 418 192 151 122 188 402 551 146 214 251 210 333 230 213 
1386.g472 339 240 259 144 437 193 172 81 131 277 213 80 175 351 169 396 254 363 
1387.g473 33 10 19 16 43 19 41 6 2 22 8 6 21 32 20 61 14 22 
1389.g474 84 48 50 44 222 57 37 18 45 38 53 77 46 109 31 100 56 43 
1393.g475 40 34 27 8 75 41 23 24 60 23 105 5 41 50 36 66 25 12 
1396.g476 50 25 36 17 27 47 56 8 9 38 11 12 14 30 35 80 48 36 
1396.g477 1483 949 921 475 1333 793 751 352 827 1273 1708 367 749 919 912 1514 1057 657 
1398.g478 25 42 15 17 25 12 13 4 9 21 12 20 14 24 18 92 16 9 
1400.g479 2098 682 1632 4064 4304 1201 4918 290 964 1475 1004 98 1358 2153 2354 4400 2021 580 
1401.g480 14 7 13 44 60 37 17 4 5 51 10 6 1 76 31 22 49 66 
1403.g481 197 178 139 77 322 198 150 107 181 192 433 85 169 203 162 245 150 146 
1404.g482 123 152 96 71 205 213 100 113 167 203 209 128 151 164 176 221 230 158 
1405.g483 81 156 66 46 157 83 32 34 96 82 127 26 46 110 69 99 36 54 
1406.g484 78 77 67 84 101 48 89 13 84 98 40 20 33 44 118 135 75 20 
1407.g485 16 23 12 2 7 9 7 5 14 20 10 1 9 13 14 36 11 16 
1409.g486 176 276 162 255 577 314 201 239 543 624 442 215 412 384 362 421 351 164 
1411.g487 57 90 79 352 391 176 48 28 1602 153 133 54 89 164 46 165 67 61 
1414.g488 551 220 491 322 505 344 445 151 129 285 343 85 227 337 504 883 414 402 
1414.g489 6004 2056 5178 2947 6408 4411 4483 1757 1529 2834 4423 1243 3150 5002 5286 9717 3846 4265 
1416.g490 10 5 8 5 8 4 1 1 1 5 0 0 4 8 7 22 5 6 
1417.g491 412 393 376 347 797 609 249 249 512 736 874 387 507 648 417 644 495 264 
1419.g492 79 33 58 43 66 53 68 21 7 27 23 16 25 65 67 130 35 66 
142.g53 17 15 23 33 40 16 23 24 20 34 18 10 11 22 32 26 22 10 
1428.g493 1093 473 687 440 528 580 792 270 297 682 454 280 391 989 1343 1746 852 800 
1429.g494 571 186 495 220 1257 674 782 250 244 1551 453 86 563 1211 1638 1287 1104 239 
1431.g495 45 28 30 23 37 101 107 20 35 94 35 17 15 69 19 83 37 63 
1438.g496 13 6 11 10 29 14 22 4 13 19 17 1 22 10 16 26 15 10 
1439.g497 4 3 1 2 1 3 0 1 0 2 4 0 1 5 1 4 1 0 
1441.g498 2 1 3 5 0 14 9 1 1 4 7 4 6 7 6 17 6 3 
1443.g499 177 70 119 60 187 73 127 29 33 103 90 18 87 118 308 282 97 75 
1445.g500 104 41 59 24 73 47 55 36 50 74 125 26 47 71 94 157 47 47 
1445.g501 39 5 20 12 21 14 19 12 22 40 31 4 7 17 35 106 24 25 
1447.g502 5 0 3 10 13 7 5 3 3 3 2 0 5 11 6 22 11 6 
1449.g503 211 25 168 36 165 174 69 80 32 97 98 37 72 180 167 270 166 45 
1451.g504 97 66 73 46 96 57 47 60 73 67 153 43 61 78 86 131 71 68 
1463.g505 117 68 93 60 110 74 92 31 50 60 131 9 42 77 94 207 103 87 
1465.g506 89 27 78 55 76 62 79 16 30 61 37 1 28 168 149 344 80 47 
1469.g507 1169 411 916 2090 2684 651 3050 237 582 875 565 96 858 1170 1401 2751 1223 227 
1469.g508 1006 534 815 725 1329 750 727 280 577 956 916 117 354 851 1081 1921 1008 993 
1471.g509 704 283 444 185 418 389 489 211 181 344 318 164 573 575 516 1012 406 439 
1476.g510 70 30 65 36 50 34 59 17 23 37 19 3 26 41 72 96 42 50 
1479.g511 598 470 351 292 274 411 877 17 169 843 102 119 249 461 87 988 734 206 
148.g54 64 42 22 34 40 41 17 12 15 43 49 3 12 68 26 50 69 46 
1482.g512 104 82 101 65 90 53 85 16 41 134 37 4 38 75 84 182 68 128 
1484.g513 12 4 7 5 8 1 19 0 3 3 0 0 5 6 6 8 0 6 
1484.g514 275 140 216 157 211 251 186 28 79 259 159 44 118 149 274 480 179 272 
1484.g515 453 142 364 209 364 572 447 65 125 292 179 91 388 183 741 1006 646 241 
1484.g516 807 343 720 351 1303 732 659 134 290 460 599 148 513 480 1517 2096 670 463 
1485.g517 28 6 29 32 63 16 27 11 9 27 10 4 12 32 31 48 21 23 
1487.g518 72 34 49 31 40 42 46 15 32 40 48 4 10 39 90 149 39 57 
1491.g519 26 14 44 34 35 11 37 6 55 20 6 6 31 170 12 365 22 6 
1492.g520 246 244 127 70 166 146 59 80 220 140 659 68 66 176 92 214 134 135 
1493.g521 879 572 543 490 1023 582 714 288 751 667 724 300 540 573 993 1101 490 201 
1494.g522 18 85 36 51 81 36 24 33 79 92 60 62 17 87 56 16 31 99 
1494.g523 7107 4030 3194 8720 1707 4292 3266 328 5790 5982 1017 368 1122 1697 5121 3288 3532 1895 
1496.g524 313 158 217 172 207 197 209 40 77 213 162 50 129 338 152 534 354 252 
1496.g525 60 31 41 54 88 54 53 20 21 87 76 36 36 50 101 82 29 53 
1496.g526 17 5 18 11 23 13 18 3 8 7 9 2 10 13 19 52 14 11 
1499.g527 374 149 129 76 84 112 159 25 81 336 222 5 80 194 74 353 170 95 
15.g4 90 46 47 59 67 66 80 37 51 107 78 14 17 88 93 180 108 107 
1500.g528 181 103 140 81 275 174 77 92 85 144 266 55 123 175 172 245 129 148 
1502.g529 5 6 6 3 1 5 11 0 7 5 5 0 2 3 7 16 9 8 
1506.g530 214 102 133 244 87 383 222 52 208 300 121 34 439 388 302 274 359 436 
1506.g531 1018 1764 711 27 74 101 49 26 21 47 94 107 43 68 103 731 45 20 
1515.g532 1940 534 1696 4591 5664 1348 4330 555 913 1401 1237 194 1919 3283 2118 4418 2096 893 
1516.g533 94 62 84 65 83 52 51 21 42 98 45 8 23 74 77 178 64 98 
1517.g534 328 139 184 119 268 214 251 80 109 262 137 49 189 376 335 565 221 180 
1519.g535 46 70 59 15 277 44 38 258 140 35 293 9 326 191 50 83 41 34 
1521.g536 839 546 709 430 573 486 536 170 351 693 584 78 265 527 737 1543 599 548 
1521.g537 941 386 718 339 692 645 739 331 332 518 669 361 847 808 789 1438 628 691 
1521.g538 716 180 592 173 631 447 476 135 154 351 327 61 260 573 613 1281 421 315 
1523.g539 518 301 444 269 456 458 723 288 368 365 455 102 141 462 629 1545 411 330 
1525.g540 227 113 191 138 224 126 118 43 88 160 140 36 79 125 147 407 154 161 
1529.g541 335 469 303 40 287 218 273 279 369 2083 744 117 309 65 258 225 280 62 
153.g55 1 14 3 0 0 1 0 0 7 4 3 13 0 1 0 1 0 2 
153.g56 7 193 22 14 49 2 13 16 106 106 42 13 13 34 7 6 6 37 
1530.g542 21 15 22 10 25 17 13 13 11 8 45 5 10 30 13 60 13 37 
1533.g543 933373 994706 593742 1129657 645194 812502 1089122 193843 976725 808430 448944 217243 434249 395978 687491 515766 948930 1166659 
1537.g544 168 152 145 66 298 187 190 95 177 167 478 120 208 174 177 256 126 89 
154.g57 86 74 85 79 66 45 38 12 38 85 34 8 25 68 54 175 54 111 
1540.g545 0 4 2 2 15 0 4 4 2 6 8 0 0 3 6 16 5 1 
1544.g546 136 63 135 47 85 74 192 39 95 65 95 28 54 106 123 256 99 112 
1545.g547 183 88 160 126 126 142 113 49 46 176 91 8 41 147 150 306 122 150 
1549.g548 98 27 73 62 186 104 60 27 30 72 84 7 38 154 112 410 125 130 
1549.g549 91 45 68 42 104 54 93 20 28 74 63 5 27 67 95 238 66 81 
1549.g550 156 76 179 66 190 135 86 41 44 89 111 29 81 157 115 330 117 138 
1549.g551 133 33 133 112 176 111 107 24 37 77 53 11 50 127 152 525 117 129 
1549.g552 176 69 111 51 129 92 91 22 57 56 68 22 48 69 103 410 78 117 
1550.g553 71 39 38 25 22 52 48 7 32 46 30 5 10 55 65 126 58 37 
1552.g554 153 66 76 19 11 9 8 3 8 14 14 0 3 24 21 30 21 14 
1553.g555 36 17 28 17 55 33 25 11 28 27 338 20 19 31 22 43 24 30 
1557.g556 203 251 223 127 532 228 145 177 294 279 645 181 496 283 240 380 284 167 
1561.g557 210 151 109 140 117 96 197 33 65 194 125 13 45 172 210 455 217 166 
1563.g558 242 261 177 166 294 208 171 92 177 317 474 72 170 222 415 421 225 239 
1564.g559 4 16 11 7 4 1 0 0 9 7 1 0 0 2 2 3 1 0 
1565.g560 178 103 160 114 165 123 97 35 66 162 94 57 68 123 138 328 133 171 
157.g58 299 115 274 120 172 205 265 42 119 275 135 21 89 249 320 727 303 211 
1578.g561 31 26 29 18 50 29 27 10 27 19 15 1 18 16 46 104 35 20 
1578.g562 1044 580 886 506 1322 1102 678 261 616 1111 1128 302 598 1007 1059 1857 958 516 
1581.g563 139 115 93 30 243 143 80 129 162 141 523 164 477 140 188 130 97 88 
1585.g564 310 66 202 54 227 264 136 51 81 191 233 30 140 150 240 432 155 92 
1587.g565 119 93 85 333 78 117 49 10 71 110 22 56 50 104 51 81 157 79 
1589.g566 133 135 154 676 171 132 203 55 134 181 92 68 64 231 245 204 96 485 
159.g59 1273 411 968 2108 2725 644 3328 284 586 903 628 110 846 1206 1392 2751 1254 231 
1591.g567 16 5 7 9 19 2 6 0 6 8 5 2 7 5 1 18 13 8 
1591.g568 14 11 8 24 125 16 7 11 25 13 22 32 10 34 3 15 12 15 
1593.g569 70 62 55 47 85 48 83 37 24 87 53 8 45 67 163 156 68 93 
1594.g570 8 5 12 3 4 0 2 1 0 1 5 2 4 4 7 9 6 2 
1595.g571 513 185 315 167 303 456 211 101 111 145 159 164 293 458 328 637 318 259 
1597.g572 5 0 2 1 3 3 2 1 2 2 0 1 2 4 4 6 1 1 
1604.g573 297 278 226 161 325 223 172 91 233 391 651 84 215 255 406 487 284 252 
1607.g574 66 21 37 40 217 73 72 22 68 70 21 16 78 78 30 74 82 32 
1607.g575 15 4 11 30 154 39 43 42 52 37 11 21 40 32 15 41 22 49 
1607.g576 197 95 164 71 307 257 193 87 127 220 83 28 92 220 218 381 134 106 
1607.g577 207 87 199 376 804 125 55 16 23 270 20 13 12 238 165 329 73 138 
1608.g578 83 33 70 52 128 82 70 28 55 122 134 40 66 91 78 160 92 44 
161.g60 440 347 311 122 316 537 304 159 76 821 107 17 107 384 517 484 189 122 
1610.g579 95 65 49 64 62 63 53 14 28 81 28 6 37 115 62 149 96 97 
1614.g580 9 1 1 5 2 1 3 1 2 1 3 0 1 3 5 16 7 7 
1615.g581 46 19 14 8 20 18 11 5 3 11 7 0 13 11 12 48 11 8 
1616.g582 108 51 64 38 44 30 31 6 8 40 19 2 22 55 42 128 67 29 
1618.g583 248 139 103 73 111 98 163 17 83 129 88 21 41 103 159 282 150 106 
1620.g584 217 51 153 47 760 55 258 40 255 28 44 5 25 46 102 188 138 102 
1621.g585 0 0 0 0 0 1 0 0 0 0 0 0 0 0 0 0 0 0 
1622.g586 274 149 164 98 185 190 172 62 125 237 176 75 58 191 195 404 200 140 
1623.g587 80 68 75 52 82 36 45 17 26 82 44 1 42 53 50 133 42 96 
1628.g588 8191 13209 7752 10684 11491 9743 10553 2271 16066 15895 5176 2230 6375 8547 10215 10871 9981 9141 
1635.g589 433 7929 2088 170 7307 1229 333 2042 4791 3778 4060 1184 2807 3567 2016 4596 2689 2506 
1640.g590 9 21 12 11 29 4 13 0 11 30 15 10 8 13 27 8 18 18 
1640.g591 601 538 414 233 902 343 297 91 294 642 776 114 264 428 551 579 552 692 
1640.g592 366 127 221 150 368 290 293 118 167 325 808 86 256 337 458 723 353 256 
1642.g593 244 281 200 65 491 261 134 254 325 250 1534 273 753 267 385 283 200 195 
165.g61 0 1 4 0 3 3 0 18 1 4 12 1 2 1 0 0 2 2 
1653.g594 40 24 31 28 52 15 23 6 20 32 14 1 11 18 37 62 16 37 
1654.g595 208 102 192 382 425 278 238 94 180 211 198 53 225 224 264 291 219 58 
1656.g596 511 202 367 229 664 262 328 101 113 340 486 145 153 382 362 847 327 712 
1660.g597 143 47 155 1 4 4 2 4 1 4 2 14 10 14 8 7 6 1 
1665.g598 24 36 24 9 3 7 6 0 0 11 9 0 1 2 11 18 7 2 
167.g62 1533 526 1106 3006 2593 721 4198 152 728 1085 610 60 629 1084 1899 3577 1457 269 
1670.g599 167 100 106 43 95 114 68 131 202 94 214 12 60 159 221 353 126 82 
1671.g600 1301 597 1072 555 1583 1337 1393 135 797 1120 603 55 725 986 2157 2200 908 317 
1677.g601 20 11 22 8 20 13 13 1 4 12 7 2 4 9 13 36 13 10 
1677.g602 1472 753 1285 602 1941 1251 982 603 973 1158 1576 394 870 1596 1458 2977 1204 942 
1678.g603 442 7670 2026 153 7555 1469 373 2571 5560 3804 4452 1213 3189 3851 2094 4733 2721 2789 
1683.g604 876 613 547 318 365 530 1013 27 240 1018 173 161 387 727 114 1203 1165 243 
1684.g605 0 0 1 0 2 6 5 6 1 2 0 0 0 5 4 13 1 1 
1690.g606 7 7 10 6 8 8 10 0 4 11 90 0 5 10 11 8 4 9 
1693.g607 113 54 48 67 57 53 50 4 18 94 28 1 23 95 35 114 78 94 
1695.g608 85 44 47 44 24 30 41 9 16 47 28 5 8 49 70 131 51 76 
1697.g609 3 0 6 5 4 6 1 2 1 2 1 0 2 4 4 20 1 6 
1699.g610 334 190 317 134 375 293 193 176 210 257 458 154 207 344 298 534 222 167 
1699.g611 238 189 162 47 732 86 143 20 36 108 108 11 208 71 97 225 100 45 
1701.g612 25 16 17 17 19 12 10 3 4 8 11 1 8 7 28 53 15 15 
1702.g613 357 179 189 184 151 124 89 18 40 212 79 16 103 208 81 304 259 263 
1712.g614 19 13 24 6 6 2 19 1 3 1 109 23 0 4 9 25 6 4 
172.g63 5 1 2 2 0 0 10 5 2 5 3 1 0 12 4 10 2 7 
1726.g615 440 318 315 331 414 396 374 106 211 331 150 52 129 317 526 646 286 126 
173.g64 341 161 281 117 269 295 282 63 115 247 197 32 162 373 295 707 268 244 
173.g65 1186 607 710 486 839 737 817 248 418 826 669 222 365 922 986 1849 731 707 
173.g66 546 118 472 248 224 259 534 90 57 298 127 25 82 545 329 1137 482 263 
1739.g616 16 12 9 18 28 13 8 5 3 16 15 3 7 23 14 39 19 33 
1753.g617 10 13 13 10 18 22 5 3 10 19 38 2 5 14 18 35 14 11 
1767.g618 3 3 3 3 10 6 8 1 2 10 3 8 1 7 6 34 6 10 
1769.g619 514 228 458 264 626 556 576 152 286 359 264 89 801 817 578 1029 946 190 
1774.g620 100 49 71 53 88 54 67 33 34 66 47 19 45 69 83 201 93 81 
178.g67 680 517 475 465 2871 879 395 936 3010 1269 2465 404 297 850 568 778 610 719 
178.g68 687 188 549 256 891 484 299 227 99 375 332 149 370 564 466 959 413 316 
1787.g621 11 6 8 13 55 8 10 3 3 14 2 1 8 17 15 31 15 9 
1787.g622 581 184 377 278 1049 286 286 159 93 251 336 205 209 696 330 785 366 736 
1806.g623 0 0 0 0 0 0 1 0 0 0 0 0 0 0 0 0 0 0 
1811.g624 43 21 19 25 23 26 21 5 7 24 29 4 14 24 20 56 41 24 
1817.g625 498 505 441 403 868 536 460 291 796 744 1255 361 792 524 531 735 700 368 
1817.g626 82 65 79 66 54 46 59 8 40 66 32 18 15 45 59 163 72 50 
1817.g627 209 112 127 109 241 279 134 89 130 131 181 15 61 280 248 328 159 150 
1817.g628 266 126 147 39 183 161 103 93 159 117 214 29 120 341 228 297 125 103 
1819.g629 25 12 18 52 173 21 11 11 27 27 33 41 20 53 4 34 26 39 
1823.g630 2835 1852 3204 1960 2307 3224 2551 1383 971 1345 1617 2310 5173 2170 1012 2134 1281 1128 
1824.g631 2 0 0 0 0 0 0 0 0 1 0 0 1 0 0 0 1 0 
1832.g632 163 197 130 91 187 148 99 58 127 233 441 68 142 144 244 281 172 163 
1836.g633 267 785 235 73 473 247 169 130 535 379 391 71 138 226 162 215 165 174 
1840.g634 144 102 147 214 308 145 133 72 159 140 168 117 96 223 170 197 117 106 
1843.g635 27 20 27 20 49 37 18 21 25 32 51 15 26 32 36 52 24 22 
1850.g636 5 5 3 7 5 4 3 1 1 3 5 0 0 3 1 9 3 1 
1853.g637 156 45 103 36 127 105 81 55 25 47 111 24 86 189 90 296 97 86 
1863.g638 47 9 30 22 35 16 32 9 12 28 10 4 10 23 46 57 15 19 
1865.g639 98 139 109 63 340 170 86 112 140 201 380 136 353 179 148 202 140 88 
1866.g640 148 132 131 55 146 52 64 25 32 130 49 2 73 95 82 227 69 193 
1868.g641 1670 658 1577 576 1465 959 2442 382 904 919 1036 226 604 1437 1574 3217 1147 1005 
1868.g642 237 85 123 8 569 449 265 1 69 59 27 5 25 86 78 99 57 55 
187.g69 34 8 28 19 24 25 31 5 10 25 9 4 16 16 30 60 28 16 
1871.g643 498 183 421 190 567 384 333 121 151 433 452 60 361 352 1152 749 250 239 
1875.g644 96 37 61 27 55 55 45 10 13 46 24 3 17 68 52 131 58 25 
1876.g645 210 56 166 84 134 114 134 73 43 143 64 9 29 128 193 301 121 97 
1876.g646 8 5 10 6 5 2 6 4 8 2 0 0 2 13 2 15 6 5 
1880.g647 408 291 360 24 16 122 102 21 80 201 23 79 134 81 152 267 144 121 
1881.g648 2746 1843 2506 1552 3828 2321 2205 686 1911 2823 2577 641 1486 2591 3957 4892 2357 1845 
1882.g649 147 41 90 32 540 32 179 25 149 18 36 3 21 39 84 119 99 67 
1890.g650 319 303 374 866 482 314 321 84 309 384 106 121 141 431 432 576 311 339 
1890.g651 148 239 168 78 299 163 220 58 179 176 122 57 63 194 178 173 144 104 
1891.g652 292 50 210 0 57 4 61 0 12 3 0 0 0 125 41 153 1 4 
1894.g653 265 211 234 110 96 101 262 28 100 282 221 42 64 145 185 451 237 144 
1896.g654 1807 595 1545 3874 4325 1153 4123 364 856 1369 1031 122 1463 2374 2182 4436 1927 704 
1898.g655 258 205 221 113 332 195 172 82 193 243 512 78 171 236 218 321 192 155 
19.g5 166 61 149 98 124 109 120 18 27 110 53 7 58 129 137 341 122 145 
190.g70 103 56 86 34 134 62 78 15 28 106 52 13 48 79 67 152 97 62 
1902.g656 7 8 4 4 252 104 153 61 123 175 8 6 99 2 4 8 110 129 
1903.g657 243 169 156 120 224 120 121 58 90 147 93 26 84 167 131 346 148 231 
1907.g658 208 175 144 57 243 104 98 264 165 115 311 15 238 225 146 250 61 54 
1909.g659 376 356 295 209 774 391 233 188 327 362 1112 276 451 534 266 600 353 286 
1921.g660 85 44 73 43 66 61 90 19 22 48 35 9 32 56 63 194 58 56 
1922.g661 352 253 267 344 415 598 147 62 301 1311 307 74 173 357 342 609 414 146 
1924.g662 19 17 8 5 22 10 12 6 5 12 16 3 11 9 11 30 7 12 
1929.g663 1 5813 8935 3 3380 1158 7 174 2909 35 1211 196 1580 2013 1 0 830 5432 
193.g71 1 1 0 11 0 2 0 0 2 1 1 0 0 3 1 0 1 2 
1935.g664 214 78 221 72 161 101 116 42 30 120 83 5 97 188 73 278 157 53 
1936.g665 140 79 96 73 67 106 81 10 42 124 37 11 26 63 111 237 82 99 
1939.g666 828 714 706 302 852 606 487 218 564 977 989 137 402 580 922 1131 633 618 
1941.g667 405 649 334 184 972 464 200 268 662 663 1051 133 367 517 487 512 440 179 
1942.g668 36 34 28 45 49 44 41 13 61 41 24 3 35 55 37 36 21 19 
1943.g669 9 8 4 11 12 10 14 1 4 6 4 0 6 5 8 21 8 12 
1945.g670 268 105 214 114 147 239 312 198 566 624 416 15 65 323 124 440 285 93 
1946.g671 111 92 100 55 159 116 83 33 86 89 264 33 109 113 103 153 113 69 
1946.g672 13 7 9 6 5 12 6 3 5 8 9 0 10 24 6 31 10 6 
1946.g673 8 1 3 4 2 4 7 0 5 3 2 0 2 14 5 28 9 3 
1952.g674 226 144 130 138 202 147 98 27 47 210 180 13 55 161 148 636 84 123 
1957.g675 500 127 402 176 1125 233 580 120 220 108 175 42 150 300 257 531 325 309 
1961.g676 213 291 195 8 80 30 63 13 11 10 3 210 19 24 20 31 6 9 
1962.g677 345 185 276 129 553 218 142 111 84 176 220 46 100 339 237 830 230 184 
1965.g678 156 35 109 36 645 42 203 34 169 21 39 6 21 41 99 131 107 74 
1968.g679 456 249 332 110 578 318 168 143 152 232 521 126 233 551 239 609 218 158 
1968.g680 5 2 3 0 11 3 2 0 2 4 7 0 1 15 4 12 4 3 
1968.g681 62 86 47 807 54 42 39 19 47 53 104 20 22 119 88 227 38 38 
1969.g682 1963 822 1368 704 1040 972 1391 241 430 1411 805 109 562 1382 1260 3990 1971 1271 
1970.g683 4398 4284 7368 2863 2526 6403 3981 3163 10323 5519 1243 19111 5878 5064 4146 2932 7706 7598 
1975.g684 9 1 6 0 2 5 6 0 2 3 6 0 3 5 4 17 7 2 
1981.g685 5 10 10 13 9 14 6 11 12 27 3 150 6 9 30 29 1 18 
1982.g686 33 21 36 17 20 17 19 7 14 21 33 5 7 12 36 43 27 36 
1988.g687 24 19 20 46 44 15 28 8 16 36 3 7 0 6 48 38 9 4 
199.g72 49 15 31 1046 105 49 89 8 41 119 24 6 211 1795 1646 479 1259 692 
1990.g688 306 277 276 111 727 87 208 22 192 103 244 10 130 134 399 436 78 40 
1994.g689 125 67 76 37 43 33 25 6 3 36 27 4 38 53 43 154 104 40 
1999.g690 1088 433 904 447 4809 1634 279 455 435 1936 101 96 738 1810 1581 2125 257 658 
1999.g691 23 11 23 11 22 11 13 2 7 20 20 4 7 14 12 38 14 14 
2.g1 986 562 475 182 510 274 410 127 454 598 662 108 576 395 427 592 909 231 
2.g10 14857 8423 9449 10836 13485 8671 13100 4354 8896 9876 6944 2536 6348 12859 19158 22715 9421 4902 
2.g1000 1 1 1 0 9 10 0 1 10 0 9 0 0 1 0 0 1 28 
2.g1001 0 0 2 0 8 9 0 1 11 0 0 0 0 0 0 0 0 25 
2.g1002 0 0 0 2 9 10 0 1 10 0 1 0 1 0 5 0 0 28 
2.g1006 131 119 60 57 95 60 55 26 79 64 598 18 31 96 168 91 43 80 
2.g1010 326 161 211 30 117 66 29 11 32 42 37 13 123 42 21 52 16 40 
2.g1014 174 316 195 241 219 269 353 90 345 398 221 45 176 364 209 388 159 219 
2.g102 2167 2583 1766 1821 3529 1996 1857 1062 2915 3364 3878 971 1928 2153 2600 3225 1959 1210 
2.g1024 1167 746 863 503 1107 598 470 202 1144 834 706 104 511 800 1599 1784 716 233 
2.g1047 262 363 251 74 307 142 79 111 198 173 1017 46 97 92 492 251 114 159 
2.g1052 3794 6756 2146 2135 2113 1663 852 648 5887 3183 2436 692 1034 4462 1716 13967 2681 2131 
2.g1058 2074 1255 1583 2740 2307 1935 1601 665 1289 1663 878 683 1058 2225 2592 2763 1616 1427 
2.g1059 735 399 442 482 256 314 440 74 287 356 133 57 187 322 388 633 289 253 
2.g106 35540 46536 29708 21417 55405 33913 21875 13641 48334 53059 53889 13388 24710 32390 44101 50053 32692 16849 
2.g1079 10 1 8 0 1 6 16 0 1 4 1 0 0 4 26 3 1 0 
2.g1081 2293 1102 1043 682 419 582 1321 71 713 351 833 268 581 782 616 1420 440 611 
2.g1082 2293 1102 1043 682 419 582 1321 71 713 351 833 268 581 782 616 1420 440 611 
2.g1084 866 2290 1279 853 3157 1144 1006 762 2714 1338 2009 1375 858 1912 1611 1361 1115 1137 
2.g1085 1116 584 930 1163 228 861 279 125 693 306 276 61 157 1452 516 926 666 668 
2.g1086 1116 584 930 1163 228 861 279 125 693 306 276 61 157 1452 516 926 666 668 
2.g1089 3092 3265 3336 5470 4474 3736 3810 1243 3714 4350 2203 1069 1670 3871 4537 4137 2275 2875 
2.g109 54642 32880 37062 36575 48899 47872 37997 12453 36689 50108 30891 9474 23374 43659 65907 71998 35641 15867 
2.g1090 2986 1921 3225 2431 1416 1244 2110 439 1643 2409 898 249 1121 1590 3555 2551 1263 1372 
2.g1091 2986 1921 3225 2431 1416 1244 2110 439 1643 2409 898 249 1121 1590 3555 2551 1263 1372 
2.g1093 3039 2250 1703 695 1561 1300 1027 356 1364 1054 2325 397 1300 1056 1138 1754 1131 499 
2.g1099 128909 72679 84615 62533 111581 85895 84422 29604 71228 89200 73877 16398 65310 85405 162046 155029 70814 33221 
2.g1101 128909 72679 84615 62533 111581 85895 84422 29604 71228 89200 73877 16398 65310 85405 162046 155029 70814 33221 
2.g1102 128909 72679 84615 62533 111581 85895 84422 29604 71228 89200 73877 16398 65310 85405 162046 155029 70814 33221 
2.g1103 128909 72679 84615 62533 111581 85895 84422 29604 71228 89200 73877 16398 65310 85405 162046 155029 70814 33221 
2.g1123 2515 2308 1796 1395 2243 1481 2348 998 2549 2119 1821 647 1599 1628 2829 2632 1397 924 
2.g1125 8278 8955 6562 4218 11005 5752 4605 3038 7776 8542 11647 3648 4998 5176 9820 7883 5542 3317 
2.g1138 2543 6319 3036 1889 7699 5763 1536 2132 7708 5395 4437 2982 3372 3518 3624 2981 3052 2374 
2.g114 2804 4001 4454 3576 3698 5256 3066 2147 5167 8490 4962 2341 1471 2789 4640 4744 2554 2658 
2.g1140 5661 6089 4833 5606 6902 7361 6017 3742 8175 8482 3002 5475 4682 6127 7274 7681 5447 3381 
2.g1141 27 6 18 48 12 1701 55 4 2 17 5 13 3 22 20 55 411 22 
2.g1143 2110 779 1460 1519 1862 2839 1320 509 720 1024 702 283 985 1701 2438 2375 1405 514 
2.g1148 3374 5143 3372 1915 4320 4515 2279 1678 3802 4537 5104 1558 2400 2812 3493 3992 2894 2014 
2.g1150 2270 2584 1811 1452 2494 3689 1447 657 1973 2580 3113 678 1440 1611 1998 2634 2145 844 
2.g1151 2270 2584 1811 1452 2494 3689 1447 657 1973 2580 3113 678 1440 1611 1998 2634 2145 844 
2.g1153 5327 4117 3520 4934 5342 4211 4049 1184 3240 3636 3406 1377 2541 4506 7390 6386 3908 1976 
2.g1160 2957 4918 2471 1073 4165 3023 518 1300 2998 1777 5441 1887 2395 2107 2623 3743 3153 2165 
2.g1161 2957 4918 2471 1073 4165 3023 518 1300 2998 1777 5441 1887 2395 2107 2623 3743 3153 2165 
2.g1162 5975 2531 4944 5162 6234 4576 6146 1431 4213 6328 3413 684 3436 4779 7785 9355 4479 1911 
2.g1168 30 1561 34 28 27 12 22 433 200 33 11 72 26 24 19 30 27 475 
2.g117 9545 8121 9030 8306 28000 23233 10489 6477 8799 16809 11467 5583 6446 20706 24957 26219 9816 3577 
2.g1177 6669 9427 3912 4508 10700 9937 4241 3938 9424 7708 4242 2752 5651 5760 6353 8390 8596 4015 
2.g1178 486 437 456 378 237 166 203 86 346 258 299 122 283 169 458 260 170 159 
2.g118 9545 8121 9030 8306 28000 23233 10489 6477 8799 16809 11467 5583 6446 20706 24957 26219 9816 3577 
2.g1180 2177 7656 2377 1471 9484 3321 997 2412 11037 6131 7619 3716 2091 6644 3889 2838 5904 2242 
2.g1187 311 844 333 944 520 264 197 180 995 694 972 441 851 175 1309 542 582 989 
2.g1188 9177 11926 7310 5431 11979 6214 5687 7845 17249 13103 12363 1824 4352 7452 3917 9841 4419 4206 
2.g119 9545 8121 9030 8306 28000 23233 10489 6477 8799 16809 11467 5583 6446 20706 24957 26219 9816 3577 
2.g1193 1753 2968 1596 1610 3193 1963 2241 1036 2582 2605 2498 858 1409 2067 2768 3266 1820 1263 
2.g1194 4642 2661 3571 2865 3227 2310 2231 1116 1498 3846 1871 502 1402 3296 3890 4856 1949 2153 
2.g1195 40881 20103 23998 15253 18120 19386 27205 8819 14728 27677 16395 5559 13054 21417 34319 41429 14116 6828 
2.g1196 31157 16638 21110 15149 8658 10274 23116 9393 8987 21666 9513 2276 9975 11094 29344 29148 10156 8255 
2.g12 10532 10982 8314 8838 14521 9535 8259 4010 10934 14134 15576 4204 6917 9481 12054 13767 8850 5234 
2.g120 368 263 319 312 329 337 429 73 283 623 744 38 166 520 614 776 342 171 
2.g1205 104 195 92 72 66 42 127 32 83 80 46 20 51 33 115 51 88 34 
2.g1207 50 65 25 57 83 66 85 20 102 86 79 53 16 61 34 76 64 70 
2.g121 3687 2660 2950 5550 3898 3559 3107 1273 2634 3945 7089 974 2227 3824 5991 6800 3168 3312 
2.g122 3534 2763 3032 4309 2342 2395 4556 908 2552 3397 1868 545 1639 4081 4847 5658 2603 1934 
2.g1228 1296 2377 1560 1246 1286 891 1883 955 1408 2247 1525 1409 974 855 1149 1014 933 1546 
2.g1229 359 361 271 134 500 494 186 257 337 290 1403 205 577 342 411 348 228 204 
2.g123 1522 807 1129 1023 1805 1183 1843 346 775 1351 986 180 597 1240 2374 2974 932 490 
2.g1230 2016 3217 2247 9694 3956 2503 4754 1531 2938 4191 1575 1333 1869 4819 3728 4126 3670 2685 
2.g1231 1902 3449 1842 937 2571 1579 748 6301 3559 2070 2671 2518 1971 1926 2679 2108 1951 2532 
2.g1232 914 1002 922 1370 614 591 1082 243 803 1088 539 250 425 636 1067 1302 605 1092 
2.g1233 66 121 59 25 144 74 30 15 133 74 78 34 56 61 77 102 68 49 
2.g1238 3003 3136 2524 2223 3711 2644 2177 1202 3822 3645 3823 1373 2734 2641 4335 3498 2500 1595 
2.g1239 120 60 155 46 51 59 10 6 57 3 224 0 16 23 50 51 45 40 
2.g1241 239 247 223 92 520 430 153 230 391 241 1564 228 248 315 240 405 263 125 
2.g1242 53 7182 4169 94 17721 1334 31 2971 4123 1130 2164 2179 218 1374 36 297 594 1840 
2.g1250 3524 2568 2664 1582 6354 3170 2024 3222 3653 3982 8954 4597 3998 3573 3121 3548 2486 1065 
2.g126 36031 24217 23241 32180 32165 25139 32665 7111 24456 31317 18155 5041 13912 26353 49014 50602 24696 14590 
2.g1260 497 69126 44348 83 86522 23747 157 29676 56473 33712 73374 34057 25128 10883 1404 1565 5732 16151 
2.g1263 497 69126 44348 83 86522 23747 157 29676 56473 33712 73374 34057 25128 10883 1404 1565 5732 16151 
2.g1268 1120 1026 833 351 1895 1051 521 362 659 992 1432 504 651 906 1025 1572 694 520 
2.g1270 4974 2328 3326 1798 1932 1271 2733 577 1310 3374 3244 283 2592 1422 5360 3739 1592 1294 
2.g1273 3826 4009 3034 2988 4209 2692 4309 1626 3094 4259 2735 1212 2348 3534 6870 6274 3041 2085 
2.g1275 221 2544 779 81 2560 807 116 853 2826 1256 2386 1478 1160 1015 919 927 603 852 
2.g1278 909 1266 958 795 1854 1143 825 576 1221 1159 2231 413 689 1286 1216 1650 868 778 
2.g1281 6759 5394 3915 2988 5915 4244 3537 1589 3358 4265 3899 1239 3074 3437 5295 4575 3453 1782 
2.g1282 6759 5394 3915 2988 5915 4244 3537 1589 3358 4265 3899 1239 3074 3437 5295 4575 3453 1782 
2.g1283 50 97 73 39 61 52 100 8 28 62 56 17 36 56 11 58 36 28 
2.g1298 499 473 347 746 716 506 646 200 532 721 475 192 434 450 693 811 534 281 
2.g1302 211 268 142 144 103 79 50 36 73 91 41 68 80 115 56 113 79 107 
2.g1303 103 139 68 23 57 31 56 15 66 64 51 23 16 27 29 108 52 19 
2.g1307 3591 4224 2806 2303 4481 3418 2445 1233 3392 3983 4788 1229 3440 3296 6313 4230 2403 1406 
2.g1312 3404 2409 2909 2011 2427 1584 2184 639 2034 1678 1792 549 2117 1188 3277 1934 1160 1594 
2.g132 1164 3731 1439 865 4068 1445 809 1060 2548 2354 2938 1055 1386 1477 1533 1460 1207 1265 
2.g1323 176 61 85 178 517 41 131 14 52 120 76 10 37 146 135 118 64 29 
2.g1327 642 266 406 424 802 292 716 191 334 408 167 23 272 270 714 591 239 308 
2.g133 3885 5184 3878 5594 8723 5106 4324 4372 7470 7967 6848 2709 4164 4898 8123 7781 5480 3426 
2.g1330 252 247 251 223 97 63 75 46 91 99 79 51 191 94 315 110 60 168 
2.g1334 276 117 239 167 269 182 219 45 145 151 76 40 71 175 505 320 160 166 
2.g1335 51 38 38 84 70 90 30 8 63 94 21 7 34 96 72 154 48 61 
2.g1337 6657 12046 6807 3992 10700 6299 5613 4953 9287 9451 13973 5564 5134 5533 5779 9496 6208 5363 
2.g134 3885 5184 3878 5594 8723 5106 4324 4372 7470 7967 6848 2709 4164 4898 8123 7781 5480 3426 
2.g1344 3046 4004 3377 7303 7473 4585 3579 2968 4999 5713 2894 3168 3208 6305 5120 4718 3417 5409 
2.g1348 843 840 870 652 834 612 584 409 1255 1027 749 355 838 481 553 901 503 611 
2.g1354 9927 5934 6856 16408 6580 8587 10410 2308 5966 7300 2864 1240 3281 6172 15232 12106 6651 4735 
2.g1361 2 1 13 13 4 12 2 1 12 7 34 0 3 1 5 13 2 5 
2.g137 33365 33530 23836 17813 47368 28611 20394 8793 34865 36172 29897 8903 20053 28860 48915 50094 27101 11428 
2.g1373 342 328 269 744 625 362 239 374 504 461 1635 407 998 430 619 465 379 369 
2.g1384 10921 25695 11052 7473 12175 8596 7607 3870 18524 20826 11143 4517 5612 10596 12823 11585 8599 6812 
2.g1386 10921 25695 11052 7473 12175 8596 7607 3870 18524 20826 11143 4517 5612 10596 12823 11585 8599 6812 
2.g140 1281 1461 838 1041 796 1717 525 353 807 904 1197 223 1031 836 605 2180 1439 562 
2.g1409 10221 7307 6709 11305 11337 13409 14185 3036 9861 12775 5388 1922 5173 13705 16467 27227 10870 5043 
2.g141 1821 1513 1294 1587 728 1875 406 325 790 650 1420 211 1074 1314 2109 3239 1629 745 
2.g1410 10221 7307 6709 11305 11337 13409 14185 3036 9861 12775 5388 1922 5173 13705 16467 27227 10870 5043 
2.g1411 10221 7307 6709 11305 11337 13409 14185 3036 9861 12775 5388 1922 5173 13705 16467 27227 10870 5043 
2.g1419 27232 29781 15118 22438 44210 26008 13986 9455 28931 24910 25568 12029 22244 20258 23375 29666 20454 10391 
2.g1421 81 54 57 40 52 54 28 23 69 69 104 17 104 29 141 53 33 33 
2.g1423 168 155 179 95 133 52 87 32 94 157 121 21 63 83 170 119 78 62 
2.g1435 184 414 268 421 281 99 212 58 255 327 208 50 194 153 594 450 119 413 
2.g1443 68 51 62 118 16 34 25 5 23 76 28 11 21 31 134 97 23 27 
2.g145 17357 16894 13709 17236 21487 14320 16726 6028 17270 20145 14178 4002 9298 15988 26252 27824 14202 9952 
2.g1451 5282 3987 4246 1383 1834 1212 1471 411 1685 3012 966 240 671 1105 2859 1813 1284 743 
2.g1453 13692 11394 10871 6773 8363 5682 3855 2394 6358 4861 6059 1568 8039 5899 13383 9910 6302 3963 
2.g1459 221 100 104 79 157 5 10 1 10 143 13 0 124 26 243 164 28 65 
2.g146 17357 16894 13709 17236 21487 14320 16726 6028 17270 20145 14178 4002 9298 15988 26252 27824 14202 9952 
2.g1461 14 11 19 74 28 14 23 6 56 219 177 11 0 49 62 80 15 55 
2.g1466 4939 4671 3658 2863 5202 3675 3259 1827 4170 5086 6786 1329 3055 3301 2699 6118 3682 1481 
2.g147 17357 16894 13709 17236 21487 14320 16726 6028 17270 20145 14178 4002 9298 15988 26252 27824 14202 9952 
2.g1481 282 1108 526 297 132 83 72 45 146 739 69 77 388 116 466 391 304 242 
2.g1485 4137 3919 2790 1701 3299 2447 1758 809 2293 2365 2074 681 2343 2225 4169 2868 2026 1804 
2.g1487 4137 3919 2790 1701 3299 2447 1758 809 2293 2365 2074 681 2343 2225 4169 2868 2026 1804 
2.g1490 43985 19905 29007 15241 23372 19611 26335 6435 16898 25446 20852 4121 15595 16997 48573 37957 20160 7255 
2.g1496 67 41 45 235 40 28 39 16 27 592 31 35 32 34 40 369 252 38 
2.g1504 7465 18413 7526 3244 18965 7629 4374 6435 13051 9157 14250 7336 9956 8196 10109 9496 6642 6721 
2.g1505 7465 18413 7526 3244 18965 7629 4374 6435 13051 9157 14250 7336 9956 8196 10109 9496 6642 6721 
2.g1506 7465 18413 7526 3244 18965 7629 4374 6435 13051 9157 14250 7336 9956 8196 10109 9496 6642 6721 
2.g1510 1216 784 1035 2102 989 911 1534 374 764 1856 558 303 601 1133 3235 2176 1169 871 
2.g1511 1281 2584 1239 2298 2035 1819 632 331 2057 1738 576 808 1564 1329 2400 1500 1138 1658 
2.g1512 7144 18958 9683 2994 15054 7788 3519 5788 17060 12829 14583 6578 8796 9789 9977 10295 6925 5843 
2.g1513 3582 7873 3656 1299 4152 2587 1274 1668 3638 4022 6067 1835 3295 2620 3523 3236 2258 2066 
2.g1519 947 2083 1798 3754 2532 1710 1878 627 2289 1949 1440 534 772 2315 2756 2632 1487 2805 
2.g1520 947 2083 1798 3754 2532 1710 1878 627 2289 1949 1440 534 772 2315 2756 2632 1487 2805 
2.g1528 1148 1376 922 1072 835 942 909 401 1247 1269 1320 400 674 832 794 1621 1133 537 
2.g1531 4238 6094 3659 4026 3525 2512 3640 1219 2405 3666 8092 879 2670 3567 6058 3687 1955 2212 
2.g1536 369 341 330 1417 418 404 725 255 367 572 462 148 214 502 834 890 516 574 
2.g1537 51 113 71 21 114 59 23 27 62 42 220 26 34 44 71 74 39 40 
2.g1539 890 1156 764 337 1491 1110 1252 391 1961 1060 860 618 391 1251 1215 1112 980 493 
2.g1543 617 5400 1753 20 566 958 69 614 1732 406 1309 711 427 872 835 232 679 2477 
2.g1545 12154 8965 7922 8149 13063 13240 8407 3034 10951 9897 6622 920 8894 13667 30924 23747 11198 3813 
2.g155 6096 9399 5786 7843 11528 6857 6254 2701 10080 9966 6588 3250 4189 6938 8897 10398 5973 4159 
2.g1552 2002 1870 1880 2135 2883 4651 1396 690 1248 6398 3788 1049 2223 1784 2745 2462 1495 1397 
2.g1554 9 11 12 6 1184 4042 2 3 10 4922 282 507 668 2 31 16 375 79 
2.g1555 17 74 29 14 1224 4055 17 18 41 4958 289 518 678 21 16 29 398 29 
2.g156 333 2501 749 771 2209 1526 573 1187 5056 973 1882 3157 481 3354 820 591 1301 1542 
2.g1563 2203 1432 1474 2122 2561 5580 3081 474 1345 7293 1128 655 2265 1260 4355 3739 1821 1050 
2.g1564 6042 4059 2624 10376 2197 5208 4820 166 3526 7763 638 1089 2410 3055 6078 2753 5346 5557 
2.g1565 3930 5299 3176 2002 2464 5578 2755 338 1554 7496 914 724 2065 1159 7476 2039 1560 1174 
2.g1567 2392 2864 1968 850 9775 6023 1053 1201 2767 7428 5788 2929 2864 1802 2117 7387 1963 718 
2.g1569 1336 1387 1386 1897 7812 5295 2359 475 1720 6674 2416 2116 1931 1025 1841 7178 1494 1096 
2.g1570 393 366 315 410 6700 4319 399 97 97 5494 2083 1658 861 345 559 5746 621 95 
2.g1577 6987 6430 6436 7188 13683 8508 5063 2149 5606 12311 4677 3549 4086 5212 9717 13152 5833 3868 
2.g1579 42197 48379 29571 11939 45089 32947 15599 12811 26435 35185 45607 20701 32970 37826 35293 40312 19688 10386 
2.g158 10828 54047 18228 10631 59713 21423 10135 14047 47330 31307 58410 25834 29029 34378 24531 36630 23906 29299 
2.g1580 42197 48379 29571 11939 45089 32947 15599 12811 26435 35185 45607 20701 32970 37826 35293 40312 19688 10386 
2.g1582 178 147 145 1161 6670 4534 228 263 490 5179 1207 1519 556 576 305 5536 822 765 
2.g1583 36 15 10 2 6225 4211 14 58 11 4928 1149 1312 403 139 67 5343 389 7 
2.g1586 250 1668 399 15 27 40 40 10 131 13 108 1 14 32 48 96 70 47 
2.g1588 625 425 574 642 469 355 503 197 227 632 328 32 357 443 648 962 396 298 
2.g1590 33281 33794 31778 274088 23462 17567 16001 23328 50598 79126 17732 60807 51480 95484 34142 24022 43206 30448 
2.g1593 1762 1851 3637 3274 1534 1474 1692 1285 1441 1986 1078 367 1125 1829 601 1997 1961 2158 
2.g1595 713 2710 3646 632 2880 688 538 428 1462 1028 1173 445 875 839 830 734 603 732 
2.g1596 713 2710 3646 632 2880 688 538 428 1462 1028 1173 445 875 839 830 734 603 732 
2.g1600 21618 14586 16286 11020 18661 17669 16470 7566 11843 14955 13267 3997 10481 18706 23378 25909 11596 5207 
2.g1606 20 33 2043 66 14 22 16 3 122 40 433 11 7 9 57 26 14 29 
2.g161 2377 3598 1896 1943 3587 2248 1166 831 3127 2844 3002 1098 1721 1953 2366 2846 1937 1195 
2.g1611 386 512 2350 569 1338 581 534 243 868 1237 1648 325 494 671 1309 625 574 230 
2.g1615 5415 4458 5439 3305 1827 3337 3811 565 3683 4069 1489 281 849 1853 6771 8453 3349 1615 
2.g1618 10650 7415 9349 9381 7016 7286 8075 1195 5648 5706 2849 957 2605 6858 13568 15623 6574 4444 
2.g1619 3692 2042 4484 3017 2545 1885 2451 970 2522 2284 2308 682 2253 3006 5442 5816 2455 1198 
2.g1620 8323 6530 11088 35858 9752 6819 7432 4735 8520 11492 7048 5710 6158 7609 7060 8667 9938 23016 
2.g1622 39 265 277 36 115 58 19 5 230 42 438 12 9 19 38 15 7 28 
2.g1624 238 113 173 273 95 24 294 44 296 8 483 9 0 10 9 3 175 198 
2.g1627 4 9 16 14 86 16 15 2 202 5 461 8 4 4 4 15 18 1 
2.g163 279 244 245 582 328 298 350 77 359 493 186 39 179 320 373 401 288 303 
2.g1630 34 92 45 132 206 196 37 65 285 104 2237 36 47 118 192 142 79 88 
2.g1637 2396 5260 2714 1166 5401 1574 1851 1585 5107 3241 3731 1771 2377 2686 2889 2484 2342 2034 
2.g1638 21 32 26 40 124 40 29 17 112 41 32 17 13 17 21 29 20 17 
2.g1643 24945 14332 17823 10588 25421 18838 16058 7010 19011 20438 17849 7568 13346 15867 22668 31325 15499 5226 
2.g1645 68 59 63 99 224 104 57 110 134 128 87 25 135 140 83 150 49 50 
2.g165 642 726 787 2645 1362 776 823 380 1230 1217 766 774 728 1294 947 1283 808 1391 
2.g1651 179 143 128 90 167 33 105 26 140 117 93 25 41 254 58 84 104 49 
2.g1660 714 513 659 1351 440 531 279 223 418 731 122 282 330 372 990 661 531 800 
2.g1661 714 513 659 1351 440 531 279 223 418 731 122 282 330 372 990 661 531 800 
2.g1662 96 65 74 13 83 2 12 8 99 3 5 0 7 3 9 11 379 3 
2.g1673 60 83 84 105 156 115 76 34 173 70 52 74 67 83 147 100 57 72 
2.g1676 6963 4480 4796 5469 6303 6034 5560 989 3666 5004 1762 714 2231 3613 14984 8434 3676 2191 
2.g1684 112572 61793 68034 50332 102085 87059 66764 41054 53180 59651 64917 22555 64097 84578 145826 104255 66317 32123 
2.g1689 11163 6783 8526 8222 7852 4988 8738 3109 5680 7217 4469 1819 3326 5866 10005 13805 6942 3669 
2.g169 3193 4497 2200 2055 4207 3174 3130 1187 4426 5337 5395 1512 2748 4675 4522 4713 2872 1418 
2.g1701 422 351 398 668 515 380 461 155 339 432 166 195 166 467 526 422 190 243 
2.g1702 422 351 398 668 515 380 461 155 339 432 166 195 166 467 526 422 190 243 
2.g1706 65 2240 792 88 1038 680 86 723 1525 764 1252 457 1149 1103 231 353 261 545 
2.g1709 5533 3376 3766 7076 1865 3291 4829 976 3877 6152 1874 914 1341 3834 5033 6877 3789 3703 
2.g1711 126 79 92 965 116 92 378 88 265 444 204 109 77 78 97 69 185 268 
2.g172 29 120 48 16 43 41 20 206 68 40 113 11 34 21 34 40 23 15 
2.g1721 340 657 293 71 38 91 32 3 73 55 37 16 164 70 32 32 137 38 
2.g1722 3402 3809 2316 1753 3858 2908 2258 793 2392 2784 2706 675 1787 1859 3466 3679 2281 1282 
2.g1723 6855 6604 7146 10250 8770 6138 7704 3868 6646 7257 4579 2971 4673 9100 11050 9254 5827 7456 
2.g1726 12354 15759 8936 5393 16493 7593 4078 4238 13032 12575 10658 5102 9931 9495 11364 9559 9595 4428 
2.g1728 14384 15141 8535 6785 22012 8793 5501 4479 13280 16953 17242 5903 11634 11473 14299 14577 10953 4583 
2.g1729 14384 15141 8535 6785 22012 8793 5501 4479 13280 16953 17242 5903 11634 11473 14299 14577 10953 4583 
2.g173 61769 42602 49299 32551 55276 47628 43166 13442 44534 55931 36134 9011 28296 47430 75254 102109 46434 16567 
2.g1732 28 15 33 126 29 22 18 13 13 47 17 1 1 1 60 43 146 141 
2.g1738 1624 1201 1192 2203 1419 1157 1379 541 1106 1218 578 304 520 1375 1813 2238 1126 1195 
2.g174 61769 42602 49299 32551 55276 47628 43166 13442 44534 55931 36134 9011 28296 47430 75254 102109 46434 16567 
2.g1753 273 657 168 95 408 373 154 76 297 368 738 124 270 568 398 444 271 301 
2.g1754 142 101 106 413 66 271 77 34 161 305 222 50 84 314 43 511 178 223 
2.g1756 501 475 467 1099 627 534 646 148 480 516 250 175 287 691 831 854 539 385 
2.g1758 3065 2048 1815 1986 4730 3238 1977 1661 2443 2809 4938 2314 2811 2820 2933 3019 2096 1062 
2.g1759 3065 2048 1815 1986 4730 3238 1977 1661 2443 2809 4938 2314 2811 2820 2933 3019 2096 1062 
2.g176 28562 26954 23535 25111 33044 23405 26735 11404 24056 29333 23648 7547 13110 23863 35610 34698 20941 11771 
2.g178 28562 26954 23535 25111 33044 23405 26735 11404 24056 29333 23648 7547 13110 23863 35610 34698 20941 11771 
2.g1780 1159 2987 1313 887 2614 1215 778 611 2121 1985 3655 480 1069 1415 1894 1335 1262 908 
2.g1781 1159 2987 1313 887 2614 1215 778 611 2121 1985 3655 480 1069 1415 1894 1335 1262 908 
2.g1784 467 536 398 562 878 425 1119 321 566 782 610 312 1016 532 1447 871 372 357 
2.g179 401 510 316 302 426 314 322 139 455 643 461 179 306 302 421 477 380 205 
2.g1792 91 85 75 29 35 33 15 6 23 16 195 2 5 37 19 67 14 21 
2.g1793 1 5 2 7 3 4 0 2 2 2 10 8 1 5 2 4 14 4 
2.g18 2 5 7 12 5 12 9 7 12 13 628 2 5 1 10 20 8 14 
2.g1801 2117 4376 2578 1199 5394 2345 881 1903 3838 2987 3785 2195 2420 2952 2333 2169 1873 1239 
2.g181 2979 5387 3109 2522 5538 2817 2159 1320 3806 4075 2645 1134 2490 2341 4590 3671 1956 1234 
2.g1819 49 46 34 42 33 28 61 6 27 37 29 3 3 70 20 47 136 15 
2.g1820 11 14 4 6 9 10 12 0 6 14 3 3 4 17 6 17 112 3 
2.g1826 248 1160 558 937 1863 621 504 337 1815 914 1130 1192 675 1294 675 945 768 3303 
2.g183 380 3133 780 317 1592 911 433 420 3220 1587 293 869 427 1221 778 350 848 591 
2.g184 12887 10895 11307 15334 14720 10897 16334 4499 10145 13406 11359 2677 7557 14243 21471 24893 11461 8503 
2.g1848 40 38 47 58 32 35 28 12 59 37 22 11 42 49 54 58 148 40 
2.g185 4169 2410 3429 4770 3319 2515 4362 1532 2591 2683 2764 1722 4556 4479 4373 7679 2953 3489 
2.g1852 178 112 170 480 70 38 205 29 41 65 56 15 48 110 209 201 195 24 
2.g1854 211 169 212 78 128 129 180 38 62 152 70 16 52 155 209 348 207 169 
2.g1855 30 23 25 12 49 15 19 15 5 15 19 1 3 10 31 28 109 12 
2.g1856 700 328 424 259 660 286 564 163 110 324 248 64 98 357 586 539 276 212 
2.g1861 10008 8196 7553 4716 7942 9495 7448 3231 5495 7402 4536 3630 5296 6139 8796 8755 6162 2332 
2.g1863 974 1350 942 421 1973 945 424 677 1448 1171 1853 1086 1024 969 1081 1180 664 646 
2.g1864 26 11 14 1 5 7 6 2 10 7 132 0 4 8 21 14 1 2 
2.g1865 8260 11362 6917 4898 14642 9190 4512 4701 13320 12174 13722 5346 7442 8750 8296 9327 6641 4166 
2.g1868 423 292 275 1530 406 647 665 620 702 242 343 334 366 337 1192 1869 273 586 
2.g1871 3201 2227 2584 5209 2820 2472 3830 1222 2217 2839 1252 805 1502 3436 3464 4913 3050 3540 
2.g1874 13220 9575 10446 19090 14042 10864 10236 5293 9080 10175 3854 2480 4222 12107 23251 21105 9470 8546 
2.g1880 544 404 416 115 519 351 183 211 454 568 1038 331 417 382 346 609 388 116 
2.g1882 400 312 321 723 970 684 371 320 788 790 422 92 708 517 1020 1385 663 274 
2.g1883 30 22 37 52 22 10 10 7 15 17 35 10 4 75 21 34 18 5 
2.g1885 8944 5060 5564 7566 14831 11150 4444 6787 8665 8179 13967 10113 10325 8494 7458 6712 5972 3065 
2.g1895 3534 4443 3319 3596 6226 2082 1665 1128 3470 2886 3429 1211 2657 3488 7245 3067 2340 2320 
2.g1897 40 86 55 29 225 44 15 62 141 75 148 120 124 115 35 43 41 58 
2.g1903 1509 1002 1415 2776 2525 1757 2437 905 1652 2407 1116 516 1234 2284 4313 3984 1662 1062 
2.g1904 166 482 292 405 1093 579 260 229 846 497 936 268 205 607 395 430 218 603 
2.g1908 3915 5182 2946 18498 3646 3272 4373 1225 3609 7542 1872 1210 2409 3942 4620 3519 4854 6993 
2.g191 1928 3740 1704 872 4695 2043 1213 1195 3866 3355 5766 1656 2314 2724 2387 2851 1956 1608 
2.g1910 2167 2646 1958 1571 3210 2110 1427 831 2910 2855 3211 806 1660 1871 2810 2791 1549 1031 
2.g1913 563 459 395 595 536 397 340 157 434 597 225 130 235 518 604 776 491 206 
2.g1921 3308 2297 2663 4544 4100 1755 3125 1197 1990 3218 2587 693 1700 3959 6200 4010 2313 2414 
2.g1922 3308 2297 2663 4544 4100 1755 3125 1197 1990 3218 2587 693 1700 3959 6200 4010 2313 2414 
2.g1926 3458 4966 3037 1912 6858 3508 1861 3060 5025 4672 7483 3523 2750 3060 2927 3585 2817 1692 
2.g1929 4671 4866 6329 15119 9882 5412 5291 5907 5605 7080 8868 6834 5899 8922 7198 6633 5290 11825 
2.g193 578 790 336 439 759 514 423 120 522 746 491 263 579 568 701 601 561 221 
2.g1931 474 7275 3303 111 6832 1931 188 1064 5235 2628 4816 3107 4632 4857 2444 3261 1734 2241 
2.g1938 62 147 132 26 60 46 15 13 82 64 60 31 32 99 29 44 34 28 
2.g1947 313 516 261 149 937 315 263 212 600 786 529 156 238 181 428 976 354 447 
2.g1952 411 701 286 295 632 178 130 137 561 631 679 174 194 232 374 469 209 192 
2.g1955 115 279769 116616 472 359052 107167 76 59840 213411 117866 138327 137990 221620 173531 120289 128116 105032 115466 
2.g1956 41 199 120 53 242 73 53 50 156 116 109 54 57 84 37 35 36 60 
2.g1959 29 43 31 0 0 11 5 3 21 11 20 2 8 15 64 27 4 4 
2.g1961 7422 6669 5310 2970 10809 2864 1766 797 11432 6047 2436 416 2141 2718 5857 4720 1085 2296 
2.g1962 7422 6669 5310 2970 10809 2864 1766 797 11432 6047 2436 416 2141 2718 5857 4720 1085 2296 
2.g1963 7422 6669 5310 2970 10809 2864 1766 797 11432 6047 2436 416 2141 2718 5857 4720 1085 2296 
2.g197 4050 7902 3888 2164 6719 3509 1917 1881 6080 8235 5364 1614 2508 4107 4344 3888 3215 2221 
2.g205 19 52 44 109 69 62 82 9 49 75 49 12 45 151 86 118 23 64 
2.g207 4101 2415 2693 2737 1937 2403 2694 832 2290 3745 1001 347 1312 1526 3462 4294 2486 1263 
2.g211 129 80 81 184 129 119 140 22 131 145 91 29 79 270 210 231 62 94 
2.g220 378 266 300 291 589 444 466 154 408 364 642 181 148 538 692 751 255 174 
2.g221 302 248 352 795 450 238 366 118 256 318 162 66 152 398 442 537 276 425 
2.g230 5086 4252 4866 4557 4580 4556 5245 2612 5272 5222 4512 2028 3658 6133 8487 9861 4450 2235 
2.g24 3303 4744 2805 2594 5608 3210 2801 1160 5090 5067 4743 1002 2307 2696 3785 4472 2751 1830 
2.g240 1809 1262 1110 1294 1882 1581 1827 483 1247 1132 1089 329 984 1821 1280 2263 859 432 
2.g242 211 154 142 116 263 117 77 53 174 170 163 87 89 158 157 144 90 59 
2.g25 3810 4722 3353 3654 5547 3351 2742 1615 4464 4886 5142 1684 2417 3427 3814 5107 3382 1998 
2.g260 1931 1732 1459 1776 3026 1618 1821 871 1980 2124 1758 789 1526 2190 2360 2768 1397 909 
2.g268 0 2 0 0 0 0 1 0 1 2 0 0 1 0 3 5 1 0 
2.g281 3674 1657 3337 172 2657 2145 106 707 1861 2620 2068 413 1451 2357 3334 5366 2208 759 
2.g288 476 4567 1101 219 3485 1244 428 2349 4740 2832 1698 2816 595 4317 686 832 937 1939 
2.g3 7860 4666 5437 3610 10329 6361 4989 2750 6006 6298 8847 2162 4282 6469 5877 12347 6341 4736 
2.g305 82 31 61 56 122 55 47 5 52 22 31 11 23 33 46 142 34 22 
2.g314 566 472 395 975 755 602 550 216 527 613 495 104 372 888 624 638 468 462 
2.g315 997 1043 932 1889 1487 951 1302 427 1427 1316 1129 265 716 1215 1655 1597 905 996 
2.g32 13056 18793 11184 13098 21472 13225 12536 6379 20215 17599 14692 9252 9707 14798 17784 17109 10405 8918 
2.g320 30979 38295 19540 41740 25598 16522 25230 7172 31251 48204 16706 11828 17663 23285 18971 19755 30925 11521 
2.g33 13056 18793 11184 13098 21472 13225 12536 6379 20215 17599 14692 9252 9707 14798 17784 17109 10405 8918 
2.g330 3163 3828 2415 2510 4854 3110 2553 1165 4233 4427 8952 1146 2533 2847 4083 5306 2982 1684 
2.g339 848 716 703 699 1390 633 747 302 764 1778 1812 336 864 676 1050 1053 643 375 
2.g341 400 348 280 194 403 253 240 54 330 421 308 115 150 312 315 368 260 163 
2.g343 2002 1509 1044 890 1046 882 994 489 1301 1120 1265 541 815 1289 1293 2069 943 473 
2.g347 2106 4908 2922 1131 9061 1720 816 9215 9384 3482 7843 19072 3606 19778 1405 2702 3697 1892 
2.g349 749 1418 846 897 2453 1375 726 1083 1580 2274 1842 1332 733 1908 1578 987 1930 932 
2.g35 28303 25083 13068 18337 35150 14981 7635 7632 21533 36258 22968 9256 21158 16873 30838 26317 24648 7668 
2.g355 9977 15501 9113 8506 23740 12586 7179 6858 21153 15519 17948 5305 8652 15289 12671 23924 9646 6792 
2.g356 9977 15501 9113 8506 23740 12586 7179 6858 21153 15519 17948 5305 8652 15289 12671 23924 9646 6792 
2.g359 25 22 16 7 18 11 17 5 7 24 11 5 10 12 15 31 8 55 
2.g36 3691 15423 6088 2355 10173 9284 2438 3334 17680 13697 14338 7935 3688 10387 7845 6310 5963 8446 
2.g361 145 55 106 222 321 205 252 50 99 208 252 29 263 173 289 199 405 104 
2.g365 9250 10483 8360 6594 12674 9265 8881 3874 9535 9785 12966 3304 6482 9070 12152 14347 5863 4319 
2.g366 9250 10483 8360 6594 12674 9265 8881 3874 9535 9785 12966 3304 6482 9070 12152 14347 5863 4319 
2.g367 9250 10483 8360 6594 12674 9265 8881 3874 9535 9785 12966 3304 6482 9070 12152 14347 5863 4319 
2.g369 1420 2919 1332 968 3478 1472 4006 950 2257 2172 2648 1038 1326 1767 1891 4551 1432 1011 
2.g370 2 10 22 90 20 19 15 6 15 25 15 52 5 74 12 61 13 11 
2.g373 621 1501 663 209 963 479 363 244 881 857 550 501 607 556 656 680 446 376 
2.g379 2065 896 2456 8058 953 2556 2543 1112 2284 3504 1465 1166 5733 2703 3647 6939 3479 2367 
2.g387 3485 5610 3210 3120 6079 2847 2457 1780 4743 4881 5259 1885 2864 3664 4877 5487 3406 3027 
2.g388 3485 5610 3210 3120 6079 2847 2457 1780 4743 4881 5259 1885 2864 3664 4877 5487 3406 3027 
2.g399 10776 11703 8227 2732 19548 11277 5656 5533 12624 14381 23000 7045 10676 11828 9435 11461 8313 4173 
2.g40 6164 13865 7127 5480 16564 9150 5610 4581 14605 13260 16315 5671 7392 9667 9490 11194 7473 5262 
2.g400 178 150 208 955 331 178 276 80 178 291 70 57 122 50 534 465 228 420 
2.g404 5429 3133 3410 3471 5634 4066 5137 1833 3726 3460 2796 671 2880 5348 9375 9540 4467 2129 
2.g406 3720 7288 4643 2853 8308 4359 4150 3669 7753 9183 16057 2924 3091 4519 5022 4904 3471 2439 
2.g410 85180 43466 80747 14490 58655 48055 40719 15386 45043 67768 55304 6375 22559 44552 108570 122518 44896 11899 
2.g412 124 306 350 423 480 233 170 146 540 262 261 113 112 317 300 219 195 410 
2.g413 124 306 350 423 480 233 170 146 540 262 261 113 112 317 300 219 195 410 
2.g417 86 2305 238 68 2325 174 22 8185 1278 662 982 21356 1374 8648 111 107 1791 12358 
2.g418 86 2305 238 68 2325 174 22 8185 1278 662 982 21356 1374 8648 111 107 1791 12358 
2.g420 80 81 53 728 202 343 181 81 853 1000 280 156 176 959 919 1474 369 138 
2.g422 2565 6909 3185 1577 8479 3245 1158 1963 8201 5952 5640 2317 1739 4041 3329 3146 3042 2788 
2.g423 2565 6909 3185 1577 8479 3245 1158 1963 8201 5952 5640 2317 1739 4041 3329 3146 3042 2788 
2.g424 70 116 83 44 237 37 53 66 174 112 526 47 103 52 63 72 67 34 
2.g432 157 85 176 735 135 157 162 82 246 289 96 15 73 154 469 514 234 158 
2.g434 2293 3053 2068 2383 3748 2479 2069 964 2973 3117 3103 1048 1569 2545 2754 2917 2100 1825 
2.g435 2293 3053 2068 2383 3748 2479 2069 964 2973 3117 3103 1048 1569 2545 2754 2917 2100 1825 
2.g436 2293 3053 2068 2383 3748 2479 2069 964 2973 3117 3103 1048 1569 2545 2754 2917 2100 1825 
2.g438 9661 6467 7186 11840 9969 7203 11648 2782 7024 9328 7529 1894 5368 10858 15349 18492 10758 4611 
2.g439 9661 6467 7186 11840 9969 7203 11648 2782 7024 9328 7529 1894 5368 10858 15349 18492 10758 4611 
2.g440 18652 30941 14068 16019 25766 16848 14758 14132 23937 26340 13755 9535 15358 26645 26008 28067 18241 11019 
2.g445 388 2170 1400 137 2778 766 304 988 2377 1939 2381 878 682 1289 381 555 635 1280 
2.g46 1399 3229 3355 3486 2795 3412 1766 1176 2464 2828 2244 571 1413 1273 1943 2436 1141 2313 
2.g461 14848 8394 13139 13524 18375 10608 13180 2665 7305 12767 10464 1608 5792 11222 13776 16939 10717 6695 
2.g463 419 314 490 943 464 347 199 64 259 486 147 103 433 564 1342 702 448 617 
2.g468 3524 4700 2753 1977 4324 3007 1717 2078 4269 4012 7460 1730 3034 3137 3335 3813 2714 1603 
2.g47 1949 1769 1084 2815 2599 2880 2453 998 2001 2596 1537 911 1898 2213 3308 2368 1642 1175 
2.g470 303 2471 1055 886 2264 589 366 975 2417 2218 2248 810 795 2890 473 817 719 579 
2.g471 303 2471 1055 886 2264 589 366 975 2417 2218 2248 810 795 2890 473 817 719 579 
2.g473 3142 2712 2475 4704 3570 3039 3538 974 3475 3544 1696 944 1788 2786 4670 4885 2632 2188 
2.g474 3142 2712 2475 4704 3570 3039 3538 974 3475 3544 1696 944 1788 2786 4670 4885 2632 2188 
2.g475 1054 1138 779 1157 1943 1150 1502 536 2103 1622 2051 432 850 1175 1461 1801 955 627 
2.g48 1949 1769 1084 2815 2599 2880 2453 998 2001 2596 1537 911 1898 2213 3308 2368 1642 1175 
2.g497 21315 21598 14183 15266 22414 17430 12724 6862 19170 21893 13972 5131 10001 12626 22881 19821 13676 7625 
2.g5 13545 15939 10738 9958 23827 12345 8431 7113 16477 17986 22724 7574 10442 14523 12843 17526 11434 8523 
2.g500 9866 6869 4198 10472 5417 6408 6689 1678 7589 10360 5500 1523 4860 4927 6220 10273 11615 4092 
2.g505 19 32 16 1 44 24 6 14 24 58 269 15 8 44 39 20 35 6 
2.g512 1597 2315 1745 1079 1700 1570 912 549 1570 1316 1559 504 858 1133 1348 1879 1574 949 
2.g513 1597 2315 1745 1079 1700 1570 912 549 1570 1316 1559 504 858 1133 1348 1879 1574 949 
2.g527 6 8 12 401 23 4 0 3 21 20 6 1 2 15 3 39 8 15 
2.g556 43 89 62 46 524 166 124 111 381 308 210 82 222 146 789 239 85 104 
2.g557 979 2060 1903 83 1674 700 243 573 1278 587 2058 342 922 397 407 675 388 665 
2.g559 589 659 1523 568 2555 411 126 82 1654 90 256 809 15183 297 6097 1046 379 1374 
2.g562 0 5 1 1 18 3 12 2 4 3 2 0 5 2 9 12 12 2 
2.g566 586 215 378 303 481 385 813 88 268 387 143 17 159 282 529 753 546 170 
2.g572 2 2 5 0 1 2 1 3 6 0 1 1 0 0 2 3 1 2 
2.g573 3 181 131 154 407 91 52 313 260 75 400 284 65 135 211 130 80 172 
2.g575 5 1624 1374 4 368 302 5 99 515 433 419 69 51 273 28 115 251 442 
2.g582 673 492 732 1503 1378 664 1217 393 762 891 502 250 357 730 966 1379 721 830 
2.g583 14401 9797 8710 10382 9285 7203 10613 3084 7506 9827 5957 2308 7690 7347 15304 16048 8009 5001 
2.g586 211 565 257 24 321 328 73 63 275 308 428 118 96 193 147 291 247 165 
2.g594 0 4 1 10 93 4 1 2 1 2 176 3 85 8 69 6 3 6 
2.g598 2575 3844 2754 9434 5612 3259 3194 1725 5706 4862 2175 2952 2622 4373 3857 4221 3029 7020 
2.g613 86 52 91 264 157 169 203 37 144 127 80 29 154 231 289 290 118 68 
2.g617 2 10 8 4 0 2 2 1 3 1 5 0 1 2 4 4 1 12 
2.g631 109 72 122 273 203 151 187 61 122 288 72 59 85 240 170 227 99 186 
2.g639 38411 22521 26945 20199 25209 25273 27279 8487 19677 25408 15353 4545 14026 26481 45159 47836 21422 11964 
2.g643 372 224 306 748 813 1486 386 107 574 573 323 357 125 868 394 1642 425 204 
2.g655 3583 2806 2451 2643 2590 3483 2783 691 2376 2640 2410 895 1642 2938 2674 3281 2126 2027 
2.g657 5 8 12 12 239 570 10 93 20 5 21 308 19 677 9 39 29 3 
2.g66 32 62 28 332 292 3 5 3 40 16 14 7 51 187 205 39 29 74 
2.g660 584 893 417 753 1248 912 291 325 715 643 769 686 327 1462 633 398 480 493 
2.g667 1653 2821 1554 1016 3855 2117 929 1048 2409 2581 3487 1049 1310 2640 1957 2295 1570 1166 
2.g668 324 302 218 75 437 774 360 141 306 1580 645 326 582 3898 318 550 474 51 
2.g669 101 40 145 86 280 28 73 110 70 67 106 108 82 91 301 144 22 103 
2.g671 188 265 265 57 199 25 6 84 24 22 40 99 127 129 333 55 39 71 
2.g672 10 137 49 7 57 24 0 11 46 28 39 7 84 32 28 26 28 12 
2.g674 43 106 63 27 153 70 26 90 101 71 3278 62 116 150 95 144 35 54 
2.g680 741 1528 752 465 1754 882 715 1082 1581 1175 1171 1003 638 1061 763 1027 764 545 
2.g683 33 22 44 65 68 82 85 45 22 60 167 16 40 69 120 103 16 27 
2.g69 109 156 115 174 174 43 16 78 41 108 107 23 125 187 73 156 21 87 
2.g7 725 354 448 262 601 493 497 188 294 478 460 195 253 527 571 1134 525 402 
2.g70 258 351 169 243 441 204 204 52 272 325 585 84 150 236 414 392 250 174 
2.g713 165 135 144 134 63 69 86 15 119 143 91 17 44 75 137 269 105 51 
2.g715 764 573 585 207 112 108 34 37 84 153 342 18 218 65 279 100 80 198 
2.g716 1058 570 467 486 253 408 386 125 362 358 674 81 422 422 500 659 301 220 
2.g72 1009 1248 975 1447 1367 1031 1014 396 1203 1473 1578 359 700 1061 1496 1343 875 712 
2.g722 1908 1504 1402 1581 2002 1096 2039 470 1240 1917 1266 368 1048 1483 1979 2099 1089 666 
2.g723 1908 1504 1402 1581 2002 1096 2039 470 1240 1917 1266 368 1048 1483 1979 2099 1089 666 
2.g726 2196 1845 1747 2322 1649 1200 1934 646 1445 1569 691 313 940 1548 3640 2675 1368 1180 
2.g735 6857 20792 8561 2676 18234 5848 2674 5456 16026 13198 13958 7309 10401 10062 7928 9024 7900 4787 
2.g737 13 37 25 1 24 92 11 11 56 26 80 11 1 932 12 75 22 7 
2.g738 1559 8855 3256 209 11143 3090 831 5147 7378 6026 8100 6128 1848 6497 2095 2329 2236 2092 
2.g742 2238 4848 3411 27 992 539 69 240 775 1321 482 174 221 169 136 117 115 400 
2.g744 10582 7373 7346 7599 5729 4578 7742 1508 6054 6674 3252 1053 3270 5648 14996 11538 5702 3510 
2.g747 9096 7826 4997 3211 8590 5764 3590 2271 5585 9565 17403 2846 6825 4513 8756 6418 5403 2894 
2.g748 9096 7826 4997 3211 8590 5764 3590 2271 5585 9565 17403 2846 6825 4513 8756 6418 5403 2894 
2.g75 869 772 674 639 822 688 677 201 725 909 608 163 463 587 945 1259 704 331 
2.g753 129906 138633 54521 22465 53520 38704 86236 23279 39844 46057 19747 9951 29994 30543 63474 60605 26701 31483 
2.g754 142 168 69 235 196 117 118 38 165 164 61 36 90 157 41 204 64 122 
2.g755 1159 855 981 1628 1628 1104 1321 708 1150 1358 693 373 905 1471 1461 2150 1108 860 
2.g757 2844 2189 2026 3808 2440 2193 1868 462 1728 2054 731 684 1200 3502 3873 5116 1651 2655 
2.g76 5 4 6 2 5 3 3 0 55 8 21 1 37 90 81 123 21 24 
2.g768 4982 7006 6088 3530 7168 4910 5450 2238 6415 7106 4948 2587 6291 6097 7689 9229 4290 2536 
2.g769 4000 4729 3794 1798 3836 2536 1817 1532 3776 3201 4318 1625 3252 2649 6643 3646 3629 2223 
2.g77 91 90 95 2011 121 50 68 49 97 64 177 41 50 97 99 254 48 36 
2.g771 4000 4729 3794 1798 3836 2536 1817 1532 3776 3201 4318 1625 3252 2649 6643 3646 3629 2223 
2.g773 4000 4729 3794 1798 3836 2536 1817 1532 3776 3201 4318 1625 3252 2649 6643 3646 3629 2223 
2.g780 2263 2242 2023 3987 2435 3110 2479 1053 3144 2868 1166 1227 1537 2432 4184 3576 1894 1981 
2.g781 72 121 88 56 60 50 38 80 107 38 133 65 62 152 74 1110 297 35 
2.g782 1314 1017 1076 1502 405 252 1313 161 388 478 220 57 419 438 3026 853 601 1412 
2.g785 78576 51857 53904 96932 52434 35136 76129 16063 54554 52820 18831 9846 28686 43240 102677 94810 44806 40181 
2.g787 174 1394 584 131 1177 424 57 181 484 301 860 132 215 233 178 383 270 338 
2.g788 1133 419 673 422 953 1288 561 176 371 591 362 252 504 917 933 1250 846 805 
2.g79 3871 4657 2444 2104 4493 2941 2037 1278 3371 3246 4345 1322 2442 2631 3333 4347 2998 1910 
2.g791 21455 20154 13895 13344 13170 10802 15294 2840 15951 16150 8912 2470 8550 11186 29283 26629 13452 4823 
2.g799 30 33 38 45 26 19 26 20 45 31 75 47 20 32 32 22 35 10 
2.g8 1982 769 1298 874 1545 1861 1237 415 807 1252 682 376 941 1775 1989 2646 1566 1375 
2.g800 17 27 16 1 36 20 11 15 40 15 54 9 16 34 39 8 31 3 
2.g804 3226 5269 3516 3355 3190 2086 2798 1220 2698 3282 2234 964 2254 2783 4943 4189 2256 2927 
2.g806 3126 3264 2244 1960 3569 2109 2576 1131 3291 3924 2506 942 2205 2505 3953 3939 2254 1337 
2.g808 553 2590 1160 887 2455 879 790 798 2307 2302 1296 757 1408 991 1057 939 933 1028 
2.g81 81 371 155 26 156 110 26 88 19 43 29 70 27 133 43 111 18 6 
2.g813 1796 2748 1594 808 2954 1736 1209 765 2349 2191 4186 735 1486 1548 1640 2067 1388 680 
2.g817 27582 24165 17984 97979 24962 9560 17307 14439 18634 28548 9497 19849 25980 20329 36350 12975 33988 26562 
2.g818 27582 24165 17984 97979 24962 9560 17307 14439 18634 28548 9497 19849 25980 20329 36350 12975 33988 26562 
2.g822 491 412 644 673 1333 1279 579 158 466 1213 3354 150 151 1260 822 867 711 484 
2.g823 491 412 644 673 1333 1279 579 158 466 1213 3354 150 151 1260 822 867 711 484 
2.g825 3649 2402 2633 1141 2905 2311 2615 753 1841 1763 2068 486 1731 2327 5160 3188 1255 978 
2.g834 3599 4810 2902 2476 3794 3817 1852 1039 3517 4300 3652 1004 2705 2564 5064 3559 2318 1932 
2.g836 264 437 325 49 392 220 84 108 310 237 451 170 210 232 244 206 147 124 
2.g84 1173 1520 1467 2928 1531 1325 1343 372 2046 1986 702 701 609 1773 2281 2435 1397 1499 
2.g841 953 936 822 1010 1486 1192 786 310 1346 1873 1897 306 788 1007 1401 1619 1011 349 
2.g844 1 1 0 211 6 1 16 6 32 62 25 0 21 0 13 930 3 3 
2.g849 4930 4520 3690 3902 5238 3968 3358 1576 4326 5211 4245 1211 2911 3909 7738 6818 3484 1968 
2.g85 3715 2626 2476 4340 3279 2443 3473 894 2791 4344 1793 709 1737 3128 4852 4695 2425 1748 
2.g853 1070 1222 934 690 1102 731 739 335 1090 1263 988 294 934 913 1566 1162 726 611 
2.g858 3779 2888 3071 4450 2930 2269 3658 816 2460 3291 1540 556 1800 2800 4497 4147 2849 1718 
2.g86 6478 18562 8074 4336 8454 4550 3974 2999 5974 6135 4924 2660 3194 6028 5709 6399 4956 3152 
2.g860 3 2 10 2 0 2 3 0 0 0 3 0 5 0 31 1 1 15 
2.g863 233 68 182 247 176 83 175 33 109 185 45 19 130 138 331 258 114 116 
2.g864 102 58 53 54 16 171 142 8 100 26 14 2 29 40 523 37 46 17 
2.g865 2121 2433 1642 1462 1679 1145 1461 422 1501 1826 1229 288 1064 1353 2458 1460 1174 864 
2.g867 1320 1239 999 1205 1318 770 1128 699 1230 1127 1066 183 713 704 1356 1665 857 658 
2.g870 69 313 193 63 328 512 52 134 298 478 187 37 117 31 119 86 52 133 
2.g873 35 20 23 242 97 57 137 71 54 43 26 14 51 121 127 166 62 68 
2.g876 45856 22709 18957 15127 13745 14881 12975 5330 11298 17654 8666 8456 38182 12078 25300 23066 10451 9370 
2.g895 7128 7927 5954 5029 7847 4704 5055 2267 7138 6233 8064 2005 4212 5276 8366 7591 4431 3523 
2.g896 7128 7927 5954 5029 7847 4704 5055 2267 7138 6233 8064 2005 4212 5276 8366 7591 4431 3523 
2.g902 1889 2028 1809 1123 2686 3133 2019 723 3241 2848 2355 1064 1636 3878 2447 6486 3247 899 
2.g907 1419 4308 2091 635 2259 1029 726 1128 1596 1923 2260 847 1456 1531 1553 1777 1630 1573 
2.g908 10436 9458 7878 5450 10489 6810 6271 3897 8068 7329 10546 2708 9253 7030 11915 11478 6603 3206 
2.g910 10436 9458 7878 5450 10489 6810 6271 3897 8068 7329 10546 2708 9253 7030 11915 11478 6603 3206 
2.g911 10436 9458 7878 5450 10489 6810 6271 3897 8068 7329 10546 2708 9253 7030 11915 11478 6603 3206 
2.g912 6034 8450 5484 5012 6711 4386 3574 1901 8453 8185 5884 2718 3093 4516 5124 6068 4321 3429 
2.g914 9932 17379 10029 4234 19717 12888 5591 8320 21674 16404 23937 9496 8305 14449 11000 14823 11686 6583 
2.g920 57 81 73 5 62 12 3 8 56 31 21 33 126 39 212 20 16 51 
2.g925 6156 8435 4702 3255 9321 6437 3168 2607 9017 6666 7704 2379 5025 7038 6643 6551 5316 2697 
2.g926 6156 8435 4702 3255 9321 6437 3168 2607 9017 6666 7704 2379 5025 7038 6643 6551 5316 2697 
2.g927 6156 8435 4702 3255 9321 6437 3168 2607 9017 6666 7704 2379 5025 7038 6643 6551 5316 2697 
2.g933 512 698 486 247 777 550 364 236 604 697 1024 214 369 392 513 682 640 222 
2.g96 9476 15886 8374 5635 20823 9818 5280 5651 14439 11952 19794 6829 8237 9623 9499 12501 8559 6914 
2.g969 114 66 170 43 13 21 25 13 3 7 5 0 17 23 35 20 48 59 
2.g971 543 2050 789 134 3071 410 152 494 1411 846 3342 878 1301 1118 404 991 525 910 
2.g972 543 2050 789 134 3071 410 152 494 1411 846 3342 878 1301 1118 404 991 525 910 
2.g99 9777 12585 10648 12843 19269 10817 11291 5179 13369 16898 16517 4754 6823 12451 15178 16280 9070 8370 
2.g990 4073 2463 3498 5401 5893 5407 5430 2956 3736 4874 4743 877 2620 4692 6506 7347 4127 2123 
2.g991 43 1149 270 44 568 68 22 112 473 481 418 150 250 241 77 205 132 222 
2.g992 6 51 14 4 30 12 2 7 16 7 12 6 5 13 10 12 11 46 
2.g997 3263 3781 2289 2036 6792 2772 1905 2370 3142 2954 4255 2269 3866 2703 3559 2751 2359 1667 
2.g999 332 122 333 3 50 15 8 8 13 28 7 0 27 6 3 3 3 133 
20.g6 839 666 504 780 1086 1220 363 79 569 6439 1019 264 259 739 615 1339 804 271 
2000.g692 3 2 3 3 644 306 119 87 355 356 3 21 224 0 3 3 214 155 
2001.g693 272 174 237 527 655 262 384 71 256 331 171 52 325 298 510 515 305 302 
2002.g694 44 12 46 3 12 38 8 10 14 19 19 9 13 22 23 58 21 9 
2004.g695 4 3 2 3 3 2 5 0 4 3 2 0 0 2 4 5 2 6 
2005.g696 109 61 63 168 66 68 177 7 87 120 26 0 4 44 196 188 84 40 
2012.g697 268 300 173 94 429 181 225 202 318 169 793 17 419 301 334 409 107 76 
2014.g698 106 108 89 49 205 102 78 55 106 118 306 74 133 181 99 155 92 93 
2016.g699 90 30 68 34 321 78 46 21 124 94 99 4 98 78 34 102 97 21 
2017.g700 470 323 377 468 657 805 188 66 381 1577 530 118 254 555 363 887 548 190 
2018.g701 164 65 118 62 210 130 185 94 92 107 153 29 63 95 229 440 122 119 
202.g73 250 194 234 96 231 109 137 39 52 254 79 4 115 156 162 386 118 337 
2020.g702 145 51 68 72 51 72 61 12 9 100 16 0 15 89 40 133 104 77 
2020.g703 1066 341 676 544 843 613 584 169 151 499 385 128 306 958 668 1600 717 1002 
2020.g704 1155 338 744 502 822 537 578 158 139 558 298 84 273 842 682 1527 734 735 
2025.g705 298 85 239 57 181 177 146 42 50 146 108 16 91 183 168 437 232 79 
2026.g706 374 155 195 178 261 145 235 92 145 310 208 65 72 277 337 582 282 320 
2026.g707 489 297 449 381 518 430 309 121 322 515 541 83 292 340 573 825 389 386 
2026.g708 303 244 268 83 431 205 145 166 298 242 461 62 178 200 393 497 192 164 
2027.g709 41 26 28 21 32 14 26 10 17 31 18 4 14 116 25 57 32 73 
2028.g710 240 145 226 436 761 410 733 59 408 430 332 43 107 469 1071 813 329 210 
2028.g711 2662 2013 3978 3763 6801 4236 4683 2022 4159 5349 2310 1159 2989 4869 7457 5017 3883 1813 
2033.g712 262 196 164 137 169 195 369 8 89 358 85 78 114 198 61 477 353 118 
2035.g713 3034 2079 2098 1154 1532 2269 4178 66 919 4351 478 548 1024 2388 401 4794 3656 708 
2036.g714 133 117 129 61 228 106 96 60 146 148 335 41 131 153 161 291 137 90 
2037.g715 527 213 335 158 311 368 257 111 165 260 257 121 228 465 376 724 296 278 
2038.g716 191 84 105 67 247 160 77 51 120 94 76 62 90 101 73 252 132 69 
2040.g717 1052 803 659 977 1346 1585 493 109 700 7122 1181 288 420 930 782 1861 1013 388 
2042.g718 56 22 47 23 17 27 18 11 7 13 7 0 9 25 35 65 33 14 
2042.g719 114 41 107 85 68 66 99 29 15 72 42 0 30 73 74 178 93 69 
2042.g720 564 216 217 111 142 143 145 44 96 478 198 34 146 175 96 414 224 130 
2042.g721 294 177 272 123 361 261 241 98 218 246 590 86 170 332 354 525 263 157 
2042.g722 300 47 332 45 184 269 126 109 38 144 138 35 119 400 265 403 241 86 
2047.g723 131 91 102 39 117 96 67 70 121 79 142 13 41 148 198 264 82 109 
2049.g724 697 911 605 83 4836 4849 489 651 187 1814 1599 622 565 3208 2480 6006 560 130 
2056.g725 60 28 55 30 63 58 29 6 21 33 94 7 41 70 46 112 51 22 
2056.g726 231 71 106 97 293 150 70 20 59 134 150 24 79 193 67 195 168 92 
206.g74 657 378 557 363 764 574 472 203 279 660 623 172 336 580 525 1059 617 465 
2063.g727 47 27 43 29 18 26 59 10 10 32 21 0 7 28 58 103 38 43 
2068.g728 316 90 233 203 275 180 185 44 44 178 97 19 87 226 237 462 261 244 
2072.g729 143 126 115 55 144 51 39 23 121 28 51 10 44 42 212 47 24 16 
2076.g730 5 4 0 3 3 0 3 0 11 3 3 0 2 3 1 8 4 0 
208.g75 301 226 225 130 362 243 159 144 186 301 494 98 213 229 185 417 213 164 
2081.g731 489 243 372 378 530 298 474 188 398 378 407 24 277 321 587 853 544 131 
2085.g732 70 37 61 29 361 72 51 20 106 73 175 27 94 56 42 98 71 21 
2087.g733 234 103 124 106 161 103 164 74 70 190 134 12 91 229 242 393 168 185 
2090.g734 17 10 9 10 11 24 41 1 7 23 9 0 3 13 11 12 18 9 
2092.g735 334 205 294 118 481 272 183 134 365 375 663 178 276 319 342 568 243 220 
2098.g736 11 0 4 4 168 86 47 23 115 139 2 5 64 4 2 2 84 69 
21.g7 26 21 21 20 21 23 19 6 12 20 15 0 9 15 22 55 16 17 
2103.g737 147 49 104 89 172 76 139 29 38 122 89 3 73 139 129 278 119 76 
2111.g738 2345 1510 1271 480 1537 710 1140 243 1158 1767 1586 331 753 1075 1079 1917 1360 740 
2111.g739 370 127 285 174 601 206 214 107 86 244 409 248 101 307 303 648 242 941 
2117.g740 58 52 40 18 33 31 45 5 33 32 46 2 13 33 33 77 48 31 
2122.g741 72 27 43 110 50 121 51 151 102 598 57 34 139 101 169 302 60 249 
2127.g742 56 18 87 35 99 43 42 17 24 35 31 8 35 58 73 115 50 31 
2134.g743 28 13 24 16 17 20 25 8 9 13 25 0 10 14 24 61 28 23 
2138.g744 175 105 104 176 212 105 269 37 68 258 139 14 52 48 301 190 139 108 
2140.g745 61 70 41 36 72 48 49 21 53 83 125 27 54 69 119 128 74 68 
2141.g746 159 40 71 95 63 130 54 11 18 110 56 4 40 159 46 164 129 58 
2142.g747 102 55 78 107 135 115 74 28 36 131 64 5 33 131 81 130 101 151 
2147.g748 222 55 158 93 601 114 115 74 48 106 151 91 74 254 142 334 157 287 
2147.g749 1190 407 932 722 1628 786 869 365 912 692 841 186 466 943 955 2019 820 1130 
2147.g750 330 127 340 188 300 191 291 63 49 154 216 70 114 200 272 768 253 448 
2147.g751 296 74 313 158 242 302 322 74 108 227 209 47 188 248 340 659 249 275 
2147.g752 278 48 169 98 225 183 214 58 38 108 118 14 150 133 261 521 155 133 
2147.g753 2808 1033 1716 777 2142 1199 1651 496 791 1466 1870 370 1084 1507 1753 3291 1485 1287 
215.g76 371 148 226 232 327 294 446 124 218 368 269 84 170 260 544 670 350 245 
2150.g754 1044 819 698 1007 1392 1630 435 135 802 6185 1352 343 351 1122 893 1748 1163 363 
2152.g755 119 52 73 48 70 62 83 13 27 51 64 1 20 50 110 132 79 81 
2155.g756 1811 837 1594 786 2267 1535 1194 613 868 1419 1706 714 1012 1599 1736 3384 1374 1115 
2156.g757 2 3 0 0 6 4 3 0 1 1 1 0 0 9 2 7 2 0 
2159.g758 321 233 342 821 482 329 524 267 296 379 288 297 315 675 513 570 331 663 
216.g77 99 31 90 47 69 88 94 11 23 92 87 15 31 91 135 235 104 76 
216.g78 228 145 143 99 192 154 170 94 82 169 112 13 63 169 813 383 171 169 
2162.g759 505 972 470 580 834 430 231 183 575 1041 473 362 377 529 337 1271 1193 776 
2167.g760 862 542 829 791 1326 729 865 327 637 730 1019 287 589 896 647 1209 872 629 
2167.g761 364 96 287 91 358 250 239 70 80 178 180 24 144 282 357 725 216 169 
2172.g762 69 124 50 52 91 45 41 4 14 28 97 17 18 23 29 169 88 27 
2179.g763 17 11 9 11 22 18 15 6 15 20 16 4 10 19 22 47 15 13 
218.g79 1509 664 1165 1551 1949 1076 2554 330 1166 1883 468 48 537 1419 1016 2962 1816 325 
2198.g764 225 144 122 33 229 199 54 106 140 121 335 66 121 108 110 264 125 88 
22.g8 49 21 28 14 31 9 9 3 3 21 13 0 9 14 24 32 9 57 
2201.g765 140 151 102 161 122 126 133 36 117 159 95 48 88 106 155 182 93 69 
2207.g766 148 85 108 60 72 66 73 30 39 79 51 23 48 75 111 232 93 79 
2208.g767 670 342 458 234 525 525 433 152 112 745 181 38 169 506 731 1020 364 310 
2208.g768 535 343 396 178 588 406 345 145 294 435 709 127 300 425 593 973 394 277 
2208.g769 366 277 280 131 332 256 260 97 178 268 276 60 113 309 306 643 258 244 
2209.g770 45 20 23 20 21 16 16 5 15 31 13 2 9 21 26 69 20 22 
221.g80 59 16 54 51 103 19 59 23 52 70 20 3 35 43 72 130 57 15 
2215.g771 21 7 25 11 17 22 31 6 8 21 33 0 11 44 13 76 28 12 
2218.g772 93 67 59 28 49 35 34 17 47 53 51 7 10 33 33 86 29 26 
2218.g773 22 23 23 30 40 30 34 14 31 58 32 3 20 42 39 74 30 58 
2218.g774 151 126 101 105 173 133 129 44 85 184 104 22 34 164 169 367 101 156 
2223.g775 2 1 0 1 2 1 3 0 1 4 3 0 2 3 3 11 4 9 
2228.g776 427 159 257 161 249 195 229 80 73 152 210 25 136 296 373 672 235 171 
2228.g777 591 214 504 366 489 403 314 148 166 317 264 60 232 679 637 731 425 260 
2228.g778 1079 479 643 546 718 596 455 175 231 809 316 64 427 1037 485 1353 854 903 
2228.g779 232 194 195 85 478 144 187 195 374 265 553 119 159 283 235 417 198 89 
223.g81 27 11 11 1 10 5 19 4 3 8 14 0 2 4 4 8 7 5 
2231.g780 10 4 10 3 10 7 7 1 3 3 3 0 7 11 6 21 9 12 
2237.g781 3 3 2 1 25 16 15 0 18 11 19 1 9 13 12 6 15 9 
2239.g782 421 133 296 166 285 218 240 69 68 186 237 103 120 239 256 635 255 453 
2241.g783 270 233 220 126 431 283 153 123 177 349 512 205 201 294 212 349 250 169 
2244.g784 48 31 35 18 88 39 38 26 42 55 150 33 28 40 53 82 27 29 
2248.g785 49 26 20 15 22 25 34 3 15 22 29 2 8 22 36 64 29 29 
2249.g786 852 1053 813 654 840 849 841 194 1180 1226 877 208 378 683 1181 1677 835 543 
2249.g787 417 169 296 180 437 240 295 75 106 401 174 44 141 276 318 602 270 266 
2249.g788 1226 529 791 451 1535 664 467 447 289 626 883 293 706 1070 562 1245 768 934 
2249.g789 108 46 105 90 115 129 67 40 32 105 62 17 64 157 71 191 125 123 
225.g82 83 43 51 27 91 47 34 18 41 74 134 32 55 49 59 102 38 43 
2250.g790 239 307 219 239 462 228 273 162 306 328 431 163 200 274 371 403 239 166 
2251.g791 27 17 10 15 41 13 15 8 12 13 21 1 8 25 15 38 16 21 
2251.g792 75 17 58 26 74 47 47 18 18 20 39 8 40 67 58 122 26 37 
2251.g793 208 75 113 126 209 187 111 88 203 205 154 28 75 255 210 255 174 100 
2258.g794 162 140 211 8551 1109 247 331 69 301 386 398 120 1308 9383 7186 1984 5657 4859 
2259.g795 484 257 367 185 912 353 187 295 173 342 549 202 420 619 288 628 355 501 
2260.g796 168 74 154 32 642 150 158 57 244 172 304 19 279 185 74 282 218 41 
2265.g797 557 281 385 168 395 283 320 57 120 364 265 41 192 375 331 842 382 288 
2272.g798 61 25 32 34 36 25 31 3 8 31 20 0 13 23 48 75 39 33 
2272.g799 294 188 203 153 221 196 142 90 251 314 230 37 89 214 357 374 203 205 
2277.g800 641 150 537 199 1757 728 193 231 145 702 142 35 269 765 641 936 241 284 
2278.g801 9 5 9 2 3 6 9 0 1 5 8 0 1 5 8 14 7 5 
2284.g802 23 11 9 5 36 7 18 12 6 24 13 2 3 6 10 18 8 18 
2287.g803 179 47 72 77 70 118 47 26 29 81 32 15 42 129 47 139 126 92 
2288.g804 125 59 86 88 67 89 80 8 39 102 32 9 37 53 104 217 76 74 
2289.g805 281 283 281 167 462 339 240 158 308 354 683 180 302 302 267 530 255 232 
2292.g806 1291 1006 890 735 1064 769 1122 182 1029 1280 839 97 468 852 2181 1867 1019 229 
2296.g807 858 710 845 1945 458 1232 1633 101 1013 1410 417 121 387 897 1836 2349 1054 914 
2299.g808 47 22 47 29 32 23 41 14 11 44 56 4 14 60 58 98 29 39 
2301.g809 13 8 7 11 6 10 9 5 1 13 2 1 1 13 16 26 12 16 
2302.g810 106 97 100 22 216 75 31 55 61 88 196 39 42 43 88 207 68 51 
2304.g811 19 14 14 22 32 9 6 1 8 10 6 3 4 7 9 26 11 19 
2308.g812 337 203 232 156 197 242 190 41 128 316 127 14 138 299 178 532 239 181 
231.g83 316 79 221 76 1284 81 411 49 434 47 72 7 51 79 170 319 204 159 
231.g84 1833 549 1707 541 2027 985 1643 244 461 1163 1060 208 643 897 1704 2865 1308 570 
231.g85 1129 537 727 336 717 557 760 171 319 618 490 117 322 777 926 1484 537 393 
231.g86 915 400 693 487 589 462 751 187 244 673 308 102 375 845 886 1633 606 314 
231.g87 305 143 238 208 227 97 250 56 67 184 109 34 100 167 295 632 181 83 
231.g88 809 276 543 112 120 209 225 68 131 318 51 70 165 281 605 517 185 90 
2312.g813 68 20 68 67 82 113 112 11 30 106 144 15 40 323 37 127 114 76 
2313.g814 387 113 280 134 1130 460 128 128 95 448 64 17 162 460 413 620 119 201 
2315.g815 144 124 142 32 44 42 35 24 30 62 16 59 127 75 30 136 26 22 
2320.g816 30 6 19 13 16 20 12 8 10 20 10 4 5 22 14 24 19 18 
2321.g817 106 87 94 34 98 51 68 41 55 91 141 27 47 78 111 205 101 79 
2321.g818 0 0 0 0 0 0 0 0 0 0 2 0 0 0 0 3 0 2 
2321.g819 22 15 19 3 20 7 17 12 14 23 44 9 17 17 12 33 17 14 
2321.g820 341 164 238 430 223 429 203 468 340 1778 239 70 507 315 653 1220 237 769 
2322.g821 113 60 110 50 222 79 53 43 22 60 98 18 41 130 82 333 97 83 
2324.g822 68 53 60 86 77 86 63 11 36 87 53 24 38 104 78 169 99 82 
2325.g823 1 37 6 0 45 1 0 32 37 42 32 1 37 13 1 13 4 27 
2326.g824 3053127 3020107 5766098 5114112 4793525 3446151 3456549 3679973 4786105 3272648 2919999 2880221 3781271 3233106 2745518 2302263 3920708 6389714 
2327.g825 471 314 366 209 524 346 281 150 223 378 426 158 254 427 337 714 352 413 
2327.g826 474 127 482 192 449 510 406 102 208 627 987 89 325 447 766 1304 529 405 
2327.g827 280 92 194 114 303 239 223 61 113 222 497 44 160 255 376 661 287 178 
2332.g828 2833 900 2180 5584 6346 1566 6670 465 1256 1986 1528 136 1859 3241 3095 6255 2763 753 
2333.g829 28 17 25 0 16 19 5 5 9 4 17 0 3 29 14 35 6 4 
2338.g830 350 96 250 143 727 206 333 81 124 106 105 25 108 255 165 428 226 220 
2339.g831 331 193 279 171 1393 83 72 8 1851 126 68 39 38 200 32 138 37 21 
2340.g832 98 38 86 34 31 39 40 4 13 24 36 3 14 63 59 123 47 52 
2340.g833 1551 758 1486 345 1387 886 745 345 535 702 1316 323 604 828 986 1805 784 640 
2340.g834 353 119 226 163 153 135 156 39 60 131 119 14 73 223 203 527 167 157 
2343.g835 27 44 19 29 15 10 25 11 6 33 10 6 7 33 21 68 29 22 
2344.g836 215 230 181 33 502 184 61 183 242 197 519 176 176 99 127 265 108 116 
2345.g837 92 83 77 44 163 79 47 68 97 96 280 107 104 82 90 138 62 36 
2346.g838 433 145 330 145 295 208 149 60 49 145 130 15 150 278 234 632 309 151 
235.g89 294 98 226 517 486 161 791 47 221 235 156 14 132 230 364 785 300 60 
235.g90 388 137 336 325 1917 439 392 158 1217 507 595 82 549 503 250 845 564 259 
235.g91 2467 2478 2422 2018 15547 13169 2330 2387 3558 5030 4666 2258 3761 7893 6414 13394 2795 2821 
2355.g839 598 331 313 343 346 225 600 144 174 508 327 75 158 476 593 1116 520 566 
236.g92 76 32 50 40 45 56 57 13 22 45 39 4 14 52 46 167 82 75 
2368.g840 412 3497 588 1 1141 913 458 271 2821 2243 1257 216 297 854 1266 850 461 567 
2369.g841 76 61 60 7 37 37 39 12 23 47 23 14 26 26 71 52 25 22 
2369.g842 709 364 457 216 534 455 349 177 255 390 473 136 368 573 498 978 378 358 
2370.g843 415 135 388 151 388 296 231 92 72 246 264 72 155 321 325 784 329 400 
2383.g844 736 309 542 240 610 591 372 136 264 483 691 84 344 402 643 1130 388 363 
2383.g845 158 50 98 66 101 67 95 12 20 81 55 6 55 78 140 248 77 113 
2383.g846 335 94 234 156 245 176 115 56 30 164 44 17 83 246 336 478 86 239 
2383.g847 2018 961 1545 844 1797 1372 1629 343 510 1374 1307 211 930 1910 1675 3991 1549 1135 
2383.g848 221 96 139 137 144 111 118 31 34 89 80 19 83 151 168 309 155 104 
2383.g849 150 55 101 76 257 95 142 26 30 230 74 34 90 204 155 253 95 90 
2386.g850 173 55 292 89 88 89 534 28 167 129 60 13 94 218 236 540 210 208 
2388.g851 27 11 11 4 11 7 9 4 3 9 23 3 4 11 16 25 16 10 
2389.g852 530 178 369 280 750 270 314 148 91 232 302 183 176 520 382 880 324 761 
2389.g853 65 13 46 38 38 43 46 3 7 22 19 0 9 13 66 116 33 45 
2389.g854 711 385 607 362 1171 680 612 445 536 684 2001 484 928 617 753 1155 510 607 
2393.g855 1618 560 1206 2995 3363 852 4220 282 832 1196 753 111 1049 1496 2020 3819 1677 291 
2396.g856 32 46 37 22 88 60 61 26 56 94 157 31 40 49 50 77 45 30 
2407.g857 1416 512 992 2627 2642 747 3802 216 761 1060 638 92 801 1202 1704 3413 1345 281 
2416.g858 110 234 150 28 287 162 29 98 195 78 263 78 73 55 145 356 101 85 
242.g93 291 109 253 529 869 207 458 166 268 441 223 53 146 635 167 578 498 218 
2420.g859 250 342 212 136 433 206 121 175 217 175 262 158 237 297 265 208 229 93 
2421.g860 323373 283947 202687 260264 239368 370199 286335 257546 308469 228580 119039 477326 329886 368993 182142 220782 336890 555180 
2430.g861 8 0 1 3 2 0 4 1 1 1 4 0 1 0 2 16 3 2 
2438.g862 115 15 65 25 70 48 60 23 34 17 54 17 28 78 99 192 65 49 
2439.g863 515 129 474 138 530 282 281 132 81 177 207 30 163 390 332 1044 279 237 
2439.g864 245 145 199 124 157 127 165 53 72 160 124 38 70 150 230 509 167 186 
244.g94 2 0 2 0 4 5 3 3 5 1 10 0 3 9 1 14 6 3 
2443.g865 74 113 78 42 50 45 42 4 49 76 40 39 35 42 93 100 49 26 
2444.g866 956720 933420 2988851 1891019 1700816 1150640 956462 2083276 1943915 1055787 993351 1202795 1267974 1033129 906990 754038 1348835 2669115 
2450.g867 22 1 14 9 10 2 13 3 4 9 3 3 10 9 6 28 4 0 
2456.g868 559 244 402 308 413 349 327 75 170 439 295 35 177 298 405 940 347 367 
2456.g869 256 140 260 134 141 112 151 40 62 174 96 13 57 131 181 458 161 165 
2459.g870 12 5 7 5 10 5 6 0 1 5 4 0 0 5 0 19 4 4 
2466.g871 2 0 1 0 2 0 2 0 1 0 0 0 0 3 1 1 4 2 
2467.g872 46 18 22 20 9 21 57 40 10 35 585 23 12 52 15 55 32 49 
2468.g873 100 121 86 85 532 143 89 249 582 249 523 107 55 110 96 128 92 153 
247.g95 232 99 158 118 1261 171 178 121 164 231 538 82 334 288 125 178 239 87 
2472.g874 56 38 38 17 53 50 34 18 24 47 43 5 24 34 54 138 38 46 
2476.g875 348 168 232 145 244 257 299 68 134 325 191 48 126 275 350 763 354 233 
2476.g876 838 352 609 495 1313 476 504 250 229 495 794 365 273 840 612 1249 593 1254 
2479.g877 90 60 127 53 85 60 88 21 23 126 39 5 39 78 96 185 51 115 
2485.g878 120 51 92 209 289 155 233 30 79 210 190 18 246 125 206 152 336 87 
249.g96 8 0 4 5 6 4 8 0 1 4 5 0 2 4 4 17 3 7 
2494.g879 202 83 146 124 102 104 138 20 68 172 76 15 72 69 135 329 103 163 
2498.g880 1516 954 915 1242 1465 1261 1945 118 983 1903 890 78 310 867 3542 3612 1324 230 
25.g9 1221 429 828 370 533 526 832 138 237 752 456 45 363 697 633 2055 1152 801 
250.g97 37 60 50 90 183 290 58 130 152 83 66 43 61 42 295 193 119 200 
251.g98 553 287 371 264 676 330 297 89 117 509 371 56 133 506 603 1221 252 261 
2516.g881 141 64 106 38 159 51 85 25 18 83 73 12 83 91 332 196 64 48 
2516.g882 113 43 109 75 184 133 105 29 57 54 101 9 67 106 183 269 102 63 
2516.g883 477 569 438 171 1070 504 313 43 371 520 471 23 434 229 162 574 276 109 
2519.g884 307 173 244 131 398 291 179 140 149 223 289 120 271 306 228 411 280 234 
2522.g885 396 831 272 176 664 267 174 318 625 516 433 407 263 337 332 389 280 179 
2528.g886 490 240 242 81 229 201 201 46 187 315 309 63 151 148 223 321 232 134 
253.g99 156 40 95 62 158 80 78 35 26 90 160 96 46 110 123 239 105 344 
2530.g887 1080 737 809 398 1293 809 484 429 661 839 1708 419 616 1011 761 1379 691 658 
2530.g888 63 30 24 22 3 16 11 14 12 17 171 30 12 11 17 23 23 16 
2530.g889 214 139 96 67 47 69 113 24 89 104 821 13 50 76 105 128 95 45 
2533.g890 13 1 14 5 5 7 9 1 1 7 3 0 0 7 9 8 15 8 
2539.g891 1185 390 997 456 1023 741 865 155 202 865 806 89 356 818 885 2094 814 623 
2540.g892 74 35 60 48 56 37 48 10 21 56 54 0 16 39 87 169 70 49 
2554.g893 714 309 534 272 680 622 295 267 237 492 658 171 349 629 457 1024 519 403 
2556.g894 4 2 3 2 10 3 2 1 2 5 1 0 1 4 4 4 2 5 
2566.g895 26 4 19 15 27 11 27 14 1 21 11 2 18 26 10 64 20 18 
2570.g896 1313 621 688 342 845 629 394 415 430 1072 1218 475 594 833 472 1275 693 383 
258.g100 260 52 190 61 107 117 107 21 31 133 114 16 65 189 103 446 130 63 
2582.g897 98 37 70 79 62 34 56 12 23 61 45 9 29 76 124 141 86 41 
2586.g898 452 131 329 150 4482 186 782 219 1015 171 369 24 134 266 411 543 425 274 
2587.g899 20 9 14 17 15 24 13 7 8 19 11 0 11 38 11 38 8 20 
2588.g900 174 63 157 48 95 104 111 27 42 139 98 18 72 112 210 324 110 81 
2591.g901 88 74 35 64 33 34 32 6 85 110 21 0 27 21 92 118 61 9 
2596.g902 147 37 158 48 148 104 123 24 39 87 89 20 57 133 133 266 102 71 
2596.g903 161 69 93 41 96 94 42 34 50 132 145 32 70 119 64 112 126 75 
2603.g904 4 4 7 39 39 24 266 7 2 7 14 0 10 87 61 40 55 14 
2606.g905 15 22 12 8 5 5 12 3 14 35 26 1 1 13 13 14 17 3 
261.g101 52 32 34 77 69 69 68 21 20 80 23 14 24 148 68 122 72 113 
2610.g906 1026 1613 1795 2885 13000 398 1624 1062 1681 1629 16916 2227 2851 748 16 4349 1701 3901 
2611.g907 270 86 176 335 137 337 167 20 34 393 73 6 67 595 146 577 453 384 
2612.g908 11 15 18 2 8 15 6 0 12 8 15 2 4 12 15 45 10 12 
2617.g909 215 104 152 107 285 134 168 45 62 219 103 29 59 199 265 438 118 122 
2617.g910 136 65 100 51 76 72 91 16 54 80 86 3 51 69 84 223 87 81 
2617.g911 53 27 22 22 24 25 31 5 17 22 21 5 19 24 29 97 28 19 
2621.g912 228 89 183 117 171 127 155 28 91 172 137 17 92 111 203 392 129 204 
2641.g913 195 377 183 25 242 76 38 132 225 127 208 200 92 90 90 110 58 77 
2647.g914 7 5 14 15 11 9 20 5 3 10 2 0 5 12 19 21 6 8 
265.g102 189 215 170 87 477 251 130 144 202 197 508 169 187 236 177 298 169 147 
2652.g915 2339 1636 1645 796 1123 1552 2960 34 658 3150 359 457 656 1504 283 3482 2565 499 
2655.g916 37 19 26 16 101 23 47 29 40 43 12 7 29 50 84 174 55 39 
2656.g917 21 14 16 11 28 13 25 4 11 16 17 3 4 23 38 39 8 22 
2659.g918 122 48 92 198 288 150 224 32 79 201 186 20 244 123 203 140 341 95 
266.g103 143 83 126 78 206 119 95 29 94 161 189 37 69 93 150 276 93 94 
2662.g919 150 110 81 11 7 37 30 9 11 92 4 25 40 13 45 71 42 35 
2664.g920 0 0 1 0 0 0 0 0 0 0 0 0 0 0 0 1 0 0 
2665.g921 77 46 55 32 83 38 34 17 23 31 40 13 28 48 41 101 50 75 
2668.g922 58 10 52 33 125 35 71 19 27 68 17 2 53 44 68 137 72 13 
2669.g923 285 156 239 130 346 198 129 40 67 228 253 12 70 271 236 645 147 140 
267.g104 374 379 180 82 374 316 600 89 294 1953 1112 65 1215 6259 198 694 574 64 
2673.g924 114 53 94 53 78 91 100 20 26 79 75 12 41 98 102 268 139 94 
2674.g925 124 71 118 68 174 135 126 24 39 86 64 10 92 96 193 268 90 65 
2679.g926 91 39 57 39 69 53 54 29 31 41 33 9 53 50 70 142 64 58 
2684.g927 109 65 102 144 1604 132 82 33 2166 132 113 59 146 295 36 187 76 40 
2690.g928 88 36 93 48 113 107 61 19 28 57 38 6 22 86 108 284 80 63 
2695.g929 0 0 0 0 0 0 0 0 0 0 0 0 0 0 0 0 0 0 
2699.g930 374 591 289 157 801 254 184 141 594 579 609 121 303 422 411 479 379 199 
270.g105 1501 851 1524 870 1108 1596 1310 552 426 665 767 1156 2759 1100 467 1180 621 540 
2706.g931 354 212 284 199 447 305 154 145 185 269 393 124 201 341 246 547 262 274 
271.g106 210 45 200 107 199 190 117 44 15 100 83 17 65 211 184 273 119 155 
2711.g932 382 218 232 185 356 255 182 62 226 414 339 33 182 416 231 573 383 343 
2713.g933 207 2629 676 2 1021 834 648 600 1857 1636 1204 375 1019 1359 626 433 1145 1594 
2714.g934 136 66 103 64 243 73 59 31 27 64 78 2 31 110 90 369 92 79 
2716.g935 506 294 510 432 898 639 406 232 388 504 465 119 336 612 269 597 662 394 
2719.g936 72 105 98 80 124 81 80 56 122 130 218 24 103 136 95 146 80 105 
2723.g937 3 0 0 0 18 7 13 2 11 15 2 2 10 0 1 2 9 18 
2727.g938 273 259 209 168 363 208 208 142 237 350 495 104 199 248 435 435 252 287 
2727.g939 148 164 137 65 154 71 68 15 85 101 427 9 45 119 82 202 75 96 
2727.g940 415 156 347 322 671 494 503 136 240 371 398 67 702 521 569 904 814 175 
2727.g941 15 8 13 7 25 10 7 3 14 11 8 2 6 8 10 62 16 8 
2728.g942 837 611 556 227 1152 458 715 1226 469 538 1153 83 2134 930 1015 806 267 205 
2729.g943 481 193 268 225 327 168 162 108 76 219 173 80 163 373 137 435 285 387 
2734.g944 11 9 19 8 22 7 10 6 9 18 10 5 5 18 15 21 13 7 
274.g107 141 83 102 153 282 121 100 153 155 267 119 113 191 143 148 116 205 122 
2740.g945 309 617 341 1026 805 498 266 190 1003 947 414 584 254 537 545 435 418 657 
2742.g946 97 26 106 62 40 59 72 9 18 71 42 3 29 69 106 210 75 44 
2744.g947 83 155 177 230 750 283 126 149 585 549 406 128 283 304 256 339 345 171 
275.g108 23 21 24 35 24 12 22 8 18 22 6 22 12 20 33 32 13 11 
2752.g948 571 310 291 211 359 372 353 77 223 370 282 90 129 345 434 828 391 316 
2755.g949 39 21 23 26 13 32 17 8 14 25 11 9 11 35 15 38 34 34 
2756.g950 0 0 0 0 0 0 0 0 0 0 0 0 0 0 0 0 0 0 
2757.g951 1089 690 1058 666 2455 1183 1025 508 820 999 1483 401 1181 1251 1578 2323 998 1007 
2757.g952 84 15 67 48 76 33 58 8 12 28 28 3 31 50 79 152 62 49 
276.g109 364 107 268 584 598 199 904 69 159 221 176 21 253 300 421 803 343 62 
2760.g953 657 846 406 481 4313 891 503 1508 4558 2261 4249 769 334 1043 503 433 675 773 
2762.g954 7 2 2 4 24 2 7 1 2 7 6 0 1 6 18 13 5 6 
2765.g955 170 45 117 84 139 139 157 34 50 177 339 24 105 168 225 432 186 133 
2777.g956 418 851 323 379 999 364 332 51 1281 1054 794 38 226 380 683 395 310 322 
2778.g957 100 1180 1266 2641 58 395 200 31 46 67 29 6 150 57 112 137 137 35 
2779.g958 124 85 68 9 6 39 26 11 18 85 6 28 28 9 48 65 37 33 
278.g110 346 1024 963 1149 7099 2261 997 3339 8125 3092 8816 6870 3485 4339 1857 2019 2201 2607 
2780.g959 210 226 142 183 77 81 146 19 203 298 61 49 59 60 203 302 135 50 
2784.g960 179 82 118 91 171 91 141 64 106 174 210 40 47 181 174 328 160 205 
2786.g961 750 284 448 273 736 352 270 224 143 416 451 161 388 639 298 673 465 487 
2793.g962 92 36 66 39 40 31 60 11 10 39 42 3 19 34 73 146 65 85 
2794.g963 1092 566 610 559 1208 487 903 303 413 879 655 145 320 890 1062 1795 848 962 
2805.g964 4248 2237 3748 1998 4039 3069 3088 1030 1658 3000 3823 848 1767 3344 3983 8230 3301 3043 
2807.g965 302 190 206 133 255 158 132 75 98 161 111 16 114 239 148 393 199 286 
2819.g966 510 254 420 489 1599 420 540 241 279 496 297 72 431 568 460 845 292 260 
2821.g967 232 124 159 77 264 114 177 34 60 167 122 32 137 151 478 375 118 106 
2822.g968 117 48 89 64 88 70 58 23 40 103 66 26 36 62 103 193 83 106 
2824.g969 105 59 42 67 96 67 60 27 37 45 66 9 40 72 65 151 67 44 
283.g111 121 26 83 107 142 120 139 28 49 110 130 16 83 87 122 142 205 64 
2830.g970 40 25 48 16 104 27 20 20 19 37 60 5 26 21 24 65 19 18 
2832.g971 1 0 0 0 0 0 0 0 3 1 0 0 3 1 0 1 1 2 
2833.g972 2 2 4 1 7 11 1 2 3 5 1 0 1 5 0 16 4 3 
2834.g973 359 155 254 119 258 196 203 32 72 252 180 32 84 219 292 627 253 193 
2834.g974 549 233 393 247 608 305 436 83 114 466 190 36 173 421 425 818 427 408 
2838.g975 1495 595 1133 469 945 785 1007 212 308 990 651 64 534 1401 1020 2919 1427 1018 
2840.g976 421 288 284 105 446 228 288 515 191 201 394 47 900 412 393 365 153 104 
2842.g977 19 4 4 8 7 7 6 2 2 2 20 3 8 17 3 25 15 5 
2845.g978 372 135 222 163 393 220 218 118 78 187 240 130 134 404 290 554 223 529 
2848.g979 104998 108911 130595 71545 113859 122908 91086 226066 157157 98132 48716 454561 221154 161294 79355 69307 134904 173039 
2859.g980 9 3 6 3 1 2 3 0 2 3 0 0 2 0 6 3 1 3 
2865.g981 2 0 0 1 0 0 1 0 0 1 2 0 0 0 1 3 1 6 
2869.g982 226 87 178 109 179 120 140 28 90 169 143 18 95 120 191 408 125 194 
287.g112 13 6 10 5 16 11 20 3 5 18 9 1 2 13 13 34 14 15 
2870.g983 0 0 1 0 0 0 1 0 1 1 1 0 1 0 4 6 1 4 
2873.g984 19 7 9 4 12 3 6 3 1 4 44 0 2 2 9 47 9 10 
2880.g985 2 2 3 2 4 0 1 1 0 3 7 6 0 1 2 14 2 1 
2882.g986 10536 17248 12076 12298 11109 10195 11799 4288 16206 14622 5199 4292 7612 9037 9945 17446 10603 10190 
2884.g987 5 11 9 0 0 1 1 1 1 10 0 0 1 0 1 0 1 0 
2887.g988 796 238 610 216 382 353 460 167 146 451 298 35 276 448 430 1235 667 543 
2892.g989 459 385 363 218 740 439 302 328 390 492 1481 317 569 467 520 638 402 304 
2895.g990 181 213 193 95 408 297 120 115 222 242 484 186 232 232 213 305 217 115 
2899.g991 41 35 30 38 44 26 16 10 16 46 15 8 6 43 24 108 35 35 
2902.g992 422 144 434 817 1074 313 1109 209 254 375 308 97 417 586 473 798 442 133 
2902.g993 1968 583 1587 3814 4623 1172 4794 346 919 1451 1135 99 1354 2281 2336 5139 2018 550 
2906.g994 91 50 78 96 145 90 62 101 111 187 76 66 99 79 97 69 138 86 
2909.g995 4 2 4 4 4 1 5 1 0 1 2 0 0 4 3 7 2 1 
2914.g996 2587 2037 2158 835 3232 2323 1496 909 2556 2583 2336 899 1635 2409 2660 3187 1900 609 
2920.g997 78 32 82 42 66 44 33 16 17 31 27 6 25 59 76 133 52 43 
2921.g998 25 15 20 19 18 20 35 9 21 17 15 0 7 29 29 66 18 14 
2922.g999 150 71 88 61 163 63 92 26 43 70 79 13 46 96 110 222 85 77 
2925.g1000 15 9 11 4 11 6 6 1 4 12 6 0 1 10 11 24 10 11 
293.g113 2579 1530 1892 1015 2482 2079 1758 727 1421 2087 2454 667 1246 2377 2235 4214 1943 1696 
293.g114 81 38 69 30 51 44 69 11 23 57 56 7 45 45 55 101 68 43 
293.g115 521 259 358 247 717 339 188 191 119 349 436 129 320 630 242 609 420 556 
293.g116 250 136 140 205 184 217 134 44 46 328 101 33 81 409 99 320 243 338 
2932.g1001 668 263 476 169 450 387 360 202 160 323 392 157 481 481 505 883 353 366 
2938.g1002 70 30 24 33 17 31 15 1 7 39 23 6 28 46 16 45 58 49 
2938.g1003 72 60 34 32 62 39 76 44 37 66 105 23 47 74 58 128 52 61 
2938.g1004 33 21 25 19 55 48 15 7 46 31 20 10 13 15 9 45 22 16 
2941.g1005 58 17 36 19 53 38 30 13 22 26 29 9 29 39 49 87 30 39 
2944.g1006 612 224 330 218 436 525 358 83 195 329 156 61 220 444 511 654 419 393 
2945.g1007 11 4 4 10 3 2 12 1 2 10 2 0 1 7 2 15 3 1 
2948.g1008 289 185 218 144 205 234 141 111 118 215 285 98 124 249 203 548 179 207 
295.g117 15 18 13 3 11 10 10 5 14 5 25 3 1 1 6 1 9 8 
2953.g1009 10 3 7 2 10 13 4 3 5 7 13 0 2 6 4 14 6 3 
2954.g1010 7 7 5 0 11 3 14 2 8 9 3 4 1 2 9 14 8 8 
2955.g1011 251 91 163 148 230 151 156 63 59 120 134 35 89 204 245 393 169 145 
2956.g1012 241 108 240 255 364 200 236 81 164 101 135 42 124 306 74 220 247 207 
2958.g1013 2 2 2 1 0 0 2 0 1 3 4 0 0 2 2 14 2 5 
2959.g1014 7 11 6 8 3 5 4 1 3 8 1 1 1 3 3 18 5 2 
296.g118 62 56 33 59 47 27 68 21 18 67 35 7 10 66 72 116 61 78 
2963.g1015 108 57 83 108 172 96 69 120 109 184 85 71 138 104 102 95 161 93 
2970.g1016 147 84 140 95 207 143 68 68 52 117 127 58 79 169 130 335 127 119 
2971.g1017 349 123 215 97 238 162 166 90 44 133 110 51 132 159 155 531 140 109 
2971.g1018 147 73 108 93 119 101 122 41 43 104 72 16 60 121 149 295 127 143 
2971.g1019 1312 368 517 410 480 644 365 147 52 429 199 50 335 881 367 1212 700 676 
2971.g1020 534 183 224 172 215 237 134 26 26 197 72 10 98 281 171 604 329 248 
2974.g1021 9 4 1 3 1 2 5 2 0 2 85 0 2 1 3 5 3 2 
2978.g1022 102 105 85 43 225 105 51 64 208 110 201 89 109 116 106 125 86 75 
2981.g1023 312 107 123 104 145 156 143 46 32 138 66 10 73 182 192 368 189 153 
2982.g1024 131 51 46 55 78 46 76 29 38 82 52 6 15 85 118 178 71 103 
2983.g1025 163 34 190 42 88 91 82 29 17 99 86 17 68 167 59 346 105 48 
2985.g1026 193 133 71 69 73 69 71 54 58 52 2076 20 31 161 74 211 104 89 
2986.g1027 60 19 38 34 29 18 37 19 20 42 51 1 7 37 50 138 51 38 
2988.g1028 58 25 69 36 34 41 72 15 27 59 20 9 18 72 62 178 79 42 
2994.g1029 203 395 161 34 315 97 63 69 201 270 341 106 190 232 113 296 208 193 
2995.g1030 13 15 9 33 19 21 12 3 7 19 17 3 5 37 11 23 32 24 
2999.g1031 524 279 348 184 353 310 353 142 153 328 284 123 326 423 384 854 292 289 
2999.g1032 84 63 44 43 233 78 126 23 97 72 106 21 62 87 152 253 63 94 
3.g10 249 144 180 46 279 112 205 46 105 162 130 42 101 212 274 203 66 70 
3.g100 43353 24243 41228 30763 43790 39221 36466 35428 31402 38558 22607 25175 33700 50524 54049 60123 31589 25838 
3.g1000 4774 2224 2916 3221 3781 3537 4569 1409 2430 3594 2518 728 2360 3480 6481 6906 3252 1432 
3.g1002 25460 19198 16929 11722 21041 18393 15626 9121 15778 18816 17585 11119 13799 18841 23695 26520 13664 7494 
3.g1003 12159 12564 6246 14388 9889 5646 6868 2438 9680 14513 4856 3201 5187 6200 10558 13593 10087 4934 
3.g1008 57 99 72 61 69 32 42 29 100 61 317 56 151 123 43 174 74 106 
3.g1009 435 369 286 369 457 389 297 206 371 804 456 119 293 375 515 539 330 222 
3.g1012 38 41 18 30 71 53 27 15 132 36 124 16 29 95 62 63 44 23 
3.g1013 137 27 90 171 115 141 188 118 57 256 37 36 80 120 76 586 338 48 
3.g1014 5321 7558 6033 5742 20831 8088 6098 2756 6853 9753 6305 2842 4010 6417 7213 9297 6431 4574 
3.g1025 5755 3799 3590 3072 3687 3559 4362 1236 2940 4534 2875 510 2179 3310 5545 5183 2797 1312 
3.g1030 2093 2808 2042 2715 2610 2014 2415 885 2801 3154 1733 719 1236 2108 3177 2813 1937 1842 
3.g1031 2262 2487 1711 1271 2829 1694 1516 833 2203 2486 2876 648 1187 1407 2285 2066 1553 1126 
3.g1032 2262 2487 1711 1271 2829 1694 1516 833 2203 2486 2876 648 1187 1407 2285 2066 1553 1126 
3.g1039 2927 4600 2859 1547 4785 2422 1578 1485 3424 4066 3988 1444 2225 2532 2946 3824 2518 1920 
3.g1040 124 1566 755 251 2243 613 217 570 1388 890 1443 971 1551 1186 724 641 576 506 
3.g1042 69 91 83 41 83 29 33 8 39 46 59 8 27 33 69 157 54 11 
3.g1043 361 341 366 291 364 279 221 77 214 300 219 90 193 241 451 485 295 195 
3.g1045 4586 6189 3877 2523 6530 3356 2323 1765 5687 6954 5343 1407 2597 4127 4726 4387 3770 2156 
3.g1048 10171 9901 7293 7306 12113 7786 7329 3400 10281 10457 8550 2650 5059 8037 10039 11690 6433 4695 
3.g1049 4942 6462 5302 4648 5222 4118 3544 1638 4849 4779 2982 1509 2408 3818 4573 5392 3234 2834 
3.g1051 5622 2900 4933 789 4999 3468 2148 1670 2565 3048 22245 1426 3356 2634 3639 6466 3275 1702 
3.g1052 5622 2900 4933 789 4999 3468 2148 1670 2565 3048 22245 1426 3356 2634 3639 6466 3275 1702 
3.g1055 6687 9261 5935 5198 9433 7218 7346 2469 9198 9366 7089 3513 4284 7070 9293 10576 6038 5039 
3.g1063 1137 1031 1173 1115 1459 1074 1152 584 1191 911 2133 495 865 1173 1505 2135 944 1091 
3.g1064 1137 1031 1173 1115 1459 1074 1152 584 1191 911 2133 495 865 1173 1505 2135 944 1091 
3.g1068 2340 3065 2049 1284 4059 1975 1157 1433 4170 3453 3521 1369 2256 2456 2715 2919 2108 1154 
3.g1073 4161 6652 3391 2986 9128 4006 3291 3013 8982 5843 4380 5423 2569 4675 4808 4279 3848 2453 
3.g1074 5301 3816 4157 9445 3659 2331 3059 1769 2385 2315 1176 1327 1779 3266 4072 4713 3696 5880 
3.g1077 103 518 206 100 385 151 94 276 469 342 491 584 221 322 196 140 206 271 
3.g1079 4858 4267 3776 4843 4317 4556 3579 1279 3748 4306 3168 1051 2456 3468 4364 4563 3542 1994 
3.g1083 200 399 165 91 341 219 87 101 346 246 587 130 184 343 211 280 290 150 
3.g1085 13895 5314 10377 6008 10693 10018 7649 3109 7424 8519 6085 1651 6390 7412 12082 14289 6831 3383 
3.g1088 30 30 26 35 26 15 104 10 51 31 31 25 42 100 44 65 18 25 
3.g1090 981 777 973 2874 771 751 1413 337 651 1020 406 540 628 898 1495 1224 869 1768 
3.g1093 6242 11561 6618 5692 12751 6638 5882 4652 11439 12322 12180 4110 6390 9684 8887 9395 6707 3676 
3.g1095 1131 1035 842 976 1277 1006 1105 577 1230 1388 3158 486 649 1192 1151 1771 1150 613 
3.g1099 119 93 91 244 158 139 123 43 122 181 173 78 101 242 129 178 85 90 
3.g1108 750 2804 2257 526 1440 546 432 757 1000 1115 756 498 469 504 1168 556 438 1401 
3.g1109 616 385 919 448 665 403 384 81 488 765 116 50 126 431 639 779 420 380 
3.g112 3815 7506 4092 3510 6822 4126 2890 1884 7400 6678 4414 2356 3339 4391 4622 4473 3836 3400 
3.g1125 2662 1896 1540 2095 1486 1774 2321 959 3118 2028 615 533 1343 2495 2510 1851 1503 1203 
3.g1132 5094 5570 4321 4901 5976 4144 2791 2212 5434 5232 5639 2462 3474 5207 5268 5940 3829 3398 
3.g1133 15336 17723 9232 7964 15040 9240 11103 4716 11999 14342 10762 5918 10631 10467 13379 13996 11870 5553 
3.g114 1833 1889 1268 654 1897 1611 714 727 1147 1861 11580 981 1242 1304 2104 2236 1406 1017 
3.g1141 1679 1464 1285 840 2981 1448 1038 700 1542 1654 2765 825 1436 1718 1680 1957 1128 590 
3.g1145 4231 5524 2607 2955 5265 3972 2971 1879 4849 5012 3405 2177 2470 2948 5146 3472 3508 2047 
3.g1148 1833 3694 2608 2207 3879 3033 2513 1674 6001 3018 4427 5068 1661 4108 1806 3328 2279 3061 
3.g115 347 339 272 171 379 281 168 187 218 343 1410 301 250 265 660 591 315 219 
3.g1153 38 71 38 24 71 295 15 23 441 181 50 4 22 24 366 852 226 10 
3.g1155 81 66 56 104 49 343 106 9 409 209 129 13 29 73 516 958 243 52 
3.g116 183 343 172 125 369 277 72 83 239 265 740 213 100 170 275 251 167 164 
3.g1160 590 431 477 505 413 678 571 255 673 548 244 92 188 439 935 1240 446 235 
3.g1163 3 2 2 1 1 3 6 0 28 7 15 45 11 7 124 52 0 1 
3.g1165 334 377 386 91 686 395 192 219 428 237 2622 210 291 631 539 582 306 238 
3.g1169 29785 20735 22881 28973 39386 24241 26511 11354 16026 28820 16478 5674 16172 28457 46183 45028 22729 14453 
3.g1170 29785 20735 22881 28973 39386 24241 26511 11354 16026 28820 16478 5674 16172 28457 46183 45028 22729 14453 
3.g1171 29785 20735 22881 28973 39386 24241 26511 11354 16026 28820 16478 5674 16172 28457 46183 45028 22729 14453 
3.g1172 29785 20735 22881 28973 39386 24241 26511 11354 16026 28820 16478 5674 16172 28457 46183 45028 22729 14453 
3.g1175 25597 27228 19108 16687 29516 18102 18027 7561 23605 25937 27946 8329 13699 21037 26648 31359 17540 9939 
3.g1176 25597 27228 19108 16687 29516 18102 18027 7561 23605 25937 27946 8329 13699 21037 26648 31359 17540 9939 
3.g1177 25597 27228 19108 16687 29516 18102 18027 7561 23605 25937 27946 8329 13699 21037 26648 31359 17540 9939 
3.g1178 25597 27228 19108 16687 29516 18102 18027 7561 23605 25937 27946 8329 13699 21037 26648 31359 17540 9939 
3.g1179 25597 27228 19108 16687 29516 18102 18027 7561 23605 25937 27946 8329 13699 21037 26648 31359 17540 9939 
3.g1185 6583 6433 5082 2913 5346 3611 3146 1903 4840 4517 4231 1077 2433 3485 6453 6249 2754 2099 
3.g1186 6583 6433 5082 2913 5346 3611 3146 1903 4840 4517 4231 1077 2433 3485 6453 6249 2754 2099 
3.g1187 2271 1445 1580 1295 1502 1520 1463 627 1203 1424 1007 303 1062 821 1492 3093 1194 739 
3.g1188 4794 3229 3225 7999 4312 3992 4563 1241 3566 5090 4902 728 2232 3628 5079 8363 2844 2559 
3.g1190 4794 3229 3225 7999 4312 3992 4563 1241 3566 5090 4902 728 2232 3628 5079 8363 2844 2559 
3.g1192 753 724 695 1873 835 552 685 651 619 1058 3227 217 329 655 964 2071 748 923 
3.g1194 6154 5402 4614 4177 5724 3977 3997 2553 4571 5703 3856 2236 2795 4351 5449 5562 3420 2371 
3.g1201 29230 22914 23795 7586 34415 25173 17307 12475 26139 30768 31022 11772 19607 25940 26735 33240 20520 8547 
3.g1202 29230 22914 23795 7586 34415 25173 17307 12475 26139 30768 31022 11772 19607 25940 26735 33240 20520 8547 
3.g1203 8911 5971 6201 4845 6652 5799 5483 2059 5928 7170 5832 1980 4113 6149 8566 9806 4554 2779 
3.g1208 3318 5470 3719 3231 5845 3163 2881 1721 5927 4944 3666 1496 2211 3136 3658 4683 3354 2259 
3.g1210 0 0 1 0 7 1 78 0 36 4 21 0 27 0 1 0 78 1 
3.g1211 5437 3840 4761 11007 3765 3666 5989 1389 3519 4582 1772 967 2666 4358 7578 8540 3670 4893 
3.g1213 2664 1570 2034 1516 2763 2842 1917 1083 2105 2426 3683 675 1439 1797 2805 4051 1735 827 
3.g1214 3766 2245 3717 5158 2103 2405 2496 1062 2714 2971 1703 550 1637 3284 7844 4744 2269 2827 
3.g1216 407 379 385 672 492 414 494 116 495 585 411 109 206 480 644 786 436 342 
3.g1229 37831 23507 36282 33850 18261 17031 28308 6083 24656 31705 12670 3648 9676 23611 46518 41194 31250 13785 
3.g123 3135 5194 2578 3676 4654 2927 2844 1300 5000 5424 3359 1634 2110 2564 3481 3757 2993 2492 
3.g1230 37831 23507 36282 33850 18261 17031 28308 6083 24656 31705 12670 3648 9676 23611 46518 41194 31250 13785 
3.g1233 106 577 777 6 837 306 226 312 304 83 447 55 325 396 217 13 66 346 
3.g1236 8336 5568 6493 4273 8239 7342 6210 3584 6228 5488 5263 3887 5378 6536 7689 8901 5186 2442 
3.g124 3135 5194 2578 3676 4654 2927 2844 1300 5000 5424 3359 1634 2110 2564 3481 3757 2993 2492 
3.g1240 1665 716 1593 1917 1373 1553 2050 273 1131 1729 529 88 674 1459 2709 2480 1780 564 
3.g1241 56 21 40 60 256 127 234 40 35 96 57 39 55 139 102 192 111 23 
3.g1242 758 324 497 627 706 889 435 364 363 516 406 183 436 578 570 827 515 318 
3.g1244 12952 10068 7993 8604 6663 7456 10334 2198 8357 9877 4765 1819 3401 6509 14128 15519 7247 5273 
3.g1245 4212 8290 4389 2978 6526 3301 2428 2252 6053 4691 5436 2573 2906 5264 4340 5772 3567 3675 
3.g1246 1535 1215 1447 1273 1489 1267 1553 448 1234 1344 873 215 688 1141 2399 2359 1093 678 
3.g1247 1074 5759 3802 782 3373 2040 930 1286 3286 2573 3318 1064 1158 1258 1166 1479 1011 1495 
3.g1249 27902 21741 19904 21568 23992 21707 23036 6703 19889 25315 17485 5237 13047 17915 28774 34765 18069 10809 
3.g1252 27902 21741 19904 21568 23992 21707 23036 6703 19889 25315 17485 5237 13047 17915 28774 34765 18069 10809 
3.g1261 49 38 30 135 62 86 64 12 117 70 14 15 45 113 175 284 114 78 
3.g1263 15164 10981 11654 21311 18940 14247 14789 6292 10542 16665 12839 7995 11087 14627 19313 22585 12582 12685 
3.g1264 546 275 473 194 628 581 304 182 251 492 756 113 254 413 450 886 307 260 
3.g1265 11939 6801 8782 4462 14166 8355 7545 4077 6932 10206 14115 2954 7186 11653 10943 17307 9119 5318 
3.g1266 16 5 9 3 27 3 16 12 7 26 57 8 8 12 9 14 18 2 
3.g1267 6819 4356 5099 2961 9205 5393 4684 2355 4224 7709 10195 2400 4020 6337 6417 12173 6129 4104 
3.g1268 2834 1991 2357 8720 2780 2437 1920 771 1505 2700 3335 617 2378 10538 9405 7273 7581 5872 
3.g1278 5395 6828 4036 4728 8575 4324 5559 2764 6778 6077 7844 3100 4176 5611 6875 8125 4792 3870 
3.g1279 5395 6828 4036 4728 8575 4324 5559 2764 6778 6077 7844 3100 4176 5611 6875 8125 4792 3870 
3.g1280 1201 1123 908 597 997 1026 840 352 957 775 810 277 495 686 1225 1139 482 427 
3.g1281 2737 2669 2105 1936 3428 2671 1736 1013 2541 2409 2786 716 1842 1869 2621 2679 1569 757 
3.g1283 7349 6103 5119 5657 7546 5493 5731 2214 4993 6683 5513 1666 3336 5766 6828 9598 5607 3429 
3.g1284 158 239 190 247 786 341 206 160 554 367 4100 153 181 281 432 1046 262 220 
3.g1285 1035 1109 889 2261 1659 1032 1025 396 1256 1217 1381 395 685 1224 1269 1577 965 1032 
3.g1287 770 591 640 326 1021 586 632 256 522 892 1206 316 467 640 781 1495 572 458 
3.g131 1837 2079 1521 2216 2925 1978 1848 916 2530 2629 1916 1044 1313 2066 2175 2341 1412 1478 
3.g14 240 96 186 254 532 241 288 114 226 294 280 58 251 216 508 334 240 214 
3.g140 145 110 156 117 114 91 179 28 43 1267 4398 129 67 528 97 148 169 65 
3.g141 218 99 140 130 167 127 196 57 63 1341 4444 104 61 591 134 182 211 122 
3.g148 18024 39194 17845 9591 51710 19966 11098 17437 33413 32514 54667 21338 23217 27462 21610 26350 20111 15611 
3.g149 2865 2945 2215 4508 2630 2118 2492 868 2355 3033 1489 1056 1390 3240 3421 3185 2253 2938 
3.g15 191321 1052651 494499 46630 1264483 474379 130224 606371 2819089 899440 1068572 802576 333182 743937 220687 475203 401162 291042 
3.g157 11080 13480 9115 9901 11576 9509 7926 3847 10856 13561 8920 5015 8790 9640 11152 10793 9168 6992 
3.g169 234 235 168 457 167 132 216 51 182 147 110 77 108 154 216 214 181 160 
3.g171 2047 1366 1535 1862 2333 1553 1884 746 1648 1971 1340 672 1240 1877 2265 2415 1715 967 
3.g175 1278 901 978 1173 800 711 955 252 661 864 884 140 363 711 1322 1640 708 643 
3.g176 805 1090 597 1258 1083 883 627 316 1215 988 681 426 555 801 781 733 761 677 
3.g179 276 277 285 384 318 248 225 78 292 334 161 164 158 304 425 461 277 148 
3.g18 333 373 352 660 1084 265 285 181 283 398 223 2391 134 429 412 417 291 607 
3.g195 2 13 8 10 4 5 5 16 10 9 453 3 6 1 6 8 3 18 
3.g198 2278 941 2333 6114 2762 2228 6425 825 2427 2572 929 456 1360 2623 6819 4368 3950 1667 
3.g199 960 550 823 861 1458 973 324 106 664 1176 813 134 299 750 1541 1540 524 102 
3.g204 22481 27979 18244 8235 34280 20838 14373 9569 23248 23182 22386 10169 16055 19231 18960 23935 13111 7612 
3.g207 4578 3139 2951 995 3036 2120 1954 1991 2446 3142 7984 974 1599 2430 2551 3784 2781 1336 
3.g208 4578 3139 2951 995 3036 2120 1954 1991 2446 3142 7984 974 1599 2430 2551 3784 2781 1336 
3.g210 152162 77561 99322 72400 149053 112514 123298 71303 79036 84497 78889 50925 90052 118756 169909 176276 89010 31351 
3.g211 152162 77561 99322 72400 149053 112514 123298 71303 79036 84497 78889 50925 90052 118756 169909 176276 89010 31351 
3.g212 44374 24059 37565 25327 38063 43566 32516 16824 19556 24176 32704 13875 22136 47607 54875 68316 26003 12867 
3.g216 2865 2924 2329 2698 3449 2233 2710 928 2486 2923 2270 880 2151 2671 3389 4351 2042 1932 
3.g22 1786 1758 1151 3193 2805 1551 2582 1064 2110 1981 15039 3246 1352 1737 1849 2961 2261 1069 
3.g23 1786 1758 1151 3193 2805 1551 2582 1064 2110 1981 15039 3246 1352 1737 1849 2961 2261 1069 
3.g232 807 733 540 1104 559 526 645 221 464 1123 151 107 278 444 584 516 613 688 
3.g234 35223 21995 27596 31059 40288 23712 30443 15458 22935 27345 30519 11301 21434 30367 42899 43954 23895 18764 
3.g235 35223 21995 27596 31059 40288 23712 30443 15458 22935 27345 30519 11301 21434 30367 42899 43954 23895 18764 
3.g237 1100 516 999 963 1368 956 872 1316 811 959 932 263 743 1449 1631 1642 793 774 
3.g238 6071 8330 4862 3547 9993 6613 3965 3014 8362 8598 11237 3717 5714 7527 6922 7613 5943 3567 
3.g239 6071 8330 4862 3547 9993 6613 3965 3014 8362 8598 11237 3717 5714 7527 6922 7613 5943 3567 
3.g24 85 509 444 208 1554 763 48 818 1163 1962 1499 186 184 349 121 127 133 222 
3.g241 24355 21419 18047 15673 26838 20201 17779 7372 19532 25555 19539 8558 16804 19308 26700 32244 18383 8619 
3.g242 24355 21419 18047 15673 26838 20201 17779 7372 19532 25555 19539 8558 16804 19308 26700 32244 18383 8619 
3.g243 310 123 186 161 129 127 233 28 80 208 48 21 39 129 220 410 157 67 
3.g244 15199 15568 9606 12654 16450 12593 9352 4841 15758 19464 14636 5102 8548 10282 15907 17211 11513 5703 
3.g247 3869 2350 2308 2056 2692 3004 1840 912 2032 3039 2572 289 1355 1255 2790 2830 2720 1343 
3.g249 8279 6028 6681 2928 10135 7174 5005 3208 7605 8958 8433 2450 5209 6663 9213 12886 6444 2392 
3.g250 27784 29651 18589 11500 43518 23594 10906 11530 31022 34932 40140 14414 23284 21569 27524 30654 23248 8712 
3.g251 27784 29651 18589 11500 43518 23594 10906 11530 31022 34932 40140 14414 23284 21569 27524 30654 23248 8712 
3.g254 1276 901 2933 2548 1543 1702 2487 1930 3497 2130 660 693 2203 2445 2069 1265 1774 971 
3.g255 53816 46256 38873 40174 56640 46244 40673 16501 46793 55355 47760 14317 30203 41123 64381 68622 44315 26839 
3.g258 53816 46256 38873 40174 56640 46244 40673 16501 46793 55355 47760 14317 30203 41123 64381 68622 44315 26839 
3.g262 157 115 91 104 63 62 50 25 139 75 154 57 31 76 54 99 90 57 
3.g263 610 739 567 343 1364 545 402 399 778 773 1737 494 573 670 797 1273 622 428 
3.g266 3645 1829 2144 2397 3157 2675 3229 947 2160 2802 1368 461 1653 2677 4002 5199 2400 912 
3.g267 3645 1829 2144 2397 3157 2675 3229 947 2160 2802 1368 461 1653 2677 4002 5199 2400 912 
3.g269 250 196 254 251 351 152 290 79 186 239 156 23 141 241 420 403 194 151 
3.g273 2012 3815 2976 2718 4585 2392 2217 1224 3160 3413 3126 1252 1449 2264 3005 3314 2144 2236 
3.g284 117 596 358 73 747 501 74 116 577 546 516 128 94 118 104 141 147 153 
3.g285 117 596 358 73 747 501 74 116 577 546 516 128 94 118 104 141 147 153 
3.g288 1112 864 716 1261 971 931 771 216 924 1052 505 181 377 546 935 847 713 562 
3.g291 117 426 276 74 822 92 36 345 393 552 511 183 61 135 198 125 79 105 
3.g296 95 153 109 113 101 91 87 26 83 110 55 19 36 110 134 132 84 108 
3.g298 1111 1547 1093 1535 1826 1263 992 908 1589 1683 1011 963 1244 1572 1460 1326 1139 1082 
3.g305 13528 14636 9310 8505 19756 13420 13900 5422 16386 15894 23802 5282 10780 14173 17507 21567 13122 7042 
3.g307 13528 14636 9310 8505 19756 13420 13900 5422 16386 15894 23802 5282 10780 14173 17507 21567 13122 7042 
3.g308 13528 14636 9310 8505 19756 13420 13900 5422 16386 15894 23802 5282 10780 14173 17507 21567 13122 7042 
3.g309 846 610 833 748 1667 692 667 518 772 907 875 359 744 866 965 1266 636 463 
3.g31 889 963 964 1687 1203 810 938 455 1009 1171 639 426 704 1052 1270 1195 931 911 
3.g312 358 289 368 265 382 421 293 75 409 470 1144 62 187 211 444 613 341 166 
3.g317 2310 3968 2750 528 3144 1946 901 1217 2496 2808 3342 749 1309 1721 1821 2349 1970 1192 
3.g318 2310 3968 2750 528 3144 1946 901 1217 2496 2808 3342 749 1309 1721 1821 2349 1970 1192 
3.g322 1282 1016 989 1198 1444 1044 1086 569 1202 1457 1388 313 976 1326 1349 1531 1128 614 
3.g326 8 11 15 7 9 7 6 5 13 13 8 1 7 11 11 7 4 12 
3.g327 4451 3974 3586 2580 6820 3907 2859 1820 5076 5334 7827 1991 3653 3981 4371 5633 3894 1603 
3.g330 1794 3162 1304 1446 5530 2022 1014 1959 2601 1670 4249 5196 2304 1801 1909 1873 1707 1613 
3.g34 5587 5759 4275 5147 5938 5349 3756 2127 5081 6102 4939 1181 3344 4316 5155 8945 4067 2792 
3.g341 53 467 282 39 295 431 32 39 261 265 268 17 77 67 54 35 43 246 
3.g345 3282 3612 2258 1824 4822 2734 2434 1642 3162 3763 4034 1032 2427 2671 3413 3713 2435 1268 
3.g347 1966 2775 1428 1409 3126 1741 1425 1158 2938 3310 2957 1303 1172 1928 2950 2856 1576 965 
3.g35 5587 5759 4275 5147 5938 5349 3756 2127 5081 6102 4939 1181 3344 4316 5155 8945 4067 2792 
3.g358 16947 9630 9980 5846 14846 10083 8577 5320 7288 10091 7115 3240 8742 12278 15861 14109 6424 3245 
3.g36 5587 5759 4275 5147 5938 5349 3756 2127 5081 6102 4939 1181 3344 4316 5155 8945 4067 2792 
3.g361 688 896 552 678 1362 674 604 405 901 971 1058 314 588 794 888 908 595 457 
3.g363 295 383 260 296 308 390 247 71 424 508 288 56 163 275 349 457 269 146 
3.g365 924 626 445 920 653 659 755 160 594 1012 605 177 461 471 1531 1017 741 413 
3.g366 4377 4575 3209 5113 4954 3345 5652 1409 5268 5954 3427 1449 2753 3391 5702 6815 3595 2855 
3.g367 1167 843 931 1685 1444 937 1362 250 913 1243 889 129 475 1018 1396 1660 838 1264 
3.g368 10028 8384 7005 6551 8599 6214 6215 3132 7252 7511 7762 2712 4982 7231 10360 11950 5820 3805 
3.g371 1063 4884 3272 305 5513 2545 324 1673 3604 3014 6123 1501 1188 920 508 1027 646 1288 
3.g372 97 150 67 23 476 38 40 67 185 130 1101 73 52 34 28 57 56 35 
3.g376 9704 8146 5729 8104 11499 9617 6863 4027 8481 10745 11331 4814 7534 7882 8446 9584 7187 3499 
3.g378 4094 4088 2890 3757 6296 3956 3227 1992 4924 5172 9669 2111 3266 4328 4133 5483 3627 2452 
3.g379 4094 4088 2890 3757 6296 3956 3227 1992 4924 5172 9669 2111 3266 4328 4133 5483 3627 2452 
3.g380 4094 4088 2890 3757 6296 3956 3227 1992 4924 5172 9669 2111 3266 4328 4133 5483 3627 2452 
3.g382 2078 4095 2313 371 4325 2652 906 819 4015 4030 4644 1387 1756 2167 1634 2623 2257 933 
3.g383 1066 1879 1147 208 1767 1044 547 554 1538 1458 1871 721 744 869 976 1425 975 620 
3.g387 2358 4013 2951 1496 5657 2753 2032 2336 5681 5397 9012 2007 2222 4666 3606 3657 2935 2111 
3.g388 5471 3266 4614 2545 5734 4420 3867 1713 3373 4081 3944 827 2604 5094 7018 8333 3319 1685 
3.g389 2300 3617 2442 2265 4386 2477 1870 1217 3422 3335 3533 1121 2304 3122 3940 3428 2281 1818 
3.g394 8019 8389 6839 9038 10675 6834 9828 3939 9262 9527 11991 3447 4349 7753 11595 9957 6538 5376 
3.g396 837 868 791 1470 774 591 944 186 660 861 344 130 233 683 1191 1464 727 891 
3.g397 113 361 176 95 247 125 68 49 191 130 155 52 127 168 147 152 171 172 
3.g398 11604 11230 6934 12283 12275 9010 6500 2888 9389 13917 7529 3601 6057 7716 11290 10388 10606 4984 
3.g403 2299 1169 1474 2047 3346 1747 1862 835 1443 2076 2044 723 1786 1774 2252 2997 1437 745 
3.g405 3314 4390 3750 2050 5641 2437 1500 1451 5769 4460 3914 1995 2471 2750 3561 3487 2948 1293 
3.g411 6747 7889 5051 4332 10581 5713 4386 4235 9825 11130 12128 7941 5592 8158 7745 7977 5965 4608 
3.g412 6747 7889 5051 4332 10581 5713 4386 4235 9825 11130 12128 7941 5592 8158 7745 7977 5965 4608 
3.g415 29442 22531 33797 13596 31017 20746 12534 6964 27587 35745 52922 5593 15653 14997 30057 28583 18261 8219 
3.g416 29442 22531 33797 13596 31017 20746 12534 6964 27587 35745 52922 5593 15653 14997 30057 28583 18261 8219 
3.g42 10576 8509 6918 8512 9774 8141 5600 2802 7991 8801 7159 2471 5370 6722 9536 10017 6725 3641 
3.g421 6881 12729 8151 5566 15929 7405 4895 4371 15737 13575 12501 5527 8412 8597 10666 10243 8844 6080 
3.g423 4057 5503 2920 1467 6139 4011 2027 2136 5232 5108 7226 2270 2949 3768 3822 4448 3534 2373 
3.g431 2149 1941 1453 1060 2724 1721 1298 906 1758 2554 2828 1131 1417 1521 1865 2124 1490 602 
3.g432 2149 1941 1453 1060 2724 1721 1298 906 1758 2554 2828 1131 1417 1521 1865 2124 1490 602 
3.g449 2917 2496 1247 6645 5978 1299 3013 394 2518 5276 2345 879 1963 3215 1469 4230 4558 1702 
3.g452 3071 3968 3681 2467 3761 3364 1479 1350 2655 3270 2795 1158 2081 2207 2648 2724 2473 1213 
3.g454 3300 2165 1881 2266 2839 2484 2301 1178 2388 2615 2350 2170 2170 2265 3462 3251 2231 1146 
3.g456 2255 734 1853 2311 1917 2069 2024 511 1130 2037 878 254 884 1825 2793 5489 1998 506 
3.g457 1034 1005 899 711 441 508 752 297 1288 875 1669 531 381 613 1243 921 343 499 
3.g458 1700 1487 1596 3121 2651 1663 1641 799 2006 1934 3977 689 1600 1786 2404 3143 1520 1394 
3.g467 285 336 198 192 330 245 184 59 298 321 169 74 177 141 264 301 289 135 
3.g468 889 897 742 551 545 416 611 136 373 574 478 132 386 748 624 894 579 328 
3.g470 5909 7490 6102 4242 5974 5063 3601 1984 4804 5640 6029 2081 3816 4043 5738 7177 4430 3405 
3.g472 21357 23381 18913 12227 22753 14268 12738 6869 26707 22570 20759 6618 9821 19739 20159 23176 17542 10603 
3.g475 21357 23381 18913 12227 22753 14268 12738 6869 26707 22570 20759 6618 9821 19739 20159 23176 17542 10603 
3.g476 21357 23381 18913 12227 22753 14268 12738 6869 26707 22570 20759 6618 9821 19739 20159 23176 17542 10603 
3.g488 2771 1982 1992 1371 1704 1550 1352 715 1454 1410 5104 913 846 1798 1958 2051 894 908 
3.g489 2771 1982 1992 1371 1704 1550 1352 715 1454 1410 5104 913 846 1798 1958 2051 894 908 
3.g493 663 554 455 452 595 900 206 244 517 363 408 289 346 248 455 450 309 232 
3.g495 15891 11950 13145 20186 13517 10180 15481 3816 12446 14440 8553 2357 6715 11441 21478 21653 12908 11113 
3.g498 15891 11950 13145 20186 13517 10180 15481 3816 12446 14440 8553 2357 6715 11441 21478 21653 12908 11113 
3.g50 173 149 145 510 595 512 357 245 330 402 217 134 371 797 742 690 354 241 
3.g506 13953 6028 7614 6422 10910 10858 9580 3688 6642 8013 10542 3172 7197 7685 13610 14626 7268 2877 
3.g51 3417 6577 3735 1601 10404 3502 1907 3559 7223 5636 9474 3538 3249 4997 3452 4754 3992 2398 
3.g511 1393 1311 1046 2886 1553 1300 1391 384 1495 1854 732 406 824 1117 1543 1468 1341 1286 
3.g515 968 308 895 1225 962 807 944 187 602 863 365 77 495 705 942 1657 774 261 
3.g523 2855 1224 2190 1955 3489 2812 1948 1046 1653 2927 2230 1074 2347 2580 2967 4697 2490 1166 
3.g524 314 66 372 1198 604 315 432 231 175 293 351 250 433 569 444 447 339 323 
3.g525 11823 7093 9514 10786 9802 9193 11551 2139 10185 12518 6564 1090 3800 6765 23333 21496 8656 2954 
3.g532 14804 14255 10869 12027 18438 13800 12696 5651 15525 17496 13129 4575 8308 13310 17821 22924 11927 6400 
3.g54 3689 7295 3542 1291 6912 2275 1087 2240 4059 3704 7976 2857 3290 2484 2691 3279 2365 2100 
3.g545 850 652 582 810 473 402 663 159 443 818 346 116 198 495 1107 717 465 377 
3.g546 67 89 118 58 83 66 49 11 77 148 132 27 28 73 121 80 48 24 
3.g559 13448 20331 12675 8488 22997 16632 9745 8017 24212 21537 22836 15014 15395 18818 14550 14731 14168 10828 
3.g56 2099 1822 1703 1793 2323 1726 1498 977 2072 1944 1733 894 1032 2061 2336 1948 1337 1480 
3.g565 96 118 127 115 185 104 107 58 109 121 933 40 65 136 145 488 107 99 
3.g567 845 1576 812 1668 1682 926 1072 1431 1819 1579 4268 927 681 1395 1509 1694 1063 1289 
3.g568 845 1576 812 1668 1682 926 1072 1431 1819 1579 4268 927 681 1395 1509 1694 1063 1289 
3.g569 845 1576 812 1668 1682 926 1072 1431 1819 1579 4268 927 681 1395 1509 1694 1063 1289 
3.g58 2099 1822 1703 1793 2323 1726 1498 977 2072 1944 1733 894 1032 2061 2336 1948 1337 1480 
3.g583 4371 12746 6214 2733 16211 8867 2358 4720 11209 8965 14393 7072 5986 6724 4970 4731 4623 3275 
3.g585 4371 12746 6214 2733 16211 8867 2358 4720 11209 8965 14393 7072 5986 6724 4970 4731 4623 3275 
3.g590 443 412 249 158 557 370 288 173 765 652 774 295 274 385 484 891 404 220 
3.g592 517 533 285 345 584 395 443 184 575 649 510 394 390 412 478 816 350 211 
3.g593 6680 11700 6215 7699 16057 10430 5518 3744 18504 14445 10501 6631 8036 10769 9097 9827 8090 5808 
3.g597 131 78 82 104 141 113 119 67 171 135 1555 238 69 128 114 545 101 46 
3.g598 131 78 82 104 141 113 119 67 171 135 1555 238 69 128 114 545 101 46 
3.g600 134 66 90 180 252 156 197 30 133 208 203 215 188 105 190 510 308 86 
3.g601 771 1614 798 489 1601 866 641 258 1566 1710 1478 488 325 873 1211 1597 907 484 
3.g606 1746 2173 1295 1524 2889 1518 1259 837 1859 1972 1963 1046 1343 1759 2068 2496 1624 1168 
3.g607 1566 2771 2055 1229 2543 2068 1282 820 2788 2013 2013 939 1093 1008 1990 2191 1215 1105 
3.g608 7450 8188 5715 4934 9848 6687 4635 2995 9678 8901 9995 4216 5388 6284 7207 8542 6632 2853 
3.g610 21584 18968 15825 9853 26233 19188 11960 8441 22481 24773 24807 8633 14711 16479 20680 23604 15863 5948 
3.g611 5763 2723 5019 1722 6828 5158 3212 2342 3357 4170 34493 1611 3443 3795 5271 10897 3754 2001 
3.g612 5763 2723 5019 1722 6828 5158 3212 2342 3357 4170 34493 1611 3443 3795 5271 10897 3754 2001 
3.g614 1726 2165 1589 673 2868 1625 657 1348 2776 2497 4314 1179 1523 1697 1437 1927 1189 762 
3.g619 336 845 375 413 695 385 329 210 542 583 536 299 335 420 417 736 329 283 
3.g62 293 274 267 302 514 211 186 63 267 288 258 64 154 262 336 351 236 126 
3.g63 7008 6559 4564 2966 9606 5725 3534 3935 6767 8153 9817 3152 4955 5136 7584 8061 5488 1857 
3.g630 408 403 193 409 449 240 197 107 290 493 205 229 252 337 434 361 479 265 
3.g640 5061 4453 3488 8488 5634 4490 3259 1855 4867 6065 3786 1633 3631 4520 5614 6536 4386 3520 
3.g646 6817 9918 5576 2766 11398 6195 3904 2743 9209 8876 15645 2993 5084 5910 6539 9045 6673 3217 
3.g65 5574 5611 4044 3400 9348 3992 2979 2621 5088 5573 8946 3517 2680 4339 4701 5936 3887 2456 
3.g656 822 1738 1018 637 1308 641 545 464 1176 970 2487 340 729 874 820 1461 934 1153 
3.g657 5329 4789 4437 6181 2322 1912 4050 1396 2772 3934 2355 1005 1258 2744 4393 9429 3145 3637 
3.g658 2986 2852 3142 11200 2267 2079 1989 1208 3368 3313 1153 1229 1799 2875 3530 3574 3033 6586 
3.g659 114521 59796 75117 67814 58144 60840 76387 23338 51910 67099 27218 13412 33858 48947 108101 109207 66238 27626 
3.g66 5574 5611 4044 3400 9348 3992 2979 2621 5088 5573 8946 3517 2680 4339 4701 5936 3887 2456 
3.g660 4663 6808 3746 2568 8728 4882 2961 1927 7067 6581 7070 2746 3808 4842 5024 6061 4271 2110 
3.g661 4663 6808 3746 2568 8728 4882 2961 1927 7067 6581 7070 2746 3808 4842 5024 6061 4271 2110 
3.g674 2855 1712 2594 3030 3223 2582 3304 1211 2203 2682 1403 946 2222 3300 3798 4457 2539 1780 
3.g682 665 2255 889 1027 2590 916 975 1163 2278 1737 1943 1223 781 1571 1618 983 820 1028 
3.g683 665 2255 889 1027 2590 916 975 1163 2278 1737 1943 1223 781 1571 1618 983 820 1028 
3.g685 9 41 23 21 96 66 13 32 57 47 2118 16 36 42 29 59 38 47 
3.g689 1081 1706 834 705 2628 1435 588 655 2373 1766 2636 1042 707 1275 674 967 782 1014 
3.g696 1043 874 782 1145 604 700 996 212 544 840 188 130 337 605 1480 1135 633 472 
3.g7 2659 2427 1670 1866 3171 2240 2147 876 2327 3420 2412 536 1674 2666 3194 4662 2413 1042 
3.g702 6108 5059 4349 3113 6183 2807 3508 2262 5999 4037 5350 1969 1983 5470 5068 7084 3821 2469 
3.g703 9 28 14 12 34 5 1 35 18 10 1038 11 9 21 5 13 6 2 
3.g718 17 23 25 62 30 28 28 36 37 41 72 49 24 39 29 29 27 46 
3.g72 133 265 188 341 250 147 111 100 217 221 110 121 68 185 134 170 120 313 
3.g721 21616 15177 15900 10039 22243 18464 9556 11058 16684 15217 25094 10408 12558 16607 16829 19792 11605 7874 
3.g724 2985 2650 2455 3807 3205 2534 2451 1153 2642 3260 1821 970 1853 2874 3592 4208 2157 2332 
3.g727 1616 1358 1079 1937 2401 1405 1839 651 1547 1807 1566 623 976 1530 3203 2389 1301 766 
3.g733 22 139 79 91 222 66 55 649 370 116 60 544 239 136 84 111 50 144 
3.g734 4766 5441 3550 2639 6417 4457 2447 2169 5425 5782 6817 2041 2995 4000 4913 5804 3226 1615 
3.g738 1042 804 755 868 1133 834 766 408 851 1108 1153 377 735 901 1038 1023 684 536 
3.g739 1042 804 755 868 1133 834 766 408 851 1108 1153 377 735 901 1038 1023 684 536 
3.g74 65 153 123 111 64 66 55 18 98 81 43 11 14 50 74 95 100 65 
3.g740 3012 7237 3380 1915 11072 6768 2225 4666 9135 6431 15213 8986 4466 5426 5253 4374 3265 2567 
3.g742 3584 9485 4577 1809 18212 4814 2010 4261 12459 10936 13653 6864 3678 6930 4391 4899 4490 3705 
3.g743 7613 5054 5070 6157 7819 6215 6058 2516 5686 6637 4695 1991 3581 6522 8446 10025 5184 2968 
3.g745 455 231 352 360 1538 510 686 162 612 680 6493 316 385 645 1309 1185 551 499 
3.g746 455 231 352 360 1538 510 686 162 612 680 6493 316 385 645 1309 1185 551 499 
3.g75 3781 4657 2856 3730 5267 3564 3357 1765 4473 5065 3150 1793 2844 3977 4601 4413 3362 1939 
3.g753 1267 1556 1061 1185 2362 1238 982 893 1688 1990 1902 1166 1238 1520 1447 1544 1629 999 
3.g755 1267 1556 1061 1185 2362 1238 982 893 1688 1990 1902 1166 1238 1520 1447 1544 1629 999 
3.g756 1235 1913 866 503 2471 955 690 552 1336 1398 1753 790 784 1000 990 786 756 501 
3.g761 948 7606 1782 36 3101 1815 188 1447 5520 6169 2329 1573 976 2838 933 818 1110 4172 
3.g764 221 754 912 192 506 540 211 132 397 396 336 44 206 184 308 304 338 851 
3.g767 31502 34873 25663 21528 46185 34491 20615 14448 37206 41476 46507 13758 27541 31449 35352 36681 28199 13033 
3.g772 988 781 725 973 800 563 919 274 615 883 364 214 327 625 1065 1057 695 537 
3.g774 1440 1951 1481 2501 2105 977 1469 585 1509 1637 1048 639 985 1679 2092 2031 1177 1992 
3.g776 19446 19843 14644 8752 24363 12432 9507 7353 14810 19220 29559 6784 12750 15812 18692 25709 16230 8136 
3.g777 19446 19843 14644 8752 24363 12432 9507 7353 14810 19220 29559 6784 12750 15812 18692 25709 16230 8136 
3.g784 5617 4533 4917 2962 5507 4120 3591 1567 3235 4902 3688 1611 3414 4070 4665 10073 4087 2396 
3.g79 1511 709 911 436 966 1079 485 419 992 765 1253 382 719 830 766 1938 609 306 
3.g790 1942 1424 1700 2603 2308 1657 1775 594 1508 1859 1535 490 1001 1217 2512 3032 2088 1063 
3.g791 1285 2265 1254 944 1872 1318 734 469 2105 1718 2163 697 792 990 1354 1495 1146 729 
3.g793 807 1024 534 528 1504 865 528 235 769 907 1265 208 477 586 1011 661 562 298 
3.g798 1264 1798 1029 531 1576 921 504 459 1335 1179 1038 636 676 993 763 675 617 550 
3.g80 1138 489 894 251 781 809 406 375 706 692 1270 180 689 725 600 1377 432 223 
3.g803 5352 7205 3930 3215 8232 4006 3550 2052 6440 5808 5688 3152 3921 4225 6166 5998 4694 2045 
3.g81 74 60 109 54 75 91 32 47 71 83 218 37 57 76 65 226 83 36 
3.g814 234 344 232 259 606 146 257 88 300 212 218 58 187 269 543 976 172 101 
3.g815 3720 3988 3472 3878 4897 3012 3039 1367 3064 3427 1490 1003 1877 2787 5939 4262 4425 2300 
3.g817 44601 22519 34939 16681 39516 30743 29187 11894 24998 37247 27399 7819 23021 32122 42986 66263 26273 9296 
3.g818 44601 22519 34939 16681 39516 30743 29187 11894 24998 37247 27399 7819 23021 32122 42986 66263 26273 9296 
3.g824 4970 6732 3808 2029 6387 3774 2059 2571 6396 5842 7990 2281 4438 3929 5262 5396 4273 2306 
3.g825 4970 6732 3808 2029 6387 3774 2059 2571 6396 5842 7990 2281 4438 3929 5262 5396 4273 2306 
3.g826 4970 6732 3808 2029 6387 3774 2059 2571 6396 5842 7990 2281 4438 3929 5262 5396 4273 2306 
3.g829 2200 2197 1737 2667 2684 1339 1709 823 1607 1812 1389 580 727 1721 2109 1884 1744 1905 
3.g834 2447 3515 2123 2394 2479 1999 2336 666 3035 3019 2091 658 986 2157 3349 4124 2562 1735 
3.g836 8339 16323 11862 4813 12743 9191 5845 4279 13834 12127 15089 3183 6477 7701 8919 9365 7395 4940 
3.g846 89 369 126 106 226 807 213 226 257 909 616 495 545 495 423 312 1645 61 
3.g85 327 310 252 342 440 358 245 115 444 435 1076 98 172 302 325 471 307 185 
3.g850 1407 956 1095 2777 895 774 1838 268 1202 1371 465 321 822 1157 1903 1723 1183 1194 
3.g851 10842 8209 7066 6419 13169 9687 7924 4904 9137 10473 11366 4613 7085 8760 9888 13769 7353 3959 
3.g852 10842 8209 7066 6419 13169 9687 7924 4904 9137 10473 11366 4613 7085 8760 9888 13769 7353 3959 
3.g857 8006 19004 9145 12992 14503 11966 6242 4063 22790 22244 10206 5006 4576 11175 9209 12556 11045 11340 
3.g86 574 557 497 685 964 493 562 259 597 724 1462 300 388 593 678 849 490 446 
3.g860 18032 12773 15235 14077 11571 10303 11362 5102 13003 14795 9717 4371 8012 13100 18538 17168 11101 6213 
3.g863 11832 12463 9678 7624 19994 12525 9372 7174 13781 14649 16749 6803 10116 12066 16494 14934 9826 5641 
3.g865 814 3796 1857 60 3510 1101 265 1244 3065 1797 8476 984 1197 1872 603 1097 1310 817 
3.g866 11253 7477 8228 8152 9813 5448 10397 2762 6853 7942 7926 1451 4738 7995 15847 17332 7096 4167 
3.g867 17795 9987 19717 22103 23225 16870 20546 7376 13590 18192 11804 4104 13489 15306 28190 31295 16209 10449 
3.g868 2452 946 1271 1132 754 1834 936 481 951 883 3048 327 1169 1266 924 1741 285 462 
3.g87 574 557 497 685 964 493 562 259 597 724 1462 300 388 593 678 849 490 446 
3.g870 1068 693 1052 1077 697 228 578 328 445 723 1963 205 174 470 1101 608 608 334 
3.g871 112508 61971 65895 47862 71691 55386 54036 20402 64744 77598 46843 11099 32692 50283 115589 112212 53247 20323 
3.g876 58 286 115 30 278 86 74 79 298 231 400 78 92 154 261 95 90 57 
3.g877 2262 2229 2026 1932 2638 1513 1458 961 2289 2306 2072 621 1355 2373 2500 2637 1503 1025 
3.g878 1804 4241 1557 955 2692 2685 970 3358 4361 2591 1045 1811 1733 3940 1016 1780 1471 1640 
3.g881 1894 2221 1501 1086 3876 2299 1841 1429 2951 2353 2713 729 1007 1440 1375 2334 1513 894 
3.g882 1894 2221 1501 1086 3876 2299 1841 1429 2951 2353 2713 729 1007 1440 1375 2334 1513 894 
3.g889 2673 1777 1632 1329 1936 1453 2049 690 1329 2060 2717 445 1168 1644 1757 2265 1763 1140 
3.g891 3603 7256 4539 1238 8377 3808 1552 2673 6079 4961 8449 3256 3209 3820 3209 4284 2858 1908 
3.g897 59335 106957 53463 29004 70670 59521 37281 25270 72958 58291 66261 45350 42319 36796 46218 51778 36850 21496 
3.g900 4327 7290 4301 2942 8953 4083 2545 3501 7617 6974 7697 12016 3185 5752 3553 4748 3767 4325 
3.g905 128 398 200 98 594 254 91 219 477 415 799 236 185 381 262 311 207 197 
3.g909 20 202 178 23 295 83 13 98 192 81 242 60 37 43 23 20 25 130 
3.g911 8647 2884 6753 1555 11336 6399 5556 2695 4455 7025 17543 1241 4363 4933 8146 17113 5139 2115 
3.g912 8647 2884 6753 1555 11336 6399 5556 2695 4455 7025 17543 1241 4363 4933 8146 17113 5139 2115 
3.g913 8647 2884 6753 1555 11336 6399 5556 2695 4455 7025 17543 1241 4363 4933 8146 17113 5139 2115 
3.g931 6034 10034 6374 1835 13105 5326 2362 3382 9679 9814 9276 2738 4539 5367 5067 6350 5730 2423 
3.g944 4499 10340 4562 2024 10568 6618 2374 4150 12831 8403 11102 4368 3277 6445 5239 6081 4556 3346 
3.g948 110 53 97 256 163 138 286 34 234 226 130 44 257 259 203 123 99 145 
3.g954 479 1119 707 656 1496 1222 933 304 1602 1031 2695 525 1087 1125 649 1019 1046 404 
3.g96 4898 3909 3287 3859 6243 3817 3526 1679 4272 4226 4751 1914 2893 3923 5243 5780 3391 1928 
3.g963 4003 6751 4648 4275 8824 3994 3788 2219 7630 6174 7266 3290 5163 6148 5698 6128 4410 3883 
3.g964 4003 6751 4648 4275 8824 3994 3788 2219 7630 6174 7266 3290 5163 6148 5698 6128 4410 3883 
3.g973 3464 2858 1894 1036 3519 3098 2190 1109 2106 2616 2623 671 1829 2136 3112 2961 1756 629 
3.g976 202 228 219 340 357 299 461 56 256 249 183 54 377 277 470 448 255 301 
3.g977 837 548 702 589 1633 1415 1052 344 843 838 1029 274 1217 1175 1626 1581 945 499 
3.g983 20866 11443 13558 12523 15163 10388 13651 6089 7475 12495 11915 3588 10984 14640 23232 27869 10405 5519 
3.g986 25 12 20 19 29 42 228 9 40 29 10 10 19 22 55 46 19 13 
3.g988 11720 8396 7657 6463 13135 8470 9816 3919 9690 9424 11504 2919 7846 7610 11226 15246 8868 3794 
3.g989 11720 8396 7657 6463 13135 8470 9816 3919 9690 9424 11504 2919 7846 7610 11226 15246 8868 3794 
3.g99 11554 7512 7765 8078 9641 8104 9344 3086 7284 10464 11146 2501 5332 10732 14755 18588 9177 4224 
3.g991 1557 777 1298 849 816 641 950 175 498 456 2090 94 352 863 900 1913 803 324 
3.g994 7 8 6 15 11 14 9 1 10 9 11 6 3 7 5 7 7 6 
3.g995 3086 2344 2067 4765 2409 2039 3421 665 1699 2446 1173 468 1019 2682 3622 4147 1723 2253 
3.g998 691 938 644 531 932 565 401 203 621 675 636 249 297 414 544 761 530 470 
30.g10 972 268 913 413 1003 542 1660 164 253 964 350 75 379 816 901 1872 854 442 
30.g11 2294 927 1924 1103 1463 1975 1696 228 404 1354 849 328 449 2429 1031 1444 1604 1396 
30.g12 163 57 104 1 220 129 176 0 6 2 24 1 13 91 15 2 21 36 
3001.g1033 45 48 47 244 530 132 37 13 2100 64 120 40 79 179 72 157 32 16 
3009.g1034 9 44 16 0 3 0 2 0 0 0 0 0 1 0 2 0 0 0 
3012.g1035 2192 925 1735 2353 3290 1775 3388 702 1778 2664 921 163 971 2452 1461 4236 2852 569 
3012.g1036 110 56 82 7 13 8 18 4 12 16 8 61 3 39 7 32 28 17 
3013.g1037 7 2 5 2 4 3 1 1 2 6 8 0 2 8 2 14 6 6 
3014.g1038 199 535 154 152 363 318 187 48 468 395 495 76 88 229 455 269 221 157 
3017.g1039 637 194 545 233 730 456 473 109 204 316 266 45 350 476 552 1194 453 328 
3022.g1040 30 4 21 8 22 7 12 3 0 25 4 0 3 10 20 42 21 12 
3024.g1041 10 9 12 5 2 2 2 2 3 6 1 1 1 3 4 14 7 8 
3035.g1042 89 198 43 18 124 37 23 25 98 191 108 47 76 46 29 84 42 78 
3036.g1043 8 4 1 7 19 8 4 0 5 2 3 0 2 13 6 12 3 4 
3039.g1044 60 21 46 1 138 111 43 24 11 84 106 3 38 252 49 67 41 23 
3040.g1045 42 47 37 21 95 40 24 51 46 55 161 66 53 63 45 59 33 30 
3041.g1046 63 23 38 17 15 28 37 5 17 35 20 0 8 17 33 52 38 33 
3046.g1047 269 128 171 122 177 205 139 14 65 223 167 5 58 138 201 434 172 179 
3048.g1048 64 34 57 40 34 38 28 3 13 57 22 8 9 36 49 112 37 43 
3049.g1049 338 532 319 32 268 208 280 234 334 2066 747 109 277 46 250 234 272 64 
305.g119 11 13 4 2 4 1 1 0 10 14 8 0 2 2 6 4 7 1 
3050.g1050 188 138 115 140 61 95 185 16 135 155 51 12 34 103 161 267 97 27 
3050.g1051 31 71 50 110 56 47 119 9 132 105 18 30 30 39 70 92 70 36 
3051.g1052 21 26 20 4 22 7 6 3 29 61 29 0 13 4 11 31 39 17 
3054.g1053 710 276 517 227 623 481 459 272 220 400 575 213 578 629 531 999 461 478 
306.g120 1912 568 1107 714 1097 759 732 230 166 747 413 101 415 1161 880 2246 1262 908 
3061.g1054 293 146 328 146 356 348 320 103 177 237 157 63 517 337 419 1019 462 164 
3063.g1055 316 85 177 38 127 63 178 26 73 83 45 1 56 145 286 262 122 13 
3063.g1056 348 140 312 16 6 70 77 21 51 113 18 30 67 83 145 119 77 88 
3064.g1057 36 18 26 19 21 20 39 6 15 18 29 0 15 48 26 59 18 10 
3066.g1058 93 83 110 28 112 99 57 85 214 117 175 14 55 146 318 344 107 75 
3067.g1059 161 86 82 99 190 192 153 30 148 245 113 17 113 104 240 263 170 122 
307.g121 1164 511 821 458 607 690 1028 139 303 893 550 68 331 927 879 2503 1193 825 
3071.g1060 912 463 444 240 452 424 485 190 259 892 604 183 425 598 320 991 503 289 
3074.g1061 8 3 2 10 3 3 10 0 0 1 2 0 6 13 5 10 4 6 
3074.g1062 108 42 98 69 147 43 137 56 50 76 45 3 77 102 150 303 80 68 
3078.g1063 165 63 93 195 859 76 0 0 126 135 89 31 8 44 70 0 0 12 
308.g122 129 48 95 84 96 54 109 31 24 79 28 12 44 68 125 253 97 75 
3081.g1064 3 1 0 3 4 1 3 1 0 4 0 0 0 2 0 11 4 0 
309.g123 852 243 516 392 677 395 349 158 75 375 241 139 222 796 434 1107 555 794 
3090.g1065 4744 1421 3746 8896 11378 2629 11265 894 2079 3388 2561 262 3288 5226 5224 10555 4678 1165 
3094.g1066 8 1 9 9 8 25 9 0 15 19 4 2 5 10 16 63 13 7 
3094.g1067 535 206 281 134 173 107 106 32 57 109 105 43 96 170 168 840 278 112 
3096.g1068 215 114 226 131 155 129 181 53 60 183 137 5 34 151 246 494 161 180 
3098.g1069 182 66 129 82 107 88 88 18 52 116 71 40 53 76 139 256 102 149 
31.g13 263 134 209 104 350 305 143 116 179 213 597 117 196 208 221 344 206 146 
3100.g1070 238 179 409 301 559 413 590 89 286 489 132 105 457 580 766 912 494 288 
3103.g1071 98 36 83 42 84 65 52 23 32 55 27 10 51 76 59 203 56 58 
3103.g1072 1506 537 1211 583 2431 1371 839 434 500 1301 988 221 869 1351 1415 2742 931 871 
3103.g1073 159 55 147 65 92 63 71 26 20 69 43 5 48 50 113 266 78 72 
3107.g1074 8 3 8 12 19 10 10 3 3 1 0 1 4 10 2 7 4 7 
311.g124 169 108 109 73 121 116 69 55 44 130 94 22 64 183 94 199 182 181 
3113.g1075 185 52 134 10 18 38 105 11 42 36 28 46 33 70 72 263 17 52 
3113.g1076 47 29 39 6 19 37 26 5 13 29 30 1 14 62 35 22 14 25 
3115.g1077 20 6 13 8 15 13 15 0 3 12 3 2 5 14 10 26 10 12 
3126.g1078 7 8 12 11 0 10 6 7 14 26 12 3 17 4 5 25 6 12 
3129.g1079 378 146 256 115 132 123 262 79 83 129 92 23 114 429 200 397 166 112 
3129.g1080 42 17 30 9 56 65 35 6 20 20 25 7 33 33 14 77 30 22 
3132.g1081 773 549 633 1520 758 645 798 372 511 796 421 298 542 922 952 1477 532 1016 
3142.g1082 792 251 485 386 788 426 509 131 130 389 383 124 274 690 573 1204 512 831 
3142.g1083 2939 1017 2061 1067 2348 1437 1985 364 598 1429 1212 228 931 1680 2026 3696 1696 1688 
3145.g1084 1 0 0 3 6 3 7 5 3 4 3 2 5 2 3 9 2 7 
3148.g1085 290 77 277 51 298 296 142 70 120 248 308 56 164 178 280 503 161 101 
3155.g1086 252 124 183 104 286 113 217 36 63 231 156 24 177 194 783 375 135 115 
3157.g1087 13 10 21 12 16 12 16 9 6 10 9 2 3 10 27 29 11 12 
3160.g1088 1098 731 612 641 403 715 1402 24 303 1374 169 192 476 975 130 1750 1280 356 
3165.g1089 821 231 711 192 772 600 599 170 172 429 432 78 393 742 786 1584 511 377 
3169.g1090 229 187 151 193 294 121 157 59 68 232 259 30 120 321 281 240 149 203 
3176.g1091 12 4 8 19 7 12 29 4 7 20 10 3 6 20 13 46 17 12 
3178.g1092 48 15 60 40 61 39 40 18 26 36 52 17 25 43 72 136 43 69 
3178.g1093 68 27 63 50 90 59 51 13 30 48 36 4 23 79 38 189 44 101 
3182.g1094 5 4 3 1 1 4 6 0 4 7 1 1 2 10 3 20 5 4 
3186.g1095 106 19 89 33 93 37 56 8 8 20 18 2 10 20 42 120 31 41 
3187.g1096 575 199 357 963 1073 295 1493 111 264 380 236 46 371 565 642 1475 554 104 
3188.g1097 108 64 89 59 62 46 67 33 34 65 105 5 23 58 112 236 82 72 
3189.g1098 16 13 17 13 11 13 25 10 6 16 21 4 7 14 23 51 24 16 
319.g125 12 0 5 9 2 3 4 0 2 4 6 0 1 11 9 18 7 5 
3197.g1099 71 82 63 60 503 126 53 190 457 173 417 88 41 115 48 57 62 88 
3200.g1100 557 618 391 383 616 498 518 180 731 740 609 164 281 381 521 780 449 210 
3201.g1101 139 73 78 62 105 91 66 59 68 126 162 39 57 114 109 268 87 108 
3201.g1102 815 457 560 312 913 621 379 332 341 609 651 220 372 723 566 1207 556 601 
3201.g1103 398 136 254 142 318 207 234 47 61 207 174 47 107 250 230 563 230 300 
3204.g1104 1145 496 823 350 819 632 636 193 273 760 645 135 417 867 763 1729 759 597 
3207.g1105 54 33 32 45 25 27 68 5 36 83 22 3 16 41 68 103 30 15 
3207.g1106 631 464 382 703 326 305 648 70 519 584 96 61 84 237 855 813 438 205 
3213.g1107 480 146 298 277 471 265 359 151 76 239 436 253 154 439 355 834 345 1092 
3217.g1108 299 201 218 69 547 199 145 57 127 234 356 41 217 218 265 198 101 70 
3218.g1109 34 22 53 19 103 30 17 23 7 13 40 0 13 43 25 122 28 32 
3221.g1110 1 3 1 0 0 1 1 2 2 6 1 1 1 0 2 5 0 1 
3222.g1111 97 33 28 37 20 45 15 2 8 38 5 5 15 39 13 58 49 34 
3223.g1112 32 7 18 63 81 44 20 6 12 48 26 8 15 78 39 61 41 73 
3229.g1113 105 21 76 61 13 41 111 6 17 52 29 8 8 47 46 198 95 50 
3233.g1114 162 88 122 83 240 107 129 25 29 167 55 8 43 122 138 287 110 133 
3233.g1115 222 110 157 93 239 98 179 37 51 235 92 19 67 166 158 293 143 138 
3235.g1116 420 789 257 245 354 222 162 97 692 522 299 145 221 457 109 1551 384 400 
3238.g1117 62 34 51 37 139 54 1001 9 198 42 47 7 54 350 56 153 112 33 
3240.g1118 195 215 150 156 272 177 166 88 175 294 430 79 168 210 413 380 211 256 
3242.g1119 5 3 3 2 5 3 4 0 3 2 4 0 2 2 7 7 1 5 
3244.g1120 145 51 188 52 106 158 172 18 71 273 152 22 62 139 247 519 206 158 
3249.g1121 252 201 219 127 448 293 152 137 204 383 556 193 254 320 217 382 246 156 
325.g126 771 176 690 369 698 393 551 107 103 378 216 31 276 539 820 1434 506 437 
3251.g1122 44 31 72 35 103 87 107 19 47 80 30 1 57 81 187 190 80 35 
3256.g1123 191 78 159 106 120 104 98 18 54 156 101 48 55 103 183 301 108 223 
3265.g1124 185 91 140 62 162 168 148 33 53 162 85 15 98 227 173 396 151 117 
3269.g1125 23 7 35 10 14 19 21 16 6 10 9 3 17 18 22 27 13 18 
3271.g1126 215 61 153 107 69 96 201 18 21 156 54 12 20 143 144 496 164 110 
3271.g1127 38 14 34 29 23 19 33 10 13 29 26 1 22 28 30 103 39 25 
3276.g1128 166 120 110 273 128 92 135 69 162 193 290 88 71 128 190 99 158 142 
3277.g1129 499 247 214 151 254 243 263 37 168 294 141 51 76 246 343 606 298 205 
3283.g1130 38 19 17 9 39 17 10 5 5 14 16 0 13 16 10 39 14 9 
3285.g1131 340 189 282 189 325 213 209 47 147 378 162 8 88 198 402 637 264 257 
3288.g1132 841 461 305 88 161 79 289 18 259 594 210 36 98 232 248 297 350 129 
3289.g1133 5094 2958 3586 2866 6282 4312 3349 1463 3901 5317 5811 1211 2854 4731 3991 7534 4460 2658 
3289.g1134 4252 2943 3255 1800 6863 3947 2911 2036 3595 4385 8153 2099 3768 4457 4113 6490 3432 2596 
3290.g1135 40 20 33 1 8 4 5 4 5 13 0 73 3 18 6 11 9 6 
3296.g1136 6 3 3 2 2 0 2 0 3 3 6 0 1 1 3 8 0 5 
3297.g1137 1 1 6 2 2 0 7 0 1 2 1 0 0 1 3 2 5 1 
3298.g1138 26 6 20 9 25 13 16 8 11 10 19 0 10 17 23 20 15 10 
3299.g1139 168 74 84 90 218 58 56 32 66 69 236 46 56 475 27 166 155 69 
3299.g1140 18 7 10 9 1143 536 337 187 635 729 10 37 422 4 10 10 419 381 
33.g14 17 3 7 5 12 10 12 3 0 2 4 0 6 5 15 21 13 9 
33.g15 128 54 106 72 98 78 89 22 48 135 125 22 46 83 114 248 87 87 
3302.g1141 490 237 207 159 227 242 277 33 165 272 125 35 68 235 331 592 287 176 
3304.g1142 623 281 510 175 516 413 502 255 181 305 449 348 853 555 497 911 370 446 
3306.g1143 3 0 1 0 0 0 0 0 2 0 4 0 1 0 1 0 0 0 
3313.g1144 345 83 278 109 297 367 137 92 145 253 408 68 161 184 256 462 174 150 
3318.g1145 136 89 153 67 237 156 124 63 103 126 251 80 163 133 148 258 108 115 
3318.g1146 769 275 620 209 629 494 440 123 182 397 486 70 269 503 544 1226 498 428 
3326.g1147 75 29 40 26 54 32 61 7 20 53 40 2 22 48 66 135 79 57 
3327.g1148 142 56 45 62 40 79 32 12 20 71 37 14 49 96 24 93 106 76 
3328.g1149 22 27 9 61 56 75 74 14 52 48 210 22 15 72 65 130 69 71 
3329.g1150 874 355 659 225 561 372 420 200 137 264 493 111 362 431 367 695 335 302 
3331.g1151 63 20 30 33 39 32 50 4 18 26 30 2 10 26 54 115 32 42 
3335.g1152 0 86 21 1 33 2 2 9 60 48 57 9 18 17 4 9 11 26 
3337.g1153 47 20 30 22 259 59 42 31 113 114 27 11 95 85 26 109 95 8 
3337.g1154 305 200 216 319 881 372 210 192 689 649 327 75 184 507 226 448 432 293 
3343.g1155 272 110 251 1103 234 4216 741 47 77 161 216 2430 765 228 181 401 229 341 
3343.g1156 513176 529402 354630 487437 437440 453772 537570 366716 510352 402923 233481 668691 388411 372704 341970 309693 538288 715870 
3345.g1157 1 2 0 0 0 1 0 0 0 1 0 0 0 0 0 0 1 0 
3346.g1158 386 258 312 401 446 664 156 65 390 1255 333 88 175 465 390 609 458 161 
335.g127 135 145 128 36 80 74 62 103 216 90 117 11 57 160 262 184 65 108 
3352.g1159 90 38 51 36 54 45 54 10 19 36 40 7 28 59 61 130 57 52 
3356.g1160 209 54 278 91 116 207 318 50 93 175 243 50 65 160 473 811 239 161 
3359.g1161 23 12 20 17 10 12 22 11 6 20 21 2 9 20 23 70 31 25 
3373.g1162 219 143 142 107 193 123 122 47 56 139 87 12 81 186 121 293 153 215 
3376.g1163 902 287 828 322 1044 694 601 316 251 439 702 123 640 908 676 1522 604 625 
3377.g1164 887 430 617 346 738 666 529 219 360 800 832 244 429 744 632 1474 728 478 
3378.g1165 44 70 61 42 121 59 34 44 120 135 159 40 91 67 87 119 76 35 
3380.g1166 132 73 131 99 120 154 75 24 64 124 92 15 78 162 123 335 151 75 
339.g128 13 8 16 18 16 15 12 3 8 12 9 10 7 22 10 39 8 11 
34.g16 71 40 57 35 59 47 52 13 35 41 52 5 16 50 100 140 52 70 
3405.g1167 266 113 211 138 141 127 162 31 86 193 118 24 102 116 195 422 138 217 
3406.g1168 384 202 241 194 416 240 208 125 240 289 607 85 164 318 285 575 283 201 
3406.g1169 27 3 14 26 26 26 29 6 7 16 15 14 9 28 25 74 26 18 
3408.g1170 0 0 0 0 0 0 1 0 0 0 0 0 0 0 1 1 0 0 
3409.g1171 28 21 17 19 24 12 13 9 10 32 13 5 5 25 18 58 22 22 
3413.g1172 610 178 524 123 593 564 311 129 204 426 706 114 327 326 543 1014 332 218 
3414.g1173 12 6 5 3 4 7 3 1 11 4 54 0 2 11 4 11 8 5 
3415.g1174 220 104 170 60 90 86 77 39 46 106 59 5 28 70 127 281 99 80 
3418.g1175 59 19 41 89 31 102 39 128 61 371 51 46 117 73 126 222 52 186 
3420.g1176 368 230 327 444 1292 381 112 174 992 240 339 79 293 378 571 290 143 51 
3427.g1177 44 12 46 13 22 17 17 14 10 28 13 3 22 35 26 40 18 18 
3427.g1178 40 27 30 4 46 25 6 12 9 25 34 4 25 26 20 35 14 4 
3428.g1179 441 133 333 457 589 472 712 74 424 450 314 75 350 379 577 655 368 98 
3432.g1180 82 106 56 73 499 118 49 249 543 233 443 145 48 107 54 61 85 81 
3434.g1181 452 394 432 265 867 598 371 291 427 659 1035 252 494 615 423 771 505 304 
3434.g1182 1714 536 1423 3391 4142 1052 3759 379 851 1244 975 102 1283 2200 2016 3917 1724 557 
3434.g1183 128 48 94 232 261 54 312 18 58 97 62 11 72 134 152 273 130 18 
3436.g1184 30 5 18 11 14 6 23 5 5 9 4 3 10 13 9 43 13 1 
3440.g1185 2 4 0 0 0 1 0 0 2 2 0 0 0 0 2 3 4 0 
3444.g1186 58 24 25 25 12 24 19 5 5 27 8 5 20 21 15 48 45 29 
3445.g1187 0 20 10 2 5 5 2 1 13 8 11 1 2 4 4 5 6 5 
345.g129 56 33 49 41 75 18 23 5 21 46 16 0 20 34 37 86 25 57 
3463.g1188 782 430 757 1302 2686 1296 2282 297 1285 1441 1234 175 457 1642 3117 2519 1072 615 
3463.g1189 3602 2806 5397 4766 8721 5372 6628 2099 5287 7067 2944 1137 3610 5792 9322 6555 5176 2176 
3463.g1190 681 384 679 1070 2709 1125 1778 438 1039 1117 944 367 546 1775 2167 1826 989 659 
3463.g1191 113 102 101 49 254 106 75 59 116 109 278 56 114 121 113 113 112 66 
3471.g1192 15 2 16 16 8 30 9 4 20 12 20 0 7 20 16 12 7 11 
3478.g1193 39 23 18 14 26 21 17 7 11 21 6 0 14 24 30 48 12 22 
348.g130 325 223 373 132 168 193 192 82 131 176 86 196 352 155 120 339 77 86 
349.g131 49 14 26 1 139 18 11 9 20 31 23 3 26 20 21 36 19 7 
3493.g1194 10 3 14 6 20 6 9 1 10 14 16 3 17 7 8 26 3 12 
3496.g1195 1162 590 710 621 1195 717 519 251 269 843 673 143 534 1084 559 1444 858 957 
3496.g1196 223 68 141 108 149 139 156 30 32 117 97 11 87 147 118 363 164 134 
3496.g1197 53 24 50 28 45 80 42 9 9 31 29 1 24 50 48 140 46 54 
3500.g1198 26 8 15 13 14 16 16 0 9 10 14 1 1 6 13 24 8 18 
3501.g1199 6 3 0 1 145 51 83 50 63 98 1 7 76 2 2 5 58 85 
3503.g1200 145 45 102 72 137 104 90 65 125 157 98 31 54 163 159 185 129 84 
3503.g1201 1212 456 992 368 1105 1174 707 221 464 926 1335 147 660 862 1044 2045 778 646 
3513.g1202 537 246 401 222 770 336 230 204 169 380 446 183 340 552 330 678 468 449 
3515.g1203 33 17 33 25 14 28 19 12 6 21 7 8 9 24 14 64 45 11 
3519.g1204 259 69 227 86 310 143 162 20 34 96 71 10 43 99 144 309 132 90 
3521.g1205 4 1 4 7 17 4 10 1 6 19 8 0 11 27 17 31 11 13 
3521.g1206 16 14 11 16 15 15 9 4 6 12 24 10 9 20 15 19 9 11 
3521.g1207 18 19 21 17 12 20 10 1 6 20 16 3 9 14 19 29 22 12 
3531.g1208 361 353 289 210 470 253 233 153 270 449 772 108 263 312 513 596 326 350 
3532.g1209 0 3 0 3 0 5 3 1 5 2 2 0 3 1 2 12 0 2 
3533.g1210 1170 389 927 386 803 794 937 201 369 855 615 199 282 786 948 1950 764 602 
3538.g1211 63 35 44 23 71 51 32 23 33 53 114 14 39 49 53 66 26 30 
3547.g1212 19 7 11 4 15 9 10 5 8 15 44 0 2 15 7 22 7 3 
3550.g1213 5 2 5 7 6 8 5 1 6 6 3 2 3 15 15 7 3 12 
3550.g1214 103 101 89 71 132 123 67 85 176 183 78 78 74 74 84 121 106 56 
3550.g1215 27583 15279 16025 20523 68443 22388 27597 8697 12597 15424 14768 6503 24795 26548 26143 43386 19515 6000 
3550.g1216 300 136 192 209 239 238 142 61 59 219 110 21 125 350 132 362 288 232 
3555.g1217 205 126 212 183 2327 273 127 47 3316 179 283 128 216 324 65 315 97 40 
3557.g1218 1400 581 1031 563 809 895 1177 220 324 1120 660 142 488 1230 1059 2959 1403 985 
3561.g1219 22 12 24 11 8 21 36 1 5 24 18 1 13 34 12 53 46 21 
3568.g1220 122 65 91 32 48 37 36 16 24 59 34 1 11 32 57 185 52 38 
3570.g1221 311 119 202 130 231 152 167 95 50 124 129 22 168 160 185 390 132 124 
3573.g1222 1 0 5 0 1 0 1 1 1 0 2 0 0 2 2 2 1 2 
3580.g1223 54 54 41 18 43 39 32 25 21 51 50 10 26 50 46 100 29 31 
3582.g1224 159 40 148 29 86 69 121 60 49 45 38 10 92 74 145 266 108 60 
3582.g1225 319 79 256 80 443 166 238 16 37 114 238 16 310 183 204 533 80 120 
3588.g1226 494 433 442 264 1017 486 332 283 487 626 1470 408 525 535 495 861 467 299 
3588.g1227 1048 375 949 365 1033 1205 677 278 464 915 1262 177 681 787 1126 2004 707 562 
3591.g1228 462 176 323 172 338 349 379 66 184 306 147 65 150 418 434 782 353 250 
3593.g1229 1123 560 836 471 1004 718 748 240 650 806 632 234 412 836 672 1840 603 565 
3596.g1230 315 218 203 171 304 177 157 84 109 214 129 34 114 267 174 415 225 317 
3598.g1231 792 411 478 290 714 618 477 208 353 599 504 265 312 595 652 1121 567 449 
3605.g1232 83 29 92 75 168 130 210 20 33 49 53 10 131 182 135 253 215 44 
3610.g1233 111 124 117 38 59 126 211 136 169 313 117 22 84 54 114 131 144 68 
3613.g1234 78 40 74 125 130 91 90 29 83 44 33 4 40 82 23 78 84 84 
3629.g1235 904 333 520 181 294 290 221 437 196 884 629 162 552 419 298 787 688 319 
3641.g1236 47 89 44 21 129 52 18 40 59 58 86 52 19 25 76 126 49 34 
3644.g1237 599 295 241 184 283 298 331 43 201 355 163 54 87 291 414 693 336 227 
3646.g1238 317 213 207 73 204 218 305 36 225 683 287 13 226 1392 312 599 342 108 
3646.g1239 211 88 168 86 163 135 159 23 85 93 113 10 81 88 140 489 150 128 
3654.g1240 234 83 105 103 48 24 29 7 18 41 69 1 37 65 64 320 120 38 
3655.g1241 103 80 69 42 112 88 72 23 49 148 96 16 38 70 105 149 92 79 
3659.g1242 127 98 86 59 143 89 82 45 64 133 193 32 86 107 163 211 99 107 
3659.g1243 544 502 539 298 812 504 439 251 440 618 795 490 539 581 537 1045 527 587 
3661.g1244 125 111 61 85 170 145 69 26 48 138 139 8 23 84 112 253 83 88 
367.g132 746 284 651 243 731 830 415 188 327 661 1100 121 467 579 676 1348 447 353 
3675.g1245 23 5 13 17 15 11 16 5 0 8 11 1 3 13 18 46 16 17 
3675.g1246 40 12 49 14 26 9 33 5 4 12 17 2 26 24 32 79 26 30 
3675.g1247 95 23 89 44 76 51 77 33 18 56 26 12 60 76 102 167 55 78 
3677.g1248 58 34 59 40 78 50 46 29 28 73 34 17 23 56 55 108 45 90 
368.g133 681 330 380 266 615 437 475 140 285 562 326 115 265 603 677 1107 387 375 
3684.g1249 25 16 16 12 22 22 12 4 12 24 6 4 8 15 4 22 18 35 
3687.g1250 214 114 179 90 184 168 191 34 128 208 109 35 85 265 194 356 188 128 
3687.g1251 124 27 56 37 31 32 25 11 7 35 9 1 24 61 29 93 59 34 
3694.g1252 181 126 164 104 426 229 105 88 160 202 383 113 236 236 208 384 188 98 
3703.g1253 102 105 96 49 166 87 69 49 71 104 255 59 106 94 104 164 91 55 
3705.g1254 1102 548 592 389 759 728 662 187 443 721 502 223 291 670 828 1478 719 553 
371.g134 499 250 330 139 395 379 224 88 179 374 508 57 219 291 393 805 295 289 
371.g135 946 651 639 454 1188 970 885 346 811 4465 1444 605 884 1240 1135 1543 818 653 
3716.g1255 212 64 182 115 52 308 171 19 28 69 65 11 35 164 124 366 172 104 
3719.g1256 0 2 1 1 0 1 1 0 0 0 8 0 0 1 1 2 0 4 
3722.g1257 130 46 116 62 57 86 132 14 52 138 54 10 33 103 131 393 142 86 
3725.g1258 3 1 2 2 0 3 2 0 1 3 0 1 1 0 1 5 2 3 
3726.g1259 102 94 85 46 80 94 20 467 30 96 141 10 68 305 81 234 335 151 
3727.g1260 264 180 191 248 751 338 200 176 562 514 308 73 189 426 202 394 340 241 
3727.g1261 60 22 37 20 337 93 63 43 105 131 29 15 149 94 35 117 96 18 
3732.g1262 8 6 11 1 6 7 3 2 2 2 1 0 3 4 8 12 10 7 
3735.g1263 11 3 10 4 18 4 14 2 1 1 1 0 13 6 7 20 9 10 
3737.g1264 274 168 354 171 263 137 194 23 564 10 411 5 32 234 945 492 10 14 
3740.g1265 131 197 208 251 287 180 181 163 356 253 273 163 227 238 253 280 267 216 
3743.g1266 261 185 199 122 320 153 121 63 74 135 198 27 68 192 165 515 163 117 
375.g136 412 303 290 80 205 665 310 213 69 1228 58 20 75 544 500 332 150 98 
3750.g1267 17 32 16 5 209 24 26 26 41 139 14 28 50 8 96 44 27 41 
3755.g1268 356 290 265 118 699 405 158 228 537 328 1767 439 388 545 276 411 400 163 
3757.g1269 319 182 189 120 292 196 135 78 152 237 254 27 117 226 244 409 208 170 
3764.g1270 56 39 31 23 20 18 25 6 32 32 20 3 9 38 26 158 18 21 
3767.g1271 101 58 90 53 154 58 53 25 21 65 52 8 28 89 71 272 91 62 
3768.g1272 20 81 46 51 181 51 10 50 24 145 17 114 49 5 76 52 39 60 
3769.g1273 620 333 618 886 2932 1065 1769 371 1021 976 981 313 497 1820 2084 1747 913 605 
3771.g1274 249 750 436 148 774 434 132 258 473 559 509 625 312 422 273 509 390 206 
378.g137 796 401 564 262 531 502 625 186 284 433 417 224 653 596 737 1170 471 476 
3785.g1275 2986 1009 2338 3803 5151 1835 5794 551 1297 2051 1771 373 1874 2351 3425 6001 2522 849 
3789.g1276 42 7 41 32 4 33 28 9 6 37 13 31 15 18 33 59 42 11 
379.g138 42 27 22 12 24 15 49 3 10 34 10 3 4 30 29 63 35 66 
3790.g1277 60 42 50 25 61 29 49 15 13 49 76 6 39 36 37 115 56 44 
3793.g1278 523 176 363 226 402 281 293 110 76 245 371 196 180 382 350 833 328 709 
3795.g1279 47 14 71 10 88 51 61 2 18 34 10 12 31 41 57 152 65 11 
3795.g1280 166 50 136 93 131 92 112 13 31 85 58 14 48 102 115 239 98 65 
3799.g1281 462 140 343 107 2569 138 525 131 542 92 159 11 71 154 291 422 306 212 
3806.g1282 459 131 366 173 1158 257 458 157 342 374 204 31 231 286 496 770 360 372 
3806.g1283 723 351 536 427 671 491 518 181 278 658 617 157 376 624 557 1225 517 464 
3806.g1284 114 27 68 57 53 60 72 6 17 74 28 6 43 53 81 168 69 73 
3810.g1285 8 4 6 14 12 6 6 5 7 5 1 0 0 17 13 26 14 5 
3820.g1286 207 136 159 95 271 146 104 101 270 175 566 171 196 212 176 280 173 108 
3820.g1287 1267 961 1097 1685 2622 1198 1509 306 1089 1676 420 243 1536 1305 2816 2280 1033 637 
3820.g1288 27 8 25 11 25 10 20 3 8 20 26 0 3 12 20 40 27 16 
3824.g1289 227 108 218 154 139 145 155 40 61 194 94 39 107 115 138 379 154 187 
3825.g1290 353 127 222 184 1868 251 245 214 342 331 812 144 509 399 167 254 339 114 
383.g139 157 77 100 106 95 88 73 23 32 61 53 15 51 125 81 212 120 117 
3832.g1291 26 5 28 7 9 19 23 8 8 8 6 0 10 33 30 63 28 20 
3833.g1292 233 98 155 105 130 121 80 48 29 121 86 21 82 185 89 233 182 212 
3842.g1293 227 87 92 89 86 117 62 11 6 101 26 9 39 135 71 262 157 124 
3844.g1294 74 38 63 54 70 51 56 18 36 61 53 7 20 55 82 132 34 47 
3846.g1295 45 17 32 19 14 17 28 6 18 24 12 4 18 29 17 71 13 21 
385.g140 24 7 16 13 9 12 15 6 6 13 4 4 4 17 12 46 13 16 
3852.g1296 9 2 7 2 14 3 6 1 1 1 3 3 3 6 8 8 1 5 
3853.g1297 20 10 9 12 6 11 12 3 1 13 3 0 6 12 7 11 9 12 
3866.g1298 221 92 182 117 108 194 267 127 539 541 321 10 59 241 102 399 282 79 
3869.g1299 34 28 20 20 49 18 29 16 15 50 52 14 44 41 45 63 33 50 
3871.g1300 344 123 226 132 214 320 135 68 73 122 111 121 177 330 250 388 248 206 
3872.g1301 442 454 288 329 2233 789 284 608 2728 1142 2010 317 122 861 375 747 590 641 
3875.g1302 361 184 172 494 602 477 187 105 701 707 337 21 107 466 250 472 485 190 
3876.g1303 131 77 140 121 218 144 113 50 169 132 143 27 40 136 132 259 141 158 
3877.g1304 354 245 304 334 422 566 164 80 296 561 364 112 196 397 356 653 431 220 
3879.g1305 78 22 51 138 162 50 187 15 26 45 36 8 51 83 83 183 72 10 
3881.g1306 23 9 19 16 3 11 22 1 4 23 13 3 2 12 15 56 25 19 
3882.g1307 22 150 47 3 22 22 1 9 62 38 19 6 7 9 7 9 7 10 
3893.g1308 228 143 245 102 303 216 121 85 113 165 276 93 103 200 215 418 163 140 
39.g17 19 1 9 6 7 2 10 2 4 8 2 1 4 7 2 21 3 1 
391.g141 493 142 223 88 185 145 108 238 58 350 386 78 209 208 134 385 276 180 
3914.g1309 85 56 49 30 59 79 44 14 91 156 61 18 28 61 63 176 98 70 
3915.g1310 438 236 176 137 214 232 243 28 165 275 125 38 74 232 308 514 242 161 
3919.g1311 95 248 116 19 247 117 25 126 192 90 311 122 71 41 149 242 93 81 
3920.g1312 1619 536 1291 3195 3627 912 3980 310 748 1179 865 107 1109 1802 1910 3953 1667 442 
3922.g1313 39 23 36 22 232 47 36 7 81 55 74 3 39 30 23 65 44 14 
3923.g1314 191 76 86 96 120 83 78 20 21 81 80 20 65 119 69 155 104 132 
393.g142 41 30 31 24 38 24 39 16 17 26 25 2 21 31 36 89 46 35 
3930.g1315 174 82 111 50 103 107 108 38 46 99 101 27 103 167 117 253 109 96 
3953.g1316 390 348 294 91 794 315 166 798 400 278 918 134 808 497 291 462 219 94 
3955.g1317 92 28 76 24 72 90 54 17 39 87 90 38 31 43 69 147 67 39 
3958.g1318 22 6 13 19 15 18 17 5 3 18 3 16 2 19 19 49 26 23 
396.g143 700 149 535 238 255 240 330 105 86 426 244 25 151 384 279 1305 394 249 
396.g144 323 199 286 146 327 214 243 88 215 271 395 79 151 279 263 623 270 153 
3963.g1319 462 462 413 197 963 436 352 224 536 611 1062 258 403 420 451 786 456 284 
3964.g1320 232 89 171 64 302 132 74 81 50 127 180 31 129 204 117 285 137 168 
3966.g1321 789 232 455 390 616 379 320 166 81 382 264 146 202 746 423 1049 540 791 
3974.g1322 65 46 58 26 100 58 41 17 30 50 73 23 55 52 72 132 32 29 
3980.g1323 75 41 59 33 42 44 63 27 31 47 73 10 40 51 36 104 52 52 
3981.g1324 8 6 6 0 2 2 7 0 3 3 3 0 1 1 6 10 4 3 
3985.g1325 1305 1781 1518 1322 1218 1176 1158 704 1542 1572 757 661 901 1073 1240 2149 1121 1125 
3991.g1326 283 123 192 118 230 238 203 33 109 217 97 29 118 259 302 366 204 225 
3998.g1327 47 33 54 63 95 74 70 23 69 44 34 5 30 62 17 54 79 47 
4.g1 370 232 238 168 381 226 249 84 167 285 223 83 172 279 322 654 205 238 
4.g100 25188 18588 16501 25870 22172 17735 26622 8885 16525 21538 10600 5444 11375 24449 35567 35407 17653 14658 
4.g1009 5011 4206 3525 3478 7445 4627 3585 2017 5161 5743 5881 2461 3115 3845 5312 6419 3912 2334 
4.g1010 2 3 4 5 4 1 12 0 1 2 97 0 1 3 4 3 5 2 
4.g1011 1 4 2 1 2 4 13 2 1 2 181 3 1 3 0 2 7 2 
4.g1013 2545 1644 1974 2827 2316 2100 2466 844 2028 2099 1440 456 1102 2442 3619 4369 1711 1210 
4.g1016 2754 2321 3007 2967 3622 3179 2212 1551 3671 3792 3689 1760 2409 4003 3979 3839 2665 2305 
4.g1018 7 18 10 14 15 12 21 33 16 8 139 12 7 14 30 9 8 15 
4.g1024 6066 8292 5832 10412 6632 5071 5719 2324 5700 7950 7002 1817 3360 5324 9888 10137 5775 5872 
4.g1025 6066 8292 5832 10412 6632 5071 5719 2324 5700 7950 7002 1817 3360 5324 9888 10137 5775 5872 
4.g1032 17282 16035 19283 32517 17771 13094 17349 5307 15723 17182 5776 6876 6830 19065 25800 23639 14296 44991 
4.g1042 164 275 159 263 201 230 178 54 212 308 291 16 104 127 189 203 148 160 
4.g1043 164 275 159 263 201 230 178 54 212 308 291 16 104 127 189 203 148 160 
4.g1045 40 38 35 30 52 40 72 10 75 299 35 1 20 11 30 39 37 58 
4.g1049 4068 4961 4051 1849 5422 3207 1858 1596 3854 4456 5299 1215 2537 3228 2882 3808 2753 1298 
4.g105 1927 1013 1627 1842 1454 1710 1840 591 1640 1736 1126 454 1126 1906 2474 2998 1136 746 
4.g1050 298 121 263 482 415 310 422 57 283 361 234 31 257 595 451 779 268 240 
4.g1054 61 40 53 244 58 60 59 16 69 130 28 7 29 62 73 82 61 64 
4.g1065 598 1237 754 1021 1424 1323 628 703 1100 995 821 352 359 816 903 1076 683 679 
4.g1068 2812 1399 2126 873 1806 1694 2253 819 910 1434 1540 1145 2947 2379 2626 4416 1612 1864 
4.g1073 1514 4433 2576 1364 4913 1964 1116 1564 4541 3135 5823 1703 1648 2316 3694 2365 2093 2151 
4.g1075 5531 3917 4645 5820 5118 5490 8246 966 4393 5972 2579 1125 2385 4879 13167 9711 3061 3698 
4.g1078 63 41 62 134 104 71 59 30 72 91 43 43 40 87 92 74 58 48 
4.g1079 305 565 383 631 472 437 418 157 356 460 147 48 241 192 316 300 248 121 
4.g108 4721 13418 5899 5443 13908 7842 6789 3244 12168 11712 8737 3587 7790 7777 7203 7790 5209 7277 
4.g1081 239 321 262 258 533 341 320 104 382 468 356 98 206 322 423 489 235 158 
4.g1090 221 1652 1117 394 1508 804 194 725 1251 1743 1425 575 549 944 563 509 487 615 
4.g1097 598 389 510 659 985 626 787 278 716 870 687 196 562 684 851 938 571 222 
4.g1102 2003 1109 1768 290 325 576 40 142 204 465 254 151 199 703 156 258 199 94 
4.g1106 4871 4995 4045 4622 4680 3903 4027 1769 5967 5419 4334 1528 2311 4548 6585 5603 5388 4040 
4.g1107 4871 4995 4045 4622 4680 3903 4027 1769 5967 5419 4334 1528 2311 4548 6585 5603 5388 4040 
4.g111 1078 1177 1212 476 1776 1229 641 747 1367 1272 2451 495 875 2078 1236 2006 962 637 
4.g1113 796 659 733 2448 839 695 1025 284 733 920 415 206 436 1005 1425 1794 623 1062 
4.g1114 425 149 498 915 510 730 490 59 365 670 183 39 212 545 882 1140 540 312 
4.g1115 3409 2695 2007 6020 4347 7878 7185 924 6999 8291 6052 1163 3934 3439 8933 5385 5876 3005 
4.g1116 78 108 68 102 92 50 53 12 69 82 46 30 50 39 111 142 63 36 
4.g112 1674 1606 1571 869 2147 1437 997 810 1521 1716 3213 548 1153 2567 1868 2644 1160 831 
4.g113 9397 7514 7020 12925 9100 6427 9701 2597 6884 9598 6483 1987 4609 6679 15246 15043 7342 6454 
4.g1132 120 68 101 341 118 86 61 64 114 163 55 23 48 129 45 214 72 76 
4.g1133 37 50 55 65 91 116 124 29 83 60 58 9 44 214 126 169 48 20 
4.g1139 312 524 364 76 574 239 44 174 543 432 222 164 154 164 58 420 79 574 
4.g114 436 1785 732 604 1429 1093 542 165 941 1353 720 355 233 509 1244 1046 937 205 
4.g1140 1442 1208 941 1362 1442 1138 1410 364 1305 1740 876 302 658 1250 1534 1749 1200 678 
4.g1141 1442 1208 941 1362 1442 1138 1410 364 1305 1740 876 302 658 1250 1534 1749 1200 678 
4.g1149 23 71 49 19 103 60 18 57 92 48 3466 61 44 54 38 30 45 28 
4.g1150 11 12 5 38 22 11 40 4 37 15 343 3 6 55 8 7 13 29 
4.g1154 1851 1254 1250 1887 1431 1654 2016 633 1231 1465 966 358 1225 2467 3627 2861 1322 1038 
4.g1158 340 295 351 1402 275 185 193 42 407 335 89 69 192 231 235 399 321 358 
4.g1164 207 182 165 250 230 155 126 78 162 266 187 95 129 188 185 273 132 157 
4.g1167 7813 7187 4897 9736 6718 6948 6000 2694 8876 11280 5248 3086 4743 5114 8094 10319 6951 4226 
4.g1168 7813 7187 4897 9736 6718 6948 6000 2694 8876 11280 5248 3086 4743 5114 8094 10319 6951 4226 
4.g1177 13603 38759 17986 11193 59626 21225 11429 11790 50833 32988 62752 16219 24684 30464 23189 33558 24009 18582 
4.g1178 13603 38759 17986 11193 59626 21225 11429 11790 50833 32988 62752 16219 24684 30464 23189 33558 24009 18582 
4.g1194 711 532 574 378 686 908 433 147 240 237 91 56 229 360 257 383 205 358 
4.g1209 6186 34930 12022 4515 37133 18829 5336 8384 35884 18348 35542 23443 15204 16332 12569 13443 13772 13801 
4.g1213 2221 4785 1813 1372 4261 5438 1912 726 5733 3227 3834 1954 2154 2806 4151 4391 3894 1657 
4.g1219 446 450 322 95 470 410 446 170 533 1524 1073 144 905 4100 739 852 694 149 
4.g122 3110 2133 3307 4801 2849 2442 3353 596 2423 3307 1446 354 1103 2619 5854 5427 2656 2047 
4.g1226 12 12 12 13 4 16 41 4 14 31 5 4 16 17 16 117 15 14 
4.g123 548 656 760 1204 864 768 773 341 698 846 498 332 541 980 1025 1066 618 866 
4.g1234 0 0 1 1 2 5 0 1 1 1 25 0 0 2 0 104 0 0 
4.g1235 4901 5909 3286 2415 4538 3837 2396 1383 3981 4203 4081 1400 2602 3507 5557 4197 3597 1843 
4.g124 548 656 760 1204 864 768 773 341 698 846 498 332 541 980 1025 1066 618 866 
4.g1240 30521 30588 21988 10557 27906 20602 15083 7799 19186 24669 20113 11305 12670 17928 26339 28388 16789 9769 
4.g1241 30521 30588 21988 10557 27906 20602 15083 7799 19186 24669 20113 11305 12670 17928 26339 28388 16789 9769 
4.g1242 30521 30588 21988 10557 27906 20602 15083 7799 19186 24669 20113 11305 12670 17928 26339 28388 16789 9769 
4.g1243 30521 30588 21988 10557 27906 20602 15083 7799 19186 24669 20113 11305 12670 17928 26339 28388 16789 9769 
4.g1244 30521 30588 21988 10557 27906 20602 15083 7799 19186 24669 20113 11305 12670 17928 26339 28388 16789 9769 
4.g1246 7874 5006 7102 4761 8533 6988 5101 4221 6928 7635 7142 4196 5375 7849 8887 9659 5396 2684 
4.g1247 1178 3268 1131 441 2180 855 821 716 2525 2676 1602 526 864 1471 2695 1382 964 744 
4.g1249 3367 4372 2502 1835 5614 3288 2176 2380 3905 4709 5682 2409 3065 3365 2807 4371 3158 1761 
4.g1250 3367 4372 2502 1835 5614 3288 2176 2380 3905 4709 5682 2409 3065 3365 2807 4371 3158 1761 
4.g1251 2879 3847 3168 3298 3716 2341 1154 1326 2883 3349 3755 915 3515 2261 2167 4162 1967 1022 
4.g1260 2350 3286 1527 1081 4109 1407 1062 936 2525 1995 3135 1254 1387 1327 2085 2463 1234 947 
4.g1261 9627 12843 9100 37319 10002 8986 6475 5189 11006 18323 5057 6450 6333 13528 9435 14430 12379 23999 
4.g1262 171 186 176 125 549 273 108 100 211 162 448 111 215 182 149 243 331 275 
4.g1264 177 463 135 140 399 284 114 107 479 264 516 113 179 314 342 309 213 400 
4.g1266 446 666 330 613 1118 586 504 154 907 826 986 189 321 411 1429 534 558 543 
4.g1267 41452 30656 29391 26965 41331 33953 37417 13614 26952 34408 22968 10401 19846 31846 51230 53872 26185 15155 
4.g1269 1583 1287 1381 729 2015 1470 1388 567 1292 1709 2083 366 1032 1605 2089 2235 1420 586 
4.g1270 1583 1287 1381 729 2015 1470 1388 567 1292 1709 2083 366 1032 1605 2089 2235 1420 586 
4.g1272 4921 3279 3305 2142 3697 2363 3222 1097 2701 2688 2933 971 2040 2758 2147 4374 2194 1254 
4.g1281 29 240 54 140 100 72 40 537 215 173 57 89 67 163 86 126 46 71 
4.g1283 162 462 235 385 487 93 82 253 183 262 1736 335 114 238 868 348 137 138 
4.g1288 23280 14103 18159 16069 15331 11941 18952 3972 14615 20141 8337 2642 5033 16149 26401 28467 14842 7302 
4.g1294 1025 464 839 68 72 187 186 57 61 185 458 24 65 189 276 81 40 131 
4.g1300 108227 57300 96293 62874 89144 80549 63071 22702 60084 43551 37350 20950 38613 64901 147154 122257 64004 19616 
4.g1302 4694 11584 4961 1852 13912 6059 2629 3215 10190 10505 10716 2831 4502 5628 5630 6796 5406 3866 
4.g1311 2855 2505 1996 2835 2134 2044 2199 474 1687 2679 2025 719 1549 2401 2900 3502 1691 936 
4.g1313 2855 2505 1996 2835 2134 2044 2199 474 1687 2679 2025 719 1549 2401 2900 3502 1691 936 
4.g1320 3014 7183 3696 2398 5721 4539 2179 2386 5130 5313 4634 1672 2373 3852 3788 4628 3845 2007 
4.g1328 1511 1613 1389 2539 898 961 1238 422 1158 1097 438 360 497 1414 1668 1523 927 2651 
4.g1330 339 729 257 192 414 251 218 118 265 481 753 122 283 308 499 602 349 313 
4.g134 4951 4528 5168 19670 7537 4532 7158 2423 5101 7070 5904 2770 3710 7589 8595 8154 4992 12929 
4.g1341 219 726 219 529 350 207 182 187 431 411 290 366 199 264 233 284 241 252 
4.g1344 2897 8988 4197 1679 4639 1494 1309 1282 4764 4218 3333 1487 1641 1841 2563 3486 2581 1203 
4.g1346 5960 10392 5361 3855 15856 5003 3100 4609 12707 7693 11110 4584 5140 7667 7950 12001 6057 4615 
4.g1349 144 531 78 90 157 119 155 35 161 189 165 47 84 111 130 150 88 120 
4.g135 8083 8886 7865 14969 7932 5794 6679 3198 11019 9042 4071 2712 4638 8830 12640 12311 6510 10995 
4.g1353 82623 46704 69039 41187 70463 58711 63683 24890 48042 53967 47264 13369 43368 55048 109917 131185 48816 19276 
4.g1357 9524 7042 6153 7368 5333 5613 8452 1731 5222 6287 2249 659 3679 6417 13610 11810 5661 3050 
4.g1363 501 2211 1372 143 705 353 232 345 598 957 383 305 94 369 209 191 86 745 
4.g1366 274 197 253 314 202 99 232 101 288 132 222 62 179 175 231 499 128 110 
4.g1368 11983 7953 6768 26531 6382 11884 12891 1494 10052 17191 3012 1413 4961 6685 22168 16892 13421 6474 
4.g1370 11983 7953 6768 26531 6382 11884 12891 1494 10052 17191 3012 1413 4961 6685 22168 16892 13421 6474 
4.g1371 11983 7953 6768 26531 6382 11884 12891 1494 10052 17191 3012 1413 4961 6685 22168 16892 13421 6474 
4.g1372 36 20 27 25 33 71 43 10 19 10 36 52 70 48 18 26 24 31 
4.g1374 4177 7930 4674 3164 7875 4919 2798 2455 8326 6654 6748 2328 4790 4358 4940 6522 4397 2428 
4.g1375 4177 7930 4674 3164 7875 4919 2798 2455 8326 6654 6748 2328 4790 4358 4940 6522 4397 2428 
4.g1376 4177 7930 4674 3164 7875 4919 2798 2455 8326 6654 6748 2328 4790 4358 4940 6522 4397 2428 
4.g1384 260 310 283 974 136 169 40 59 141 667 320 762 42 743 146 145 562 350 
4.g1389 7 8 11 142 6 5 1 2 7 6 0 0 10 12 10 7 8 4 
4.g1390 494 202 410 481 2592 2093 765 112 243 304 182 146 252 296 3456 946 228 151 
4.g1393 8566 6586 6506 9493 7400 6158 9876 1749 6832 8297 3954 1194 3077 6029 11650 12019 5796 4248 
4.g1394 8566 6586 6506 9493 7400 6158 9876 1749 6832 8297 3954 1194 3077 6029 11650 12019 5796 4248 
4.g1427 1519 1402 1318 1602 1552 222 1156 456 656 1127 824 414 364 1552 1860 2170 685 1272 
4.g1429 15 8 4 189 24 57 9 257 5 0 3 0 14 11 4 6 18 8 
4.g1435 4522 4011 3293 5309 3704 4418 5144 1064 4081 2802 4949 1024 2360 3835 8536 6088 3340 3074 
4.g1443 1584 1013 1259 1938 1536 1332 1262 514 850 1346 779 503 901 1472 2095 2139 1331 976 
4.g1446 552 1808 1369 1538 3350 1903 1323 1060 3419 4540 1928 412 891 587 1332 1570 513 1877 
4.g1450 2843 1375 2578 122 129 243 2239 542 178 370 803 45 1246 249 547 3803 1781 626 
4.g1451 1045 965 1127 1907 1339 855 767 538 949 1229 2262 603 649 1418 1445 1331 793 1304 
4.g1452 22827 23870 13621 8294 34110 15980 8333 8473 23469 22446 26757 8383 13645 15235 16551 22276 13112 7183 
4.g1453 17 133 29 12 42 31 24 122 143 39 376 31 49 17 325 101 193 42 
4.g1455 186 59 155 58 215 73 87 44 42 93 81 5 46 174 127 406 69 256 
4.g1457 531 394 362 170 260 82 434 44 195 290 147 81 114 177 234 215 89 159 
4.g1458 940 1169 591 175 306 184 92 161 432 353 483 284 212 279 447 577 235 163 
4.g1463 4020 2469 2964 5760 3225 4875 3534 2186 1824 2643 2361 1089 2068 4611 8736 5514 2630 2139 
4.g1465 215 669 321 735 769 377 174 173 391 604 747 211 372 346 329 690 332 182 
4.g1466 3 1 3 39 20 8 0 0 0 1 9 1 0 105 0 6 0 4 
4.g1472 1 0 0 0 3 1 4 9 0 0 0 0 1 0 5 0 1 0 
4.g1473 40 21 14 5 25 29 1214 7 3 13 7 0 24 98 6 148 501 3 
4.g1478 104 165 117 68 141 319 263 413 108 169 188 62 188 349 265 284 504 231 
4.g1479 175 78 117 99 1317 41 105 25 62 67 1661 33 355 130 2115 644 258 12 
4.g1482 324 182 222 101 187 482 174 23 33 206 271 80 116 153 154 150 127 97 
4.g1483 2263 1944 1562 2115 3658 3114 2142 1204 3192 2829 3658 1067 1942 2131 3066 3931 1975 1179 
4.g1484 3449 2968 3088 1793 4412 1991 2110 867 3391 3950 3856 700 1669 2372 5038 5348 2528 1043 
4.g1487 5912 4496 3393 9099 2556 6487 4400 777 4004 4607 1094 888 1619 3047 4882 2511 4348 4389 
4.g1491 2710 3312 1979 934 3372 1626 1232 702 2553 2501 3295 842 1293 1702 1931 2544 1618 969 
4.g1492 2710 3312 1979 934 3372 1626 1232 702 2553 2501 3295 842 1293 1702 1931 2544 1618 969 
4.g1497 305 550 279 104 334 178 185 89 257 288 361 47 126 352 216 276 208 286 
4.g15 18586 15327 11809 12551 24223 12654 12653 7052 14203 19104 15151 6770 14159 15020 20477 20464 14027 5188 
4.g150 14557 15430 10810 9386 17509 12898 10651 5420 12653 14344 13609 5837 9703 12402 16867 20426 10548 6504 
4.g1505 19968 12386 13277 13415 18081 11117 17742 4368 11419 18253 6126 2185 7111 12591 28737 35796 15522 7226 
4.g1507 25 122 37 136 208 101 25 134 686 444 478 1012 131 160 125 63 119 80 
4.g151 14557 15430 10810 9386 17509 12898 10651 5420 12653 14344 13609 5837 9703 12402 16867 20426 10548 6504 
4.g1514 28 17 25 77 55 13 54 11 28 29 14 5 146 33 78 57 37 8 
4.g1517 2481 3165 2106 1088 4290 2263 1287 1132 3025 3232 9964 981 1611 1937 1912 2690 1749 1210 
4.g1518 2481 3165 2106 1088 4290 2263 1287 1132 3025 3232 9964 981 1611 1937 1912 2690 1749 1210 
4.g1519 234 368 179 53 472 177 40 68 252 216 845 121 171 210 159 296 169 180 
4.g1522 1881 2785 2286 573 4366 2123 724 1209 2787 2527 5034 2104 1803 1678 2004 1893 1194 814 
4.g1526 21597 16043 16392 30525 17211 15310 20952 4430 13238 21777 9130 3429 6851 19417 31167 27204 14673 12722 
4.g1527 640 404 745 1516 647 402 911 129 511 1244 418 130 449 1156 893 969 487 880 
4.g153 5191 6218 2795 3746 5385 2248 2391 1075 3373 4826 3212 1345 2624 2835 4300 6381 2664 1676 
4.g1530 6100 3881 2605 12331 3668 4471 5471 833 6924 5289 1371 446 3450 3531 4466 6231 5468 4060 
4.g1533 24966 24770 18709 21457 26825 20183 20403 7573 19341 21202 21280 7224 10731 19424 28986 31642 15674 13485 
4.g1539 520 623 377 664 524 275 377 162 459 438 285 101 245 354 481 757 430 283 
4.g1540 7911 14635 6768 2914 15708 8293 3756 5234 11940 10522 15748 6533 8109 8363 8392 10755 7395 4796 
4.g1544 0 0 0 0 4 0 0 1 0 1 23 0 0 0 0 0 0 2 
4.g1546 703 751 611 485 1097 913 540 290 900 795 2380 268 600 776 823 1257 614 517 
4.g1548 1502 1334 1331 817 1204 1000 642 455 880 1629 2489 278 666 852 1986 1545 765 847 
4.g1550 1979 846 2008 1167 1846 3767 2684 1412 463 1904 646 450 1248 2323 3968 105 1049 862 
4.g1551 108 54 75 159 17 7 13 8 32 13 31 6 30 12 25 43 4 45 
4.g1555 3375 2247 2301 4001 4146 2443 2787 1172 2414 2934 1752 842 1576 3048 3430 4117 2086 1753 
4.g1557 13446 7696 10854 3368 11063 6544 8334 2584 8158 9335 8078 1055 4509 8837 19101 21387 8412 2135 
4.g1559 367 258 337 1454 624 1052 250 224 270 361 105 165 157 399 670 1063 575 903 
4.g1561 2439 2170 1960 1565 3467 3257 3339 797 2465 3690 2264 638 1515 2390 4853 7596 2269 1367 
4.g1563 5884 4540 3884 3845 5733 4505 3929 1386 4921 4748 3284 1495 3284 3717 6380 5624 3596 1495 
4.g1566 593 718 452 653 609 462 476 202 802 883 446 169 347 567 788 613 560 348 
4.g1570 738 5602 2267 2422 4449 2052 1144 1366 8430 1504 2598 1669 2037 948 1309 1314 1991 2881 
4.g1571 49 102 62 25 102 55 40 53 111 60 1732 34 48 56 26 36 78 46 
4.g1572 95 236 141 69 231 112 96 75 224 154 3401 103 97 99 80 112 150 100 
4.g1577 49 28 55 56 105 73 120 41 75 74 144 9 33 58 98 84 70 37 
4.g158 1003 868 957 1613 1327 926 954 305 1184 1295 579 308 785 992 1066 1347 847 775 
4.g1591 5742 4649 4009 3916 7651 5205 4036 2232 4673 5988 8105 1882 3734 5104 6650 8175 4120 1912 
4.g1598 138 101 134 88 207 49 378 54 109 180 540 47 229 89 109 83 59 48 
4.g16 18586 15327 11809 12551 24223 12654 12653 7052 14203 19104 15151 6770 14159 15020 20477 20464 14027 5188 
4.g1608 49 40 37 111 85 52 81 34 58 52 43 24 35 139 154 47 69 83 
4.g1616 6481 8386 5255 4226 8191 6703 5136 2452 9337 8419 7968 2330 4357 6450 7976 8076 5234 2813 
4.g1617 6481 8386 5255 4226 8191 6703 5136 2452 9337 8419 7968 2330 4357 6450 7976 8076 5234 2813 
4.g162 594 857 555 509 509 675 549 151 399 606 1149 87 385 573 734 459 268 104 
4.g1624 76 113 83 137 89 189 123 54 90 230 87 21 93 113 132 152 109 83 
4.g1634 2010 17413 4874 868 6094 3649 1005 2104 9440 5684 11118 2147 1336 5664 3595 2266 2666 4701 
4.g1637 2010 17413 4874 868 6094 3649 1005 2104 9440 5684 11118 2147 1336 5664 3595 2266 2666 4701 
4.g1640 949 711 682 1072 1163 716 933 194 955 1238 796 149 550 751 1364 1598 751 388 
4.g1642 449 728 350 329 718 471 188 205 593 547 796 188 359 375 360 439 289 189 
4.g1646 865 9164 3650 634 6748 3311 1865 1804 5804 4713 7934 1920 1948 2593 1510 1986 2281 2572 
4.g1647 10930 20831 11927 7823 21589 13621 7711 6303 20695 20520 21452 6853 9849 14926 14504 19992 11151 7175 
4.g1648 10930 20831 11927 7823 21589 13621 7711 6303 20695 20520 21452 6853 9849 14926 14504 19992 11151 7175 
4.g1649 10930 20831 11927 7823 21589 13621 7711 6303 20695 20520 21452 6853 9849 14926 14504 19992 11151 7175 
4.g1658 12563 9854 9623 17829 8910 7843 13547 2487 9603 11365 4462 1203 3935 9741 18970 19014 7411 7664 
4.g1659 1633 3970 2194 1030 4739 2458 1111 1907 3782 4161 5178 1630 1763 2617 1429 2687 2601 1732 
4.g1665 794 2109 678 968 1775 816 586 451 1235 1186 1486 307 812 1183 821 938 1000 869 
4.g1667 48 94 62 157 147 105 31 65 174 142 139 59 159 115 122 106 64 52 
4.g1668 315 624 405 1246 790 669 477 272 749 738 565 161 476 763 1014 1115 462 479 
4.g1669 540 7039 2131 1363 4875 1132 286 2272 5000 4157 4009 1761 1654 2534 1187 1064 930 2795 
4.g1670 4284 3471 2091 2873 4522 4704 2608 1919 1495 6117 2317 351 1082 1757 2683 3774 3680 709 
4.g1674 9168 16257 8369 11510 17433 10193 5373 7258 14056 13527 10754 7254 10153 9802 9158 13069 9078 6490 
4.g1675 9168 16257 8369 11510 17433 10193 5373 7258 14056 13527 10754 7254 10153 9802 9158 13069 9078 6490 
4.g1680 9168 16257 8369 11510 17433 10193 5373 7258 14056 13527 10754 7254 10153 9802 9158 13069 9078 6490 
4.g1683 3 19 11 58 5 8 21 1 12 36 5 0 3 6 17 6 10 25 
4.g169 15438 8531 10105 11405 12158 10773 12189 4366 7665 10041 6115 3219 7224 11449 15233 20175 10244 7224 
4.g1692 101 232 118 277 472 721 167 325 369 299 198 171 172 120 950 656 308 609 
4.g1693 11 33 15 0 13 24 11 4 15 71 5 19 2 12 5 3 2 7 
4.g171 202 198 128 135 242 137 162 50 162 256 129 43 130 129 186 234 120 71 
4.g1710 3084 6133 2827 2080 6297 3641 2035 1680 5482 4697 5459 2005 2809 3890 3960 4248 3193 2509 
4.g1711 3084 6133 2827 2080 6297 3641 2035 1680 5482 4697 5459 2005 2809 3890 3960 4248 3193 2509 
4.g1722 390 291 536 1029 448 294 431 105 362 294 104 80 170 467 570 783 306 741 
4.g173 20458 23708 27709 11371 24222 17336 14063 5770 39226 43526 33502 4453 11263 12292 24273 22676 17044 6708 
4.g1730 879 598 353 242 1572 588 530 56 80 135 211 94 94 943 2587 56 1133 83 
4.g1731 10 5 6 4 5 20 1 0 0 3 0 1 0 4 4 2 0 6 
4.g1732 197 291 207 175 367 138 86 57 83 156 232 162 75 99 193 51 45 349 
4.g1737 32 30 15 2 4 7 1 3 3 6 3 5 9 0 6 1 1 2 
4.g174 20458 23708 27709 11371 24222 17336 14063 5770 39226 43526 33502 4453 11263 12292 24273 22676 17044 6708 
4.g1741 1325 2596 2841 1456 1871 927 925 557 1563 1627 1425 390 756 1151 1727 1858 1565 758 
4.g1742 1325 2596 2841 1456 1871 927 925 557 1563 1627 1425 390 756 1151 1727 1858 1565 758 
4.g1743 11 27 1505 15 24 15 16 3 20 17 12 9 6 11 15 23 6 16 
4.g1748 1018 669 2196 1086 1505 615 989 367 763 1052 466 201 569 998 1152 1231 643 413 
4.g1750 97 54 1554 11 30 17 27 11 17 0 16 22 18 6 23 38 21 13 
4.g1751 2353 1642 3262 3780 2854 2114 2092 953 1677 2087 735 590 1606 2628 3851 4716 1157 1525 
4.g1754 151 114 1561 54 139 64 76 51 24 68 25 27 21 78 33 69 62 107 
4.g1755 85 57 1567 30 34 27 62 62 15 32 3 3 10 20 12 35 36 54 
4.g1766 2902 4666 3999 2764 6041 3254 2670 1616 3872 4385 5734 2307 2751 3228 3690 3729 2308 1816 
4.g177 14796 22898 14697 14521 24240 13486 12788 6527 22538 23318 22415 5994 10593 15747 19723 24836 14683 11509 
4.g1773 2115 2154 2146 6727 2290 1583 2658 714 1873 2253 615 769 1188 2405 2618 3914 1920 4064 
4.g1776 216 241 219 100 412 256 150 168 271 259 631 304 321 371 273 516 219 193 
4.g1777 33 17 38 31 48 78 59 27 27 49 291 5 23 46 26 94 10 36 
4.g1779 7763 8174 6006 4264 10994 6164 4997 2423 8894 9659 10625 2887 4632 5422 7875 10099 5714 2098 
4.g178 14796 22898 14697 14521 24240 13486 12788 6527 22538 23318 22415 5994 10593 15747 19723 24836 14683 11509 
4.g1780 7763 8174 6006 4264 10994 6164 4997 2423 8894 9659 10625 2887 4632 5422 7875 10099 5714 2098 
4.g1781 565 780 556 605 954 411 475 429 855 1067 747 515 513 700 664 1289 722 436 
4.g1788 5158 6898 4904 3243 10830 4847 2520 4574 6108 6597 12177 4379 4885 6045 6045 8248 4500 2957 
4.g1789 5158 6898 4904 3243 10830 4847 2520 4574 6108 6597 12177 4379 4885 6045 6045 8248 4500 2957 
4.g179 14796 22898 14697 14521 24240 13486 12788 6527 22538 23318 22415 5994 10593 15747 19723 24836 14683 11509 
4.g1792 10115 6065 5852 10322 6716 8857 6811 2903 6047 10513 2635 1512 6669 7944 7568 8234 8242 4600 
4.g1802 5570 2483 1735 1464 2265 5451 1920 994 504 2899 4330 1537 2951 2384 2727 2278 2027 848 
4.g181 2642 2714 1622 2966 2486 1631 2557 813 2707 4195 1701 710 2218 1729 2413 4368 2999 1051 
4.g1811 8764 9287 5641 7838 12613 6966 6256 3073 9328 10864 9346 3498 7302 6355 11605 9504 6148 4920 
4.g182 3166 20075 7144 20 17648 6347 1807 4125 20664 17285 17755 5828 3845 11521 5480 4467 6042 3878 
4.g1821 392 779 260 1245 1275 273 448 352 1257 744 477 982 266 900 664 659 873 336 
4.g1823 1139 572 809 824 1039 750 724 224 817 1102 638 126 456 770 702 1235 814 187 
4.g1830 1737 1327 794 2934 455 638 1045 161 612 1050 421 286 483 916 656 673 1590 857 
4.g1831 5242 9112 4514 3035 11062 6046 3240 3795 8457 6636 12602 4730 4757 6216 5222 7724 5606 4113 
4.g1832 5242 9112 4514 3035 11062 6046 3240 3795 8457 6636 12602 4730 4757 6216 5222 7724 5606 4113 
4.g1833 5242 9112 4514 3035 11062 6046 3240 3795 8457 6636 12602 4730 4757 6216 5222 7724 5606 4113 
4.g1835 1346 2235 1113 823 2236 1153 773 627 1916 1575 2554 718 1049 1267 1286 2341 1517 870 
4.g1837 12 23 8 5 17 10 8 5 14 11 60 24 6 22 9 11 16 12 
4.g1838 19 152 33 24 115 124 23 27 85 88 84 38 29 205 42 23 24 28 
4.g1839 48 104 35 30 111 62 45 38 106 84 364 32 51 120 78 88 51 96 
4.g1840 2967 4456 2485 1891 5271 2864 2397 1410 4455 4593 5136 1915 2563 2675 3478 3653 2580 1766 
4.g1842 2967 4456 2485 1891 5271 2864 2397 1410 4455 4593 5136 1915 2563 2675 3478 3653 2580 1766 
4.g1845 571 600 463 538 991 797 496 300 688 923 810 290 489 705 922 1025 591 347 
4.g1847 3367 1971 2813 3253 3556 2941 2739 776 2744 3744 2203 554 1867 2886 4009 5264 3217 1107 
4.g185 1525 2952 1451 1045 2721 1276 1253 908 2005 2831 1768 815 1989 1583 1734 1801 1617 870 
4.g1858 69 39 37 25 46 14 80 30 43 22 24 4 14 49 13 14 43 16 
4.g186 2422 6476 3393 6675 5896 3620 2565 1567 6362 5820 3706 2838 2405 4577 4150 3619 2807 6424 
4.g1864 33042 20160 30715 18991 30193 25134 24505 7433 29453 33621 25556 5928 18128 25441 44925 55257 26672 7887 
4.g1867 842 4831 1231 1065 3335 2229 1102 1041 3656 2190 2153 1832 1132 4257 2716 1812 1162 1476 
4.g1871 2126 5636 2666 1651 7354 2755 1485 1155 4955 3398 2485 1358 3632 3939 3359 4909 2413 1481 
4.g1876 16 48 21 10 26 13 9 4 45 20 19 23 3 33 11 23 6 8 
4.g1877 11 37 13 47 28 16 9 36 57 22 675 12 24 81 9 28 21 11 
4.g1879 844 453 592 141 878 532 223 200 239 1328 2395 65 374 661 177 962 553 188 
4.g188 140 70 101 94 117 165 206 55 86 129 141 30 122 134 304 279 84 70 
4.g1880 3056 1591 1625 778 2230 1913 870 751 1069 2457 4839 292 814 1573 754 2603 1349 411 
4.g1881 354 1642 659 464 1701 916 357 421 1707 1019 1285 667 471 630 710 645 571 709 
4.g1882 315 177 285 293 323 210 206 94 159 294 173 93 174 182 182 257 157 126 
4.g1886 19957 14631 12833 10227 17435 13729 13003 10122 12447 12888 12723 7619 9680 14115 17315 19775 9847 6551 
4.g1889 37844 42591 30399 37406 45418 30593 33047 12737 41438 43623 26350 10797 18121 35123 57603 54328 30291 21868 
4.g1898 882 598 757 309 534 256 649 276 168 869 119 84 285 262 738 1046 391 494 
4.g1902 226 787 350 482 681 483 407 275 1046 705 1641 283 322 676 268 321 357 839 
4.g1904 2747 4287 2494 1867 4092 2801 1451 1642 3695 4008 7971 2601 2685 2645 3697 2649 2587 1453 
4.g1905 2747 4287 2494 1867 4092 2801 1451 1642 3695 4008 7971 2601 2685 2645 3697 2649 2587 1453 
4.g1907 3237 2169 2153 3081 4142 4119 3793 1512 2457 3427 2267 920 2182 4042 3819 5525 3380 1374 
4.g1910 227 169 223 173 286 251 211 35 71 65 507 31 121 198 526 448 209 114 
4.g1911 3402 4448 3077 2614 4689 3982 3433 1413 4610 4648 4062 1401 3325 3903 3995 4553 3347 1372 
4.g1916 2 5 10 0 5 12 6 3 0 16 4 0 8 0 1 3 1 1 
4.g192 1942 2597 1958 1063 2781 2493 1275 1050 2609 2513 2977 886 1763 1556 3244 3987 1604 1365 
4.g1921 10553 9366 8110 15794 12855 9056 14608 11497 13867 13297 9765 27799 5522 14376 17827 14926 10363 12324 
4.g1922 1793 1181 1502 1498 555 766 840 274 529 965 968 143 940 386 1217 773 434 1691 
4.g1925 1159 596 867 183 64 330 211 54 144 267 122 2 45 105 325 536 317 390 
4.g1934 3049 1690 2086 3014 2513 1603 2835 527 1720 2129 1069 531 916 2210 4088 3343 1669 1533 
4.g1940 560 683 433 589 677 474 385 241 588 739 553 128 370 486 485 701 493 399 
4.g1943 1997 1889 1862 4412 1914 1055 2129 473 1407 1689 612 471 611 1067 2259 2099 1630 2127 
4.g1944 1997 1889 1862 4412 1914 1055 2129 473 1407 1689 612 471 611 1067 2259 2099 1630 2127 
4.g1945 38 77 39 142 71 65 71 40 76 71 42 15 32 62 62 146 25 31 
4.g1947 8 13 10 72 42 17 29 7 22 38 1 35 23 51 22 24 5 16 
4.g1949 21 74 38 43 52 35 26 16 75 46 80 43 33 59 51 29 74 50 
4.g1955 450 275 288 443 460 376 217 116 568 525 102 62 126 281 191 377 217 208 
4.g196 11533 13088 8582 12416 15963 10816 13847 5191 13826 16363 9228 4851 8205 12258 13467 17573 11253 6720 
4.g1960 117 213 120 77 102 175 53 33 60 77 73 46 56 460 878 31 196 68 
4.g1969 2 1001 346 12 2236 36 3 472 115 1222 1199 169 28 793 34 27 236 654 
4.g1970 13 1056 1649 0 3383 655 4 254 1523 2597 1556 124 60 1721 43 53 1131 3576 
4.g1972 2 1444 1342 1 387 606 0 467 572 376 1415 433 780 17 2 19 21 296 
4.g1973 19 299 152 1 128 19 6 39 301 114 690 7 68 66 15 79 102 135 
4.g1979 21 8 16 6 13 3 3 2 2 4 12 0 10 14 7 6 10 0 
4.g1983 495 291 376 662 585 311 739 121 494 567 153 61 350 764 755 1147 444 249 
4.g1987 2 2 3 13 9 39 8 2 5 13 0 53 5 0 11 10 1 0 
4.g1997 2038 1427 1354 6695 2656 1851 1757 873 1815 3416 1221 915 1217 1737 1574 1517 3319 3152 
4.g1998 513 265 246 334 134 25 237 13 153 139 150 89 65 184 146 445 29 24 
4.g1999 16 23 15 7 5 8 11 2 12 7 7 0 1 3 5 21 0 6 
4.g20 14472 16648 10956 14450 18959 12749 11915 4884 15710 17070 14232 5198 8875 12821 17555 16213 12728 7279 
4.g2003 1075 450 931 1186 1148 691 995 398 407 807 2204 254 903 919 1006 1560 709 540 
4.g2004 12867 18455 10370 7756 22354 12113 8399 7799 16014 16801 22715 8637 11868 10784 13576 16306 12799 7193 
4.g2008 312 202 241 5 12 28 91 24 17 3 30 1 8 66 227 56 13 207 
4.g2009 442 414 297 316 340 268 398 67 305 392 219 25 100 285 625 549 257 143 
4.g201 154 149 112 295 95 67 29 18 26 31 572 17 27 35 147 84 84 68 
4.g2016 218 150 238 149 136 123 106 63 798 228 524 30 75 420 233 392 81 67 
4.g2020 5558 3699 2288 3838 3733 4735 3787 793 2545 5893 1264 438 1341 1680 3375 4655 6031 1755 
4.g2025 3362 3229 2986 3513 2953 1696 2629 768 2694 4045 1968 474 1252 2548 4689 2680 2253 1411 
4.g203 2293 2521 1837 2435 3795 2136 1445 1125 2042 2755 2694 822 1831 2529 2585 2952 1736 1468 
4.g2037 3 6 10 11 154 5 1 2 1 8 31 0 1 7 158 84 0 0 
4.g204 14105 7914 9129 8348 14411 11490 13631 2733 8451 12596 8713 1760 6076 11793 21718 23729 9774 3407 
4.g2043 1344 646 666 122 162 167 61 113 79 175 821 24 74 52 275 163 150 102 
4.g2044 130 103 180 248 54 47 97 48 171 277 175 62 50 79 99 239 264 126 
4.g2047 56 44 53 1 974 84 2 22 47 62 96 25 126 17 70 9 25 11 
4.g2048 9 25 41 9 870 81 8 32 81 157 280 20 6 35 42 30 39 11 
4.g206 32 157 67 49 170 44 28 19 147 96 35 77 38 104 42 63 54 126 
4.g2062 12055 8338 9923 12299 12278 6510 8826 2270 11463 12598 6647 1381 4587 9099 19832 15797 7565 8690 
4.g2064 12761 8132 10417 12617 11361 7051 17971 2847 11318 7565 8309 2037 7523 15739 32389 25206 7368 7892 
4.g2066 16 10 22 34 7 24 1 2 11 11 25 15 6 5 31 50 4 8 
4.g207 169755 115003 107972 137316 135757 102453 163861 38480 107369 134629 59445 25253 57212 129308 209330 232895 116241 72026 
4.g2074 89 49 42 177 32 21 20 7 75 71 47 3 27 84 39 37 15 44 
4.g2075 198 127 106 109 18 29 91 40 149 180 127 36 156 220 117 98 42 25 
4.g2077 699 772 393 648 1152 503 472 262 826 898 560 310 311 532 667 859 474 391 
4.g2079 7916 6143 5764 6308 7044 6053 6415 2220 4898 6151 3663 1491 3386 6672 8681 9589 5007 3371 
4.g2086 5257 3207 3936 3123 4563 2832 3536 1341 3658 4736 3592 833 3289 3165 5602 6067 3050 2192 
4.g2088 1050 1641 1248 751 1479 899 434 463 1188 1223 2557 736 905 830 1081 1617 923 582 
4.g209 55 36 70 239 172 65 92 14 133 95 62 36 37 87 106 106 142 34 
4.g2090 2180 3344 2120 1229 2958 2202 1085 1033 2788 2501 4051 1684 1757 1968 2067 3384 1908 1877 
4.g2094 14675 9036 11251 8135 9658 10034 15113 2545 6563 13208 5234 761 5028 12403 17243 21537 9919 2668 
4.g2098 2305 3966 2503 4548 2566 4673 4310 1511 5063 6725 4165 2576 4314 9354 7933 5027 4190 7030 
4.g2099 407 1840 855 281 2032 1175 318 590 1397 1458 1927 872 591 593 477 737 967 507 
4.g21 14472 16648 10956 14450 18959 12749 11915 4884 15710 17070 14232 5198 8875 12821 17555 16213 12728 7279 
4.g210 3558 1532 1884 1327 2615 2274 2038 865 1465 1702 1715 855 1673 2560 2817 3301 1436 871 
4.g2100 2544 2826 2199 3003 1847 1488 2060 401 1353 2151 1049 548 1081 1527 3932 4425 1384 1741 
4.g2105 39 133 69 38 92 37 23 25 61 49 60 21 17 66 45 24 41 27 
4.g2106 568 1889 597 476 1482 1115 379 389 2893 1305 979 508 542 1003 756 767 904 547 
4.g2107 568 1889 597 476 1482 1115 379 389 2893 1305 979 508 542 1003 756 767 904 547 
4.g2108 568 1889 597 476 1482 1115 379 389 2893 1305 979 508 542 1003 756 767 904 547 
4.g2109 99 543 316 16 765 225 37 131 836 393 809 94 142 57 78 131 42 200 
4.g2110 180 1223 704 353 1445 1640 404 397 1635 1824 1402 299 266 165 571 620 176 295 
4.g2111 1929 26984 7340 172 19737 7821 1812 4043 26322 19528 10247 4368 3659 9424 5116 3233 3997 7744 
4.g2113 1929 26984 7340 172 19737 7821 1812 4043 26322 19528 10247 4368 3659 9424 5116 3233 3997 7744 
4.g2115 889 2191 1112 1652 1735 1101 984 363 1592 1444 1031 581 719 1144 1010 1379 849 927 
4.g2116 9602 6780 7168 7664 10511 7569 8794 2678 5968 10190 5660 1272 5062 7373 10185 12172 6275 2998 
4.g2123 1831 3877 2286 1293 4492 2161 819 980 3701 3061 4065 915 1863 3362 2782 2163 1256 1190 
4.g2126 236 123 186 154 303 224 518 166 160 103 132 43 184 354 361 454 104 97 
4.g2127 1768 928 1385 2545 1773 1663 3242 607 1307 1496 1334 210 993 1551 3722 5059 1352 791 
4.g2128 1 1 13 4 0 4 1 4 1 1 13 0 1 1 10 6 3 0 
4.g2134 773 967 294 1428 615 592 272 296 499 234 1016 158 573 680 924 667 605 233 
4.g2136 20 26 31 35 58 22 83 20 23 40 50 8 32 33 125 127 26 13 
4.g214 7191 5129 4528 8798 5643 4227 7416 1851 3832 5457 3308 867 2445 5223 8825 10247 4034 3615 
4.g215 4187 2954 3118 5359 4051 3766 5264 1513 3156 4503 2175 1045 2064 5300 5754 7451 3385 3321 
4.g2151 6628 7265 5344 3370 10510 6415 3100 3372 7861 8354 11141 3502 4663 5222 6374 8239 4785 2455 
4.g2153 445 196 360 219 354 307 582 114 209 146 198 34 267 331 360 804 105 191 
4.g2154 410 541 330 264 892 362 443 248 517 509 662 172 367 420 500 519 352 241 
4.g2155 1567 1264 1085 5586 1698 1684 1711 652 1808 2352 826 683 1119 1471 2308 1897 1605 2524 
4.g216 4382 3001 3111 4669 4229 3184 4331 1486 3430 4370 2608 1133 2161 4717 5820 6225 3309 2218 
4.g2163 917 784 704 820 983 654 1809 329 797 961 828 209 529 606 889 1100 625 398 
4.g2169 11264 7780 8308 11678 6693 6724 8437 2362 5017 6920 4877 1798 3595 6648 12462 12059 7179 5125 
4.g217 16548 15407 10433 11391 33514 14350 13366 9255 20064 15302 18868 3173 15208 17476 24345 22713 9694 7846 
4.g2170 11264 7780 8308 11678 6693 6724 8437 2362 5017 6920 4877 1798 3595 6648 12462 12059 7179 5125 
4.g2171 11264 7780 8308 11678 6693 6724 8437 2362 5017 6920 4877 1798 3595 6648 12462 12059 7179 5125 
4.g22 14472 16648 10956 14450 18959 12749 11915 4884 15710 17070 14232 5198 8875 12821 17555 16213 12728 7279 
4.g220 23277 25335 19067 15680 30753 19394 17473 10184 25746 24549 27392 8557 14460 20918 29572 31412 16484 11643 
4.g2200 906 2513 1090 671 2320 1754 508 1019 3302 1708 3251 970 579 1987 944 1173 1334 984 
4.g2203 347 3135 1431 531 8118 2698 366 1330 4688 2812 20132 5156 1776 4177 2013 2343 2958 2174 
4.g2204 347 3135 1431 531 8118 2698 366 1330 4688 2812 20132 5156 1776 4177 2013 2343 2958 2174 
4.g2205 347 3135 1431 531 8118 2698 366 1330 4688 2812 20132 5156 1776 4177 2013 2343 2958 2174 
4.g2206 2862 1820 2233 3490 2804 1992 2707 1014 2080 2312 1534 665 1497 2402 3381 4546 2787 1502 
4.g2208 10292 7028 7697 8544 9282 8269 9483 3321 7853 9412 6482 2203 5503 8987 12707 14683 6608 4716 
4.g221 23277 25335 19067 15680 30753 19394 17473 10184 25746 24549 27392 8557 14460 20918 29572 31412 16484 11643 
4.g2213 7459 5850 5379 4060 6893 7401 4628 3351 6584 6421 8794 2468 5269 6627 7676 11193 5609 2888 
4.g222 23277 25335 19067 15680 30753 19394 17473 10184 25746 24549 27392 8557 14460 20918 29572 31412 16484 11643 
4.g2229 0 11 19 1 34 1 0 16 2 4 97 106 9 103 2 73 28 1 
4.g2230 1 14 18 3 33 1 3 12 0 0 85 106 9 2 0 70 17 0 
4.g2232 93597 71254 52366 92492 63726 42921 78524 15112 47703 66899 30410 9258 20187 37546 84114 142222 37790 40987 
4.g2233 24688 17633 12004 15786 13390 10784 18305 2182 11609 17584 6087 1414 4271 10093 7097 32417 9765 5690 
4.g224 110 121 140 72 237 136 118 65 131 64 1210 26 89 178 203 258 112 107 
4.g225 1423 1170 1207 1861 1489 1393 1792 590 1379 1623 3903 238 538 1523 2655 2301 972 902 
4.g2250 3666 2918 2751 2247 2384 2734 2600 765 2370 3397 2020 705 1058 2622 4081 4438 2054 1265 
4.g2253 25023 18979 17809 13807 30831 19144 19542 8821 21922 24701 23509 7055 13974 22107 27597 33276 17361 9014 
4.g2254 25023 18979 17809 13807 30831 19144 19542 8821 21922 24701 23509 7055 13974 22107 27597 33276 17361 9014 
4.g2255 8034 4756 10321 30526 7931 10165 7405 6268 4135 8643 4550 10464 11890 13852 7806 8623 8550 9047 
4.g2258 40173 21413 25505 16905 26375 22316 20972 9863 21615 24586 16546 5897 13835 18918 41544 36129 18035 8714 
4.g2263 268 586 347 65 988 272 57 799 760 329 949 6580 221 820 277 245 242 133 
4.g227 7594 16996 8980 6463 19750 11800 6079 6173 16751 14684 18283 7456 7172 9333 10185 10608 8233 6051 
4.g2276 45 227 121 26 465 211 90 53 258 250 423 50 31 156 152 174 66 72 
4.g2279 156 102 213 206 353 161 131 155 156 171 297 114 135 180 273 272 205 142 
4.g2280 13918 18031 13533 5557 19917 10877 7040 5987 13598 14674 29230 7512 9780 10506 13617 18697 10558 5530 
4.g2281 13918 18031 13533 5557 19917 10877 7040 5987 13598 14674 29230 7512 9780 10506 13617 18697 10558 5530 
4.g2282 13918 18031 13533 5557 19917 10877 7040 5987 13598 14674 29230 7512 9780 10506 13617 18697 10558 5530 
4.g2283 13918 18031 13533 5557 19917 10877 7040 5987 13598 14674 29230 7512 9780 10506 13617 18697 10558 5530 
4.g2299 789 636 387 142 1306 417 272 148 624 597 1951 187 271 414 675 513 292 202 
4.g23 11121 21685 11006 6058 24017 12041 6377 6420 19571 18769 20818 6005 8788 11555 13307 16855 11874 6567 
4.g2300 50 39 19 15 35 20 20 14 30 25 53 11 9 31 26 32 18 19 
4.g2301 268 285 165 147 330 205 134 103 234 283 750 118 165 221 274 388 159 152 
4.g2303 1757 2376 1346 1666 2021 1027 1529 590 1820 1856 1423 1046 899 2040 2015 2728 1129 879 
4.g2312 14482 15590 11846 16554 25040 13932 14224 9003 16699 17298 12299 12772 8813 16792 21135 18301 11677 11651 
4.g2315 839 634 592 561 895 739 508 247 892 756 756 181 417 546 722 919 542 300 
4.g2328 8957 21164 10116 5178 26719 10462 5606 7909 22031 18408 28401 11902 8665 13476 10917 15812 11159 9520 
4.g2329 8957 21164 10116 5178 26719 10462 5606 7909 22031 18408 28401 11902 8665 13476 10917 15812 11159 9520 
4.g233 9106 11126 8530 10222 20449 12375 9245 5696 16500 16743 14358 6931 10586 12981 15810 15975 10311 6001 
4.g2330 8957 21164 10116 5178 26719 10462 5606 7909 22031 18408 28401 11902 8665 13476 10917 15812 11159 9520 
4.g2331 8957 21164 10116 5178 26719 10462 5606 7909 22031 18408 28401 11902 8665 13476 10917 15812 11159 9520 
4.g2332 8957 21164 10116 5178 26719 10462 5606 7909 22031 18408 28401 11902 8665 13476 10917 15812 11159 9520 
4.g2338 296 634 316 447 389 159 90 97 374 289 214 52 163 158 90 172 139 176 
4.g2341 61439 90940 54210 158105 148517 58866 31579 47553 82975 81057 80722 44978 71367 76498 80821 101605 57467 41297 
4.g2342 8100 6728 6127 7137 16550 10416 4935 4234 7027 10417 9525 3810 4994 6914 9555 8573 7537 5241 
4.g2344 1578 915 755 496 1817 1508 621 598 895 1812 2304 968 1177 1002 1168 1678 1124 392 
4.g2347 25633 36143 24219 16808 56776 34861 20962 27707 40780 36562 34295 34821 28459 33287 26853 29835 24630 15733 
4.g2351 10 7977 5823 2 3738 1779 25 1351 1678 2054 4683 420 1834 69 30 27 11 1464 
4.g2352 5 37 17 6 26 18 8 11 38 50 78 6 13 17 20 14 19 48 
4.g2356 1064 4621 6784 2773 3264 2817 1055 1497 4455 1568 3124 1463 1688 2168 1058 2118 2329 3175 
4.g2357 1064 4621 6784 2773 3264 2817 1055 1497 4455 1568 3124 1463 1688 2168 1058 2118 2329 3175 
4.g2358 73 130 80 247 136 159 257 47 98 140 45 81 12 31 77 186 87 96 
4.g236 1368 1810 1224 1229 2202 1398 1071 560 1863 2074 1956 605 1170 1548 1677 1992 1451 844 
4.g237 1368 1810 1224 1229 2202 1398 1071 560 1863 2074 1956 605 1170 1548 1677 1992 1451 844 
4.g2371 9567 8629 4690 7035 7110 4593 4816 3044 6210 5858 5848 2009 4331 4996 7352 5954 7465 3449 
4.g2376 1375 670 1169 934 1325 648 1025 219 1069 901 379 124 445 1204 1446 1011 615 425 
4.g2377 719 361 512 813 529 412 505 87 404 378 227 83 188 580 656 934 219 242 
4.g2379 3071 1637 2352 3529 3395 3434 3001 1789 1996 2933 1679 982 2077 4342 4239 4442 2137 2522 
4.g238 3272 2135 2196 2344 3828 2630 2653 1280 2365 3246 2506 928 2411 2983 3532 5024 2467 1277 
4.g2380 3071 1637 2352 3529 3395 3434 3001 1789 1996 2933 1679 982 2077 4342 4239 4442 2137 2522 
4.g2386 112 48 108 6 9 56 37 4 19 7 1 1 16 24 42 165 4 1 
4.g2395 13 308 105 18 223 23 22 77 190 158 208 174 114 167 49 77 67 82 
4.g24 12613 15501 12237 10782 25920 11695 16930 6893 16116 16127 15845 5118 10356 14969 24236 27216 11344 7877 
4.g2400 53 39 56 13 68 75 24 59 25 45 65 2 24 24 98 80 29 9 
4.g2401 1974 3045 2549 2494 3344 1992 1363 1365 2681 3690 2008 858 963 2343 2210 3261 2101 1803 
4.g241 2045 2132 1631 2560 2337 1667 2626 762 1697 2296 1475 708 981 2337 2998 3812 1659 1563 
4.g2412 358 462 481 646 573 859 776 335 430 460 418 96 214 890 1186 599 376 581 
4.g2414 620 495 532 635 752 263 657 175 248 392 1444 64 268 470 1036 758 417 257 
4.g242 2045 2132 1631 2560 2337 1667 2626 762 1697 2296 1475 708 981 2337 2998 3812 1659 1563 
4.g2426 4031 2317 2425 4138 2683 2409 3588 938 2444 3163 1707 458 1665 4254 5603 5555 2525 1501 
4.g2427 2117 1419 1597 4469 1253 1252 1579 162 1213 1895 680 282 1099 1381 2212 2391 1346 1335 
4.g2431 8372 6000 6142 6853 5627 4381 6322 1684 4158 5870 2794 796 2294 4863 6954 16317 4318 2969 
4.g2432 8372 6000 6142 6853 5627 4381 6322 1684 4158 5870 2794 796 2294 4863 6954 16317 4318 2969 
4.g2439 833 1951 1033 609 3514 1419 741 1183 1788 2328 1535 1125 732 1397 1018 909 812 740 
4.g244 3492 3364 2594 1449 4321 2506 2743 1146 4062 3833 3693 1837 2261 2852 3875 3731 2462 1539 
4.g2446 23469 35218 21502 18397 49756 27476 14494 13394 36634 30745 47002 17681 19297 28282 24212 29863 21793 19302 
4.g2447 2003 2534 1703 1814 3234 2652 1860 701 2311 2833 3116 617 1330 2193 2767 2521 1592 1430 
4.g2452 3503 3825 2474 1809 6490 3914 1956 1866 4132 4313 5190 1810 3500 3258 3100 3772 3025 1439 
4.g2453 3503 3825 2474 1809 6490 3914 1956 1866 4132 4313 5190 1810 3500 3258 3100 3772 3025 1439 
4.g2459 801 1470 998 3679 1729 1095 929 564 2097 1814 729 1930 780 2130 1236 1115 1201 3441 
4.g2473 1686 1582 1314 1922 2178 2329 2279 1004 1952 1989 2218 883 1225 1965 2144 1942 1795 1273 
4.g2475 17683 12356 10692 8741 16813 12986 9848 4828 10158 16142 15061 4088 9732 10771 16453 20443 11947 4963 
4.g2476 17683 12356 10692 8741 16813 12986 9848 4828 10158 16142 15061 4088 9732 10771 16453 20443 11947 4963 
4.g2477 17683 12356 10692 8741 16813 12986 9848 4828 10158 16142 15061 4088 9732 10771 16453 20443 11947 4963 
4.g2478 17683 12356 10692 8741 16813 12986 9848 4828 10158 16142 15061 4088 9732 10771 16453 20443 11947 4963 
4.g2479 17683 12356 10692 8741 16813 12986 9848 4828 10158 16142 15061 4088 9732 10771 16453 20443 11947 4963 
4.g248 108829 59613 75718 44545 95394 95585 70312 41315 75631 84384 82859 42379 61456 84070 123711 134956 71482 26471 
4.g2481 3398 2058 2723 3695 2757 3360 5686 1167 2867 4266 3385 671 2088 3014 4308 5337 2660 1680 
4.g249 14660 25865 14591 18524 23654 14994 8759 7725 21833 24096 14619 7823 10209 14960 17295 15498 13472 12007 
4.g250 14660 25865 14591 18524 23654 14994 8759 7725 21833 24096 14619 7823 10209 14960 17295 15498 13472 12007 
4.g252 2516 1789 1813 1878 2436 2804 2420 624 2093 1984 2064 617 1814 2746 4950 3973 1795 1136 
4.g254 449 722 551 466 821 913 541 267 431 524 1363 777 369 628 676 958 408 319 
4.g259 6390 7081 6029 5248 8513 5486 4990 2674 7252 6262 11455 2162 4321 6232 8250 9807 4758 4402 
4.g26 3426 2369 2765 3437 3105 2599 3662 731 2255 3296 1065 379 1486 2478 5399 5577 2503 1407 
4.g260 6390 7081 6029 5248 8513 5486 4990 2674 7252 6262 11455 2162 4321 6232 8250 9807 4758 4402 
4.g263 383 660 404 128 808 445 199 451 451 534 737 394 227 380 284 245 404 250 
4.g264 20 153 57 45 179 158 99 47 142 106 385 63 74 90 148 30 21 142 
4.g266 1 22 3 4 57 15 13 15 53 44 41 63 39 37 17 19 37 32 
4.g270 455 582 393 392 712 325 446 189 713 700 1014 181 309 471 601 863 388 232 
4.g275 9584 10741 6257 4997 13322 8611 5287 3438 11694 11833 10660 4294 5202 6843 10400 11956 7396 2083 
4.g279 4465 2755 3190 4298 4225 3150 5248 1220 3168 4316 2269 991 2355 4454 5934 7138 3438 1934 
4.g28 1682 1979 1274 1934 1607 1321 1235 439 2126 2331 1209 424 839 1821 1841 2256 1566 1035 
4.g281 10332 21713 9726 6027 28972 11839 4707 8432 21690 19442 24264 8306 10127 13385 11895 12673 10502 8219 
4.g291 124 251 192 117 165 114 117 84 181 213 289 37 101 102 224 183 91 94 
4.g296 17 6 32 64 94 20 42 39 18 46 28 5 42 49 72 146 40 23 
4.g297 7 7 7 7 9 6 0 0 2 11 34 1 5 5 10 13 9 1 
4.g298 29756 70975 44269 8279 81066 29577 19616 9981 37727 36745 56545 25261 38580 30517 32047 44065 40316 9955 
4.g299 12182 11809 8241 9530 15849 9756 8843 4425 11669 13662 16665 3931 8199 10708 12420 13879 9874 5601 
4.g3 1738 1037 1011 449 1117 775 1065 337 729 1237 1134 241 785 1059 1361 1849 1228 787 
4.g300 12182 11809 8241 9530 15849 9756 8843 4425 11669 13662 16665 3931 8199 10708 12420 13879 9874 5601 
4.g301 12182 11809 8241 9530 15849 9756 8843 4425 11669 13662 16665 3931 8199 10708 12420 13879 9874 5601 
4.g303 12182 11809 8241 9530 15849 9756 8843 4425 11669 13662 16665 3931 8199 10708 12420 13879 9874 5601 
4.g307 438 340 422 994 564 420 605 97 388 528 281 114 365 460 844 960 427 209 
4.g308 108 1257 429 30 1231 290 109 192 741 457 1021 432 831 464 526 456 509 251 
4.g309 5004 3981 3571 5378 4697 3459 4220 1490 3648 4473 3400 1086 2319 4089 4509 5622 3284 2308 
4.g315 826 878 712 683 1258 834 724 301 1045 1011 1131 454 813 1234 1002 1187 822 471 
4.g317 163 3713 1271 240 2180 300 192 805 2394 1682 3389 946 1699 1200 419 930 858 1104 
4.g318 163 3713 1271 240 2180 300 192 805 2394 1682 3389 946 1699 1200 419 930 858 1104 
4.g321 166 253 147 198 327 165 210 98 289 270 289 70 195 254 246 212 154 152 
4.g33 6905 8584 6220 4213 14778 7486 4433 4441 9091 8379 15788 6200 7291 7778 9019 9540 6402 4009 
4.g330 14383 19991 14200 15017 23578 13684 13675 6888 17522 21466 23414 6975 13247 13775 17164 20946 13152 10977 
4.g337 645 540 431 322 1155 614 396 271 832 742 5399 250 495 857 670 876 502 302 
4.g338 645 540 431 322 1155 614 396 271 832 742 5399 250 495 857 670 876 502 302 
4.g343 425 1580 731 215 2007 908 257 435 1365 695 1538 852 350 711 327 393 413 530 
4.g346 6487 6330 5406 5527 4564 3286 4103 1559 3466 3900 2461 1230 2205 4173 4786 6955 3643 3194 
4.g347 6487 6330 5406 5527 4564 3286 4103 1559 3466 3900 2461 1230 2205 4173 4786 6955 3643 3194 
4.g349 2230 1824 1348 551 521 576 187 258 485 637 626 153 814 332 421 313 190 224 
4.g35 13653 12402 9210 12416 17774 12332 10025 4894 13110 18728 14969 4397 6763 10652 15159 17527 10347 6450 
4.g350 37607 20500 25973 19182 30434 28870 28137 12657 23274 24195 22488 6792 16102 32754 40234 39493 20842 9845 
4.g354 9291 8767 6788 11089 7170 6069 9868 1917 7618 8270 4229 1873 3356 8560 11956 11680 6300 6100 
4.g360 396 322 420 344 515 132 435 77 427 205 216 63 83 1665 352 418 150 130 
4.g361 600 540 685 743 941 391 889 259 659 427 1439 150 285 1925 659 1214 400 370 
4.g362 1522 2240 1653 5138 2955 1991 2847 930 3869 4098 2264 1839 2764 4067 2307 2035 4515 1657 
4.g365 9559 8470 8697 24424 11958 3567 11670 3205 9709 11375 4344 2934 4402 12077 19025 20617 8633 14962 
4.g366 9559 8470 8697 24424 11958 3567 11670 3205 9709 11375 4344 2934 4402 12077 19025 20617 8633 14962 
4.g368 19596 11981 16344 12514 23084 16588 14579 8434 17290 20637 18940 6009 12534 19665 25021 26700 16346 5441 
4.g370 1442 817 1142 1610 1698 927 1404 393 1151 1180 469 253 809 2751 1696 2126 868 671 
4.g372 2167 1636 1394 2798 1969 1605 1946 594 2135 2298 1306 467 900 3272 2612 2410 2362 1110 
4.g375 281 375 382 408 630 221 422 131 601 422 219 177 107 1714 442 343 203 371 
4.g378 7322 33572 12849 1145 5400 1256 892 3262 912 1204 585 167 485 2323 950 1217 821 413 
4.g379 1313 1583 1048 1018 1876 1084 1220 548 1503 1362 1496 523 809 2643 1396 1779 922 661 
4.g380 2747 10745 3374 2847 11745 4142 2498 2071 9496 6780 8942 3007 5205 9006 5303 8505 5304 5779 
4.g383 5082 4589 3714 6109 5889 4025 4724 1594 4626 5794 3313 1591 3216 3929 5509 6142 3715 2566 
4.g386 78937 41008 54422 24573 58213 46609 50685 16425 44427 57655 37402 11989 26762 47683 91905 96414 48793 14079 
4.g389 819 1117 996 358 2166 788 689 1311 1776 956 2646 495 1622 2102 1094 4947 596 594 
4.g39 52308 51451 38118 38420 67553 42847 50445 22465 51894 61552 49057 18602 31734 41889 57270 62990 43384 25164 
4.g390 153 535 193 72 484 185 91 118 331 275 241 72 138 189 159 251 185 153 
4.g395 87 62 63 61 96 74 55 60 76 2069 237 42 94 74 108 177 76 89 
4.g40 40135 25644 24201 28556 42241 27166 23591 14821 23961 30571 30540 12775 21035 32610 35072 44645 22210 15479 
4.g403 4443 15430 8954 2933 13504 5682 2531 3037 10758 9531 10457 3577 4787 4910 6210 6199 4588 3382 
4.g404 4443 15430 8954 2933 13504 5682 2531 3037 10758 9531 10457 3577 4787 4910 6210 6199 4588 3382 
4.g408 28 69 22 12 64 28 6 27 48 37 221 16 19 28 15 294 26 27 
4.g409 789 1159 640 663 1638 1073 790 520 1255 1426 969 484 643 1014 908 1234 611 431 
4.g411 1503 1046 876 1588 1990 1534 1198 592 1410 1929 1898 526 1247 1336 1978 2331 1295 547 
4.g419 44 1731 1329 108 614 960 157 225 691 1031 668 153 411 250 593 558 55 644 
4.g42 188 348 250 291 507 344 170 94 405 536 1929 83 247 250 247 255 158 162 
4.g422 3990 2712 3200 2661 2979 2917 3782 917 3128 3982 2822 705 2223 2990 5953 5168 2928 1501 
4.g423 107 86 102 375 175 110 132 37 71 205 30 38 61 173 130 703 108 96 
4.g429 394 713 901 376 488 402 321 173 468 577 382 541 407 318 435 817 426 259 
4.g43 3554 2527 2549 3907 3712 2716 3769 939 1953 3613 2048 729 1895 3402 4401 5292 2600 2248 
4.g438 2299 1438 1476 2160 2790 2198 2247 580 2673 3049 2417 672 1756 2192 3055 3926 2104 822 
4.g44 3895 2834 3348 2663 3345 2722 3218 1042 2421 2541 1864 614 1843 3155 5079 5094 2314 1420 
4.g440 7841 4795 4619 5975 9226 7752 7622 2731 5180 6780 17104 2392 5549 5389 10771 12160 10054 3835 
4.g441 7841 4795 4619 5975 9226 7752 7622 2731 5180 6780 17104 2392 5549 5389 10771 12160 10054 3835 
4.g442 7841 4795 4619 5975 9226 7752 7622 2731 5180 6780 17104 2392 5549 5389 10771 12160 10054 3835 
4.g445 83 408 221 75 94 54 51 190 259 193 227 45 49 163 71 162 153 102 
4.g450 4080 1743 2774 3263 4510 3147 3503 1041 2928 4071 3135 644 2232 3542 4812 5565 3269 1124 
4.g451 489 308 412 332 367 226 164 360 328 326 985 204 228 594 522 381 410 269 
4.g452 6 4 7 0 3 5 0 0 0 0 0 0 0 0 1 5 5 3 
4.g462 224 182 167 597 358 225 247 102 268 359 196 133 211 400 356 272 240 239 
4.g466 25550 15658 14521 16114 20349 16743 23350 7257 14659 16876 11107 4666 10163 18127 30562 28171 14245 7475 
4.g471 6438 5991 5095 8349 6722 4419 8034 1560 5915 7755 4671 1530 3385 5880 10187 10308 5043 3663 
4.g474 55314 63632 46550 42324 63693 47276 43097 21889 60093 65054 53216 16748 25804 51852 74909 72916 40948 31848 
4.g476 29096 57069 35301 11536 72105 33430 14610 21069 54448 56074 87788 26130 29643 34030 30174 36517 27915 13693 
4.g480 8639 14728 6610 4226 14850 8321 6023 4821 12282 11407 15502 6063 9438 8952 7265 10792 7456 5138 
4.g481 8639 14728 6610 4226 14850 8321 6023 4821 12282 11407 15502 6063 9438 8952 7265 10792 7456 5138 
4.g491 3158 4048 1847 8213 3424 3251 3259 878 3496 5186 1648 727 1481 2174 3558 4438 4676 3911 
4.g493 3158 4048 1847 8213 3424 3251 3259 878 3496 5186 1648 727 1481 2174 3558 4438 4676 3911 
4.g494 201 160 165 243 190 149 176 24 152 194 68 31 49 107 185 253 149 74 
4.g498 3864 3751 3868 2951 5230 3273 2480 1726 4014 4314 3420 816 2589 3587 5604 4413 3253 1615 
4.g499 3864 3751 3868 2951 5230 3273 2480 1726 4014 4314 3420 816 2589 3587 5604 4413 3253 1615 
4.g5 1995 2568 1518 2405 2061 1465 1947 899 2203 3143 1300 986 1495 1175 2388 2227 1897 1330 
4.g50 9334 10203 7317 17726 10213 7709 9615 3100 9993 11433 6112 3267 4848 9547 11972 11896 8399 11797 
4.g503 2270 7263 3157 2417 6970 2342 1956 1927 4740 5170 3769 2960 1925 2857 2850 2983 2529 2218 
4.g505 1142 1104 831 721 1520 741 826 340 1032 1191 967 322 704 968 1134 1425 800 500 
4.g507 7344 12568 7420 3565 12588 7503 5532 3728 9893 10100 18118 4155 5706 8318 7472 10778 6677 4194 
4.g508 2094 4063 2113 883 2108 1560 923 689 1669 2968 3132 681 1161 1813 3889 2650 1212 875 
4.g509 2094 4063 2113 883 2108 1560 923 689 1669 2968 3132 681 1161 1813 3889 2650 1212 875 
4.g51 9334 10203 7317 17726 10213 7709 9615 3100 9993 11433 6112 3267 4848 9547 11972 11896 8399 11797 
4.g524 85280 58569 70723 34914 100920 76548 52343 36188 76388 74146 94742 28957 54199 71240 102513 114888 59435 20409 
4.g526 665 3427 5014 604 2789 4542 510 687 2536 2546 2496 835 4030 3903 5622 1367 1258 1145 
4.g527 665 3427 5014 604 2789 4542 510 687 2536 2546 2496 835 4030 3903 5622 1367 1258 1145 
4.g533 534 774 4034 562 120 3323 438 15 410 394 72 11 2864 2775 4008 689 329 129 
4.g535 25545 41175 28690 8963 57814 33793 14192 22554 47641 42973 69436 31439 32271 36198 28444 32781 23887 14745 
4.g536 25545 41175 28690 8963 57814 33793 14192 22554 47641 42973 69436 31439 32271 36198 28444 32781 23887 14745 
4.g545 180 223 196 346 314 216 208 102 303 326 143 162 152 319 366 463 158 175 
4.g549 4546 6270 4084 1558 9150 5307 2222 2673 7525 5739 12703 3875 4906 4998 4224 5202 4052 2103 
4.g550 237 165 210 475 344 195 349 93 263 278 152 76 172 306 400 388 230 154 
4.g554 381 267 325 678 559 401 458 171 416 521 350 139 341 534 761 736 374 199 
4.g56 43 115 54 18 128 169 32 24 102 224 164 40 189 74 45 68 48 44 
4.g565 2651 5216 2068 1043 4231 1516 1033 1017 3074 3295 3423 1148 1860 2016 2943 2609 1711 1462 
4.g57 4853 3143 3955 4874 4984 3512 4250 2042 2878 3933 4237 1398 2905 5025 4953 5554 2708 3023 
4.g570 100 345 128 201 336 115 77 108 371 295 236 162 112 292 153 197 129 221 
4.g572 13 9 18 23 3 6 20 7 5 17 358 3 7 2 22 18 14 11 
4.g584 152 103 77 13 26 11 13 9 12 18 1173 22 9 9 12 15 8 8 
4.g588 1069 1012 1218 3255 812 965 1248 345 963 1205 361 433 441 1190 1571 1409 1037 1711 
4.g60 1037 1146 768 847 1141 845 818 399 1358 1547 864 397 594 896 1238 1644 847 565 
4.g603 4733 5070 8106 3882 8522 8824 3061 4391 6398 8118 6157 4060 8648 6404 4377 8108 4180 2217 
4.g605 598 1012 478 779 899 493 548 182 1158 984 2042 325 449 624 715 721 624 357 
4.g611 486 482 381 117 272 74 437 87 205 401 177 1350 48 147 195 240 60 79 
4.g613 1878 16223 5789 1345 11346 9696 3401 10235 32803 10559 7170 9597 3419 13333 2902 6040 5479 6827 
4.g616 348 672 567 824 1068 806 377 658 1099 940 2206 545 418 563 566 947 135 212 
4.g617 7504 18738 9812 3534 20163 7526 3633 6669 14611 12094 26373 5710 7045 8313 7733 10560 7655 7840 
4.g619 7504 18738 9812 3534 20163 7526 3633 6669 14611 12094 26373 5710 7045 8313 7733 10560 7655 7840 
4.g62 1798 1774 1421 1982 2163 1531 2086 791 1778 1796 1661 1043 907 1643 2303 2324 1334 957 
4.g63 4191 2650 2720 4075 6031 3983 3909 1726 3378 4560 3514 1271 2562 3770 5611 7809 3365 1366 
4.g634 1450 1235 1432 5054 1342 1241 2118 459 1324 2110 538 237 805 1838 2538 3049 1595 2093 
4.g635 19 12 32 3 0 2 13 0 1 8 40 3 0 2 7 5 26 1 
4.g636 0 3 4 0 2 12 0 0 1 1 104 2 1 1 0 11 25 0 
4.g64 4191 2650 2720 4075 6031 3983 3909 1726 3378 4560 3514 1271 2562 3770 5611 7809 3365 1366 
4.g640 22531 19077 13092 8294 23601 10496 13491 8944 17274 20141 27617 6262 15834 12229 24629 30566 12151 7369 
4.g646 4874 7377 3536 3431 9349 6577 3954 2455 7929 7295 13139 3436 4796 4513 6160 5803 4634 2704 
4.g648 4874 7377 3536 3431 9349 6577 3954 2455 7929 7295 13139 3436 4796 4513 6160 5803 4634 2704 
4.g651 25996 16139 26375 25018 23104 27824 29989 6962 28107 28546 14843 4588 15677 23853 42192 45357 20905 9521 
4.g652 147 66 105 39 192 157 60 29 55 120 112 26 77 146 308 259 55 38 
4.g657 11931 7089 8264 6233 7873 8355 7560 3589 5090 8614 6094 1750 5451 9096 11761 11964 6380 2666 
4.g665 3555 4579 4261 1898 3594 3866 1682 1037 3819 3877 2603 864 2613 2026 2700 6205 2139 1268 
4.g666 5210 11108 4884 1651 13220 2950 2238 3299 9402 14551 12087 2553 2726 2736 4974 4331 3416 2493 
4.g668 2 8 6 5 37 4 2 4 6 21 9 1 2 2 11 2 3 0 
4.g674 1004 5154 3348 264 6541 3106 704 2426 6248 4483 15401 3116 2111 3711 2842 2018 1852 1715 
4.g675 1004 5154 3348 264 6541 3106 704 2426 6248 4483 15401 3116 2111 3711 2842 2018 1852 1715 
4.g676 387 839 474 415 643 490 221 140 507 438 664 172 284 587 349 549 589 486 
4.g679 8 331 79 21 475 162 19 104 309 220 422 169 171 210 54 182 85 103 
4.g680 1488 4058 1820 1695 4625 2072 1656 3026 5721 3499 3215 3925 1458 4071 2064 1750 2490 2902 
4.g686 991 773 898 2438 940 664 839 352 457 999 346 313 497 1099 1179 1922 473 1718 
4.g688 19 27 41 47 494 32 29 10 9 24 99 2 78 18 43 31 118 16 
4.g694 4772 19236 7358 5068 23475 6534 3678 7324 17797 11687 17373 9666 8467 12207 6083 11015 8067 12079 
4.g695 4772 19236 7358 5068 23475 6534 3678 7324 17797 11687 17373 9666 8467 12207 6083 11015 8067 12079 
4.g697 346 420 209 393 501 344 614 123 406 457 222 106 244 350 465 476 303 174 
4.g698 346 420 209 393 501 344 614 123 406 457 222 106 244 350 465 476 303 174 
4.g7 7005 13754 6903 9905 15387 8052 7184 6147 19568 15378 44015 10612 5455 16265 10939 11929 8245 6739 
4.g70 17214 16639 13377 16514 21972 15222 15977 6249 16330 19064 16137 5510 10177 17709 22284 24448 13416 9689 
4.g702 339 192 233 1465 792 804 109 127 199 1525 598 152 394 111 758 826 498 158 
4.g703 650 432 465 703 461 455 557 183 200 493 96 49 215 451 593 893 454 195 
4.g705 3 2 0 3 5 30 0 0 2 0 0 5 0 3 15 12 6 0 
4.g71 17214 16639 13377 16514 21972 15222 15977 6249 16330 19064 16137 5510 10177 17709 22284 24448 13416 9689 
4.g714 6032 14175 5215 2759 7506 7108 4361 2356 8509 9024 12632 2483 2722 4486 6676 4938 4334 3171 
4.g724 344 221 200 296 601 481 420 146 399 378 495 152 396 318 587 602 380 226 
4.g725 9271 5126 5548 5089 3624 2919 5464 1018 2990 4037 3282 308 1716 4223 5427 5673 5707 2596 
4.g726 77 81 93 77 390 64 38 65 258 299 2043 42 246 213 402 272 185 93 
4.g728 640 425 533 1579 575 237 218 380 280 648 959 328 1037 641 940 1614 898 555 
4.g73 3736 5537 2530 2253 5418 3312 2024 1472 3816 4385 5667 1894 2644 3750 3709 3378 2879 2099 
4.g737 3 26 17 11 34 5 3 187 2 7 8 2 6 3 1 8 2 8 
4.g741 13 381 221 0 189 182 10 65 131 128 146 78 41 97 10 19 22 106 
4.g744 358 1368 621 404 1610 1586 285 437 1139 1115 1224 796 697 916 1211 737 676 531 
4.g75 1277 1111 958 1556 2021 993 1169 595 1264 1476 944 385 863 1754 1915 1827 1267 836 
4.g753 24175 30617 16705 49517 12042 12383 31690 3932 19259 27103 6215 4609 8539 19392 42286 34167 17599 21047 
4.g757 1687 2706 1339 4501 2000 1426 1825 726 1696 2381 887 1715 1189 3685 2257 2478 1962 3271 
4.g76 2294 1006 1518 979 1846 2079 1937 1036 1496 1504 2088 498 993 2080 2636 3118 1244 665 
4.g761 8 14 14 7 176 8 16 8 2 6 40 2 5 11 20 11 5 2 
4.g762 4 0 2 8 6 2 5 1 0 1 11 0 2 1 16 5 1 0 
4.g763 11 7 14 77 29 23 4 18 11 19 1447 10 7 4 31 10 15 12 
4.g764 1844 3134 2041 246 14546 13174 1377 3191 769 4884 9706 3678 1590 8837 7837 10516 1713 391 
4.g77 2558 1523 1340 1255 761 804 743 1030 1111 429 7461 239 633 1616 936 2341 326 397 
4.g770 1 0 3 1 0 1 2 0 2 1 53 0 0 0 3 2 1 0 
4.g776 136 226 125 72 282 127 101 66 199 150 408 48 130 152 154 197 170 105 
4.g777 169 1329 926 304 1310 1160 111 764 1164 1820 877 454 497 436 293 337 260 808 
4.g779 360 228 392 871 419 414 463 228 237 388 396 158 225 446 673 721 369 426 
4.g78 22785 19070 13427 10556 24694 13946 8028 7394 16429 24021 28096 7064 14866 15293 20533 21647 18254 8853 
4.g79 22785 19070 13427 10556 24694 13946 8028 7394 16429 24021 28096 7064 14866 15293 20533 21647 18254 8853 
4.g793 248 211 255 384 395 304 276 145 320 393 276 280 244 334 431 387 376 153 
4.g795 3081 5967 3243 1663 7307 3526 1420 1916 5278 4975 5633 2398 2609 4843 4334 4165 3515 1814 
4.g796 3081 5967 3243 1663 7307 3526 1420 1916 5278 4975 5633 2398 2609 4843 4334 4165 3515 1814 
4.g797 3081 5967 3243 1663 7307 3526 1420 1916 5278 4975 5633 2398 2609 4843 4334 4165 3515 1814 
4.g811 2539 2232 1282 1245 1376 1781 1007 411 945 2529 866 397 1202 1170 2206 2314 1769 1175 
4.g812 2672 2717 1380 1170 3143 2490 1352 1179 2008 2402 2308 1760 1515 1519 3132 3340 1520 1354 
4.g815 974 5166 2042 779 7699 3964 1157 1684 6616 3161 4883 2177 1856 4337 3251 3611 4098 3353 
4.g816 974 5166 2042 779 7699 3964 1157 1684 6616 3161 4883 2177 1856 4337 3251 3611 4098 3353 
4.g822 24419 25374 17321 13587 32744 25377 17735 9084 35416 26518 47275 11255 15754 20946 25729 32741 18044 8815 
4.g823 24419 25374 17321 13587 32744 25377 17735 9084 35416 26518 47275 11255 15754 20946 25729 32741 18044 8815 
4.g824 3310 2596 2590 3874 3330 3275 5742 654 3490 3529 1487 525 1051 2715 5174 6297 2672 1460 
4.g825 605 1816 915 802 1734 1106 1731 515 4821 1306 2469 753 880 1309 933 1158 1718 1002 
4.g829 10 61 30 115 30 13 27 9 18 14 28 5 17 42 0 72 19 18 
4.g831 1615 4857 6025 14378 1821 2853 2092 568 1169 1525 1618 426 1250 1442 1985 2480 1673 1089 
4.g839 56271 39277 23673 70346 52794 43829 45650 16760 30484 64884 17611 13639 31549 37109 44125 40122 48666 27557 
4.g84 235 314 225 349 617 409 173 188 483 350 709 203 296 422 548 582 345 185 
4.g842 11736 8761 8755 15665 8094 7096 11227 2520 8103 10645 2961 1937 3611 8913 15372 15917 8302 7688 
4.g843 16566 11455 14763 9240 15205 11273 14621 4315 13645 16045 10270 2412 7973 11432 21981 28423 13284 5641 
4.g844 16566 11455 14763 9240 15205 11273 14621 4315 13645 16045 10270 2412 7973 11432 21981 28423 13284 5641 
4.g846 16566 11455 14763 9240 15205 11273 14621 4315 13645 16045 10270 2412 7973 11432 21981 28423 13284 5641 
4.g850 1048 1079 705 1389 1716 1060 965 297 1118 1224 834 335 587 876 1180 2316 682 643 
4.g854 4198 3819 3403 8329 2882 3148 4617 889 2905 5718 1302 877 1278 3921 6417 6548 3020 4733 
4.g857 283 45687 26972 375 43422 15539 362 14376 40886 12909 20530 40790 35109 21178 13183 16717 17598 29651 
4.g860 71 62 91 7 2 6 5 2 4 8 25 0 6 2 9 7 3 59 
4.g865 2566 2402 2346 5759 1853 1922 2571 407 2131 4137 1066 355 945 1988 5342 4453 1643 3075 
4.g866 3298 3107 2600 2884 1976 1659 2909 559 1744 2107 1290 697 1154 1870 2661 1969 1255 1107 
4.g867 83 135 77 240 127 43 395 39 124 215 52 164 59 72 48 114 32 117 
4.g87 1690 2633 1634 2455 2896 1805 1735 952 2885 2765 1711 1651 1525 2497 2260 2271 1905 2179 
4.g871 21 5 6 24 4 12 204 2 2 99 35 7 34 3 1 9 11 34 
4.g872 12 0 0 5 2 0 1 0 2 1 2 0 1 3 1 1 1 5 
4.g873 2386 23895 10383 1243 19671 10181 3569 6482 33188 17822 18121 6686 6407 14493 6866 5128 6089 8108 
4.g874 16 5 2 11 1 2 9 0 12 7 12 1 0 4 3 2 12 3 
4.g88 6188 7698 5247 5289 11144 5708 5643 3713 8025 8462 10843 4164 4594 7297 8391 8637 5447 3307 
4.g882 99 54 103 213 133 124 94 36 91 123 54 25 66 118 109 147 93 81 
4.g883 432 306 300 878 475 519 668 102 436 562 192 78 197 388 557 650 427 198 
4.g890 44793 27867 34936 29457 29047 24434 39382 7522 29431 34014 17684 5593 17763 27082 71475 88475 30882 14222 
4.g899 78 48 59 155 222 22 46 5 17 24 10 3 20 134 69 91 197 79 
4.g9 3234 3658 3663 5146 6031 3550 3803 1987 4980 4948 4944 1621 3005 4144 4789 5461 3710 2707 
4.g908 446 459 333 295 575 341 341 196 363 638 816 173 369 431 711 752 463 485 
4.g91 1540 1135 1245 2346 1704 1202 1613 572 1444 1629 984 456 1099 1838 2289 2490 1190 1277 
4.g912 603 936 555 890 1002 378 958 374 874 1151 882 407 380 799 783 1200 477 705 
4.g916 86 59 72 73 60 83 70 34 80 83 68 12 78 74 89 170 74 41 
4.g92 3865 4406 3764 4336 7347 4213 3642 2207 5915 6785 6781 2199 4299 4626 4885 5807 4269 2558 
4.g924 1413 1056 1297 2933 1536 1528 2008 383 1570 1121 532 237 659 1623 2259 3460 1357 1677 
4.g925 146 70 143 863 623 788 745 185 645 415 808 60 634 686 1049 1885 542 480 
4.g927 15 0 0 1 0 2 0 1 0 0 17 0 0 1 0 2 1 0 
4.g929 7107 5137 6216 9296 7057 5583 7428 3149 6116 7253 979 1981 5815 9346 9125 11908 6164 5539 
4.g93 5512 16081 5327 6640 10708 8747 5985 3143 15167 10639 7195 5590 3519 6940 7715 9236 6583 7013 
4.g933 6425 6357 6216 8889 5744 4629 8180 2531 5484 7983 3304 1374 2763 6631 10370 11036 4190 4843 
4.g935 6425 6357 6216 8889 5744 4629 8180 2531 5484 7983 3304 1374 2763 6631 10370 11036 4190 4843 
4.g945 5150 5695 4101 1680 8060 5863 3009 2384 8071 7515 9088 2736 4583 4757 5153 6447 4884 1764 
4.g946 5150 5695 4101 1680 8060 5863 3009 2384 8071 7515 9088 2736 4583 4757 5153 6447 4884 1764 
4.g95 21434 24926 15928 15374 23100 15732 15433 4980 23322 28154 16496 5161 9652 14382 23064 26102 16430 7189 
4.g950 15 17 14 3 3 0 7 14 0 7 1 19 2 11 2 2 4 4 
4.g952 9 24 11 11 24 9 3 6 27 21 2 3 10 23 3 12 14 13 
4.g954 54 1169 398 50 517 173 14 258 549 490 461 226 292 319 274 174 188 272 
4.g958 2119 796 916 1785 388 581 764 135 431 1231 387 552 502 748 690 856 543 839 
4.g959 6844 2357 4779 3240 4122 4481 4681 2726 2780 3844 5620 2058 4174 6478 5315 5216 2667 1266 
4.g972 9901 18279 18786 11244 16007 15031 12064 4879 15517 16190 12867 4059 5093 9749 8439 11644 6435 6783 
4.g979 0 2 1 1 1 0 0 3 0 1 13 0 2 0 0 0 0 0 
4.g993 12 8 8 4 7 0 3 0 0 3 0 0 1 4 0 7 1 3 
4.g996 395 279 178 101 227 282 223 61 128 189 773 77 116 128 281 203 191 107 
4.g997 621 547 543 382 1209 582 443 417 618 583 2164 408 836 714 809 936 532 366 
4.g998 107 24 71 106 177 50 26 21 17 48 57 3 49 24 56 95 18 71 
401.g145 89 88 59 53 111 73 64 33 71 120 175 40 78 93 161 145 82 95 
4016.g1328 40 22 27 22 41 34 81 10 16 33 32 5 13 35 63 73 19 35 
4017.g1329 99 38 64 41 98 63 52 6 27 71 48 7 19 54 75 171 68 44 
4019.g1330 312 91 216 115 223 161 224 60 71 189 117 39 145 238 220 518 229 187 
4019.g1331 52 22 73 42 61 50 41 13 8 44 21 7 30 31 66 136 51 53 
4019.g1332 296 58 263 75 150 216 387 189 167 120 671 259 77 176 606 985 259 171 
4022.g1333 1775 770 1321 2017 3012 1217 2826 469 1543 2131 764 68 752 1808 1248 3844 2417 416 
4026.g1334 934 230 748 481 960 592 604 393 143 631 317 124 422 1118 852 1688 671 1074 
4026.g1335 197 65 183 44 198 116 61 79 38 71 156 41 120 111 145 288 88 55 
4026.g1336 445 101 359 125 423 241 189 124 37 156 186 66 199 333 365 651 238 173 
4026.g1337 848 348 691 395 637 422 420 123 167 432 401 66 313 544 579 1467 625 385 
4028.g1338 80 52 55 59 144 85 79 57 62 86 378 32 73 145 78 127 80 51 
4031.g1339 1002 327 518 185 291 273 204 405 111 753 661 164 524 429 301 786 593 285 
4034.g1340 55547 66293 39520 41819 68396 55990 50297 86422 55373 44149 28281 188050 88076 83240 37594 37462 54086 91756 
4035.g1341 172 29 196 28 213 129 49 28 17 72 78 10 81 111 154 313 127 48 
4040.g1342 11 4 3 42 24 58 82 24 12 31 169 1 0 70 30 50 25 37 
4042.g1343 1750 2790 2830 4914 22629 570 2829 1331 3008 2924 28378 2971 4189 998 36 7849 2855 5731 
4047.g1344 1000 382 682 361 614 646 676 198 235 654 473 76 304 922 747 1842 639 522 
4047.g1345 283 62 270 146 113 132 289 60 28 157 64 13 42 305 190 652 290 158 
4048.g1346 560 282 474 27 19 126 109 35 87 238 30 61 138 119 215 252 172 137 
405.g146 807 275 621 1552 1478 401 2123 92 402 604 371 40 351 594 1023 2006 797 171 
4057.g1347 365 90 254 196 289 231 309 163 54 232 124 27 108 357 287 643 268 396 
4057.g1348 189 57 132 53 123 151 96 55 13 112 111 18 126 166 131 333 130 74 
4057.g1349 734 233 530 319 422 509 467 141 142 337 342 71 257 516 599 1251 461 444 
4057.g1350 399 187 295 230 294 325 233 102 201 314 254 50 168 424 296 618 349 273 
4060.g1351 46 60 47 26 73 47 26 27 52 45 102 43 43 37 46 116 45 30 
4061.g1352 559 214 342 190 243 121 207 15 60 265 116 5 131 158 221 589 464 86 
4061.g1353 21 5 11 7 29 10 14 5 9 5 4 5 22 10 6 13 9 4 
4066.g1354 33 16 13 16 15 38 21 23 37 10 97 14 50 33 35 48 24 17 
4071.g1355 33 19 25 14 42 27 25 9 37 44 96 20 19 46 35 78 21 14 
4086.g1356 194 113 152 92 240 163 152 74 125 165 207 67 113 182 201 305 147 156 
4087.g1357 76 31 46 23 54 58 59 13 29 59 55 6 36 62 43 110 47 21 
4087.g1358 156 60 121 116 141 148 84 55 29 140 65 20 78 193 87 224 174 134 
409.g147 204 115 103 72 44 37 60 10 20 92 46 28 63 121 28 339 129 48 
409.g148 633 235 533 163 580 554 303 126 261 478 766 144 296 348 473 965 314 256 
4091.g1359 4 3 4 0 2 1 1 0 0 6 5 0 0 1 4 16 6 1 
41.g18 1563 1574 1294 1675 1996 1277 1897 616 1142 2597 1415 424 1143 1533 1789 2173 1319 756 
4102.g1360 164 84 150 181 5464 209 185 50 6433 137 397 243 319 871 31 421 146 59 
4111.g1361 886 688 715 1018 976 667 865 326 663 770 403 249 563 1054 1302 1282 529 571 
4112.g1362 135 68 105 82 123 85 157 29 50 105 144 14 65 120 97 222 90 111 
4119.g1363 104 56 54 125 29 53 114 6 69 76 45 1 11 18 126 60 22 13 
4119.g1364 20 21 21 50 7 7 30 3 13 27 3 1 3 7 53 32 18 21 
4126.g1365 2988 941 2232 5569 6573 1700 7784 546 1293 2158 1537 211 1954 2969 3525 6701 2951 596 
413.g149 541 318 266 197 315 354 304 79 209 368 269 79 116 290 396 698 352 276 
4130.g1366 149 62 156 52 134 113 125 31 76 150 111 13 66 144 160 268 120 97 
4135.g1367 3 1 0 0 5 2 1 1 0 0 1 0 2 0 3 5 1 1 
4136.g1368 255 76 227 98 218 183 187 61 82 148 152 27 81 194 214 358 141 174 
4136.g1369 1070 662 848 400 1593 1046 703 467 704 802 1914 397 826 843 921 1452 787 674 
4141.g1370 14 11 16 38 162 17 10 10 21 17 31 37 16 45 9 24 20 28 
4142.g1371 6 6 2 8 10 7 0 6 1 1 1 1 4 10 8 4 4 6 
4144.g1372 56 34 50 27 16 26 22 7 9 28 17 4 14 29 39 100 43 39 
4145.g1373 66 71 43 18 31 26 47 29 133 47 50 1 12 43 118 95 22 48 
415.g150 352 101 295 83 289 333 177 82 131 267 401 48 167 201 295 583 208 119 
4163.g1374 1608 602 1049 536 725 765 1119 173 291 1067 578 59 462 1005 932 3080 1612 1030 
4170.g1375 67 14 41 26 30 27 36 13 23 28 20 11 19 57 60 81 24 44 
4171.g1376 7 1 5 5 20 1 5 0 3 5 2 2 1 3 2 7 3 1 
4173.g1377 228 328 189 185 424 296 138 159 299 226 621 200 247 250 260 308 225 192 
4185.g1378 302 206 199 279 386 514 141 41 214 1295 366 70 149 313 206 653 311 119 
4199.g1379 2 2 1 1 0 0 5 3 3 6 3 1 0 1 5 2 2 3 
420.g151 934 595 578 493 893 731 499 239 446 714 921 189 426 735 545 1359 814 550 
420.g152 489 267 306 174 392 296 240 195 150 208 341 99 181 359 367 675 301 252 
420.g153 1244 401 816 518 1033 577 570 252 167 671 312 139 321 1021 694 1666 773 1006 
4200.g1380 2591 4542 2743 241 20456 17094 1638 2820 490 5355 4166 3209 1994 13706 10650 11263 2033 326 
4205.g1381 65 24 42 34 73 39 31 13 8 36 54 0 27 49 50 146 50 35 
421.g154 10 9 7 2 6 2 7 2 6 9 8 0 2 7 5 17 5 7 
4210.g1382 34 11 35 34 54 29 41 13 34 41 40 0 23 19 44 124 29 41 
4213.g1383 1901 784 1369 742 1247 1201 1438 280 471 1328 1015 159 678 1913 1472 4035 1713 1283 
4213.g1384 1622 785 1248 616 1260 927 982 257 508 1140 1174 211 743 1288 1100 2414 1236 809 
4215.g1385 74 47 57 37 32 39 68 19 12 46 32 1 15 33 72 131 51 74 
4225.g1386 85274 74177 106496 69269 134530 113992 85429 292879 102171 75126 60372 495101 244721 181491 57463 79765 112988 170162 
4229.g1387 228 206 221 96 350 197 124 141 171 177 425 84 148 223 230 382 167 162 
4232.g1388 3903 4900 4296 2655 6655 4711 3675 1976 8544 6216 5953 2296 3236 4457 5207 8369 3617 6413 
4232.g1389 79 19 50 55 107 50 67 11 13 25 34 1 29 60 65 140 67 53 
4233.g1390 45 19 37 12 21 17 42 11 20 32 16 11 5 29 48 85 21 33 
4233.g1391 130 20 111 33 66 76 56 22 12 69 82 18 42 107 59 269 73 33 
4237.g1392 205 111 163 57 120 127 160 41 89 123 87 37 148 144 126 261 111 115 
4240.g1393 434 254 217 34 130 207 193 25 34 428 61 25 431 387 44 253 160 41 
4241.g1394 224 96 137 109 258 137 119 55 58 140 160 29 78 147 174 313 137 92 
4241.g1395 560 506 552 181 884 580 285 367 451 416 1005 331 388 607 497 899 440 401 
4241.g1396 0 1 2 0 3 2 1 0 0 0 2 0 1 1 1 5 4 0 
4241.g1397 869 355 589 283 680 544 583 121 194 589 555 61 319 904 689 1522 637 474 
4242.g1398 991 399 1130 362 1068 1311 1190 454 624 815 431 137 2216 1137 1718 3835 1660 343 
4244.g1399 33 33 32 16 31 7 19 16 34 7 4 0 10 27 15 12 8 4 
4256.g1400 1 0 0 2 0 1 1 4 2 4 2 0 0 1 4 5 1 3 
4257.g1401 82 38 58 34 34 28 65 12 17 52 35 1 10 40 71 121 62 52 
4265.g1402 161 190 148 108 222 126 130 97 120 255 315 80 172 173 238 306 168 191 
4267.g1403 547 144 527 492 679 517 579 124 174 365 268 63 223 773 997 1430 655 513 
4267.g1404 312 80 270 203 275 305 332 110 74 177 220 33 185 363 325 631 281 345 
4267.g1405 62 36 45 21 51 44 33 21 16 17 38 11 23 25 38 76 41 35 
4267.g1406 845 222 600 375 742 468 423 434 184 467 394 100 334 859 608 1348 467 639 
4272.g1407 298 247 305 471 344 239 323 112 285 308 208 81 243 399 465 514 251 210 
4274.g1408 281 199 159 171 303 242 108 121 164 296 497 145 183 136 198 263 217 118 
4279.g1409 39 22 26 19 8 14 31 5 180 25 5 1 3 27 3 60 13 4 
4280.g1410 179 72 177 83 293 146 184 184 116 463 182 44 265 124 277 369 142 348 
4280.g1411 392 205 249 136 370 279 263 110 151 313 267 96 148 261 347 585 264 216 
4280.g1412 104 30 71 3211 169 139 182 13 87 259 68 3 505 5439 4423 1432 3341 2078 
4281.g1413 533 391 341 149 564 282 419 551 272 331 690 36 896 492 587 484 181 134 
4285.g1414 47 19 37 33 45 19 30 14 7 44 16 12 5 40 35 100 32 45 
429.g155 975 283 651 448 864 455 396 222 113 486 398 199 259 895 551 1341 676 1192 
4292.g1415 5626 3447 4297 2253 6068 4690 3947 2415 2956 4499 7803 2118 2969 7692 5738 10193 4330 3479 
4292.g1416 444 208 346 180 215 283 220 66 130 249 221 53 145 405 291 749 316 295 
4294.g1417 2075 651 1655 907 1798 1289 1325 533 315 903 1008 255 840 1726 1742 3264 1370 1588 
4294.g1418 1295 328 1043 708 1155 672 1157 231 163 559 417 69 459 991 1440 2242 964 1681 
4294.g1419 1201 406 1091 528 1087 839 814 340 190 581 663 203 579 1118 1025 1898 777 1290 
4300.g1420 7 2 5 5 4 2 3 0 2 4 0 0 2 1 5 10 2 6 
4303.g1421 393 458 252 352 2320 526 292 660 2855 1246 1979 302 191 459 279 281 401 522 
4304.g1422 89 17 70 31 69 48 53 16 17 31 45 6 30 52 70 130 42 44 
4306.g1423 579 417 557 241 830 549 363 218 390 623 839 138 418 428 526 946 476 366 
4306.g1424 132 51 72 68 48 58 45 31 14 67 21 5 37 74 37 121 93 84 
4308.g1425 54 49 62 37 50 38 61 17 18 76 32 4 22 58 52 115 46 89 
4310.g1426 4 0 2 0 6 0 1 0 4 0 0 0 0 0 1 3 0 0 
4312.g1427 152 76 110 81 106 75 95 34 49 117 102 7 41 94 142 289 121 98 
4314.g1428 428 327 320 156 439 214 126 77 417 234 75 17 72 153 1293 241 128 64 
4324.g1429 435 199 430 686 651 308 601 160 360 289 225 61 224 479 177 391 528 385 
4324.g1430 567 471 448 246 2497 765 415 795 682 517 1436 264 776 916 816 939 776 451 
4328.g1431 313 109 239 178 615 181 223 72 75 190 266 154 99 295 248 570 260 592 
4333.g1432 380 101 337 145 4570 181 960 284 1418 171 427 34 131 238 497 568 459 342 
4338.g1433 43 13 30 26 37 9 14 8 12 26 11 0 11 17 27 55 24 34 
4353.g1434 49 22 43 23 44 17 32 18 5 77 37 13 13 30 18 86 48 29 
4357.g1435 668 479 500 334 572 514 344 135 436 654 945 156 325 729 372 1053 551 457 
4357.g1436 1958 740 898 424 709 657 582 477 410 1320 1545 313 711 1021 557 1836 948 551 
4360.g1437 131 50 94 21 495 94 113 41 211 143 225 20 190 121 55 214 160 30 
4363.g1438 4 19 8 4 3 5 7 0 9 11 6 1 4 2 7 19 16 7 
4365.g1439 231 62 151 88 167 118 110 41 21 99 59 7 53 161 183 366 101 125 
4365.g1440 1353 390 992 302 997 766 433 152 174 758 329 74 373 839 1024 1543 567 317 
4366.g1441 1738 1549 503 1412 596 535 585 70 975 1143 245 114 484 457 889 919 920 198 
4369.g1442 2 0 0 0 1 3 0 1 1 4 1 0 0 2 1 13 1 0 
437.g156 833 392 750 298 2552 474 950 323 730 334 760 248 442 595 595 1034 637 548 
4370.g1443 14 6 9 0 4 7 2 2 1 0 29 4 1 1 5 12 3 2 
4375.g1444 34870 25627 17097 18402 18201 16285 34822 5832 17700 25065 8189 4129 8829 19273 41673 42824 20205 10194 
4396.g1445 917 397 1229 711 1061 1666 1649 163 879 1482 504 73 855 1069 2844 3110 1338 359 
4397.g1446 71 46 76 36 76 50 67 18 28 80 31 9 28 50 58 136 48 77 
44.g19 229 173 195 87 196 360 129 166 131 199 259 69 90 217 175 419 207 139 
4401.g1447 21 7 6 3 9 5 4 1 2 1 2 0 9 3 5 26 2 1 
4404.g1448 1578 443 1337 655 2273 1112 1424 368 468 761 900 331 643 1197 1213 2518 1090 1124 
4413.g1449 19 8 16 7 18 8 10 3 8 14 27 1 11 20 11 25 10 11 
4420.g1450 12 8 14 7 18 4 14 6 20 14 4 2 4 12 9 49 10 13 
4421.g1451 3338 1796 2715 2388 5900 2470 2790 1128 1744 3675 1779 480 2458 3546 3101 6967 1851 1093 
4427.g1452 64 38 46 27 61 47 41 17 17 73 38 7 28 39 54 120 44 58 
4432.g1453 29 20 23 20 75 14 15 11 24 33 53 18 19 136 45 33 20 18 
4436.g1454 222 104 186 117 195 134 149 65 52 143 197 60 83 142 185 412 143 383 
4436.g1455 520 276 414 258 339 284 336 103 153 332 285 52 126 312 465 952 359 341 
4448.g1456 43 48 33 40 44 47 19 30 17 28 25 76 32 35 42 35 18 22 
4450.g1457 271 101 200 143 189 130 144 54 49 139 91 13 92 152 194 398 113 131 
4450.g1458 147 48 70 68 65 46 104 26 22 73 55 8 35 76 84 240 87 96 
4450.g1459 168 173 167 72 335 209 120 141 206 181 594 183 301 258 229 286 228 135 
4454.g1460 586 200 474 156 524 661 271 124 227 501 716 104 349 374 503 1012 330 238 
4455.g1461 536 230 434 186 327 342 339 220 144 314 258 160 326 550 542 916 316 317 
4457.g1462 118 81 72 105 247 127 80 87 100 183 250 96 96 99 112 174 153 64 
4462.g1463 625 208 280 45 224 398 321 143 50 654 71 39 908 760 56 338 375 57 
4465.g1464 137 128 90 49 236 76 82 21 75 109 130 25 59 67 82 181 86 127 
4466.g1465 507 246 325 167 382 356 392 91 197 483 277 57 195 374 514 954 459 318 
4467.g1466 50 15 49 34 29 22 40 11 6 20 14 0 12 26 31 69 42 19 
4467.g1467 1891 1055 1551 825 1941 1559 1544 622 983 1563 2833 533 1555 1767 1977 3684 1686 1248 
4467.g1468 675 394 489 268 579 490 292 239 283 372 456 185 269 496 494 873 397 305 
4474.g1469 457 217 313 133 256 221 394 121 138 189 191 130 471 348 341 701 252 309 
4479.g1470 425 169 323 327 818 790 246 74 78 265 1715 37 356 456 662 1095 490 215 
4479.g1471 348 159 305 152 332 270 249 62 98 261 227 34 246 381 393 782 285 175 
448.g157 138 90 117 86 302 141 84 27 708 140 147 27 146 149 101 221 92 57 
4491.g1472 18 8 14 4 8 11 8 4 1 7 14 3 3 12 15 24 8 5 
45.g20 180 473 238 40 498 280 52 143 358 155 630 151 101 73 192 465 149 104 
4505.g1473 173 141 98 77 112 109 108 26 71 146 99 21 49 108 171 277 117 109 
4510.g1474 417 1338 530 438 1186 686 362 234 1322 930 1454 423 603 653 902 1148 708 646 
4517.g1475 791 437 440 190 711 421 350 202 405 594 828 221 424 425 459 650 417 252 
4524.g1476 91 35 86 26 75 75 62 27 29 93 90 37 53 131 86 178 60 60 
4526.g1477 15 5 12 12 17 13 9 0 2 7 3 0 7 13 12 27 9 19 
4528.g1478 16 62 32 40 79 27 9 38 13 99 15 127 66 3 23 35 39 29 
4533.g1479 34 10 26 32 55 26 20 3 3 22 11 1 18 45 45 103 20 25 
4536.g1480 316 430 237 158 109 472 95 89 81 126 616 77 303 102 140 578 238 209 
4538.g1481 1440 414 920 716 1313 702 789 292 178 671 544 206 367 1370 910 2010 938 1394 
4538.g1482 375 82 279 203 281 255 293 156 50 207 146 24 108 384 309 725 268 382 
454.g158 111 79 75 32 203 95 65 71 115 110 208 102 63 123 125 118 67 62 
4540.g1483 6 0 9 10 8 8 13 2 3 8 15 1 1 5 7 26 3 4 
4541.g1484 493 270 250 197 446 319 354 70 210 424 209 62 164 395 490 790 258 241 
4545.g1485 274 95 188 139 194 200 174 25 32 146 97 12 68 259 169 529 202 227 
4545.g1486 236 77 151 125 245 153 205 16 51 130 85 9 73 148 144 370 152 143 
4545.g1487 228 58 210 150 434 220 122 45 62 158 122 17 54 346 303 997 216 248 
4548.g1488 109 148 58 9 103 33 55 12 40 91 84 9 24 41 40 189 97 83 
4552.g1489 721 382 739 418 1157 731 914 885 665 859 794 183 758 853 1255 1674 754 361 
4554.g1490 56 17 36 25 33 34 33 10 18 32 23 4 18 41 43 121 36 27 
456.g159 520 333 300 52 17 107 81 27 89 269 18 43 112 70 177 231 144 89 
4561.g1491 56 14 25 22 53 35 17 18 2 14 25 6 24 37 49 59 16 52 
4569.g1492 670 340 445 319 342 433 595 59 156 610 399 53 203 561 528 1829 899 524 
4569.g1493 2943 2698 4154 1630 2073 4407 2944 3507 5749 3540 1181 8279 6650 4782 2887 2643 5306 4660 
457.g160 614 182 548 159 567 598 313 141 223 434 731 100 334 337 530 1001 344 262 
457.g161 991 419 694 286 710 684 488 161 351 742 932 95 392 479 741 1531 601 490 
457.g162 1909 983 1435 790 1309 1204 1354 606 761 1194 1391 519 1138 1468 1738 2889 1120 1267 
4578.g1494 19 12 19 7 18 25 18 2 10 13 9 1 4 119 17 700 7 9 
4578.g1495 84 66 98 40 102 69 80 25 60 68 50 12 32 171 115 147 64 56 
4578.g1496 52 81 90 30 134 43 27 22 43 34 109 24 38 20 97 71 42 49 
4578.g1497 398 168 315 174 282 232 240 105 122 229 274 48 152 240 267 689 297 267 
4578.g1498 62 29 48 39 35 22 44 22 18 42 87 3 7 33 62 144 54 43 
458.g163 526 268 381 180 410 421 447 75 224 486 289 67 223 525 560 1099 483 326 
4582.g1499 24 20 21 20 17 20 17 3 11 14 22 1 8 13 36 39 10 2 
4588.g1500 0 0 1 0 0 0 0 0 0 0 0 0 0 0 1 0 0 0 
4591.g1501 50 20 37 37 51 44 65 17 16 22 58 13 17 30 57 105 48 43 
4592.g1502 1080 290 913 2203 3146 753 2312 307 528 755 709 99 1105 1850 1159 2525 1119 454 
4603.g1503 74 30 65 75 36 61 27 7 7 64 15 6 21 59 22 139 74 80 
461.g164 440 345 341 203 1285 524 334 258 393 432 940 169 279 487 433 658 712 394 
461.g165 258 76 238 81 283 160 233 41 50 141 123 22 89 189 276 534 160 130 
461.g166 286 62 199 41 245 203 162 49 54 137 145 31 124 224 211 480 168 97 
4610.g1504 325 137 205 111 290 256 281 56 98 213 131 31 128 342 286 625 243 204 
4610.g1505 620 273 460 303 732 458 384 150 178 557 526 85 392 468 829 703 458 388 
4610.g1506 345 104 268 81 279 228 155 77 75 159 210 52 271 304 252 576 192 139 
4611.g1507 103 207 157 23 236 171 31 87 147 92 268 87 51 44 112 284 68 66 
4615.g1508 12 28 15 4 19 28 16 11 19 28 63 9 22 22 21 26 14 13 
4617.g1509 262 43 175 86 186 121 159 41 31 117 72 14 66 170 181 344 108 152 
4625.g1510 457 292 335 438 624 886 194 65 340 1804 585 130 217 495 352 878 524 214 
4627.g1511 147 62 170 76 56 72 81 39 39 109 50 6 28 150 88 358 129 81 
4627.g1512 1226 593 704 449 819 725 824 223 446 806 642 175 316 923 977 1901 749 692 
4632.g1513 17 9 15 14 15 10 11 1 2 7 6 0 1 10 17 24 11 12 
4638.g1514 389 185 373 25 9 93 75 14 63 148 24 24 91 101 149 165 109 112 
4643.g1515 487 367 350 191 190 231 666 11 110 644 49 49 117 233 73 647 504 100 
4647.g1516 10292 7084 5532 30854 5601 9240 5470 1975 5875 17832 3978 1650 5483 5933 10832 13458 11198 4171 
4650.g1517 175 139 98 49 265 132 80 97 166 164 373 112 108 115 139 199 117 82 
4651.g1518 85 42 61 40 65 46 67 16 22 52 55 16 26 57 83 159 55 73 
4656.g1519 4 0 3 2 2 4 2 1 3 0 2 0 0 0 7 19 3 4 
4657.g1520 62 30 34 18 47 38 34 6 19 24 31 0 20 21 29 106 32 36 
4658.g1521 2353 618 1599 896 1130 2069 1230 778 1059 1300 465 562 1594 1877 2560 2872 1025 348 
466.g167 69 42 49 65 126 53 53 25 136 132 212 26 40 98 37 122 103 25 
4660.g1522 267 4415 1200 98 4560 754 194 1439 3417 2353 2534 811 1877 2079 1239 2660 1630 1675 
4662.g1523 1903 514 1412 721 1529 1199 1250 389 300 871 882 162 825 1493 1487 3071 1312 1101 
4678.g1524 17 4 15 17 8 13 21 1 7 15 19 2 3 15 22 44 13 27 
4681.g1525 544 204 393 174 334 388 283 102 83 421 277 48 227 374 242 916 377 294 
4682.g1526 6421 2327 2816 333 2990 4895 2180 1419 2205 5790 2360 1061 3853 4562 4112 6643 6688 892 
4685.g1527 491 229 434 151 396 113 278 58 65 484 179 26 389 201 1461 555 218 157 
4686.g1528 1408 1315 1010 213 6862 424 991 140 229 562 825 98 1609 518 546 970 454 229 
4688.g1529 211 140 161 70 120 127 107 38 115 170 184 29 91 158 210 289 77 125 
469.g168 1097 5202 2863 37 1328 307 50 1197 10 152 108 10 8 89 60 138 87 9 
4697.g1530 119 57 79 70 75 42 66 14 29 68 53 8 45 107 51 150 90 129 
4700.g1531 25 8 30 14 24 9 10 3 7 5 6 0 14 16 17 43 15 18 
4702.g1532 202 107 162 76 233 142 120 67 104 187 333 54 119 133 174 352 160 96 
4704.g1533 109 45 82 47 56 44 81 27 25 66 75 3 22 48 100 249 91 82 
4705.g1534 5893 3378 3289 2974 6018 3882 3481 1470 2678 3969 2530 1132 2332 5493 6815 6613 2821 1867 
4706.g1535 87 66 109 43 82 57 75 14 26 98 33 11 36 52 88 196 49 89 
471.g169 4060 1246 3192 8265 9918 2445 9963 713 1868 3010 2281 217 2912 4784 4737 9315 4089 1170 
4712.g1536 1194 525 1003 387 895 980 729 321 172 1511 441 53 447 1191 656 1469 734 378 
4716.g1537 520 359 479 225 416 488 416 303 114 537 192 88 170 554 563 711 284 275 
4716.g1538 904 447 692 428 1066 594 480 152 193 719 592 68 219 859 948 2034 473 446 
4723.g1539 397 289 231 190 176 248 536 7 115 538 80 100 180 294 66 650 545 133 
4730.g1540 55 37 40 37 153 63 34 24 133 98 118 25 10 56 45 81 34 50 
4738.g1541 3296 993 2774 6982 8009 1978 7805 662 1646 2512 1819 207 2582 4214 3900 7586 3432 1134 
474.g170 60 81 45 24 51 53 41 26 58 62 93 18 18 55 51 136 69 55 
4741.g1542 125 54 79 66 44 64 43 9 16 88 22 2 42 106 28 130 100 95 
4741.g1543 265 122 251 70 252 104 295 38 78 231 78 12 40 229 177 358 147 102 
4744.g1544 71 26 52 40 45 34 51 14 20 34 43 16 22 37 93 157 55 54 
4749.g1545 19 8 21 19 9 18 8 11 11 21 6 6 13 7 17 8 25 14 
475.g171 343 243 208 172 609 263 214 43 317 506 463 123 186 305 403 296 394 409 
4751.g1546 0 0 1 4 16 17 1 1 0 20 8 43 0 16 7 8 4 1 
4753.g1547 177 109 102 67 31 9 25 7 15 44 43 1 17 46 64 273 71 28 
4760.g1548 24 19 20 13 36 28 30 4 20 29 25 2 37 22 34 62 18 10 
4762.g1549 33 20 25 8 13 15 34 9 18 20 16 8 6 21 36 72 14 25 
4768.g1550 142 39 89 49 77 45 30 28 14 44 43 16 39 100 58 133 78 88 
4778.g1551 6653 4864 5264 6241 8950 6004 5046 2864 5113 7538 9377 2600 4119 7303 6066 11350 6002 5266 
4778.g1552 1927 1252 1558 770 2383 1584 1756 691 1033 1971 2672 569 1183 2206 1772 2754 1854 1236 
4778.g1553 641 346 515 2191 514 507 1017 169 471 483 625 142 268 730 810 1647 657 243 
4779.g1554 347 203 246 99 389 286 181 111 184 320 531 107 211 316 206 495 235 149 
4779.g1555 86 36 56 36 52 39 57 14 17 68 52 11 33 60 55 215 69 50 
4790.g1556 70 30 35 30 22 34 25 1 12 41 23 2 20 38 28 79 34 18 
4811.g1557 2011 666 1553 3750 4149 995 5464 357 964 1461 949 118 1193 1790 2434 4745 1961 345 
4821.g1558 1048 246 812 553 903 677 769 589 171 679 351 105 398 1501 1010 1886 820 1356 
4821.g1559 144 31 159 102 87 188 226 29 34 108 52 13 55 146 299 583 206 177 
483.g172 28 7 33 12 15 25 21 21 53 24 28 4 25 18 15 44 51 21 
4830.g1560 0 0 1 0 0 0 0 0 0 0 0 0 0 0 0 0 0 0 
4831.g1561 37 19 24 20 103 47 20 9 106 48 19 2 21 20 16 50 27 9 
4831.g1562 671 326 540 746 11827 821 451 217 13607 690 1010 553 857 1861 189 1358 356 174 
4831.g1563 283 114 192 148 217 174 214 42 78 154 126 22 87 188 235 600 179 162 
4837.g1564 57 48 20 35 45 15 28 10 19 57 25 6 15 40 26 84 27 41 
484.g173 248 142 220 178 333 264 518 189 270 204 318 91 75 253 435 851 217 199 
4840.g1565 131 93 96 119 178 30 47 13 32 95 513 41 41 49 38 176 60 34 
4841.g1566 434 530 386 662 558 389 447 96 492 626 506 102 241 552 628 865 482 326 
4847.g1567 1397 394 856 579 1142 602 533 275 129 606 370 152 342 1202 699 1768 924 1088 
485.g174 42 49 36 17 32 15 15 4 49 116 49 5 31 12 21 80 81 36 
4850.g1568 1259 506 895 2086 832 852 478 180 288 558 664 148 559 695 807 1976 820 468 
4852.g1569 13 7 14 5 21 11 9 4 4 16 18 0 6 12 19 37 12 6 
4865.g1570 344 126 219 162 295 157 154 49 36 158 142 46 54 270 208 487 223 467 
4868.g1571 264 270 192 194 354 228 199 100 217 333 484 94 202 231 457 458 258 275 
4873.g1572 64 49 56 35 100 50 18 17 36 92 125 43 36 59 42 143 39 40 
4880.g1573 1112 938 736 725 4493 1201 788 1446 4457 2214 3858 784 479 1264 791 1215 964 1193 
4880.g1574 361 71 274 131 396 322 319 75 128 281 576 68 218 312 490 888 370 224 
4882.g1575 33 37 29 37 25 51 60 27 34 59 56 20 20 69 79 134 59 48 
4887.g1576 571 202 541 166 625 624 299 156 249 446 808 87 363 474 582 1087 345 284 
489.g175 1 0 1 0 0 0 0 0 0 0 0 0 0 0 1 1 1 0 
4895.g1577 200 422 354 57 156 62 126 247 533 259 70 9 76 203 60 173 126 31 
490.g176 15 11 14 27 44 17 56 9 24 34 55 2 8 52 20 60 38 37 
4902.g1578 321 292 230 183 966 408 225 122 1210 453 988 192 272 610 299 485 388 251 
4903.g1579 438 304 225 323 119 240 437 49 119 344 199 67 160 274 610 692 211 171 
4903.g1580 1602 1064 869 708 1333 589 962 257 648 867 456 183 379 595 1819 1539 556 591 
4905.g1581 59 25 74 47 133 66 66 19 48 33 68 0 37 68 127 146 79 32 
4914.g1582 465 294 220 139 215 156 179 87 178 271 376 152 264 113 148 390 176 123 
4921.g1583 1897 613 1539 3864 4302 1160 4414 332 891 1372 950 120 1422 2241 2111 4009 1935 582 
4932.g1584 6 4 4 3 7 2 9 1 5 4 10 1 0 6 6 6 5 7 
4933.g1585 211 47 198 53 169 131 173 38 47 107 108 19 69 168 188 400 126 89 
4934.g1586 56 31 48 27 98 34 53 11 9 71 12 1 17 53 39 71 44 49 
4935.g1587 271 397 237 106 311 169 105 87 123 189 133 182 101 298 122 138 190 263 
494.g177 390 144 475 1219 1211 364 737 158 238 341 283 63 633 939 508 884 481 338 
4945.g1588 287 145 178 151 274 176 186 38 123 209 151 22 114 226 142 415 270 133 
4947.g1589 87 27 28 40 29 53 27 3 14 47 8 5 18 43 20 60 59 31 
4955.g1590 1 1 0 0 0 1 2 0 1 0 1 0 0 0 0 1 1 0 
4956.g1591 92 56 63 17 91 80 45 86 103 59 118 10 37 97 136 162 51 60 
4960.g1592 313 187 229 85 288 249 208 54 144 340 209 46 133 253 312 502 289 199 
4968.g1593 656 297 310 113 145 192 293 109 125 631 290 111 242 338 138 628 277 181 
4972.g1594 19 11 9 25 74 16 8 11 7 24 32 8 7 26 14 31 17 33 
4972.g1595 4 0 5 3 10 3 4 2 1 5 2 0 2 4 3 10 1 4 
4972.g1596 85 68 56 35 106 66 48 45 45 85 176 49 55 67 54 135 69 40 
4982.g1597 3785 1134 2958 7266 9270 2206 8671 639 1696 2699 2038 186 2600 4299 4328 8408 3756 1063 
4983.g1598 263 197 261 143 476 232 201 228 217 220 542 148 170 399 283 456 258 280 
4983.g1599 471 149 250 276 241 303 200 63 66 313 102 23 122 414 200 596 390 366 
4986.g1600 73 32 90 25 23 29 31 3 1 46 22 1 20 30 23 66 43 14 
4993.g1601 124 54 84 47 75 65 74 30 39 63 111 8 17 68 94 204 60 93 
4994.g1602 49 10 35 111 60 63 54 8 6 59 24 2 19 53 75 110 61 87 
4996.g1603 582 199 400 331 393 295 466 72 108 351 226 44 194 380 567 993 392 396 
4996.g1604 76 15 80 21 73 60 52 12 16 31 45 1 56 62 66 142 58 51 
4999.g1605 8 15 1 1 8 5 3 1 15 13 2 0 7 7 4 5 8 1 
5.g1 41605 57284 31030 43094 72003 45363 38310 15425 62342 66424 54326 16879 27878 41447 61104 58244 44805 31943 
5.g10 49299 58497 37116 41083 80644 49098 42474 19272 66957 75606 83290 25782 39418 50581 63835 68346 53326 25135 
5.g13 43888 53556 34968 34629 74394 44230 34197 21098 61468 65120 80506 24458 36020 47379 56076 61119 42486 23020 
5.g14 43888 53556 34968 34629 74394 44230 34197 21098 61468 65120 80506 24458 36020 47379 56076 61119 42486 23020 
5.g15 43888 53556 34968 34629 74394 44230 34197 21098 61468 65120 80506 24458 36020 47379 56076 61119 42486 23020 
5.g17 75134 165403 76530 50613 191072 92210 69674 43410 152830 138345 191270 50473 82151 116499 130990 180792 106331 76299 
5.g24 71852 290881 99819 59253 294977 178280 80159 76323 437446 239983 352171 189387 71296 183879 164313 180073 163447 102272 
5.g25 71852 290881 99819 59253 294977 178280 80159 76323 437446 239983 352171 189387 71296 183879 164313 180073 163447 102272 
5.g26 6789 6228 6609 7754 10751 7221 7365 2028 9728 10501 13121 1711 5155 7287 11025 12861 7781 4180 
5.g27 6789 6228 6609 7754 10751 7221 7365 2028 9728 10501 13121 1711 5155 7287 11025 12861 7781 4180 
5.g30 924 1142 680 575 560 652 854 365 810 784 5284 349 392 765 943 1032 728 357 
5.g4 13805 19306 12391 9746 26879 16573 14035 6372 21236 20853 26873 7988 13013 17245 20561 21742 14944 8434 
5.g5 2474 4774 3494 3617 4066 3505 2849 765 5898 6291 3883 985 1830 2965 4639 5203 3537 1976 
5.g6 25988 31052 22215 19365 41511 28107 22416 11853 35905 38939 46980 13545 22830 31839 38059 39749 28045 15473 
5.g7 25988 31052 22215 19365 41511 28107 22416 11853 35905 38939 46980 13545 22830 31839 38059 39749 28045 15473 
5.g8 25988 31052 22215 19365 41511 28107 22416 11853 35905 38939 46980 13545 22830 31839 38059 39749 28045 15473 
5.g9 49299 58497 37116 41083 80644 49098 42474 19272 66957 75606 83290 25782 39418 50581 63835 68346 53326 25135 
50.g21 393 266 274 160 455 222 182 116 177 402 356 96 174 299 243 539 299 293 
5009.g1606 88 30 94 161 212 58 189 31 49 79 64 17 111 107 112 185 93 32 
5012.g1607 1898 629 1526 3509 4509 1122 5195 528 970 1357 1078 240 1519 2159 2218 4088 1889 414 
5018.g1608 367 231 333 627 5263 516 264 97 7972 528 645 375 504 1255 164 774 307 169 
502.g178 108 52 77 31 40 37 31 5 29 31 26 51 19 72 17 65 53 22 
502.g179 305 117 208 187 253 253 180 73 87 112 104 8 113 211 138 356 168 145 
502.g180 1268 835 1290 1243 1943 1154 1162 397 1053 1088 1194 390 697 1243 834 1377 1396 982 
5022.g1609 1237 382 1145 2908 3524 848 2480 378 638 908 810 106 1222 2061 1411 2550 1342 576 
5023.g1610 200 69 209 123 233 131 156 48 36 154 108 10 101 197 227 448 162 150 
5023.g1611 188 64 162 104 169 106 146 64 36 125 90 27 107 186 137 405 172 136 
5023.g1612 479 117 362 213 301 262 344 99 61 238 159 16 183 276 402 902 308 272 
5023.g1613 415 172 370 161 352 222 219 77 102 251 211 60 137 264 389 792 307 240 
5023.g1614 154 57 91 63 83 79 57 20 12 72 58 6 53 87 49 158 116 118 
5028.g1615 141 66 107 67 147 91 74 24 62 149 137 28 48 67 116 211 63 79 
5028.g1616 76 39 44 40 54 49 72 21 29 47 99 13 21 37 87 168 62 74 
5028.g1617 5 4 4 0 7 3 1 2 1 1 63 1 0 0 1 8 3 5 
5034.g1618 314 83 305 79 303 319 189 70 124 231 258 56 196 223 301 556 208 149 
5038.g1619 88 30 69 43 56 55 42 23 21 45 49 3 29 62 71 135 53 42 
5038.g1620 139 47 166 69 131 130 117 27 30 96 28 7 67 137 161 377 111 77 
5038.g1621 59 18 42 45 47 36 48 6 8 33 18 7 25 34 60 133 35 38 
5038.g1622 216 87 230 107 261 190 177 59 82 249 156 30 119 202 190 441 186 163 
504.g181 186 171 128 43 96 172 68 52 80 78 137 32 103 90 85 235 103 92 
5041.g1623 84 32 48 27 74 33 59 15 24 39 58 2 19 38 47 114 62 43 
5059.g1624 324 207 228 86 303 196 180 212 406 198 382 34 79 339 502 890 248 186 
5059.g1625 186 39 152 92 168 134 109 189 28 98 55 29 68 370 152 302 135 160 
5059.g1626 72 11 58 28 73 51 38 16 10 26 19 13 33 54 51 120 45 39 
5060.g1627 101 166 116 130 138 89 111 8 29 42 156 33 51 33 45 337 161 43 
5064.g1628 14 4 15 9 19 11 18 6 2 12 21 0 16 17 20 37 10 15 
5074.g1629 432 248 248 187 273 269 270 79 152 301 226 50 124 363 436 726 238 279 
5075.g1630 1 0 1 0 0 0 1 0 3 1 2 0 1 1 4 0 0 0 
5084.g1631 30 15 20 6 23 14 14 8 3 136 17 5 8 24 26 44 15 80 
5086.g1632 234 89 177 71 125 145 188 33 78 188 117 9 70 162 223 435 189 163 
5096.g1633 10 6 5 6 13 4 6 4 13 9 12 6 8 9 3 10 9 10 
510.g182 97 35 93 181 89 51 100 17 22 85 63 15 49 89 100 205 86 67 
5102.g1634 1125 321 933 408 887 688 740 252 152 478 447 94 478 833 993 1804 681 674 
5105.g1635 516 218 351 248 334 336 286 64 139 396 262 24 137 274 340 846 305 284 
5108.g1636 138 63 120 97 71 77 90 16 48 105 36 16 35 83 106 287 95 94 
5109.g1637 28 13 30 25 19 30 23 24 35 82 15 21 22 23 58 35 26 18 
511.g183 153 88 74 108 201 92 71 78 88 166 227 99 89 91 90 136 128 64 
5114.g1638 3666 1148 2685 7111 7499 1957 9334 471 1600 2594 1816 162 2032 3365 4255 8058 3491 758 
5117.g1639 6 5 6 3 9 5 1 0 6 12 19 2 0 3 3 15 10 19 
5120.g1640 5 23 17 17 20 7 12 13 30 33 6 7 9 38 19 23 20 15 
5124.g1641 245 68 160 131 207 149 207 98 26 142 77 18 67 292 183 464 176 283 
5124.g1642 385 104 208 224 236 235 231 116 47 226 114 13 99 343 258 696 293 435 
5127.g1643 85 40 94 33 34 34 43 16 23 63 12 4 14 79 39 187 70 42 
513.g184 11 7 6 4 0 3 6 0 4 4 19 1 1 2 0 14 7 1 
5133.g1644 58 53 42 32 92 33 31 11 22 46 24 14 25 41 33 93 39 80 
5136.g1645 666 216 504 178 850 332 258 356 143 223 438 218 438 504 255 518 244 471 
5136.g1646 192 109 178 98 168 161 118 54 73 125 191 38 101 129 134 285 142 109 
5136.g1647 3 0 0 0 0 0 0 0 3 1 1 0 2 0 0 2 0 1 
5136.g1648 0 3 2 1 3 0 0 1 0 3 1 0 1 1 3 10 6 0 
5137.g1649 366 101 243 50 211 223 272 27 38 188 33 7 62 359 104 19 66 56 
5138.g1650 188 205 142 137 233 166 142 73 137 241 360 60 145 172 374 384 174 208 
5139.g1651 2 5 4 4 9 7 4 2 1 1 1 1 2 8 8 18 7 0 
5143.g1652 178 190 139 111 235 142 140 100 129 277 331 83 166 182 267 310 179 224 
5146.g1653 177 85 147 114 178 114 155 42 37 119 55 15 61 126 164 297 126 145 
5148.g1654 225 124 155 46 66 77 206 37 146 173 32 24 54 109 216 223 133 47 
515.g185 35 8 16 12 11 12 15 2 3 15 6 0 12 13 17 46 17 26 
5150.g1655 442 245 326 136 2421 386 387 333 335 537 815 86 549 514 294 415 401 132 
516.g186 133 103 104 81 297 147 83 22 765 137 150 29 152 151 59 157 90 26 
5165.g1656 278 87 232 75 359 229 28 44 48 89 23 24 139 243 144 346 29 129 
5165.g1657 392 219 339 150 357 246 151 117 226 253 391 85 184 270 340 603 233 228 
5168.g1658 0 0 0 0 0 0 0 0 0 0 0 0 0 0 0 0 0 0 
5169.g1659 4442 1394 3668 9351 11937 2855 9808 1245 2059 3261 2635 379 3831 6133 5093 9648 4607 1594 
5171.g1660 112 76 77 120 140 127 142 42 103 141 90 31 96 123 144 143 95 98 
5174.g1661 2407 818 1877 4436 5101 1230 6474 440 1092 1723 1162 137 1397 2237 2926 5436 2313 488 
5182.g1662 1489 400 1427 514 1256 1093 952 227 277 802 694 166 904 1099 1476 3346 978 744 
5183.g1663 46 22 20 14 12 22 29 9 18 25 17 4 8 14 19 58 21 28 
5184.g1664 205 110 126 125 95 107 67 7 34 183 56 6 60 183 62 209 167 221 
5186.g1665 0 0 0 0 0 0 0 1 0 0 0 0 0 0 0 0 0 0 
5189.g1666 12 3 7 22 14 8 6 1 2 13 2 1 0 11 11 28 9 23 
519.g187 148 82 77 62 155 112 90 34 57 128 137 36 71 136 95 165 86 96 
5192.g1667 112 25 75 20 103 73 71 30 25 54 58 14 50 86 95 190 61 40 
5194.g1668 55 17 59 16 30 13 28 13 12 21 19 0 12 19 33 67 16 23 
52.g22 17 5 8 7 16 11 6 1 2 14 3 0 4 6 8 36 13 6 
5203.g1669 90 28 58 76 106 63 91 23 14 37 42 5 31 60 85 148 45 97 
5205.g1670 6 10 10 0 8 10 18 3 4 1 1 124 14 27 2 74 13 3 
5211.g1671 858 295 684 1725 1690 476 2404 122 418 640 416 52 459 754 1104 2178 906 161 
5216.g1672 74 13 33 23 39 23 72 3 3 21 14 2 17 26 43 91 26 21 
5216.g1673 377 109 291 208 310 243 374 74 87 227 186 29 152 234 334 690 252 341 
5216.g1674 251 58 236 78 233 146 174 57 47 84 112 17 117 115 189 373 89 175 
5217.g1675 339 140 175 153 170 173 175 63 56 178 185 14 107 172 188 532 247 191 
5217.g1676 107 36 64 92 80 95 66 22 47 78 88 6 42 88 62 208 108 57 
5219.g1677 301 189 287 102 307 307 215 79 214 275 453 134 262 278 387 648 311 112 
5228.g1678 293 260 264 84 264 211 215 183 262 221 337 26 105 279 451 652 204 177 
5229.g1679 839 764 740 672 918 820 894 244 823 971 961 242 492 786 861 1367 794 633 
5229.g1680 532 147 367 166 427 291 350 95 146 257 242 43 164 343 371 748 300 347 
5244.g1681 370 162 217 142 539 228 189 64 153 250 323 76 160 231 232 529 196 176 
5261.g1682 552 915 1988 652 2074 1513 523 7112 971 760 435 4595 4969 1690 2046 1035 1142 3261 
5261.g1683 289404 315376 186092 356416 196704 244534 335566 80927 287561 237029 135157 124910 146627 143023 218648 159603 286524 365818 
5261.g1684 1707 700 1236 560 880 902 1176 279 402 1134 801 117 527 1005 1093 3299 1596 1106 
5264.g1685 1 0 0 0 5 2 2 1 0 2 0 0 1 1 1 3 0 2 
5267.g1686 44 29 52 19 39 24 42 8 12 60 12 4 14 41 42 74 23 81 
5268.g1687 86 36 61 48 67 49 36 13 24 51 40 4 23 51 101 148 76 58 
5280.g1688 69 71 56 99 47 69 31 167 13 50 62 12 31 234 75 154 237 114 
5283.g1689 83 36 72 27 59 47 127 15 15 19 18 2 35 39 62 99 42 25 
5290.g1690 2443 841 1832 4600 5121 1298 7005 408 1228 1787 1174 153 1519 2319 2997 5735 2463 471 
5291.g1691 512 280 365 132 492 544 309 177 88 678 141 29 103 490 482 587 236 183 
5292.g1692 18 23 18 13 34 20 21 9 27 21 37 1 20 24 25 61 19 14 
5292.g1693 329 159 207 277 392 534 190 146 162 284 121 50 162 301 490 667 355 381 
5293.g1694 89 47 84 15 116 58 36 52 26 63 90 20 52 101 73 105 50 33 
5296.g1695 344 155 206 133 495 227 182 53 140 242 301 71 138 213 215 533 190 159 
5301.g1696 23 7 8 2 3 1 5 0 4 7 2 3 2 1 13 14 3 7 
5307.g1697 627 303 434 210 423 410 422 176 262 372 323 156 354 465 543 976 367 391 
5308.g1698 103 52 47 66 58 42 50 6 16 64 39 5 19 83 39 98 73 97 
5313.g1699 1146 635 773 517 1442 907 688 285 584 944 1515 336 743 988 1083 2067 940 680 
5315.g1700 229 224 145 164 273 194 163 98 169 237 162 65 148 183 165 217 146 121 
5325.g1701 519 148 175 202 149 255 127 24 18 142 48 18 85 366 119 473 284 265 
5329.g1702 236 104 118 68 52 27 21 9 11 32 62 7 60 60 34 303 153 28 
5330.g1703 197 114 180 117 191 151 122 39 90 153 130 38 80 197 205 353 124 138 
5330.g1704 61 52 42 28 84 60 19 23 29 55 69 27 35 65 61 97 59 40 
5335.g1705 1169 332 993 2217 2852 725 2912 256 595 911 650 65 863 1355 1424 2944 1199 327 
5340.g1706 58 24 33 15 32 35 19 4 14 19 29 6 12 28 42 51 32 33 
5342.g1707 9 9 6 4 3 7 6 6 5 5 6 1 0 4 11 24 4 8 
5348.g1708 3 2 2 2 138 59 96 22 81 97 3 1 47 0 4 6 63 91 
5352.g1709 585 244 339 176 332 352 192 195 166 312 242 69 474 542 181 564 444 148 
5355.g1710 97 55 48 62 66 37 38 13 20 47 40 12 29 60 38 88 55 93 
5356.g1711 1 0 5 4 8 10 6 0 14 13 3 0 2 13 8 65 12 3 
5361.g1712 147 67 121 96 82 76 103 19 49 131 61 12 65 62 121 234 83 132 
5362.g1713 899 265 511 390 656 394 341 147 76 419 189 60 202 725 451 1150 610 462 
5368.g1714 71 19 42 74 89 96 90 19 31 76 77 11 55 60 84 93 134 33 
5371.g1715 103 258 118 106 220 92 117 67 181 186 208 47 106 126 156 114 153 64 
5372.g1716 2 100 51 0 88 43 54 84 891 119 101 46 161 5 41 10 34 199 
5373.g1717 2391 815 1860 4234 5230 1212 6232 463 1150 1706 1111 163 1489 2019 2794 5260 2336 468 
538.g188 14 12 15 7 13 9 5 1 8 39 9 1 10 14 11 43 11 6 
5383.g1718 866 264 689 1683 1691 477 2000 102 380 612 442 32 506 881 924 1859 849 206 
5385.g1719 51 29 38 25 42 58 50 15 27 45 235 12 36 49 58 50 46 41 
5385.g1720 190 81 122 88 165 79 145 51 102 178 208 45 55 187 199 292 146 190 
5388.g1721 779620 803647 501661 950768 556192 690404 920501 164620 786024 638260 369493 166033 395896 346357 560663 422136 808895 1017722 
539.g189 41 12 28 18 42 9 34 5 10 23 5 7 15 29 47 41 6 21 
5392.g1722 342 129 246 107 212 248 238 52 66 256 122 18 120 317 226 653 248 178 
5396.g1723 1 0 0 0 15 0 0 0 0 1 0 0 0 1 0 1 0 0 
5396.g1724 354 146 242 85 143 126 158 54 41 182 69 13 42 144 151 330 121 100 
5406.g1725 1 1 0 3 21 6 22 1 0 1 2 0 4 11 0 6 7 2 
5411.g1726 452 184 343 102 318 232 269 36 109 279 215 35 133 308 323 744 317 214 
5413.g1727 434 305 276 391 496 625 217 41 315 2275 340 56 216 320 319 848 402 159 
5415.g1728 817 970 564 864 703 488 707 179 566 664 433 268 294 450 659 812 668 474 
5415.g1729 931 694 901 935 661 738 1028 163 782 1034 435 94 333 574 1362 1669 849 302 
5416.g1730 603 178 567 188 606 734 425 124 247 543 616 101 393 419 656 1231 441 345 
5423.g1731 170 52 83 76 61 53 70 18 22 81 50 13 51 54 60 163 97 76 
5423.g1732 101 80 90 75 145 133 87 51 76 171 247 77 95 126 97 173 87 68 
5435.g1733 21 8 8 6 7 10 6 4 6 6 4 5 3 10 4 11 9 8 
5436.g1734 53 50 16 88 16 18 67 12 27 40 12 1 5 12 76 62 34 36 
5438.g1735 5 6 3 3 290 112 176 61 146 201 6 6 117 4 6 8 124 150 
544.g190 19 5 6 8 1 7 8 3 9 17 19 0 4 5 7 28 12 6 
5440.g1736 185 225 161 81 461 215 128 125 179 196 559 196 207 224 194 303 171 134 
5453.g1737 218 311 152 166 310 214 186 95 281 309 197 54 127 159 229 268 212 130 
5454.g1738 209 121 166 57 178 137 127 21 61 139 219 19 85 168 162 389 222 103 
5454.g1739 444 318 330 189 628 408 361 190 376 498 1109 201 340 364 511 747 323 277 
5460.g1740 425 213 232 166 215 192 217 67 127 332 271 19 104 242 245 611 255 206 
5460.g1741 384 111 138 141 182 175 325 119 69 128 138 20 121 211 468 357 280 159 
5468.g1742 41 64 41 57 200 40 30 50 47 50 97 16 25 121 46 186 54 61 
5468.g1743 14 8 11 7 13 5 7 3 4 7 6 3 8 4 11 28 4 4 
5472.g1744 30 14 21 12 15 14 36 1 7 15 13 0 3 14 27 56 20 23 
5474.g1745 55 28 47 47 25 38 50 4 11 25 6 4 6 11 69 105 19 39 
5476.g1746 238 244 205 224 412 353 203 171 441 455 244 149 144 316 245 409 284 159 
5476.g1747 16 2 14 6 13 4 5 5 4 6 2 0 1 17 29 48 7 5 
5479.g1748 4 1 1 1 2 1 1 1 1 3 7 0 5 3 1 7 6 3 
548.g191 84 77 94 56 112 41 56 24 29 108 29 4 53 86 74 125 52 193 
5485.g1749 13 4 4 6 13 11 8 1 3 3 16 2 4 7 8 18 10 5 
5499.g1750 255 130 172 63 191 159 174 60 78 155 120 29 94 228 171 407 143 128 
5501.g1751 158 44 185 82 265 169 134 46 34 137 33 17 73 134 175 331 132 108 
5501.g1752 306 149 248 144 225 203 195 64 100 193 124 40 66 219 278 623 233 197 
5501.g1753 155 33 175 35 97 144 40 67 20 66 86 14 57 133 135 246 111 41 
5505.g1754 2 0 0 0 3 0 5 0 4 1 0 1 3 6 5 0 1 1 
5507.g1755 53 33 34 17 49 45 47 16 18 47 19 3 12 46 44 77 18 28 
551.g192 10 5 10 2 13 5 1 1 2 7 3 0 2 4 8 13 10 2 
551.g193 0 0 0 0 4 0 1 1 0 0 0 0 0 0 0 2 0 0 
5516.g1756 189 171 113 139 218 157 137 88 138 188 133 49 124 151 136 178 119 96 
5522.g1757 495 145 307 76 172 123 540 70 155 112 162 13 67 145 287 663 238 156 
5529.g1758 498 130 273 90 297 159 143 334 56 217 558 154 266 256 169 449 269 207 
553.g194 9 0 8 3 601 316 168 73 400 300 3 26 200 4 3 11 263 162 
5536.g1759 1331 621 912 486 892 768 922 127 277 712 682 127 402 1398 987 2608 1122 717 
5540.g1760 46 19 18 61 28 44 73 9 22 30 25 1 14 49 54 49 23 5 
5559.g1761 31 109 54 46 122 37 20 61 81 48 63 58 47 48 47 55 30 44 
5560.g1762 99 80 64 67 359 96 71 145 412 225 325 50 47 88 78 99 77 134 
5562.g1763 5 4 3 3 8 4 1 2 1 2 5 0 0 4 2 1 0 10 
5573.g1764 452 163 371 807 838 193 1227 70 221 323 186 29 218 330 579 1028 446 98 
5573.g1765 803 277 535 1380 1582 432 2057 163 395 508 369 73 526 763 904 1712 731 179 
5574.g1766 147 42 124 44 159 111 89 48 37 119 51 11 64 97 136 230 97 106 
5575.g1767 464 8403 2243 199 8967 1662 430 2724 6065 4730 5515 1543 3966 4431 2608 5608 3038 3138 
5581.g1768 9 5 4 7 2 2 10 0 3 7 1 0 0 6 0 13 3 1 
5590.g1769 33 23 44 15 36 21 23 6 13 15 17 1 14 27 48 72 25 16 
5591.g1770 662 287 437 187 382 335 499 203 179 314 290 148 549 529 478 965 393 433 
5592.g1771 0 0 0 0 0 0 0 0 0 0 0 0 0 0 0 0 0 0 
5594.g1772 24 29 19 43 60 42 32 9 14 42 33 2 9 81 40 77 35 66 
5594.g1773 771 256 631 257 521 493 462 169 173 472 429 61 285 488 506 1303 637 462 
5594.g1774 204 67 150 87 247 183 108 67 33 60 119 28 128 205 191 388 287 107 
5600.g1775 7 2 2 1 20 0 4 0 2 2 2 0 0 0 0 12 0 1 
5604.g1776 0 3 6 0 0 1 1 6 2 2 0 3 3 0 0 1 3 0 
5608.g1777 97 63 102 47 228 95 73 25 26 79 73 13 48 130 91 201 110 90 
5608.g1778 129 43 235 158 200 210 183 76 72 95 62 7 94 135 204 388 204 104 
561.g195 93 43 68 34 49 32 70 11 43 45 42 14 28 36 63 235 38 47 
5611.g1779 241 70 249 79 139 155 104 57 32 79 183 10 104 158 184 337 122 130 
5611.g1780 208 52 157 105 160 126 174 59 35 133 85 20 54 154 321 375 169 182 
5614.g1781 3 2 0 1 1 1 0 1 1 2 4 4 2 1 5 7 2 2 
5615.g1782 139 37 114 38 564 37 162 37 146 16 39 4 23 34 89 120 112 59 
5616.g1783 4 3 7 1 5 6 8 0 21 6 1 0 4 4 17 10 4 3 
5616.g1784 3 0 0 0 2 1 3 0 2 0 0 0 0 3 3 2 2 2 
5618.g1785 16 16 15 12 17 8 15 3 6 10 10 1 1 7 11 31 12 12 
5619.g1786 141 101 100 189 379 202 68 93 414 363 84 16 68 259 80 208 217 139 
5624.g1787 151 30 121 39 138 80 68 44 24 72 52 5 43 100 105 215 76 74 
5629.g1788 57 8 35 13 35 27 13 27 1 9 18 6 23 20 12 45 19 11 
5637.g1789 135 21 91 52 120 91 99 17 28 74 68 5 53 67 132 218 87 80 
564.g196 384 801 416 209 860 471 158 227 429 602 733 248 382 485 307 568 385 369 
5650.g1790 3 7 13 3 5 7 2 0 2 4 1 1 0 7 3 33 5 10 
5653.g1791 2260 839 1768 4129 4512 1401 5423 440 1097 1650 1413 237 1347 2161 2719 5210 2261 530 
566.g197 278 252 233 172 494 287 159 137 206 391 537 227 216 311 217 393 246 168 
5661.g1792 221 94 209 342 451 184 437 84 145 156 212 47 213 230 250 387 231 73 
5668.g1793 719 247 620 301 800 517 484 136 164 496 304 51 314 555 614 1378 594 379 
5668.g1794 2963 1092 2197 942 1655 1825 1792 562 615 1717 1305 310 1003 2138 1936 5436 2674 1599 
5671.g1795 1217 397 724 637 1128 870 1464 587 553 1227 616 117 904 901 2970 1370 419 224 
5675.g1796 200 46 172 72 144 103 130 25 25 69 95 7 53 99 117 265 94 129 
5675.g1797 65 21 65 36 33 35 39 11 8 18 14 3 12 27 29 69 18 36 
5678.g1798 28 12 24 32 59 22 23 7 11 26 14 1 17 40 38 73 42 36 
5679.g1799 4 5 1 1 4 1 3 2 5 0 4 0 0 2 4 4 0 2 
568.g198 10 7 11 11 16 14 16 8 3 7 14 1 5 26 11 22 19 11 
5682.g1800 8 5 9 3 6 1 4 0 6 2 4 0 1 5 9 3 0 2 
5684.g1801 9 3 3 12 1 2 3 2 3 5 2 2 2 1 12 8 5 6 
5689.g1802 281 120 173 81 257 199 196 67 109 283 169 32 117 213 274 432 225 164 
5698.g1803 4 6 5 2 0 2 1 0 1 4 2 0 0 1 3 3 0 0 
5699.g1804 358 159 275 170 231 294 286 60 95 251 256 29 98 239 328 741 322 225 
5699.g1805 22 4 24 17 11 16 14 6 5 8 4 0 10 14 26 57 13 11 
5700.g1806 0 0 0 0 0 0 0 0 0 0 0 0 0 0 0 0 0 0 
5703.g1807 41 17 5 7 7 12 14 1 6 12 11 2 7 5 6 36 11 14 
5704.g1808 736 311 345 139 169 213 324 115 133 703 342 119 281 370 160 650 311 208 
5707.g1809 0 0 0 0 0 0 0 0 0 0 0 0 0 0 0 0 0 0 
5709.g1810 9 4 8 2 4 3 3 1 0 13 1 0 0 9 13 37 3 6 
571.g199 8 3 7 0 10 9 7 2 3 5 8 1 5 4 3 12 8 10 
5710.g1811 979 352 838 553 896 819 969 157 242 638 545 92 546 928 1202 2135 951 720 
5710.g1812 307 80 210 151 200 165 186 93 45 163 114 10 79 297 248 487 205 259 
5710.g1813 7307 4304 5980 5814 7794 5386 5524 2996 5255 8013 7250 2710 5252 7743 6674 10341 5870 5818 
5710.g1814 344 237 245 106 199 209 237 49 139 261 213 59 91 299 309 578 233 193 
5710.g1815 47 21 53 10 32 51 36 7 24 37 36 4 20 55 40 82 32 27 
5711.g1816 686 234 410 398 930 373 358 139 127 337 289 141 229 771 413 982 490 782 
5712.g1817 2084 2738 1967 2022 1711 1706 1975 388 2404 2522 910 429 972 1452 1846 3471 1803 1483 
5712.g1818 416 246 347 209 345 218 277 81 120 261 181 36 76 250 385 774 258 298 
5715.g1819 375 190 249 156 437 313 268 137 184 312 349 171 221 357 311 562 269 248 
572.g200 74 35 53 10 89 41 16 17 32 32 73 10 23 53 33 82 28 16 
5720.g1820 1384 1181 1227 257 3868 3748 745 613 226 904 1336 497 623 2513 2107 2690 613 394 
5720.g1821 347 88 319 113 158 149 113 46 40 98 113 19 81 198 157 379 140 150 
5721.g1822 80 35 41 7 40 148 70 12 24 176 49 8 25 20 20 51 17 10 
5723.g1823 215 116 196 112 149 163 219 21 101 198 113 31 83 176 247 509 252 155 
5723.g1824 1156 748 755 756 2486 2697 635 416 412 1212 910 323 469 2338 1501 2496 1045 862 
5725.g1825 1295 453 638 219 488 374 291 430 212 725 1090 334 550 643 415 1138 622 354 
5735.g1826 3 8 5 7 6 6 5 12 8 17 8 5 1 4 12 11 4 2 
5736.g1827 435 196 295 179 500 224 163 147 132 251 295 120 209 349 190 441 301 302 
5737.g1828 213 64 210 74 178 159 106 40 27 84 150 42 90 145 146 351 86 90 
5737.g1829 137 66 132 92 142 108 147 38 26 65 94 27 63 90 123 275 80 138 
5739.g1830 22 14 18 17 27 10 27 3 5 14 13 0 8 17 15 48 17 18 
574.g201 262 95 215 104 138 170 234 37 89 247 110 17 79 227 274 641 263 161 
5743.g1831 143 134 94 71 163 98 115 64 98 197 236 66 140 155 188 237 133 171 
5745.g1832 9 2 6 1 10 5 1 1 0 5 3 0 0 2 3 8 7 2 
5750.g1833 0 0 0 1 2 4 1 0 0 0 2 0 0 1 6 1 0 0 
5750.g1834 726 374 388 412 444 303 581 181 207 614 420 74 192 632 675 1195 600 670 
5752.g1835 8 38 30 4 11 11 4 5 12 16 28 2 8 7 4 12 4 5 
5754.g1836 55 31 46 30 155 51 947 11 186 37 39 5 59 322 51 133 119 24 
5758.g1837 211 74 179 86 467 149 210 36 78 504 118 46 91 185 273 506 178 115 
5758.g1838 630 243 448 1118 1242 334 1743 102 332 455 286 39 367 532 757 1502 582 134 
5758.g1839 1087 330 971 2405 2902 757 2072 302 492 849 758 122 1035 1723 1240 2531 1134 533 
5761.g1840 1437 852 1249 760 856 1009 1156 132 460 1431 333 183 715 1426 326 1625 1668 477 
5765.g1841 0 0 0 1 1 0 0 0 0 1 1 0 0 0 0 5 2 1 
5766.g1842 327 821 405 151 689 315 156 139 749 428 525 139 244 304 310 351 309 192 
5770.g1843 44 11 38 26 44 28 18 3 11 36 11 2 11 46 71 180 41 38 
5770.g1844 25 6 8 8 27 20 9 1 1 15 12 1 5 25 29 69 18 20 
5771.g1845 1 0 0 1 3 4 4 0 1 0 0 0 5 1 5 12 3 8 
5776.g1846 867 316 745 252 378 433 397 75 118 491 315 17 214 485 172 986 508 161 
5779.g1847 1 2 2 2 1 0 1 0 0 3 0 11 0 1 2 2 0 0 
5780.g1848 221 166 316 314 274 189 133 55 133 245 111 50 132 478 166 254 80 219 
5783.g1849 820 1599 781 230 4667 925 346 1324 1503 3319 3732 1290 2407 1863 849 2381 1344 771 
5793.g1850 602 240 420 165 337 328 367 162 177 305 292 106 400 489 468 840 344 350 
5794.g1851 53 25 40 16 29 25 64 17 27 34 20 13 9 34 56 105 24 38 
5797.g1852 152 136 100 64 128 94 109 42 84 189 184 54 87 71 179 236 148 154 
58.g23 382 263 311 242 643 376 373 195 268 456 882 141 234 459 370 535 384 294 
58.g24 271 117 224 148 232 203 150 76 63 192 187 13 79 252 240 410 165 203 
58.g25 87 19 34 27 26 52 43 3 3 27 7 1 32 38 29 51 50 27 
580.g202 136 64 119 34 146 122 98 52 22 150 55 15 32 114 113 238 66 53 
5800.g1853 234 75 140 171 210 126 134 53 30 129 144 62 49 238 154 339 150 393 
5805.g1854 17796 23585 16549 7483 87393 77463 11885 17163 12559 31801 35221 20529 14723 55786 43590 71254 15692 8402 
5806.g1855 68 17 15 25 67 40 27 10 16 47 68 7 28 39 35 27 19 12 
5807.g1856 108 97 92 48 88 67 78 33 49 72 89 13 33 66 143 241 83 103 
5813.g1857 59 24 31 20 119 125 40 16 15 35 480 21 48 44 63 120 88 30 
5814.g1858 187 248 139 188 2130 414 155 812 1647 715 1912 340 157 464 143 98 230 277 
5815.g1859 85 37 68 35 60 52 62 10 25 50 54 8 15 43 69 150 64 59 
5820.g1860 1599 587 1290 459 1059 934 1015 414 421 753 823 371 984 1129 1153 2121 840 825 
5827.g1861 144 87 80 83 93 77 30 37 37 48 88 10 38 85 48 86 76 37 
5828.g1862 126 22 136 187 412 339 347 42 259 312 182 29 175 304 283 603 190 41 
5831.g1863 24 10 11 37 73 3 0 0 29 44 9 1 3 3 33 0 0 3 
5833.g1864 615 278 432 185 595 584 326 121 265 636 763 77 274 350 510 1027 374 340 
5834.g1865 0 0 0 2 0 0 0 0 0 0 1 0 0 0 0 0 0 0 
5835.g1866 156 96 109 78 178 127 60 78 85 122 238 60 79 106 118 155 92 63 
5840.g1867 83 934 1005 2132 49 312 157 26 37 56 23 5 126 52 91 112 107 30 
5841.g1868 340 268 225 116 696 215 172 134 146 237 396 112 301 311 172 432 193 314 
5847.g1869 377 230 263 431 460 500 234 122 541 645 411 48 149 528 328 576 505 282 
5849.g1870 1675 644 1203 584 922 960 1207 256 374 1137 780 124 618 1375 1248 3308 1652 1153 
5849.g1871 900 393 600 249 607 521 476 126 205 564 509 88 300 614 614 1381 547 422 
5849.g1872 425 179 233 103 215 182 240 69 81 378 191 47 169 261 182 499 230 145 
5852.g1873 319 58 267 92 104 105 143 47 21 177 70 14 41 145 120 615 169 86 
5852.g1874 266 151 208 103 281 231 228 99 145 188 384 71 148 233 206 535 228 128 
5852.g1875 320 168 263 106 238 256 229 53 111 238 164 37 138 319 234 639 235 221 
5854.g1876 648 163 557 1325 1722 411 1393 155 323 486 391 35 561 897 701 1479 660 251 
5858.g1877 45 16 59 27 46 29 62 19 19 38 11 7 19 39 48 85 22 28 
5859.g1878 254 144 183 418 344 277 559 107 254 280 139 48 148 278 386 335 212 146 
586.g203 45 9 40 16 50 37 43 10 7 35 17 6 21 34 59 77 44 41 
5861.g1879 6 2 3 4 1 3 1 0 3 2 0 1 0 3 7 2 2 8 
5863.g1880 8 2 6 4 34 12 7 3 10 6 11 1 4 15 11 41 9 26 
5863.g1881 7 5 6 4 25 7 3 7 4 5 7 1 3 6 8 16 2 5 
5864.g1882 137 66 180 52 110 67 98 23 33 108 58 7 43 77 111 246 74 111 
5868.g1883 239 105 178 119 147 141 214 29 43 138 103 21 91 176 198 445 181 150 
5874.g1884 2772 845 2336 6102 7305 1763 6565 604 1292 2047 1606 194 2212 3880 3158 6414 2952 1028 
5882.g1885 134 126 76 16 256 39 93 4 14 43 53 1 61 34 46 75 24 9 
5890.g1886 40 12 27 12 17 30 25 5 13 19 30 1 12 15 18 36 22 27 
5897.g1887 130 83 97 52 290 167 74 84 123 188 249 86 94 144 115 205 97 92 
5897.g1888 557 371 304 194 469 381 380 79 257 480 308 66 158 410 531 828 313 288 
5898.g1889 393 656 348 155 513 244 157 115 219 369 194 324 134 270 231 254 273 492 
59.g26 826 533 542 314 346 319 68 204 381 480 393 166 427 146 234 53 56 130 
5902.g1890 543 314 405 190 369 332 441 143 225 337 295 163 399 405 464 858 335 338 
5908.g1891 73 18 42 41 30 8 23 26 2 24 22 14 26 60 40 76 35 2 
5909.g1892 2901 1014 2187 5401 6302 1602 7899 529 1369 2086 1438 199 1886 2819 3537 6783 2962 567 
5910.g1893 17 7 16 40 28 18 21 5 6 17 24 2 12 13 33 35 33 32 
5916.g1894 103 50 51 80 208 77 63 102 104 207 88 62 145 120 94 76 129 67 
5918.g1895 86 75 52 35 49 32 48 7 51 45 33 5 15 68 68 235 38 33 
5921.g1896 455 305 272 398 552 647 207 45 313 2749 382 72 188 305 340 759 417 158 
5929.g1897 14 6 11 4 18 9 14 5 2 6 4 0 2 11 21 21 10 6 
5940.g1898 299 150 221 134 199 269 238 48 98 248 244 25 133 246 249 658 314 196 
5941.g1899 1350 572 868 436 996 1159 797 309 460 680 848 371 656 969 993 1774 871 698 
5943.g1900 62 49 49 76 221 127 95 21 96 45 134 44 17 77 58 80 61 45 
5943.g1901 264 282 267 152 443 270 210 156 284 392 711 195 265 287 346 496 265 264 
5945.g1902 360 6599 1746 137 5975 1123 308 1855 4016 3341 3524 959 2613 3247 1697 4039 2103 2056 
5948.g1903 104 77 95 42 139 60 44 55 70 74 232 66 59 102 71 112 61 30 
5951.g1904 179 93 101 75 132 104 147 43 42 117 83 14 49 82 137 309 130 139 
5954.g1905 756 278 592 1333 1482 397 1866 117 358 522 325 32 428 605 906 1797 749 122 
5956.g1906 69 97 84 25 21 43 37 19 33 66 64 36 27 39 51 90 55 45 
596.g204 258 173 269 132 599 225 199 130 375 329 523 66 257 158 282 465 308 142 
596.g205 180 137 189 71 570 177 113 79 359 276 475 61 102 125 73 292 1092 89 
5961.g1907 626 326 455 843 1152 844 416 436 1131 1365 444 134 349 1610 763 912 935 406 
5962.g1908 497 140 228 212 235 234 178 60 42 205 94 27 108 325 229 568 338 235 
5962.g1909 402 108 161 142 186 224 143 51 25 194 65 19 105 271 256 473 264 163 
5963.g1910 33 55 37 20 63 28 28 17 31 68 97 14 40 43 45 61 58 21 
5965.g1911 358 155 286 146 332 218 292 43 88 204 178 20 139 317 248 678 350 242 
5965.g1912 436 326 357 147 696 392 333 137 298 376 656 107 309 380 355 618 327 286 
5968.g1913 757 211 683 155 408 591 223 38 89 228 50 77 289 412 703 1311 778 247 
5970.g1914 333 95 264 62 332 234 243 70 70 185 212 27 157 262 291 609 218 144 
5971.g1915 4 8 4 0 7 1 8 2 1 2 0 1 2 1 0 1 2 1 
5972.g1916 7 5 2 2 0 0 2 0 0 2 0 0 4 2 1 12 6 7 
5972.g1917 5 0 6 1 1 0 4 0 1 1 1 0 1 8 3 12 2 4 
5972.g1918 186 94 126 247 796 663 116 47 69 180 2048 27 287 358 573 1035 528 183 
5973.g1919 3305 2452 1964 20047 6326 44709 22115 674 22277 30263 8229 477 47766 9405 11696 8477 5770 23525 
5974.g1920 4102 2357 2436 1416 2209 1928 2208 786 1324 2998 2562 676 1184 2319 2358 4508 2356 1758 
5974.g1921 463 274 247 145 338 286 291 62 203 298 261 56 109 272 431 690 322 254 
5974.g1922 6517 3246 4112 2638 5190 4140 3181 1354 2299 4053 5210 1297 2471 4192 3917 8755 3917 3656 
5974.g1923 5822 4343 4174 3261 5853 4347 3455 1501 3531 5244 6385 1622 3159 4594 4784 7899 4489 3491 
5974.g1924 5822 4343 4174 3261 5853 4347 3455 1501 3531 5244 6385 1622 3159 4594 4784 7899 4489 3491 
5974.g1925 1372 1706 1979 4092 1628 2717 2092 636 2795 3489 979 950 1636 4721 3401 3441 2601 3752 
5974.g1926 8194 7529 6418 4905 14073 8525 7127 2874 7656 10969 9732 2641 5072 8836 12642 17072 6476 4502 
5974.g1927 214 263 190 50 782 848 226 492 118 447 466 467 226 518 679 1394 175 149 
5974.g1928 7103 7646 6831 1754 38766 38702 4748 9069 2712 12043 15484 11273 6025 25808 19359 34569 6211 3262 
5974.g1929 7103 7646 6831 1754 38766 38702 4748 9069 2712 12043 15484 11273 6025 25808 19359 34569 6211 3262 
5975.g1930 430 263 265 194 257 243 338 62 136 402 143 15 146 276 190 703 297 210 
5975.g1931 4242 2979 3554 1715 6058 3640 2505 1887 3200 4449 8178 1426 2952 3484 4003 7166 3327 2662 
5975.g1932 6376 3035 4186 1602 4043 3144 2792 1800 2140 4362 6914 1150 1793 3189 4681 9639 3434 2735 
5975.g1933 6376 3035 4186 1602 4043 3144 2792 1800 2140 4362 6914 1150 1793 3189 4681 9639 3434 2735 
5975.g1934 5755 4994 4884 2537 6490 4533 3512 2046 3919 5237 9659 1981 3755 4512 4965 11095 4179 3093 
5975.g1935 9991 13346 9634 6028 12921 9829 7983 3837 13331 13829 18482 4179 7267 10482 11307 16750 11227 10032 
5975.g1936 20064 16589 15762 8267 22855 21832 16315 5433 19810 22621 25274 5205 13153 18347 26154 37090 18409 8782 
5975.g1937 629 406 533 396 676 588 702 415 448 658 873 286 366 681 1127 1254 589 508 
5976.g1938 419 78 371 160 493 267 396 98 60 197 153 40 175 267 312 768 304 229 
5976.g1939 478 158 417 182 492 448 380 128 163 324 411 93 292 366 534 911 339 273 
5976.g1940 222 147 169 35 146 143 121 118 28 248 35 13 52 205 202 165 83 46 
5976.g1941 949 626 621 276 724 997 652 330 154 1547 229 67 179 940 1073 1184 404 333 
5977.g1942 18 47 27 16 37 33 28 14 27 37 48 14 33 18 24 22 8 24 
5979.g1943 40 5 27 19 25 15 28 5 4 20 4 0 5 21 22 73 19 13 
5979.g1944 384 128 226 167 454 210 215 74 93 196 242 52 160 354 253 479 271 367 
5980.g1945 36 6 19 14 2 13 12 2 2 8 6 0 1 4 15 38 11 15 
5982.g1946 140 36 133 89 112 84 130 18 17 46 59 6 53 103 111 257 90 123 
5982.g1947 545 188 415 178 332 349 384 84 159 295 262 62 192 365 403 973 346 345 
5984.g1948 2841 978 2455 4884 6603 2083 5777 754 1453 2258 2019 396 2344 3559 3219 6466 2848 1010 
5985.g1949 927 452 670 300 585 535 683 227 295 498 420 149 691 739 724 1464 560 614 
5986.g1950 4 1 3 4 3 3 2 1 0 2 0 2 4 3 13 9 4 2 
5986.g1951 1382 514 1057 578 865 894 939 262 334 974 732 113 565 978 1074 2766 1313 901 
5987.g1952 2048 1310 1773 440 5639 976 1031 403 1520 1362 3559 611 3056 1435 1222 967 1428 405 
5988.g1953 274 76 293 121 360 193 114 63 62 159 117 22 222 233 264 522 165 131 
5990.g1954 196 72 213 154 247 174 195 55 33 78 115 11 67 192 208 376 146 169 
5991.g1955 100 61 42 46 66 60 63 18 40 62 74 6 19 76 129 153 59 75 
5991.g1956 587 250 327 170 352 376 392 82 149 341 247 77 197 439 437 821 405 291 
5991.g1957 191 72 224 159 110 189 165 32 38 110 118 31 85 104 225 356 72 129 
5991.g1958 175 97 187 152 185 210 233 49 80 127 194 29 95 152 264 451 118 149 
5993.g1959 199 101 117 112 141 120 162 74 57 135 135 39 89 135 176 548 169 161 
5994.g1960 293 97 242 72 273 264 96 57 109 234 305 72 161 171 206 359 127 127 
5994.g1961 164 37 165 60 119 93 137 33 25 69 60 16 76 120 178 372 120 104 
5995.g1962 1371 446 1118 488 890 618 674 192 146 698 489 58 466 965 432 1754 825 478 
5996.g1963 517 223 471 512 1043 369 840 298 374 520 297 115 333 690 342 860 700 168 
5997.g1964 544 122 450 177 720 308 244 194 62 212 206 106 331 430 424 750 324 266 
5998.g1965 186 91 131 98 148 143 145 46 77 112 117 26 88 213 122 338 176 127 
5999.g1966 34 85 45 19 195 27 63 51 142 91 87 49 61 36 42 93 30 55 
6000.g1967 60 15 36 4 5 18 1 1 11 12 0 1 3 9 15 79 1 15 
6000.g1968 60 25 61 24 24 46 34 10 27 30 24 9 9 32 49 161 37 23 
6001.g1969 1058 876 874 283 1459 844 502 122 367 977 811 107 789 540 436 857 333 280 
6002.g1970 41 22 34 36 27 31 28 4 6 13 9 0 6 13 42 74 14 36 
6002.g1971 35 9 28 19 10 20 14 2 6 11 1 0 6 16 34 38 11 17 
6002.g1972 4 1 1 4 0 1 2 1 1 5 1 0 1 0 1 9 6 2 
6002.g1973 0 0 2 1 0 1 2 0 0 1 1 0 0 2 0 3 0 3 
6003.g1974 95 44 62 38 106 71 41 43 45 65 69 57 47 98 106 146 67 59 
6003.g1975 413 223 318 184 365 373 342 72 186 380 219 38 194 487 502 932 417 289 
6003.g1976 387 213 316 174 493 275 232 137 333 339 504 187 252 388 313 584 352 205 
6004.g1977 314 107 231 71 112 109 128 53 46 129 99 11 49 125 146 324 124 93 
6005.g1978 327 118 405 224 600 563 1164 162 219 271 206 65 849 601 703 1456 778 133 
6007.g1979 364 146 250 105 168 247 179 73 41 189 162 9 85 272 110 659 264 133 
6007.g1980 45 26 36 37 66 43 52 14 32 36 30 1 24 35 54 138 59 48 
6008.g1981 316 136 279 150 383 253 504 187 230 235 326 78 129 275 514 912 319 235 
6009.g1982 2132 2178 1459 1099 12310 3521 1103 3709 11074 5706 13457 2698 1402 3155 1643 1675 2137 1804 
6010.g1983 1294273 1339773 897363 1629157 1016942 1217814 1517719 311710 1387469 1153286 716492 297321 727120 646256 948505 719950 1374737 1707639 
6012.g1984 470 319 330 153 620 350 213 191 258 421 501 129 287 283 389 761 338 241 
6013.g1985 483 157 386 173 255 267 257 82 80 229 176 25 158 346 212 603 266 218 
6013.g1986 494 162 400 154 222 251 227 101 50 198 162 23 137 338 171 547 265 184 
6015.g1987 67 43 59 46 135 73 47 39 83 73 107 46 68 70 55 132 62 37 
6017.g1988 34 11 22 14 34 15 16 6 10 24 11 2 16 16 26 54 30 31 
6017.g1989 160 45 166 67 103 93 105 50 16 73 52 5 52 131 151 318 93 89 
6018.g1990 231 109 147 52 115 157 104 27 42 133 91 27 75 163 95 359 207 65 
6018.g1991 572 175 376 298 987 279 297 136 131 312 412 203 171 502 374 843 395 839 
6019.g1992 239 130 211 78 198 156 154 70 166 122 182 61 63 219 256 519 138 138 
6019.g1993 138 110 157 55 190 122 110 82 140 133 221 76 85 176 198 370 111 108 
6019.g1994 43 6 32 16 34 22 15 6 15 26 15 1 4 28 34 89 36 29 
6019.g1995 0 1 3 0 2 4 4 0 1 3 1 1 0 0 11 21 3 2 
6020.g1996 636 437 582 166 536 368 306 113 361 281 747 142 249 315 361 680 280 216 
6021.g1997 218 129 168 50 256 133 100 92 86 149 263 25 97 132 138 340 116 100 
6021.g1998 135 47 89 41 31 60 124 17 22 67 36 8 38 97 75 136 66 55 
6021.g1999 1915 915 1370 854 1867 1416 868 693 588 1162 1495 451 875 1694 1254 2730 1302 1240 
6022.g2000 24 12 17 8 11 27 22 3 25 30 24 3 10 23 19 76 30 21 
6022.g2001 245 101 156 103 244 174 174 56 70 213 169 32 134 187 163 691 883 146 
6023.g2002 1240 689 881 618 1811 817 536 382 440 757 1160 296 679 1080 749 1557 837 1043 
6023.g2003 99 23 65 54 73 61 54 9 21 59 26 5 18 94 60 165 54 74 
6024.g2004 653 590 519 448 890 603 608 308 563 948 1095 285 644 698 1020 1188 615 588 
6026.g2005 208 125 123 58 169 170 136 69 43 249 75 30 39 154 202 260 98 71 
6026.g2006 255 63 227 35 158 149 180 37 41 101 78 23 109 170 209 388 140 75 
6027.g2007 141 71 115 61 111 125 156 60 102 104 116 17 56 144 163 318 130 90 
6027.g2008 206 111 201 90 92 73 86 21 43 80 92 56 85 75 316 263 137 71 
6028.g2009 103112 99825 72183 87437 70492 99235 101429 119973 93244 60707 34217 203902 89484 75930 46824 58310 95458 213732 
6029.g2010 265 124 186 114 185 166 174 47 82 153 157 26 92 178 213 365 156 154 
6032.g2011 118 48 98 36 40 39 49 13 25 40 21 0 12 35 87 227 64 52 
6032.g2012 2560 1088 1749 896 1346 1333 1746 281 547 1652 1070 150 759 1649 1643 4963 2437 1535 
6033.g2013 236 127 253 133 192 114 148 18 62 141 282 32 105 139 143 371 160 92 
6034.g2014 141 32 145 87 178 112 170 35 27 96 43 26 65 102 162 350 158 96 
6035.g2015 251 98 199 84 152 176 211 38 77 186 187 26 119 277 201 536 218 156 
6035.g2016 62 59 57 18 73 54 42 44 120 71 131 31 67 65 70 79 95 46 
6036.g2017 498 166 203 166 213 274 131 28 29 206 59 13 83 287 162 578 328 288 
6037.g2018 60 34 68 6 29 37 21 6 11 28 39 2 15 62 38 31 20 29 
6037.g2019 82 21 44 3 14 20 54 4 19 11 24 8 12 33 31 78 14 19 
6038.g2020 69070 70783 59237 65755 53465 67801 75093 83290 70733 47970 24697 184333 66807 58242 37049 45186 68774 157500 
6039.g2021 592 524 462 238 565 411 413 137 325 577 522 85 248 370 642 1010 506 429 
6039.g2022 146 72 102 78 184 103 81 15 34 82 92 12 70 86 82 201 105 89 
604.g206 512 710 448 65 478 403 461 536 644 3255 1099 213 495 109 448 410 473 111 
6040.g2023 214 107 177 79 200 221 132 55 128 197 330 24 137 166 203 409 142 125 
6040.g2024 378 188 252 194 383 311 213 104 169 291 298 106 237 370 223 650 359 252 
6041.g2025 205 137 109 5 19 9 9 1 2 35 18 1 7 8 11 25 14 4 
6041.g2026 39 29 28 11 17 20 27 8 7 31 22 5 17 14 18 48 12 26 
6041.g2027 107 70 71 35 121 43 67 14 17 95 28 4 28 68 74 124 40 59 
6042.g2028 703 251 524 347 745 483 478 218 169 410 439 154 299 735 618 1233 517 745 
6043.g2029 874 491 583 278 622 429 445 134 416 703 791 123 358 592 472 1131 576 373 
6044.g2030 32 7 16 19 14 24 17 3 2 7 17 1 15 14 19 38 15 16 
6046.g2031 199 92 155 61 297 171 133 107 103 120 300 91 158 153 171 267 120 143 
6046.g2032 49 19 48 27 71 28 56 16 9 29 21 4 18 52 46 81 37 56 
6046.g2033 186 56 164 101 165 86 170 29 25 72 39 9 44 75 126 217 96 146 
6047.g2034 451 533 300 315 2295 815 230 340 2910 1118 1656 437 340 666 462 304 556 698 
6047.g2035 152 111 118 107 226 168 104 55 103 216 273 65 93 187 176 229 175 165 
6048.g2036 86 32 57 44 54 58 64 16 18 70 39 8 13 75 96 187 59 48 
6048.g2037 217 123 165 127 271 149 159 70 104 164 301 127 131 189 236 342 138 141 
6048.g2038 37 23 28 12 21 32 30 11 12 47 24 2 17 30 58 74 37 30 
6048.g2039 2 1 4 3 9 2 3 0 2 10 0 0 0 3 2 5 5 7 
6049.g2040 2261 986 1539 784 1380 1308 1654 273 499 1427 1178 156 689 1950 1660 4521 2161 1516 
605.g207 226 61 160 96 573 192 350 116 66 753 353 36 120 526 452 378 382 132 
605.g208 826 501 592 407 1039 641 521 239 426 591 2098 225 451 699 633 1165 686 565 
605.g209 316 86 304 107 262 351 163 92 140 290 422 52 133 201 290 524 183 125 
6051.g2041 1629 481 1042 816 1638 746 758 344 185 793 542 289 421 1573 849 2147 1152 1583 
6052.g2042 187 178 148 84 198 141 69 50 90 158 215 47 76 170 157 381 126 122 
6052.g2043 136 50 111 73 179 93 43 35 27 72 131 18 55 148 81 289 107 91 
6052.g2044 1287 566 923 553 706 826 1055 167 352 1058 641 111 374 1045 941 2885 1377 891 
6053.g2045 801 383 427 271 731 604 498 144 296 677 317 103 318 793 794 1109 410 351 
6054.g2046 53 31 36 40 926 46 64 25 1089 32 124 77 80 170 17 83 46 14 
6054.g2047 14 7 16 5 44 11 16 2 53 38 7 2 12 15 5 33 15 4 
6056.g2048 48 19 40 90 54 44 95 16 29 86 54 23 46 95 67 74 56 30 
6057.g2049 186 128 204 339 258 272 211 69 156 335 154 23 170 440 315 354 198 136 
6059.g2050 29 14 35 24 23 20 27 4 14 19 11 0 20 26 31 104 32 18 
6059.g2051 313 94 219 165 289 163 153 87 76 127 85 70 158 146 198 479 167 153 
6059.g2052 95 28 65 59 72 37 44 23 17 30 29 3 33 67 74 171 42 47 
6060.g2053 69 20 46 23 53 50 57 13 6 24 17 0 34 59 40 105 28 50 
6060.g2054 65 27 61 26 57 36 102 15 24 44 35 6 17 40 64 107 33 31 
6061.g2055 10 12 38 14 38 9 247 2 41 15 8 12 25 60 12 32 7 10 
6063.g2056 1388 362 1150 2877 3569 918 3103 319 629 1002 789 102 1178 1918 1540 3184 1461 497 
6063.g2057 203 144 140 116 279 217 148 77 162 278 400 82 135 174 169 323 161 149 
6065.g2058 733 198 316 303 434 410 351 354 83 256 199 83 245 512 800 697 404 372 
6066.g2059 1089 5213 1646 21 205 25 90 40 232 21 72 0 104 76 142 464 46 35 
6067.g2060 13 6 6 7 11 20 15 7 8 9 8 3 9 10 17 36 12 7 
6069.g2061 265 99 309 119 242 246 265 74 39 125 144 17 87 201 261 610 243 245 
6071.g2062 475 264 332 105 180 282 141 82 287 336 492 68 179 269 237 915 343 161 
6072.g2063 17 17 16 2 91 28 29 23 9 8 29 1 4 37 20 55 47 21 
6075.g2064 415 321 365 154 475 276 332 533 319 253 691 59 855 515 482 499 177 134 
6075.g2065 140 111 119 66 241 151 67 69 120 232 253 92 142 127 115 221 113 93 
6076.g2066 257 83 147 128 343 190 119 58 83 174 323 21 113 229 107 277 207 174 
6076.g2067 257 83 147 128 343 190 119 58 83 174 323 21 113 229 107 277 207 174 
6076.g2068 538 249 379 244 912 428 214 244 145 395 574 165 459 768 224 625 429 585 
6077.g2069 7988 11754 6362 254 513 379 508 261 139 347 327 955 446 617 881 4383 277 206 
6078.g2070 194 151 140 75 318 179 121 76 189 181 526 118 138 158 191 226 155 103 
6079.g2071 615 512 424 192 671 420 470 410 417 349 727 52 818 575 659 687 263 186 
608.g210 20 16 10 14 15 35 39 5 2 36 20 7 8 51 15 36 39 22 
6080.g2072 169 108 148 65 136 80 157 28 57 195 148 46 61 85 146 326 83 118 
6080.g2073 259 143 154 99 150 138 175 55 67 159 182 16 72 141 214 446 219 165 
6082.g2074 146 53 116 69 116 73 81 19 34 62 55 4 31 71 116 185 54 70 
6084.g2075 757 1528 857 1295 1085 551 262 818 1203 1191 677 1948 455 1590 892 945 501 896 
6085.g2076 813088 835165 601091 1013826 689747 811362 934731 229884 890635 753237 506760 212125 526026 472426 599490 459264 882043 1065156 
6085.g2077 530911 428380 557677 380993 708217 432648 444630 1116885 403259 293805 396992 1620702 827809 516974 235868 279925 468139 842976 
6085.g2078 613 537 517 359 635 466 517 203 409 757 879 199 459 520 847 1155 557 548 
6086.g2079 1390 378 927 589 829 748 595 112 127 775 291 59 323 824 732 2040 880 702 
6086.g2080 123 35 101 52 75 82 63 20 36 62 60 6 42 81 77 206 68 78 
6086.g2081 32 29 31 4 29 24 15 0 6 23 29 1 15 20 7 47 24 7 
6086.g2082 17741 14010 13749 9811 16350 14805 18809 3815 10535 18527 12815 3560 9958 15415 22696 44519 15010 6894 
6086.g2083 1018 1144 870 938 1516 990 1032 458 1546 1512 1530 420 1056 1518 1590 1628 965 928 
6086.g2084 32386 35479 54035 38809 54099 75573 64889 82672 74677 67741 29853 131493 125078 111194 47750 62232 87632 88543 
6086.g2085 32386 35479 54035 38809 54099 75573 64889 82672 74677 67741 29853 131493 125078 111194 47750 62232 87632 88543 
6086.g2086 9234 7247 7783 5325 11247 7933 6728 3078 7770 9515 11804 2846 6157 8856 9675 14239 7974 6018 
6086.g2087 9234 7247 7783 5325 11247 7933 6728 3078 7770 9515 11804 2846 6157 8856 9675 14239 7974 6018 
6086.g2088 3625 3359 2849 1039 13775 11901 2001 2679 1351 4929 5662 3342 2367 8266 5429 11358 2679 1545 
6086.g2089 97 84 96 79 83 49 68 21 46 131 43 6 25 80 87 190 70 127 
6086.g2090 434 174 343 214 279 243 275 83 151 341 200 63 149 237 319 695 225 318 
6086.g2091 1906 2358 1302 177 247 188 220 62 125 134 415 37 231 281 218 676 520 213 
6087.g2092 419 124 330 108 369 386 459 39 87 346 125 33 156 775 151 25 183 122 
6087.g2093 765 197 592 194 420 669 739 81 68 486 227 49 221 755 244 20 224 228 
6087.g2094 221 68 181 29 54 145 98 15 77 110 81 7 25 70 182 411 58 49 
6087.g2095 9486 6540 7580 4454 20986 10600 6627 6762 16393 12933 21644 4598 6106 9703 9186 17443 8379 7169 
6087.g2096 2507 1385 1914 1014 1951 1796 1813 629 1278 2353 2627 536 1275 2119 2186 4969 2579 1590 
6087.g2097 217 166 143 16 10 58 43 13 31 123 11 49 57 22 85 120 61 56 
6088.g2098 7358 4860 5458 3291 8712 6427 4880 2870 4936 6226 11944 2785 5165 7466 6352 10503 5545 4439 
6089.g2099 8017 5210 7478 5491 11100 7828 9127 1851 5960 9325 5321 1360 5091 7972 15823 18895 7792 3490 
6089.g2100 690 561 501 906 1103 422 747 127 454 689 204 124 451 523 964 1051 543 434 
6090.g2101 511 193 321 201 245 423 164 68 105 305 193 51 254 559 183 570 422 303 
6090.g2102 6484 5714 4880 3088 7734 4985 3497 2187 4717 5946 7771 2506 3645 6321 5023 11999 5567 5211 
6090.g2103 54 55 31 11 21 47 24 10 14 31 61 8 30 36 33 98 54 27 
6090.g2104 44439 33478 28439 55849 36114 43114 29034 12094 41079 53880 30217 12011 33025 31129 45489 58694 47713 22725 
6090.g2105 2351 1568 1700 980 2169 1715 1126 754 1075 1652 2161 531 1141 2352 1572 3108 1691 1446 
6090.g2106 154 98 125 59 234 145 131 57 79 171 253 29 98 158 183 339 163 137 
6091.g2107 3307 2571 2103 3868 1852 2461 2670 246 2379 2987 1105 141 782 1791 3762 4826 2364 981 
6091.g2108 3928 6429 4248 12225 7305 4226 3209 3010 7118 7435 2875 3802 2873 5654 6573 5209 4471 9245 
6092.g2109 2319 1368 1770 1312 4186 1890 1811 897 1362 2170 2397 596 1687 2160 2072 4340 1671 971 
6093.g2110 1616 3561 2007 2801 2449 971 520 1542 2462 2720 879 3089 756 2620 1512 1687 927 1628 
6094.g2111 6767 3830 5727 6413 17105 6839 7742 2864 4423 7928 3988 1081 8643 8651 10061 14915 4673 2667 
6096.g2112 122 82 90 227 87 91 136 99 59 99 99 34 80 311 1855 338 145 229 
6096.g2113 16112 11288 10997 14808 23109 17415 17204 7242 13042 17549 18268 16168 18145 19314 26764 21417 14660 20349 
6096.g2114 12144 6835 10560 3150 9505 8912 11079 2761 8162 11540 9213 1922 6010 8190 16210 23690 8556 3948 
6096.g2115 749 305 564 128 611 340 438 172 385 558 400 76 323 492 745 1369 485 234 
6096.g2116 11554 14284 10806 5993 15631 10115 9998 4914 14769 15384 18837 5284 8275 11432 14667 22014 11778 8484 
6096.g2117 11554 14284 10806 5993 15631 10115 9998 4914 14769 15384 18837 5284 8275 11432 14667 22014 11778 8484 
6096.g2118 11554 14284 10806 5993 15631 10115 9998 4914 14769 15384 18837 5284 8275 11432 14667 22014 11778 8484 
6096.g2119 7842 7195 6241 3784 9338 5910 5133 2753 6378 8218 11579 2697 5120 6520 7099 10947 6516 5321 
6097.g2120 3070 1184 2554 1388 2781 2042 2569 801 974 1642 1973 555 1525 2046 3319 6174 2250 1986 
6097.g2121 838 349 683 338 722 745 460 198 306 665 626 147 378 709 732 1448 591 518 
6098.g2122 638 207 480 196 647 448 356 153 150 352 433 37 292 414 462 868 330 407 
6098.g2123 77 35 50 38 71 40 67 22 29 46 56 3 16 56 83 104 49 45 
6099.g2124 215 87 181 74 179 129 120 51 65 134 111 18 75 119 163 301 125 146 
610.g211 321 332 280 169 658 350 215 160 361 423 830 198 303 445 344 446 344 196 
6100.g2125 105 37 73 57 222 52 69 38 15 58 68 1 42 84 144 171 56 70 
6100.g2126 635 267 460 247 776 429 403 154 160 316 324 25 232 365 537 876 368 373 
6100.g2127 15 5 7 6 15 7 9 1 1 1 3 0 3 4 13 13 6 14 
6100.g2128 29 17 17 19 43 27 27 6 7 22 27 7 9 29 29 80 24 23 
6101.g2129 403 179 299 166 372 253 248 81 168 187 219 27 138 220 370 633 206 253 
6102.g2130 316 101 234 94 242 139 175 52 73 128 111 12 74 138 184 399 123 153 
6103.g2131 1285 566 937 451 807 857 981 379 392 686 644 467 1070 1176 1334 2295 762 822 
6103.g2132 985 449 669 376 851 627 620 247 397 545 731 160 540 758 813 1395 602 618 
6104.g2133 935 488 638 514 1087 908 971 267 536 818 1200 236 414 1055 887 1557 824 675 
6104.g2134 578 260 323 65 406 269 457 97 160 223 157 44 173 549 428 687 292 96 
6105.g2135 416 204 323 323 452 435 297 138 210 396 281 67 352 448 456 809 465 339 
6106.g2136 532 208 426 171 507 356 300 164 140 304 351 31 239 363 421 790 302 379 
6107.g2137 382 181 262 143 209 231 320 59 118 295 182 41 136 300 311 751 318 246 
6107.g2138 220 73 201 101 212 130 139 47 47 99 119 9 76 132 173 302 109 119 
6108.g2139 3526 2255 2485 1590 3662 2530 2584 970 1833 3618 4374 1195 1810 2689 2972 5529 2597 2248 
6108.g2140 600 441 465 264 723 491 430 265 415 506 924 82 306 446 576 956 424 448 
6108.g2141 95 41 48 53 32 38 56 5 20 48 32 8 15 40 32 94 67 85 
6109.g2142 935 501 665 443 827 782 631 303 450 662 845 145 583 884 754 1416 875 725 
6110.g2143 651 197 571 189 537 364 334 156 102 287 307 62 228 346 397 849 288 330 
6111.g2144 1009 384 845 469 972 653 670 289 222 549 387 75 476 777 854 1817 604 812 
6111.g2145 156 30 103 64 168 110 111 35 21 71 47 7 98 123 132 300 81 106 
6112.g2146 469 122 419 156 380 218 242 128 112 213 217 25 183 259 334 648 202 248 
6113.g2147 111 104 79 131 99 74 93 11 98 102 59 16 55 32 148 146 55 33 
6114.g2148 16394 24623 17139 22404 31695 18914 12579 11717 28736 26766 19333 13411 12883 22074 24359 23434 18650 24019 
6114.g2149 1170 511 802 368 2184 880 1204 556 894 627 949 186 576 766 1918 1578 843 774 
6114.g2150 1130 728 872 492 871 788 689 458 791 754 946 191 411 1160 1316 1924 814 709 
6114.g2151 68 32 49 26 45 20 96 6 50 67 29 9 24 66 28 41 36 47 
6114.g2152 1574 892 1172 631 1161 1050 1302 333 662 1349 1051 375 593 1194 1424 2743 1309 973 
6114.g2153 259 99 188 130 129 120 156 56 72 165 178 10 47 124 263 446 177 139 
6115.g2154 552 370 206 471 205 270 179 17 250 434 193 19 174 189 276 232 378 234 
6116.g2155 162 162 197 80 175 158 134 42 310 440 237 54 198 107 155 385 340 169 
6116.g2156 46 25 31 21 24 20 44 247 8 24 20 10 5 20 14 60 23 15 
6116.g2157 119 115 94 67 179 65 88 24 69 82 175 29 135 78 79 233 89 120 
6116.g2158 2931 1634 2377 1842 4912 2952 1787 1033 1536 2117 3268 860 1743 2497 2393 4730 2359 1369 
6116.g2159 132 114 101 31 256 41 126 31 69 81 119 10 70 63 99 181 72 60 
6117.g2160 921 439 454 130 88 183 212 42 116 313 87 58 181 207 283 601 364 191 
6117.g2161 40623 17458 19330 17165 14334 17269 3296 2171 4713 19580 6823 1531 14066 28211 4797 30107 33569 19533 
6117.g2162 4421 1860 2248 1997 1916 2480 982 460 543 2705 1297 314 1638 3397 1163 4103 3544 2567 
6117.g2163 46534 19541 23106 20352 12622 25911 9525 3303 4545 23887 9020 2325 15871 33071 7678 57714 35355 25966 
6117.g2164 46534 19541 23106 20352 12622 25911 9525 3303 4545 23887 9020 2325 15871 33071 7678 57714 35355 25966 
6117.g2165 23975 16157 15727 11113 15483 15243 15347 6362 17285 22826 17425 5375 12811 17485 21910 34444 17100 11908 
6117.g2166 1919 1092 1284 869 1497 1037 845 504 529 1140 1065 313 771 1631 1047 2339 1416 1565 
6117.g2167 143 153 125 99 130 106 81 66 122 78 274 86 57 162 114 301 127 131 
6117.g2168 5868 4411 4636 8570 8124 6849 5291 2970 5177 7372 10237 2388 5101 16489 13386 12989 11284 8054 
6117.g2169 12062 13233 9801 6791 11976 10599 9614 4742 12560 14505 14322 5479 8594 11290 13718 19847 10802 7574 
6117.g2170 2107 1556 1447 259 858 722 1125 286 705 764 500 176 864 1154 994 2643 1580 792 
6117.g2171 2705 1485 1705 1086 1831 1547 2361 515 609 1746 1294 161 1414 1999 1996 6022 3051 2024 
6117.g2172 1506 850 812 538 1088 938 1016 252 625 1027 810 253 441 985 1236 2223 1044 824 
6117.g2173 11839 10644 9840 6672 17079 12264 13224 4469 13373 16390 19230 4392 7640 12467 17283 28027 16926 10339 
6117.g2174 11839 10644 9840 6672 17079 12264 13224 4469 13373 16390 19230 4392 7640 12467 17283 28027 16926 10339 
6117.g2175 6908 5675 5625 4950 8133 6552 5613 2204 6625 8154 9648 2320 4008 6462 8008 12878 6887 4071 
6117.g2176 800 1098 557 739 875 695 896 236 1104 1017 759 395 369 514 1048 1263 713 383 
6117.g2177 2661 2232 2467 2962 3269 2129 2914 651 2564 2862 1374 457 1402 1941 3812 4148 1947 2050 
6117.g2178 22627 17081 18239 20648 28983 20945 19244 12377 20362 24651 26600 16022 16960 22280 24156 30333 20621 23697 
6117.g2179 22627 17081 18239 20648 28983 20945 19244 12377 20362 24651 26600 16022 16960 22280 24156 30333 20621 23697 
6117.g2180 1446 558 954 610 1242 755 735 278 324 712 782 223 464 1000 920 2243 1187 1251 
6117.g2181 5190 5707 4075 3016 18249 13522 3715 3249 3138 8494 7847 3740 5308 10868 8835 10220 3332 3034 
6117.g2182 5190 5707 4075 3016 18249 13522 3715 3249 3138 8494 7847 3740 5308 10868 8835 10220 3332 3034 
6117.g2183 290 188 372 174 231 192 202 38 83 350 110 14 116 188 214 533 200 313 
6118.g2184 388 3424 1014 31 612 403 2 302 1239 714 717 36 38 241 326 98 319 502 
6119.g2185 1194 449 779 950 1325 1174 646 377 750 1394 591 108 479 1714 1005 1890 1146 907 
6120.g2186 12648 8277 10457 9745 13064 9254 8905 4065 9317 13017 8506 3346 6519 11221 14625 18747 9661 6279 
6121.g2187 448 213 385 197 310 213 307 74 114 493 183 29 352 261 1375 696 199 182 
6121.g2188 38 12 45 29 49 40 47 25 14 41 33 4 16 58 40 73 38 32 
6121.g2189 7302 5456 4452 6865 4116 9730 6107 980 6426 9569 4321 703 7961 5900 4363 8062 4250 8296 
6121.g2190 401 167 380 215 312 247 231 67 119 364 210 48 135 289 332 738 258 327 
6122.g2191 60 11 47 37 46 42 71 13 8 29 28 2 34 35 66 94 34 44 
6122.g2192 254 63 250 122 210 153 243 57 24 133 73 27 87 195 231 437 157 230 
6125.g2193 5 11 12 2 3 2 2 1 3 5 15 0 0 0 6 9 3 3 
6126.g2194 1000 352 624 1649 1395 1357 2314 546 1023 1582 1106 170 796 1188 1461 2346 1202 835 
6126.g2195 116 158 131 55 240 185 95 125 192 209 503 222 258 324 152 218 154 134 
6128.g2196 120 70 85 124 232 98 87 141 138 219 102 99 167 121 122 115 168 109 
6128.g2197 39 29 51 37 32 46 51 15 22 54 26 2 23 44 78 43 51 25 
6128.g2198 327 126 305 215 309 290 213 73 75 47 135 20 143 295 435 276 205 135 
6129.g2199 34 6 18 13 7 8 12 3 7 11 4 1 6 2 36 13 7 1 
6129.g2200 221 300 208 308 50 88 141 7 132 117 24 7 37 50 466 187 91 125 
6130.g2201 10 46 17 10 16 99 6 12 172 38 166 16 25 6 23 10 6 2 
6132.g2202 673 340 588 342 428 377 395 90 183 584 282 34 175 336 458 1134 418 476 
6132.g2203 7958 6610 6204 7379 9333 6985 7665 1832 7045 9415 6732 2200 4782 7613 10037 12899 6378 4437 
6132.g2204 45 33 39 19 36 25 21 9 13 21 17 3 15 27 24 62 34 34 
6132.g2205 7397 3155 6357 3100 14776 6448 5790 4034 4731 9124 6042 1529 7318 9780 9905 14680 5797 4068 
6132.g2206 7397 3155 6357 3100 14776 6448 5790 4034 4731 9124 6042 1529 7318 9780 9905 14680 5797 4068 
6132.g2207 6617 2993 4617 2606 6486 5071 4377 1841 2564 5538 6963 1642 3115 5947 3986 11789 4082 3388 
6134.g2208 56 21 39 40 43 54 32 42 65 161 14 28 39 37 86 60 56 28 
6136.g2209 498 217 189 278 252 252 231 93 153 196 330 13 154 194 370 408 119 79 
6139.g2210 47 15 35 62 43 32 48 55 44 23 29 11 26 57 75 32 35 55 
6140.g2211 2691 2107 3890 5802 4920 3588 4003 1283 3450 4440 1999 583 2058 4256 6334 4881 3433 1519 
6140.g2212 1209 681 1221 1964 5168 2125 3666 571 2040 2075 1838 460 866 3128 4623 3878 1747 1107 
6140.g2213 115 69 64 121 258 82 68 119 124 240 101 76 169 132 115 92 159 95 
6144.g2214 1544 785 1252 849 1454 1516 1448 388 1090 1607 961 271 846 2193 3246 2214 1127 495 
6144.g2215 440 179 329 332 244 111 240 52 189 165 121 90 85 262 127 105 219 115 
6145.g2216 757 435 442 451 679 514 490 139 479 857 380 84 294 377 825 1322 581 173 
6146.g2217 102 640 292 40 596 149 63 164 470 318 638 85 225 264 2167 282 146 230 
6148.g2218 837 862 745 119 337 237 168 85 108 107 488 20 150 286 240 498 261 125 
6149.g2219 374 143 274 205 507 260 288 84 132 335 156 48 211 306 484 791 277 148 
6149.g2220 2903 3513 2192 302 881 410 516 160 287 303 838 68 444 617 547 1390 861 320 
615.g212 5 18 14 3 35 11 2 7 11 5 25 5 1 6 16 17 5 3 
6151.g2221 2376 1011 1680 724 1843 1729 994 441 743 2320 3733 515 1192 1961 1410 3216 1546 1083 
6152.g2222 1789 1536 1575 706 1538 1103 1015 520 693 1232 2544 378 902 1409 1581 2307 1228 1055 
6153.g2223 1395 1370 1304 209 534 392 290 196 170 190 903 57 303 499 427 943 497 254 
6155.g2224 1866 2073 1595 130 281 208 182 109 114 110 985 30 289 373 240 814 631 162 
6156.g2225 1856 771 1422 885 1732 1602 1097 392 640 1413 1662 333 886 1609 1407 3027 1523 1302 
6157.g2226 682 215 676 232 269 307 369 79 151 341 188 31 119 309 539 892 262 271 
6157.g2227 1199 409 848 365 330 527 479 130 255 416 330 80 237 566 563 1105 494 392 
6157.g2228 365 111 243 117 70 70 110 31 52 130 52 11 38 150 180 336 204 98 
6157.g2229 350 60 292 155 77 188 221 50 107 132 51 32 26 202 503 379 161 84 
6159.g2230 70 99 61 14 160 79 41 96 124 38 175 21 131 120 53 128 47 30 
6159.g2231 452 271 410 148 701 421 322 190 291 440 652 220 336 386 428 726 318 236 
6160.g2232 10725 11755 10656 3047 49920 44504 7345 11153 5802 16200 21753 13556 9077 32464 24141 37572 9210 4694 
6160.g2233 167 205 121 114 177 92 111 29 108 207 149 24 83 180 119 328 169 116 
6160.g2234 4737 7730 4871 1437 8111 4327 2809 2553 6567 6715 10255 3464 3868 4454 4177 8375 4734 4864 
6160.g2235 411 402 323 147 514 315 315 106 358 336 569 201 183 292 295 716 334 268 
6160.g2236 2322 1136 1482 1006 2309 1609 1055 653 811 1448 1581 526 1117 2192 1247 2656 1614 1798 
6160.g2237 513 192 427 175 2045 238 665 173 582 162 273 51 164 299 296 619 379 380 
6161.g2238 114 574 155 4 93 3 17 1 30 2 12 0 17 6 16 32 24 14 
6162.g2239 7 4 9 10 124 53 82 15 70 87 5 3 38 2 5 16 46 72 
6162.g2240 174 71 103 88 116 108 97 30 50 113 70 10 47 74 187 314 111 90 
6162.g2241 1294 2143 1255 381 2175 915 1179 562 1055 1193 1705 504 905 1145 916 1626 947 703 
6164.g2242 171 993 224 6 136 8 29 6 43 5 21 0 27 11 34 99 38 17 
6168.g2243 1227 5878 1835 26 222 52 113 42 293 25 128 0 113 96 157 487 68 66 
6169.g2244 87 539 121 2 47 3 15 0 31 3 8 0 12 5 14 32 16 12 
6170.g2245 348 87 290 69 287 329 149 76 116 252 295 30 191 184 284 483 177 150 
6172.g2246 195 100 118 104 901 178 97 203 417 200 378 126 83 219 122 308 184 195 
6172.g2247 658 278 496 146 512 488 361 143 283 425 800 154 402 337 533 939 380 302 
6174.g2248 78 38 70 55 47 56 59 40 57 68 29 18 44 73 44 184 70 76 
6174.g2249 378 157 303 207 260 218 215 61 72 183 156 19 123 266 284 559 175 190 
6175.g2250 557 193 474 174 534 588 247 118 222 427 643 96 293 330 467 809 320 237 
6176.g2251 252 69 193 117 211 147 202 136 36 154 79 25 85 358 203 430 182 368 
6177.g2252 3 5 6 1 9 5 0 21 9 3 19 24 12 4 2 1 4 8 
6177.g2253 10 16 20 50 44 7 26 8 17 12 226 17 18 30 38 20 29 19 
6177.g2254 76 267 199 71 371 136 64 81 149 161 203 125 103 127 145 175 82 80 
6177.g2255 110 263 209 91 372 171 110 117 177 210 254 247 154 226 137 178 128 109 
6178.g2256 11 13 13 53 31 76 11 27 30 25 8 3 7 25 21 21 12 25 
6179.g2257 776 513 547 432 410 491 724 165 546 539 231 131 300 303 912 921 407 174 
6179.g2258 403 264 291 489 124 104 110 73 94 225 80 40 58 119 187 135 229 70 
6179.g2259 826 937 538 621 767 545 774 244 1001 560 341 148 395 664 910 806 477 598 
6179.g2260 2 0 0 0 1 0 0 0 0 0 6 0 0 0 0 0 0 0 
618.g213 36 20 18 20 20 22 11 8 3 19 14 3 8 37 19 60 22 13 
6180.g2261 39 124 52 88 120 70 55 27 115 62 113 9 41 87 48 121 64 189 
6181.g2262 106 107 106 53 256 130 70 89 119 155 342 103 161 121 170 131 100 73 
6182.g2263 109 75 100 369 301 198 180 98 227 214 132 38 145 196 255 306 181 134 
6182.g2264 328 251 260 688 306 232 315 117 183 320 166 46 209 452 202 481 256 446 
6183.g2265 710 1180 560 400 1383 463 497 326 1128 745 1088 256 686 584 804 870 542 275 
6183.g2266 2 13 5 4 1 1 2 1 3 4 3 0 2 1 6 4 7 4 
6184.g2267 67 41 48 74 81 37 76 29 54 74 47 25 31 47 44 95 56 35 
6185.g2268 252 198 212 231 248 246 202 74 280 218 304 89 95 159 236 311 246 98 
6188.g2269 5 8 7 17 13 3 12 2 1 1 118 0 1 5 11 11 10 3 
6189.g2270 185 249 203 98 386 214 150 151 239 356 640 140 291 291 268 390 251 184 
6189.g2271 433 703 359 418 331 254 738 178 454 392 144 220 223 359 784 304 306 126 
6189.g2272 2 1 3 0 2 5 1 0 1 5 11 0 3 0 3 0 2 0 
6189.g2273 50 230 134 74 433 109 49 166 403 361 271 78 155 374 95 93 147 203 
6189.g2274 3 81 9 10 35 3 1 55 78 20 52 27 36 25 2 17 19 62 
6190.g2275 122 112 64 65 74 59 24 140 61 105 221 36 46 72 431 95 107 26 
6192.g2276 11 10 3 11 3 7 1 2 6 12 20 0 6 8 76 16 16 2 
6194.g2277 3601 3190 3315 2035 7189 3888 2767 2482 4621 5418 7567 3349 3452 4737 6208 7037 3235 1119 
6195.g2278 63 91 78 47 95 53 55 36 68 150 154 41 102 85 118 152 95 115 
6195.g2279 132 157 139 98 263 147 143 66 179 162 425 53 168 138 106 287 162 119 
6195.g2280 43 42 30 29 113 44 34 26 41 47 185 43 13 23 48 65 16 5 
6196.g2281 622 384 399 299 588 523 338 157 456 482 1077 210 432 399 823 828 521 382 
6196.g2282 465 318 393 686 317 247 350 117 206 272 93 70 152 282 364 380 196 312 
6196.g2283 343 300 263 311 570 425 282 244 614 567 325 211 354 310 297 329 287 178 
6196.g2284 67 67 79 284 89 63 65 15 99 139 70 38 41 86 84 89 52 30 
6196.g2285 901 2058 752 1440 1203 765 862 416 1438 1463 422 811 459 890 1331 847 827 1036 
6197.g2286 335 156 337 893 600 378 405 233 375 531 258 233 382 451 702 510 298 330 
6197.g2287 886 502 667 771 1569 1001 611 433 800 965 1444 335 788 960 960 1173 620 350 
6198.g2288 8 12 14 6 3 5 12 20 5 8 110 1 12 7 8 25 5 4 
6198.g2289 75 149 83 86 330 223 279 60 226 300 141 57 187 89 207 228 167 65 
6198.g2290 131 96 136 83 183 172 841 58 177 224 237 51 345 127 475 357 205 71 
6198.g2291 6 8 4 8 12 6 8 2 12 10 117 0 6 5 12 19 13 6 
6198.g2292 877 872 626 1470 1035 756 853 284 880 1281 569 300 576 891 1185 947 920 551 
6198.g2293 812 658 762 1170 1285 1289 1311 357 888 1411 650 165 705 1119 1685 2058 1174 581 
6198.g2294 106 181 197 604 315 218 258 290 301 414 255 425 203 239 331 259 310 251 
6198.g2295 3199 8546 3346 5761 4285 2788 3186 2706 7652 6037 2741 4672 1715 5087 3477 4674 5632 7390 
6198.g2296 3194 2640 2453 7108 2653 2536 4954 1100 2220 3268 1201 569 1329 2999 5583 5830 3521 4228 
6199.g2297 4226 3061 3212 5565 1884 3005 3861 865 2636 3945 1343 341 1522 2829 7721 4762 2709 2421 
6199.g2298 1772 1485 1448 2018 1697 1414 1607 452 1827 1683 1184 439 1163 1414 2408 3528 1570 764 
6199.g2299 358 279 198 397 405 283 263 74 287 531 254 55 125 307 432 353 202 189 
6199.g2300 1555 740 1565 3340 1654 1575 2117 1165 1036 3392 975 1147 2318 3535 2323 2440 2044 2106 
6199.g2301 98 60 76 683 199 53 31 20 48 31 211 16 6 57 148 47 19 6 
6199.g2302 4 42 20 4 13 34 9 22 89 25 52 51 146 12 24 15 34 3 
6199.g2303 781 686 553 498 1167 640 570 313 941 846 786 311 569 814 722 984 785 297 
6199.g2304 969 546 775 943 903 832 1197 196 1123 1269 344 118 465 720 945 2273 682 366 
6199.g2305 2 7 6 7 1 0 0 0 3 1 0 0 8 2 1 7 5 0 
6199.g2306 3 4 5 4 2 1 3 1 0 1 3 0 0 0 5 261 0 0 
6199.g2307 146 72 107 51 51 222 2 26 11 119 6 18 6 19 18 6 0 67 
6199.g2308 125 137 117 233 9 139 2 22 21 11 26 7 26 19 17 444 6 9 
6199.g2309 102 121 85 70 282 70 129 52 95 62 166 62 65 76 104 192 82 23 
6199.g2310 18 35 17 25 163 62 3 6 9 13 31 106 14 54 21 233 15 10 
6199.g2311 147 48 135 256 262 174 193 10 44 148 17 7 37 137 207 204 87 100 
6199.g2312 144 55 147 232 81 56 146 31 86 68 45 15 42 73 111 23 4 48 
6199.g2313 18 46 30 10 65 29 21 6 55 54 199 4 14 17 61 48 48 15 
6199.g2314 7 8 1 1 7 7 2 3 6 6 21 1 3 6 10 6 4 4 
6201.g2315 753 537 499 467 321 255 277 83 178 276 106 101 161 389 389 336 180 166 
6201.g2316 765 2625 1355 384 1046 660 392 308 979 1112 1186 305 404 501 609 873 644 625 
6202.g2317 96 37 95 126 217 105 91 18 44 77 56 24 41 101 72 143 50 102 
6203.g2318 1599 1581 1611 1149 2994 2234 1370 1098 2801 2137 3046 855 1537 1783 2325 2944 1769 769 
6203.g2319 1064 535 650 680 951 170 864 198 743 747 449 132 559 681 927 1104 699 251 
6203.g2320 1 0 3 5 1 3 4 8 5 1 6 2 9 12 29 10 3 1 
6203.g2321 75 87 57 76 118 52 97 32 56 83 29 36 48 116 90 102 79 72 
6203.g2322 134 34 116 17 233 129 160 41 151 121 105 43 38 306 62 166 25 30 
6203.g2323 104 42 69 368 92 72 156 29 73 73 36 10 95 129 141 146 141 81 
6203.g2324 9761 4432 7306 7396 10091 9036 10035 3862 10058 9948 8097 2208 6272 12928 22610 18859 5962 4505 
6203.g2325 126 71 147 268 222 130 208 56 173 254 105 70 86 198 224 288 171 148 
6203.g2326 1201 1166 1056 2180 1294 1545 1148 430 1397 1310 670 241 602 936 1863 1822 1119 777 
6203.g2327 299 353 267 680 416 338 326 116 258 451 530 68 226 450 504 473 285 293 
6204.g2328 589 617 472 465 1310 632 700 1276 2630 816 1012 398 649 830 611 1723 503 243 
6204.g2329 246 252 146 167 331 209 164 129 330 261 412 67 159 176 259 296 246 68 
6204.g2330 50 23 32 70 27 50 130 17 13 6 191 5 68 4 43 35 57 15 
6205.g2331 1876 1257 1141 1069 785 719 1950 150 634 1036 391 78 447 721 1664 2036 822 817 
6205.g2332 717 1464 763 1586 1278 689 806 293 1246 1393 820 567 494 809 1312 1001 802 1143 
6205.g2333 376 1679 477 327 519 342 162 328 1078 534 507 350 270 582 436 503 305 434 
6205.g2334 2461 1892 2109 2547 1258 540 1740 282 864 1226 254 131 417 587 2367 1791 2010 927 
6205.g2335 279 96 150 38 200 90 185 129 106 352 559 54 35 113 63 206 92 39 
6205.g2336 302 233 299 297 418 308 172 153 212 275 93 106 286 427 365 437 183 145 
6205.g2337 392 604 348 560 630 308 396 112 529 432 382 99 249 403 532 625 364 343 
6206.g2338 1236 1113 801 927 1651 1302 900 372 1490 1468 982 313 660 1137 1374 2144 921 448 
6207.g2339 33 90 39 140 223 36 54 10 60 124 160 10 70 59 155 277 347 48 
6207.g2340 2109 2460 2031 1782 2988 2121 2540 304 3154 3552 1992 767 1000 2066 3113 2947 2426 1399
[truncated: 316,845 more chars]
