# Supplementary material for: Tandem duplications lead to novel expression patterns through exon shuffling in Drosophila yakuba
Source: PLoS Genet. 2017 May 22;13(5):e1006795. doi: 10.1371/journal.pgen.1006795 (PMC5460883; doi:10.1371/journal.pgen.1006795)
Supplement: S1 Data — (ZIP) [file pgen.1006795.s001.zip › Revision Upload/RecruitNonCoding.GO.txt]

ID	Gene Name	Species	COG_ONTOLOGY	GOTERM_BP_FAT	GOTERM_CC_FAT	GOTERM_MF_FAT	INTERPRO	KEGG_PATHWAY	PIR_SUPERFAMILY	SMART	SP_PIR_KEYWORDS	UP_SEQ_FEATURE
Cpr47Eb	Cuticular protein 47Eb	Drosophila melanogaster				GO:0005198~structural molecule activity,GO:0005214~structural constituent of chitin-based cuticle,GO:0008010~structural constituent of chitin-based larval cuticle,GO:0042302~structural constituent of cuticle,	IPR000618:Insect cuticle protein,				complete proteome,
Cpr47Ec	Cuticular protein 47Ec	Drosophila melanogaster				GO:0005198~structural molecule activity,GO:0005214~structural constituent of chitin-based cuticle,GO:0042302~structural constituent of cuticle,	IPR000618:Insect cuticle protein,				complete proteome,
Cyp9b2	Cytochrome P450-9b2	Drosophila melanogaster	Secondary metabolites biosynthesis, transport, and catabolism,	GO:0055114~oxidation reduction,	GO:0000267~cell fraction,GO:0005624~membrane fraction,GO:0005626~insoluble fraction,GO:0005783~endoplasmic reticulum,GO:0005792~microsome,GO:0019898~extrinsic to membrane,GO:0042598~vesicular fraction,	GO:0005506~iron ion binding,GO:0009055~electron carrier activity,GO:0020037~heme binding,GO:0043167~ion binding,GO:0043169~cation binding,GO:0046872~metal ion binding,GO:0046906~tetrapyrrole binding,GO:0046914~transition metal ion binding,	IPR001128:Cytochrome P450,IPR002403:Cytochrome P450, E-class, group IV,IPR017972:Cytochrome P450, conserved site,IPR017973:Cytochrome P450, C-terminal region,	dme00903:Limonene and pinene degradation,	PIRSF000051:cytochrome P450 CYP3A5,		complete proteome,endoplasmic reticulum,heme,iron,membrane,metal-binding,microsome,Monooxygenase,oxidoreductase,	chain:Cytochrome P450 9b2,metal ion-binding site:Iron (heme axial ligand),
CG10866	Dmel_CG10866	Drosophila melanogaster									complete proteome,
Ugt36Ba	Dmel_CG13270	Drosophila melanogaster				GO:0015020~glucuronosyltransferase activity,	IPR002213:UDP-glucuronosyl/UDP-glucosyltransferase,	dme00040:Pentose and glucuronate interconversions,dme00053:Ascorbate and aldarate metabolism,dme00150:Androgen and estrogen metabolism,dme00500:Starch and sucrose metabolism,dme00830:Retinol metabolism,dme00860:Porphyrin and chlorophyll metabolism,dme00980:Metabolism of xenobiotics by cytochrome P450,dme00982:Drug metabolism,dme00983:Drug metabolism,	PIRSF005678:glucuronosyltransferase,		complete proteome,glycosyltransferase,transferase,
CG14050	Dmel_CG14050	Drosophila melanogaster				GO:0003677~DNA binding,	IPR003656:Zinc finger, BED-type predicted,			SM00614:ZnF_BED,	complete proteome,
CG14537	Dmel_CG14537	Drosophila melanogaster									complete proteome,
CG14715	Dmel_CG14715	Drosophila melanogaster		GO:0006457~protein folding,		GO:0003755~peptidyl-prolyl cis-trans isomerase activity,GO:0005527~macrolide binding,GO:0005528~FK506 binding,GO:0008144~drug binding,GO:0016859~cis-trans isomerase activity,	IPR001179:Peptidyl-prolyl cis-trans isomerase, FKBP-type,				complete proteome,Isomerase,Rotamase,
CG16903	Dmel_CG16903	Drosophila melanogaster				GO:0003702~RNA polymerase II transcription factor activity,GO:0016251~general RNA polymerase II transcription factor activity,GO:0016538~cyclin-dependent protein kinase regulator activity,GO:0019207~kinase regulator activity,GO:0019887~protein kinase regulator activity,GO:0030528~transcription regulator activity,	IPR006670:Cyclin,IPR006671:Cyclin, N-terminal,IPR013763:Cyclin-related,IPR015429:Transcription regulator cyclin,IPR015431:Cyclin L, metazoan,IPR017060:Cyclin L,		PIRSF036580:cyclin, L type,PIRSF036580:Cyclin_L,	SM00385:CYCLIN,	complete proteome,cyclin,transferase,
CG18011	Dmel_CG18011	Drosophila melanogaster				GO:0008270~zinc ion binding,GO:0009055~electron carrier activity,GO:0043167~ion binding,GO:0043169~cation binding,GO:0046872~metal ion binding,GO:0046914~transition metal ion binding,GO:0051536~iron-sulfur cluster binding,GO:0051540~metal cluster binding,	IPR007087:Zinc finger, C2H2-type,IPR015880:Zinc finger, C2H2-like,IPR017900:4Fe-4S ferredoxin, iron-sulphur binding, conserved site,			SM00355:ZnF_C2H2,	complete proteome,
CG18273	Dmel_CG18273	Drosophila melanogaster							PIRSF008118:fruit fly hypothetical protein EG_171D11.6,		complete proteome,
CG18764	Dmel_CG18764	Drosophila melanogaster	Posttranslational modification, protein turnover, chaperones,			GO:0008270~zinc ion binding,GO:0043167~ion binding,GO:0043169~cation binding,GO:0046872~metal ion binding,GO:0046914~transition metal ion binding,	IPR007087:Zinc finger, C2H2-type,IPR012934:Zinc finger, AD-type,IPR013087:Zinc finger, C2H2-type/integrase, DNA-binding,IPR015880:Zinc finger, C2H2-like,			SM00355:ZnF_C2H2,	complete proteome,
CG2111	Dmel_CG2111	Drosophila melanogaster	Amino acid transport and metabolism,	GO:0006508~proteolysis,GO:0006897~endocytosis,GO:0006909~phagocytosis,GO:0006911~phagocytosis, engulfment,GO:0010324~membrane invagination,GO:0016044~membrane organization,GO:0016192~vesicle-mediated transport,		GO:0004177~aminopeptidase activity,GO:0008233~peptidase activity,GO:0008237~metallopeptidase activity,GO:0008238~exopeptidase activity,GO:0008270~zinc ion binding,GO:0043167~ion binding,GO:0043169~cation binding,GO:0046872~metal ion binding,GO:0046914~transition metal ion binding,GO:0070011~peptidase activity, acting on L-amino acid peptides,	IPR001930:Peptidase M1, membrane alanine aminopeptidase,IPR014782:Peptidase M1, membrane alanine aminopeptidase, N-terminal,				Aminopeptidase,complete proteome,hydrolase,
Cda5	Dmel_CG31973	Drosophila melanogaster		GO:0005976~polysaccharide metabolic process,GO:0006022~aminoglycan metabolic process,GO:0006030~chitin metabolic process,	GO:0005576~extracellular region,	GO:0001871~pattern binding,GO:0008061~chitin binding,GO:0030246~carbohydrate binding,GO:0030247~polysaccharide binding,	IPR001917:Aminotransferase, class-II, pyridoxal-phosphate binding site,IPR002509:Polysaccharide deacetylase,IPR002557:Chitin binding protein, peritrophin-A,			SM00494:ChtBD2,	complete proteome,hydrolase,
CG32022	Dmel_CG32022	Drosophila melanogaster									complete proteome,
CG4962	Dmel_CG4962	Drosophila melanogaster									complete proteome,
CG6295	Dmel_CG6295	Drosophila melanogaster				GO:0004091~carboxylesterase activity,GO:0004620~phospholipase activity,GO:0004806~triacylglycerol lipase activity,GO:0008970~phospholipase A1 activity,GO:0016298~lipase activity,	IPR000734:Lipase,IPR002334:Dol/Ves 1 allergen,IPR013818:Lipase, N-terminal,				complete proteome,hydrolase,
CG6845	Dmel_CG6845	Drosophila melanogaster			GO:0016021~integral to membrane,GO:0031224~intrinsic to membrane,		IPR012858:DC-STAMP-like,				complete proteome,
CG9628	Dmel_CG9628	Drosophila melanogaster									complete proteome,
ImpE3	Ecdysone-inducible gene E3	Drosophila melanogaster		GO:0002165~instar larval or pupal development,GO:0007444~imaginal disc development,GO:0007552~metamorphosis,GO:0007560~imaginal disc morphogenesis,GO:0007561~imaginal disc eversion,GO:0009791~post-embryonic development,GO:0009886~post-embryonic morphogenesis,GO:0048563~post-embryonic organ morphogenesis,GO:0048569~post-embryonic organ development,GO:0048707~instar larval or pupal morphogenesis,	GO:0005886~plasma membrane,GO:0019898~extrinsic to membrane,				PIRSF023886:PIRSF023886,		complete proteome,
Mdr49	Multi drug resistance 49	Drosophila melanogaster	Defense mechanisms,	GO:0001666~response to hypoxia,GO:0006855~multidrug transport,GO:0006928~cell motion,GO:0007276~gamete generation,GO:0008354~germ cell migration,GO:0015893~drug transport,GO:0016477~cell migration,GO:0019953~sexual reproduction,GO:0032504~multicellular organism reproduction,GO:0042493~response to drug,GO:0048609~reproductive process in a multicellular organism,GO:0048610~reproductive cellular process,GO:0048870~cell motility,GO:0051674~localization of cell,GO:0055085~transmembrane transport,GO:0070482~response to oxygen levels,	GO:0005886~plasma membrane,GO:0005887~integral to plasma membrane,GO:0016021~integral to membrane,GO:0031224~intrinsic to membrane,GO:0031226~intrinsic to plasma membrane,GO:0044459~plasma membrane part,	GO:0000166~nucleotide binding,GO:0001882~nucleoside binding,GO:0001883~purine nucleoside binding,GO:0005524~ATP binding,GO:0008559~xenobiotic-transporting ATPase activity,GO:0015238~drug transporter activity,GO:0015239~multidrug transporter activity,GO:0015399~primary active transmembrane transporter activity,GO:0015405~P-P-bond-hydrolysis-driven transmembrane transporter activity,GO:0016820~hydrolase activity, acting on acid anhydrides, catalyzing transmembrane movement of substances,GO:0016887~ATPase activity,GO:0017076~purine nucleotide binding,GO:0030554~adenyl nucleotide binding,GO:0032553~ribonucleotide binding,GO:0032555~purine ribonucleotide binding,GO:0032559~adenyl ribonucleotide binding,GO:0042623~ATPase activity, coupled,GO:0042626~ATPase activity, coupled to transmembrane movement of substances,GO:0042910~xenobiotic transporter activity,GO:0043492~ATPase activity, coupled to movement of substances,	IPR001140:ABC transporter, transmembrane region,IPR003439:ABC transporter-like,IPR003593:ATPase, AAA+ type, core,IPR017871:ABC transporter, conserved site,IPR017940:ABC transporter integral membrane type 1,		PIRSF002773:multidrug resistance protein,	SM00382:AAA,	ATP,atp-binding,complete proteome,glycoprotein,hydrolase,membrane,nucleotide binding,nucleotide-binding,P-loop,polymorphism,repeat,transmembrane,transmembrane protein,transport,	chain:Multidrug resistance protein homolog 49,domain:ABC transmembrane type-1 1,domain:ABC transmembrane type-1 2,domain:ABC transporter 1,domain:ABC transporter 2,glycosylation site:N-linked (GlcNAc...),nucleotide phosphate-binding region:ATP 1,nucleotide phosphate-binding region:ATP 2,sequence variant,topological domain:Cytoplasmic,transmembrane region,
Pld	Phospholipase D	Drosophila melanogaster		GO:0001703~gastrulation with mouth forming first,GO:0007030~Golgi organization,GO:0007349~cellularization,GO:0007369~gastrulation,GO:0007602~phototransduction,GO:0009314~response to radiation,GO:0009416~response to light stimulus,GO:0009581~detection of external stimulus,GO:0009582~detection of abiotic stimulus,GO:0009583~detection of light stimulus,GO:0009628~response to abiotic stimulus,GO:0010004~gastrulation involving germ band extension,GO:0010638~positive regulation of organelle organization,GO:0031338~regulation of vesicle fusion,GO:0031340~positive regulation of vesicle fusion,GO:0032386~regulation of intracellular transport,GO:0033043~regulation of organelle organization,GO:0048214~regulation of Golgi vesicle fusion to target membrane,GO:0048215~positive regulation of Golgi vesicle fusion to target membrane,GO:0048598~embryonic morphogenesis,GO:0051050~positive regulation of transport,GO:0051130~positive regulation of cellular component organization,GO:0051606~detection of stimulus,GO:0060341~regulation of cellular localization,GO:0060627~regulation of vesicle-mediated transport,	GO:0031410~cytoplasmic vesicle,GO:0031982~vesicle,	GO:0004620~phospholipase activity,GO:0004630~phospholipase D activity,GO:0005543~phospholipid binding,GO:0008081~phosphoric diester hydrolase activity,GO:0008289~lipid binding,GO:0016298~lipase activity,GO:0035091~phosphoinositide binding,GO:0070290~NAPE-specific phospholipase D activity,	IPR001683:Phox-like,IPR001736:Phospholipase D/Transphosphatidylase,IPR011993:Pleckstrin homology-type,IPR015679:Phospholipase D,IPR016555:Phospholipase D, eukaryota,	dme00564:Glycerophospholipid metabolism,dme00565:Ether lipid metabolism,dme04144:Endocytosis,	PIRSF009376:Phospholipase_D_euk,	SM00155:PLDc,SM00312:PX,	complete proteome,hydrolase,
Cyp313a2	Probable cytochrome P450 313a2	Drosophila melanogaster	Secondary metabolites biosynthesis, transport, and catabolism,	GO:0055114~oxidation reduction,	GO:0000267~cell fraction,GO:0005624~membrane fraction,GO:0005626~insoluble fraction,GO:0005783~endoplasmic reticulum,GO:0005792~microsome,GO:0019898~extrinsic to membrane,GO:0042598~vesicular fraction,	GO:0005506~iron ion binding,GO:0009055~electron carrier activity,GO:0020037~heme binding,GO:0043167~ion binding,GO:0043169~cation binding,GO:0046872~metal ion binding,GO:0046906~tetrapyrrole binding,GO:0046914~transition metal ion binding,	IPR001128:Cytochrome P450,IPR002401:Cytochrome P450, E-class, group I,IPR017972:Cytochrome P450, conserved site,IPR017973:Cytochrome P450, C-terminal region,	dme00903:Limonene and pinene degradation,	PIRSF000051:cytochrome P450 CYP3A5,		complete proteome,endoplasmic reticulum,heme,iron,membrane,metal-binding,microsome,Monooxygenase,oxidoreductase,	chain:Probable cytochrome P450 313a2,metal ion-binding site:Iron (heme axial ligand),
Pep	Protein on ecdysone puffs	Drosophila melanogaster		GO:0043484~regulation of RNA splicing,GO:0048024~regulation of nuclear mRNA splicing, via spliceosome,GO:0050684~regulation of mRNA processing,GO:0051252~regulation of RNA metabolic process,	GO:0005694~chromosome,GO:0005700~polytene chromosome,GO:0005703~polytene chromosome puff,GO:0030529~ribonucleoprotein complex,GO:0030530~heterogeneous nuclear ribonucleoprotein complex,GO:0043228~non-membrane-bounded organelle,GO:0043232~intracellular non-membrane-bounded organelle,GO:0044427~chromosomal part,	GO:0003677~DNA binding,GO:0003697~single-stranded DNA binding,GO:0003723~RNA binding,GO:0003727~single-stranded RNA binding,GO:0008270~zinc ion binding,GO:0043167~ion binding,GO:0043169~cation binding,GO:0043566~structure-specific DNA binding,GO:0046872~metal ion binding,GO:0046914~transition metal ion binding,	IPR007087:Zinc finger, C2H2-type,IPR015880:Zinc finger, C2H2-like,			SM00355:ZnF_C2H2,	alternative splicing,complete proteome,DNA binding,dna-binding,metal-binding,nucleus,phosphoprotein,zinc,zinc finger,zinc-finger,	chain:Zinc finger protein on ecdysone puffs,compositionally biased region:Ala-rich,compositionally biased region:Asn/Gly-rich,compositionally biased region:Asp/Glu-rich (acidic),compositionally biased region:Poly-Ala,compositionally biased region:Poly-Glu,compositionally biased region:Poly-Gly,modified residue,short sequence motif:Nuclear localization signal,splice variant,zinc finger region:C2H2-type,zinc finger region:C2H2-type 1,zinc finger region:C2H2-type 2; atypical,zinc finger region:C2H2-type 3,
bmm	brummer	Drosophila melanogaster		GO:0006638~neutral lipid metabolic process,GO:0006639~acylglycerol metabolic process,GO:0006641~triglyceride metabolic process,GO:0006642~triglyceride mobilization,GO:0006662~glycerol ether metabolic process,GO:0007568~aging,GO:0008340~determination of adult life span,GO:0010259~multicellular organismal aging,GO:0016042~lipid catabolic process,GO:0018904~organic ether metabolic process,GO:0019433~triglyceride catabolic process,GO:0044242~cellular lipid catabolic process,GO:0044269~glycerol ether catabolic process,GO:0046461~neutral lipid catabolic process,GO:0046464~acylglycerol catabolic process,GO:0046486~glycerolipid metabolic process,GO:0046503~glycerolipid catabolic process,	GO:0005811~lipid particle,	GO:0004091~carboxylesterase activity,GO:0004806~triacylglycerol lipase activity,GO:0016298~lipase activity,	IPR002641:Patatin,				complete proteome,hydrolase,lipid degradation,
casp	caspar	Drosophila melanogaster		GO:0006952~defense response,GO:0009617~response to bacterium,GO:0042742~defense response to bacterium,GO:0050829~defense response to Gram-negative bacterium,			IPR001012:UBX,IPR006577:UAS,			SM00166:UBX,SM00594:UAS,	complete proteome,
l(1)G0196	lethal (1) G0196	Drosophila melanogaster	Coenzyme metabolism / Translation, ribosomal structure and biogenesis,	GO:0006020~inositol metabolic process,GO:0019751~polyol metabolic process,	GO:0005829~cytosol,	GO:0000166~nucleotide binding,GO:0000826~inositol pyrophosphate synthase activity,GO:0000827~inositol 1,3,4,5,6-pentakisphosphate kinase activity,GO:0000828~inositol hexakisphosphate kinase activity,GO:0000832~inositol hexakisphosphate 5-kinase activity,GO:0001882~nucleoside binding,GO:0001883~purine nucleoside binding,GO:0003993~acid phosphatase activity,GO:0004428~inositol or phosphatidylinositol kinase activity,GO:0005524~ATP binding,GO:0016776~phosphotransferase activity, phosphate group as acceptor,GO:0016791~phosphatase activity,GO:0017076~purine nucleotide binding,GO:0030554~adenyl nucleotide binding,GO:0032553~ribonucleotide binding,GO:0032555~purine ribonucleotide binding,GO:0032559~adenyl ribonucleotide binding,GO:0033857~diphosphoinositol-pentakisphosphate kinase activity,	IPR000560:Histidine acid phosphatase,				alternative splicing,atp-binding,complete proteome,kinase,nucleotide-binding,phosphoprotein,rna editing,transferase,	chain:Inositol hexakisphosphate and diphosphoinositol-pentakisphosphate kinase,modified residue,sequence conflict,sequence variant,splice variant,
mRpS33	mitochondrial ribosomal protein S33	Drosophila melanogaster		GO:0006412~translation,	GO:0000313~organellar ribosome,GO:0000314~organellar small ribosomal subunit,GO:0005739~mitochondrion,GO:0005759~mitochondrial matrix,GO:0005761~mitochondrial ribosome,GO:0005763~mitochondrial small ribosomal subunit,GO:0005840~ribosome,GO:0015935~small ribosomal subunit,GO:0030529~ribonucleoprotein complex,GO:0031974~membrane-enclosed lumen,GO:0031980~mitochondrial lumen,GO:0033279~ribosomal subunit,GO:0043228~non-membrane-bounded organelle,GO:0043232~intracellular non-membrane-bounded organelle,GO:0043233~organelle lumen,GO:0044429~mitochondrial part,GO:0070013~intracellular organelle lumen,	GO:0003735~structural constituent of ribosome,GO:0005198~structural molecule activity,	IPR013219:Ribosomal protein S27/S33, mitochondrial,		PIRSF007780:mitochondrial ribosomal protein, S33/fungal Rsm27 types,PIRSF500717:mitochondrial ribosomal protein S33,		complete proteome,ribosomal protein,
pie	pineapple eye	Drosophila melanogaster		GO:0001654~eye development,GO:0007423~sensory organ development,GO:0048749~compound eye development,		GO:0008270~zinc ion binding,GO:0043167~ion binding,GO:0043169~cation binding,GO:0046872~metal ion binding,GO:0046914~transition metal ion binding,	IPR000572:Oxidoreductase, molybdopterin binding,IPR001965:Zinc finger, PHD-type,			SM00249:PHD,	complete proteome,
